# Supplementary material for: The Medicago sativa gene index 1.2: a web-accessible gene expression atlas for investigating expression differences between Medicago sativa subspecies
Source: BMC Genomics. 2015 Jul 7;16(1):502. doi: 10.1186/s12864-015-1718-7 (PMC4492073; doi:10.1186/s12864-015-1718-7)
Supplement: Additional file 1: — Sequences of transcripts (fasta seqs) comprising MSGI 1.2 assembly. [file 12864_2015_1718_MOESM1_ESM.zip]

Archive with 1 entries (1 files):
- ORourke_AddFile1_MSGI1_2.fasta.bz2
