# Supplementary material for: The Medicago sativa gene index 1.2: a web-accessible gene expression atlas for investigating expression differences between Medicago sativa subspecies
Source: BMC Genomics. 2015 Jul 7;16(1):502. doi: 10.1186/s12864-015-1718-7 (PMC4492073; doi:10.1186/s12864-015-1718-7)
Supplement: Additional file 2: — Summary statistics of transcript assembly and mapping from each library. [file 12864_2015_1718_MOESM2_ESM.xlsx]

## Sheet: O'Rourke_AddFile2
Library	Total Number of Reads	Adjusted Number of Aligned Reads	% of Aligned Reads
B47_ES_1	16252105	14358601	88.3492
B47_ES_2	16995243	15211245	89.503
B47_ES_3	16809621	14526001	86.4148
B47_Flower_1	17431285	14643992	84.0098
B47_Flower_2	15836589	13781830	87.0252
B47_Flower_3	14693613	12481689	84.9464
B47_Leaf_1	15557810	13050769	83.8856
B47_Leaf_2	15878646	14128138	88.9757
B47_Leaf_3	12736749	11641684	91.4023
B47_Nodule_1	14479639	11792095	81.4392
B47_Nodule_2	19647224	16451959	83.7368
B47_Nodule_3	12190098	10507360	86.1959
B47_PES_1	7542013	1758252	23.3128
B47_PES_2	12934566	11278282	87.1949
B47_PES_3	12428616	10962111	88.2006
B47_Root_1	21019362	18244191	86.7971
B47_Root_2	16420631	14564674	88.6974
B47_Root_3	16844900	14561768	86.4462
F56_ES_1	16369235	14605610	89.226
F56_ES_2	11359031	10361264	91.2161
F56_ES_3	17106333	15384461	89.9343
F56_Flower_1	15984472	14034605	87.8015
F56_Flower_2	10379070	9216961	88.8033
F56_Flower_3	14237116	12312237	86.4799
F56_Leaf_1	13988478	11911312	85.1509
F56_Leaf_2	19807446	16093294	81.2487
F56_Leaf_3	14788685	13336137	90.178
F56_Nodule_1	20515641	16135002	78.6473
F56_Nodule_2	20648830	16161488	78.2683
F56_Nodule_3	11985235	10111229	84.364
F56_PES_1	13434823	11154494	83.0267
F56_PES_2	14745291	12029963	81.5851
F56_PES_3	12408089	11036045	88.9423
F56_Root_1	15276144	13667228	89.4678
F56_Root_2	13060628	11739032	89.8811
F56_Root_3	14364064	12651761	88.0793
