# Supplementary material for: The Medicago sativa gene index 1.2: a web-accessible gene expression atlas for investigating expression differences between Medicago sativa subspecies
Source: BMC Genomics. 2015 Jul 7;16(1):502. doi: 10.1186/s12864-015-1718-7 (PMC4492073; doi:10.1186/s12864-015-1718-7)
Supplement: Additional file 3: — MSGI 1.2 transcript expression and annotation. [file 12864_2015_1718_MOESM3_ESM.xlsx]

## Sheet: ORourke_AddFile3
1	ContigID	ContigLength	B47_ES_AvRPKM	B47_Flower_AvRPKM	B47_Leaf_AvRPKM	B47_Nodule_AvRPKM	B47_PES_AvRPKM	B47_Root_AvRPKM	F56_ES_AvRPKM	F56_Flower_AvRPKM	F56_Leaf_AvRPKM	F56_Nodule_AvRPKM	F56_PES_AvRPKM	F56_Root_AvRPKM	TopAngiospermHit	TopAngiospermHitEvalue	TopAngiospermHitCoverage	Arabidopsis_BLASTX_TopHit	Arabidopsis_BLASTX_E-value	Arabidopsis_Annotation	UniprotID_BLASTX_TopHit	Uniprot_Evalue	Uniprot_%ID	Uniprot_desc	AtID_for_GO	At_BP_GOID	BP_GODescription	At_MF_GOID	MF_GODescription
2	contig_1	2001	13.3333	6.66667	6.33333	16	8.66667	19.3333	9.33333	7	3.33333	6.33333	8.33333	10.6667	Medtr3g082250.1	3e-86	58.3893				Q7XTT4	1e-47	55.6604	NUCL2_ORYSJ Nucleolin 2 OS=Oryza sativa subsp. japonica GN=Os04g0620700 PE=2 SV=2
3	contig_2	1157	23.6667	12.3333	10.6667	26.6667	15.3333	32.3333	17.3333	12	5.66667	10.3333	15.3333	19.6667	Medtr4g074930.2	8e-79	16.7355	AT1G48920.1	3e-26	ATNUC-L1, PARL1, NUC-L1 | nucleolin like 1 |	Q7XTT4	7e-48	55.6604	NUCL2_ORYSJ Nucleolin 2 OS=Oryza sativa subsp. japonica GN=Os04g0620700 PE=2 SV=2	AT1G48920	GO:0000478 GO:0001510 GO:0006364 GO:0009220 GO:0010305 GO:0010588 GO:0042254 GO:0048364 GO:0048366 GO:0048367 GO:0080056 GO:0080057	RNA_methylation cotyledon_vascular_tissue_pattern_formation endonucleolytic_cleavage_involved_in_rRNA_processing leaf_development leaf_vascular_tissue_pattern_formation petal_vascular_tissue_pattern_formation pyrimidine_ribonucleotide_biosynthetic_process rRNA_processing ribosome_biogenesis root_development sepal_vascular_tissue_pattern_formation shoot_system_development	GO:0000166 GO:0003676	nucleic_acid_binding nucleotide_binding
4	contig_3	1652	25.6667	11.6667	7.66667	12.6667	7.66667	8.66667	21	8	6	11	8	13.3333	Medtr7g065100.1	9e-76	39.8969	AT2G03870.1	3e-51	Small nuclear ribonucleoprotein family protein	Q9UK45	3e-27	56.25	LSM7_HUMAN U6 snRNA-associated Sm-like protein LSm7 OS=Homo sapiens GN=LSM7 PE=1 SV=1	AT2G03870			GO:0003674	molecular_function
5	contig_4	1926	2.33333	2.66667	3.33333	2	1.66667	3	0	0.333333	1	0	0.333333	0	Medtr7g117530.1	3e-79	16.4105	AT1G53800.2	1e-41	unknown protein; BEST Arabidopsis thaliana protein match is: unknown protein (TAIR:AT1G53250.1); Has 35333 Bl	Q9S9N8	4e-28	60.3448	NRAM6_ARATH Metal transporter Nramp6 OS=Arabidopsis thaliana GN=NRAMP6 PE=2 SV=2	AT1G53800	GO:0008150	biological_process
6	contig_5	2030	5	1.66667	1.33333	3.66667	2.33333	4.66667	4.33333	1	1	2.33333	2	4.33333	Glyma.02G253500.1	1e-22	14.6114	AT1G07070.1	7e-20	Ribosomal protein L35Ae family protein	P51422	3e-16	90.4762	R35A4_ARATH 60S ribosomal protein L35a-4 OS=Arabidopsis thaliana GN=RPL35AD PE=3 SV=2	AT1G07070	GO:0006412 GO:0042254	ribosome_biogenesis translation	GO:0003735	structural_constituent_of_ribosome
7	contig_6	743	73.6667	32.6667	54.6667	55.6667	43.3333	49.3333	102.667	32.3333	50	53	64	68.3333	Medtr4g124920.1	1e-67	48.8467	AT3G17210.1	7e-53	ATHS1, HS1 | heat stable protein 1 |	Q9LUV2	2e-42	71.5596	POP3_ARATH Probable protein Pop3 OS=Arabidopsis thaliana GN=At3g17210 PE=1 SV=1	AT3G17210	GO:0006096 GO:0006833 GO:0006972 GO:0007030 GO:0009266 GO:0009651 GO:0015995 GO:0019288 GO:0042742 GO:0046686 GO:0050832	Golgi_organization chlorophyll_biosynthetic_process defense_response_to_bacterium defense_response_to_fungus glycolysis hyperosmotic_response isopentenyl_diphosphate_biosynthetic_process,_mevalonate-independent_pathway response_to_cadmium_ion response_to_salt_stress response_to_temperature_stimulus water_transport
8	contig_7	1460	51	9.66667	1	0	6	0	77	9.33333	0.333333	0	14	0	Medtr8g045300.1	2e-37	23.5359
9	contig_8	339	9.33333	0.333333	1	0	1	0	2	0	0.333333	0	0	0	PGSC0003DMT400021388	4e-18	12.2754	AT2G34430.1	4e-17	LHB1B1, LHCB1.4 | light-harvesting chlorophyll-protein complex II subunit B1 |	P07369	3e-14	100	CB2G_SOLLC Chlorophyll a-b binding protein 3C, chloroplastic OS=Solanum lycopersicum GN=CAB3C PE=3 SV=1	AT2G34430	GO:0009765 GO:0009769 GO:0015979	photosynthesis photosynthesis,_light_harvesting photosynthesis,_light_harvesting_in_photosystem_II	GO:0016168	chlorophyll_binding
10	contig_9	2897	13	9.33333	9.33333	7	9.66667	13.3333	9.33333	11.6667	9.33333	7	11.3333	13.6667	Medtr1g097300.1	0	74.3674	AT1G34190.1	8e-127	anac017, NAC017 | NAC domain containing protein 17 |	Q84K00	2e-59	59.7701	NAC78_ARATH NAC domain-containing protein 78 OS=Arabidopsis thaliana GN=NAC078 PE=2 SV=2	AT1G34190	GO:0006355 GO:0006623 GO:0006944 GO:0007275 GO:0016192 GO:0016197	cellular_membrane_fusion endosomal_transport multicellular_organismal_development protein_targeting_to_vacuole regulation_of_transcription,_DNA-dependent vesicle-mediated_transport	GO:0003677 GO:0003700	DNA_binding sequence-specific_DNA_binding_transcription_factor_activity
11	contig_10	7032	106.333	120	249.667	240	140.667	160.333	647.333	104.667	128.333	473	783.333	142.667	Glyma.13G011900.1	8e-83	80.0344
12	contig_11	2654	65.3333	49.6667	170.667	0.666667	63	0	15	25.6667	78.3333	0.333333	34	0	Medtr4g038440.1	2e-49	16.689	AT1G62900.1	1e-14	S-adenosyl-L-methionine-dependent methyltransferases superfamily protein		1e-20	54.7619		AT1G62900			GO:0008171	O-methyltransferase_activity
13	contig_12	482	2.33333	1.66667	1.66667	1.33333	1.66667	1.66667	0	0	0	0	0	0	Medtr4g131870.1	6e-26	23.9024
14	contig_13	1531	29.6667	16.3333	1	1.66667	6	7.33333	11	7	0.666667	0.333333	2.66667	3.33333	Medtr7g093260.1	0	69.2166	AT3G46520.1	0	ACT12 | actin-12 |	O81221	0	98.3003	ACT_GOSHI Actin OS=Gossypium hirsutum PE=3 SV=1	AT3G46520	GO:0006094 GO:0007010 GO:0009827 GO:0009860 GO:0010498	cytoskeleton_organization gluconeogenesis plant-type_cell_wall_modification pollen_tube_growth proteasomal_protein_catabolic_process	GO:0005200 GO:0005524	ATP_binding structural_constituent_of_cytoskeleton
15	contig_14	2043	6.66667	4.33333	3.66667	4	4.66667	8.66667	9	3.33333	2.33333	3	5.66667	8	Eucgr.D02245.1	1e-128	29.6149	AT1G26850.3	2e-94	S-adenosyl-L-methionine-dependent methyltransferases superfamily protein	O80844	1e-145	78.2407	PMTG_ARATH Probable methyltransferase PMT16 OS=Arabidopsis thaliana GN=At2g45750 PE=3 SV=1	AT1G26850			GO:0008168	methyltransferase_activity
16	contig_15	1930	2	1.66667	2	5	1.33333	4.66667	1	0.333333	0	1	1.33333	5	Medtr7g076170.1	0	34.7575	AT4G00750.1	4e-149	S-adenosyl-L-methionine-dependent methyltransferases superfamily protein	Q9ZPH9	1e-125	69.1781	PMTF_ARATH Probable methyltransferase PMT15 OS=Arabidopsis thaliana GN=At4g00750 PE=1 SV=1	AT4G00750			GO:0008168	methyltransferase_activity
17	contig_16	1425	8	3	2.33333	7	4.33333	8.66667	8.33333	3	2	4.33333	5.33333	8	Medtr7g076940.1	1e-74	27.6886	AT4G36130.1	3e-70	Ribosomal protein L2 family	Q42064	1e-68	94.7826	RL83_ARATH 60S ribosomal protein L8-3 OS=Arabidopsis thaliana GN=RPL8C PE=1 SV=2	AT4G36130	GO:0006412	translation	GO:0003735	structural_constituent_of_ribosome
18	contig_17	1673	8.66667	5.33333	2.66667	6.33333	4.66667	7	7	2.66667	2	3.66667	4.66667	6.33333	Eucgr.J02415.1	3e-18	11.9298	AT4G14250.1	1e-12	structural constituent of ribosome	Q42064	1e-68	94.7826	RL83_ARATH 60S ribosomal protein L8-3 OS=Arabidopsis thaliana GN=RPL8C PE=1 SV=2	AT4G14250	GO:0006412	translation	GO:0003735	structural_constituent_of_ribosome
19	contig_18	2775	188	38.3333	2	4.66667	13	8.33333	175.667	23.6667	1	3	6	7.33333	Medtr3g027940.1	0	70.125	AT4G36130.1	4e-150	Ribosomal protein L2 family	Q42064	1e-126	93.4211	RL83_ARATH 60S ribosomal protein L8-3 OS=Arabidopsis thaliana GN=RPL8C PE=1 SV=2	AT4G36130	GO:0006412	translation	GO:0003735	structural_constituent_of_ribosome
20	contig_19	1193	34.3333	22.3333	21.6667	21.3333	29.3333	27.6667	26.3333	15	10	12	17.3333	18	Medtr4g070400.1	0	74.5342	AT4G39220.1	2e-85	ATRER1A | Rer1 family protein |	O48670	9e-72	82	RER1A_ARATH Protein RER1A OS=Arabidopsis thaliana GN=RER1A PE=2 SV=1	AT4G39220	GO:0006890 GO:0006891 GO:0006944	cellular_membrane_fusion intra-Golgi_vesicle-mediated_transport retrograde_vesicle-mediated_transport,_Golgi_to_ER	GO:0003674	molecular_function
21	contig_20	1806	320.667	76.3333	691	1.33333	271.333	1.66667	333	62.3333	605.333	1.66667	249.333	2.33333	Medtr3g449930.1	0	88.0993	AT1G06680.1	9e-119	PSBP-1, OEE2, PSII-P, OE23 | photosystem II subunit P-1 |	P16059	1e-125	86.59	PSBP_PEA Oxygen-evolving enhancer protein 2, chloroplastic OS=Pisum sativum GN=PSBP PE=1 SV=1	AT1G06680	GO:0000165 GO:0006364 GO:0006612 GO:0009409 GO:0009595 GO:0009637 GO:0009644 GO:0009657 GO:0009697 GO:0009744 GO:0009773 GO:0009814 GO:0009862 GO:0009867 GO:0010114 GO:0010155 GO:0010200 GO:0010207 GO:0010218 GO:0010310 GO:0010363 GO:0015979 GO:0019344 GO:0019684 GO:0031348 GO:0042742 GO:0043900 GO:0050832	MAPK_cascade cysteine_biosynthetic_process defense_response,_incompatible_interaction defense_response_to_bacterium defense_response_to_fungus detection_of_biotic_stimulus jasmonic_acid_mediated_signaling_pathway negative_regulation_of_defense_response photosynthesis photosynthesis,_light_reaction photosynthetic_electron_transport_in_photosystem_I photosystem_II_assembly plastid_organization prot…	GO:0005509 GO:0008266	calcium_ion_binding poly(U)_RNA_binding
22	contig_21	3048	7.66667	1.33333	7	1.33333	6	2.66667	7.66667	1.33333	6.33333	1	8.33333	3	Medtr2g016190.2	0	30.2333	AT1G29240.1	1e-32	Protein of unknown function (DUF688)					AT1G29240	GO:0008150	biological_process	GO:0003674	molecular_function
23	contig_22	1682	27.3333	25.3333	21.3333	0	9.66667	0	21.6667	17	24.6667	0	8.33333	0	Medtr3g498825.1	1e-104	32.9404	AT5G50915.2	4e-51	basic helix-loop-helix (bHLH) DNA-binding superfamily protein	Q93W88	8e-41	39.781	BH137_ARATH Transcription factor bHLH137 OS=Arabidopsis thaliana GN=BHLH137 PE=2 SV=1	AT5G50915	GO:0009739	response_to_gibberellin_stimulus	GO:0003677 GO:0003700	DNA_binding sequence-specific_DNA_binding_transcription_factor_activity
24	contig_23	812	16.3333	4.66667	14.6667	1.33333	15	5.66667	9	3	4.66667	0.666667	8.33333	3.66667	Medtr4g013320.1	1e-95	68.1208	AT1G58170.1	5e-71	Disease resistance-responsive (dirigent-like protein) family protein		1e-54	67.8082		AT1G58170	GO:0006499 GO:0006952 GO:0009807	N-terminal_protein_myristoylation defense_response lignan_biosynthetic_process	GO:0003674	molecular_function
25	contig_24	1848	375.667	146.667	952	0	319.333	0	271.333	138.667	1211.67	0	325.667	0	Medtr5g098785.1	0	78.115	AT1G61520.3	2e-138	LHCA3 | photosystem I light harvesting complex gene 3 |	Q32904	1e-124	79.0614	CB23_PEA Chlorophyll a-b binding protein 3, chloroplastic OS=Pisum sativum GN=lhca3 PE=1 SV=1	AT1G61520	GO:0009765 GO:0015979 GO:0019344	cysteine_biosynthetic_process photosynthesis photosynthesis,_light_harvesting	GO:0016168	chlorophyll_binding
26	contig_25	1189	9.33333	4	3	7.66667	4.66667	6.66667	12.6667	5	3.33333	7.33333	6.33333	9.33333	Medtr7g101760.2	2e-155	67.8027				Q62348	3e-28	35.6828	TSN_MOUSE Translin OS=Mus musculus GN=Tsn PE=1 SV=1
27	contig_26	1149	9.66667	4.33333	3	8.33333	4.33333	6.66667	13	5.66667	3.66667	7.33333	6	8.33333	Glyma.19G182800.1	1e-117	53.5885	AT2G37020.1	1e-99	Translin family protein	Q62348	3e-28	35.6828	TSN_MOUSE Translin OS=Mus musculus GN=Tsn PE=1 SV=1	AT2G37020	GO:0008150 GO:0009220	biological_process pyrimidine_ribonucleotide_biosynthetic_process	GO:0003677 GO:0043565	DNA_binding sequence-specific_DNA_binding
28	contig_27	2469	25.6667	19.6667	21	32.6667	18.3333	19.6667	29.6667	18.6667	14.3333	21	22.6667	21	Medtr6g025320.1	7e-151	87.4737	AT5G21274.1	3e-93	CAM6, ACAM-6 | calmodulin 6 |	P62162	3e-77	97.9866	CALM_HORVU Calmodulin OS=Hordeum vulgare GN=CAM PE=2 SV=2	AT5G21274	GO:0019722	calcium-mediated_signaling	GO:0005509 GO:0005515	calcium_ion_binding protein_binding
29	contig_28	4479	14.3333	12	12.3333	12.3333	12	13.3333	16	11	9.66667	12.6667	14	11.6667	Glyma.13G074800.1	1e-76	91.4894				P04353	4e-62	97.5806	CALM_SPIOL Calmodulin OS=Spinacia oleracea PE=1 SV=2
30	contig_29	1358	1.33333	1	3	1.66667	1	3.33333	0.333333	0.333333	1	1	0.666667	3.33333	Glyma.03G193200.1	8e-24	9.85741
31	contig_30	3541	1.66667	1	2	1	0.666667	2.66667	0	0	1	0.666667	0	1.66667
32	contig_31	3298	1.66667	1	2	1	0.666667	2.33333	0	0	1	1	0	1.66667	Medtr3g111440.1	3e-54	24.0331	AT1G09920.1	2e-28	TRAF-type zinc finger-related					AT1G09920	GO:0006623 GO:0008150 GO:0016192	biological_process protein_targeting_to_vacuole vesicle-mediated_transport	GO:0008270	zinc_ion_binding
33	contig_32	3640	1.66667	1.66667	4.66667	2.33333	2	6.33333	0.666667	0.666667	1.33333	1.33333	1	3.33333	Medtr1g060590.1	1e-162	36.9343	AT3G52870.1	2e-96	IQ calmodulin-binding motif family protein					AT3G52870	GO:0008150	biological_process	GO:0005516	calmodulin_binding
34	contig_33	3367	5	2	1.33333	2	2.66667	4.33333	4	2.66667	1.33333	2	4	4	Medtr8g098805.1	0	49.0584	AT1G63850.1	0	BTB/POZ domain-containing protein	Q9CAJ9	0	67.9317	Y1385_ARATH BTB/POZ domain-containing protein At1g63850 OS=Arabidopsis thaliana GN=At1g63850 PE=1 SV=1	AT1G63850	GO:0008150	biological_process
35	contig_34	1398	29	6	1	0	15.3333	3.66667	31.6667	1.66667	0	0	17.3333	3	Medtr8g013680.1	8e-132	29.5269	AT3G16240.1	8e-77	DELTA-TIP, TIP2;1, DELTA-TIP1, AQP1, ATTIP2;1 | delta tonoplast integral protein |	Q41951	2e-87	70	TIP21_ARATH Aquaporin TIP2-1 OS=Arabidopsis thaliana GN=TIP2-1 PE=1 SV=2	AT3G16240	GO:0006810 GO:0006816 GO:0006833 GO:0007030 GO:0009651 GO:0015840 GO:0030003 GO:0055085 GO:0070838	Golgi_organization calcium_ion_transport cellular_cation_homeostasis divalent_metal_ion_transport response_to_salt_stress transmembrane_transport transport urea_transport water_transport	GO:0005215 GO:0015200 GO:0015204 GO:0015250 GO:0051739	ammonia_transmembrane_transporter_activity methylammonium_transmembrane_transporter_activity transporter_activity urea_transmembrane_transporter_activity water_channel_activity
36	contig_35	1516	41.6667	39	20.6667	25.6667	26.6667	33	43.6667	32	17	22	34.3333	33.3333	Medtr7g090330.1	8e-135	53.1587	AT4G32530.1	3e-90	ATPase, F0/V0 complex, subunit C protein	P23968	6e-43	52.5	VATO_YEAST V-type proton ATPase subunit c'' OS=Saccharomyces cerevisiae (strain ATCC 204508 / S288c) GN=VMA16 PE=1 SV=1	AT4G32530	GO:0006816 GO:0006970 GO:0007030 GO:0007033 GO:0009651 GO:0015991 GO:0046686	ATP_hydrolysis_coupled_proton_transport Golgi_organization calcium_ion_transport response_to_cadmium_ion response_to_osmotic_stress response_to_salt_stress vacuole_organization	GO:0015078 GO:0016887	ATPase_activity hydrogen_ion_transmembrane_transporter_activity
37	contig_36	5821	5.66667	5.33333	3	3	4	4.66667	3	3.33333	2.33333	1.33333	3.33333	2	Medtr4g134210.3	0	55.7819	AT2G03890.1	0	ATPI4K GAMMA 7, UBDK GAMMA 7, PI4K GAMMA 7 | phosphoinositide 4-kinase gamma 7 |		0	67.6205		AT2G03890	GO:0046854	phosphatidylinositol_phosphorylation	GO:0004430 GO:0016773	1-phosphatidylinositol_4-kinase_activity phosphotransferase_activity,_alcohol_group_as_acceptor
38	contig_37	5171	8.33333	6.66667	7.33333	5.33333	5	8.33333	4.66667	6.33333	7	2.66667	5.66667	5	Medtr8g100050.1	0	47.5898	AT5G62000.3	0	ARF2, ARF1-BP, HSS, ORE14 | auxin response factor 2 |	Q94JM3	0	62.156	ARFB_ARATH Auxin response factor 2 OS=Arabidopsis thaliana GN=ARF2 PE=1 SV=2	AT5G62000	GO:0006355 GO:0008285 GO:0009725 GO:0009737 GO:0009911 GO:0010047 GO:0010150 GO:0010227 GO:0042744 GO:0045892 GO:0048481	floral_organ_abscission fruit_dehiscence hydrogen_peroxide_catabolic_process leaf_senescence negative_regulation_of_cell_proliferation negative_regulation_of_transcription,_DNA-dependent ovule_development positive_regulation_of_flower_development regulation_of_transcription,_DNA-dependent response_to_abscisic_acid_stimulus response_to_hormone_stimulus	GO:0003677 GO:0003700 GO:0005515 GO:0043565 GO:0046983	DNA_binding protein_binding protein_dimerization_activity sequence-specific_DNA_binding sequence-specific_DNA_binding_transcription_factor_activity
39	contig_38	1386	31.6667	14.3333	38.3333	4.66667	21.6667	8.66667	5.66667	7	10	4	6.66667	6.66667	PGSC0003DMT400047320	1e-18	16.2375				Q8VZG1	8e-86	61.0687	DGK3_ARATH Diacylglycerol kinase 3 OS=Arabidopsis thaliana GN=DGK3 PE=2 SV=1
40	contig_39	1971	37.6667	20.6667	48	6.66667	26.3333	11.6667	8.66667	10.3333	16	6	10.3333	9.33333	Medtr4g129070.1	0	99.1718	AT4G30340.1	0	ATDGK7, DGK7 | diacylglycerol kinase 7 |	F4JQ95	0	64.8649	DGK7_ARATH Diacylglycerol kinase 7 OS=Arabidopsis thaliana GN=DGK7 PE=1 SV=1	AT4G30340	GO:0007205 GO:0031348 GO:0048364 GO:0048366	leaf_development negative_regulation_of_defense_response protein_kinase_C-activating_G-protein_coupled_receptor_signaling_pathway root_development	GO:0004143	diacylglycerol_kinase_activity
41	contig_40	3387	17	21.3333	12.6667	9.66667	13.6667	15.6667	15.6667	18.3333	11	7.33333	16	14.3333	Medtr5g088220.1	1e-134	43.3735	AT2G41060.2	1e-87	RNA-binding (RRM/RBD/RNP motifs) family protein		6e-75	61.991		AT2G41060	GO:0006952 GO:0008219 GO:0009693 GO:0010150	cell_death defense_response ethylene_biosynthetic_process leaf_senescence	GO:0000166 GO:0003676 GO:0003723	RNA_binding nucleic_acid_binding nucleotide_binding
42	contig_41	2238	24.3333	13.3333	12.3333	23	16.6667	20	17	10.3333	7.33333	14	15.6667	14.3333	Medtr4g080800.1	0	100	AT4G27080.1	0	ATPDIL5-4, ATPDI7, PDI7, PDIL5-4 | PDI-like 5-4 |	Q9T042	0	71.0417	PDI54_ARATH Protein disulfide-isomerase 5-4 OS=Arabidopsis thaliana GN=PDIL5-4 PE=2 SV=1	AT4G27080	GO:0019932 GO:0045454	cell_redox_homeostasis second-messenger-mediated_signaling	GO:0003756	protein_disulfide_isomerase_activity
43	contig_42	1405	8.33333	4.33333	4.33333	7	6.33333	8.33333	7.66667	4.33333	3.33333	4	6.66667	7.66667	Medtr3g099600.1	3e-77	48.8697	AT4G09060.1	2e-60	unknown protein; LOCATED IN: membrane; EXPRESSED IN: leaf; BEST Arabidopsis thaliana protein match is: unknow					AT4G09060
44	contig_43	3993	18	6.33333	11.6667	3	4	3	8.66667	4.66667	9	0	4.33333	1	Medtr1g104650.3	0	60.9527	AT3G22400.1	0	LOX5 | PLAT/LH2 domain-containing lipoxygenase family protein |	Q9LUW0	0	64.8352	LOX5_ARATH Linoleate 9S-lipoxygenase 5, chloroplastic OS=Arabidopsis thaliana GN=LOX5 PE=1 SV=2	AT3G22400	GO:0002213 GO:0009611 GO:0009695 GO:0010311 GO:0034440 GO:0048364 GO:1900366	defense_response_to_insect jasmonic_acid_biosynthetic_process lateral_root_formation lipid_oxidation negative_regulation_of_defense_response_to_insect response_to_wounding root_development	GO:0016165	lipoxygenase_activity
45	contig_44	1669	13	0.666667	0	1	9	1.33333	13.3333	0.666667	0	1	14.6667	1.66667	Medtr7g021130.1	0	92.2078	AT1G28110.2	0	SCPL45 | serine carboxypeptidase-like 45 |	Q93Y09	0	76.7654	SCP45_ARATH Serine carboxypeptidase-like 45 OS=Arabidopsis thaliana GN=SCPL45 PE=2 SV=1	AT1G28110	GO:0006508	proteolysis	GO:0004185	serine-type_carboxypeptidase_activity
46	contig_45	2584	81.6667	28	181.333	0.666667	79.3333	1.33333	56.3333	18	127.667	0	47	0.333333	Medtr3g435460.1	3e-69	24.878	AT5G43810.2	6e-58	ZLL | Stabilizer of iron transporter SufD / Polynucleotidyl transferase |	Q9SQL2	1e-84	95	CB24_PEA Chlorophyll a-b binding protein P4, chloroplastic OS=Pisum sativum GN=lhcA-P4 PE=1 SV=1	AT5G43810	GO:0006346 GO:0007267 GO:0009616 GO:0009855 GO:0009887 GO:0009944 GO:0010014 GO:0010050 GO:0010051 GO:0010072 GO:0010073 GO:0010267 GO:0010586 GO:0016246 GO:0035019 GO:0035196 GO:0048439 GO:0048519	RNA_interference cell-cell_signaling determination_of_bilateral_symmetry flower_morphogenesis meristem_initiation meristem_maintenance methylation-dependent_chromatin_silencing miRNA_metabolic_process negative_regulation_of_biological_process organ_morphogenesis polarity_specification_of_adaxial/abaxial_axis primary_shoot_apical_meristem_specification production_of_miRNAs_involved_in_gene_silenci…	GO:0003676 GO:0003743 GO:0035198	miRNA_binding nucleic_acid_binding translation_initiation_factor_activity
47	contig_46	1683	2.33333	1	0.666667	1	1.33333	1	1	0.333333	0	0.666667	0.666667	0.333333	Medtr4g079810.1	6e-41	42.8571	AT3G53140.1	7e-10	O-methyltransferase family protein					AT3G53140			GO:0008168 GO:0008171 GO:0046983	O-methyltransferase_activity methyltransferase_activity protein_dimerization_activity
48	contig_47	4357	46.6667	16	102.333	1.33333	47.3333	3.66667	32	11.3333	68	0.333333	28	1.33333	Medtr1g041345.1	0	52.8	AT5G43810.2	0	ZLL | Stabilizer of iron transporter SufD / Polynucleotidyl transferase |	Q9XGW1	0	77.5068	AGO10_ARATH Protein argonaute 10 OS=Arabidopsis thaliana GN=AGO10 PE=2 SV=1	AT5G43810	GO:0006346 GO:0007267 GO:0009616 GO:0009855 GO:0009887 GO:0009944 GO:0010014 GO:0010050 GO:0010051 GO:0010072 GO:0010073 GO:0010267 GO:0010586 GO:0016246 GO:0035019 GO:0035196 GO:0048439 GO:0048519	RNA_interference cell-cell_signaling determination_of_bilateral_symmetry flower_morphogenesis meristem_initiation meristem_maintenance methylation-dependent_chromatin_silencing miRNA_metabolic_process negative_regulation_of_biological_process organ_morphogenesis polarity_specification_of_adaxial/abaxial_axis primary_shoot_apical_meristem_specification production_of_miRNAs_involved_in_gene_silenci…	GO:0003676 GO:0003743 GO:0035198	miRNA_binding nucleic_acid_binding translation_initiation_factor_activity
49	contig_48	1167	6.66667	3	1.66667	13.3333	5.66667	1.66667	2.66667	0.666667	0.666667	4.33333	2	2.33333	Medtr5g054730.1	5e-114	34.828	AT1G25530.1	4e-77	Transmembrane amino acid transporter family protein	Q9C6M2	8e-68	69.9422	LHTL6_ARATH Lysine histidine transporter-like 6 OS=Arabidopsis thaliana GN=At1g25530 PE=2 SV=1	AT1G25530	GO:0006865	amino_acid_transport	GO:0015171	amino_acid_transmembrane_transporter_activity
50	contig_49	383	1.33333	1	1.66667	1.66667	0.333333	2	0	0	0	0	0	0	Medtr8g467120.1	2e-21	56.383
51	contig_50	1211	2	1	1	2.33333	1.33333	1	0	1	0.666667	2	0.666667	1
52	contig_51	1763	69.3333	34.3333	424.667	0	54.3333	0	30.3333	13.6667	254.333	0	39	0	Medtr4g071860.1	0	61.4479	AT2G21330.1	0	FBA1 | fructose-bisphosphate aldolase 1 |	Q01516	0	96.3211	ALFC1_PEA Fructose-bisphosphate aldolase 1, chloroplastic (Fragment) OS=Pisum sativum PE=1 SV=1	AT2G21330	GO:0000096 GO:0006096 GO:0006098 GO:0006364 GO:0006546 GO:0006636 GO:0006733 GO:0006766 GO:0008652 GO:0009072 GO:0009073 GO:0009106 GO:0009108 GO:0009117 GO:0009637 GO:0009657 GO:0009695 GO:0009902 GO:0009965 GO:0010027 GO:0010114 GO:0010207 GO:0010218 GO:0010304 GO:0015979 GO:0015995 GO:0019252 GO:0019288 GO:0019344 GO:0019684 GO:0019748 GO:0019760 GO:0019761 GO:0030154 GO:0034660 GO:0035304 GO:…	PSII_associated_light-harvesting_complex_II_catabolic_process aromatic_amino_acid_family_biosynthetic_process aromatic_amino_acid_family_metabolic_process cell_differentiation cellular_amino_acid_biosynthetic_process chlorophyll_biosynthetic_process chloroplast_relocation coenzyme_biosynthetic_process cysteine_biosynthetic_process glucosinolate_biosynthetic_process glucosinolate_metabolic_process…	GO:0003824 GO:0004332	catalytic_activity fructose-bisphosphate_aldolase_activity
53	contig_52	2187	46.3333	2	2.66667	2	47.6667	15	55	3.33333	2.66667	1	52.6667	14	Eucgr.K02243.1	1e-59	34.2466	AT1G11450.2	4e-39	nodulin MtN21 /EamA-like transporter family protein	Q94AP3	1e-113	66.0494	WAT1_ARATH Protein WALLS ARE THIN 1 OS=Arabidopsis thaliana GN=WAT1 PE=1 SV=1	AT1G11450
54	contig_53	2125	42.6667	2	2.66667	1.66667	48.3333	15	53	3.66667	2.33333	1	51.6667	13.6667	Medtr3g112480.1	8e-143	29.6174	AT1G75500.2	3e-170	WAT1 | Walls Are Thin 1 |	Q94AP3	1e-136	68.8525	WAT1_ARATH Protein WALLS ARE THIN 1 OS=Arabidopsis thaliana GN=WAT1 PE=1 SV=1	AT1G75500	GO:0000271 GO:0006833 GO:0007389 GO:0008361 GO:0009651 GO:0009750 GO:0009825 GO:0009826 GO:0009834 GO:0009926 GO:0009932 GO:0010015 GO:0010075 GO:0010817 GO:0040007 GO:0043481 GO:0048767 GO:0071555 GO:0090355 GO:0090358	anthocyanin_accumulation_in_tissues_in_response_to_UV_light auxin_polar_transport cell_tip_growth cell_wall_organization growth multidimensional_cell_growth pattern_specification_process polysaccharide_biosynthetic_process positive_regulation_of_auxin_metabolic_process positive_regulation_of_tryptophan_metabolic_process regulation_of_cell_size regulation_of_hormone_levels regulation_of_meristem_g…
55	contig_54	1180	48	31	4.66667	2	10.6667	5.66667	59	13.6667	6.33333	2	11.6667	3.33333	Medtr7g096090.1	6e-152	99.6016	AT4G14550.1	4e-77	IAA14, SLR | indole-3-acetic acid inducible 14 |	P13089	2e-72	62.6506	AUX28_SOYBN Auxin-induced protein AUX28 OS=Glycine max GN=AUX28 PE=2 SV=1	AT4G14550	GO:0006355 GO:0009733 GO:0009741 GO:0010102 GO:0010583 GO:0045892 GO:0048527	lateral_root_development lateral_root_morphogenesis negative_regulation_of_transcription,_DNA-dependent regulation_of_transcription,_DNA-dependent response_to_auxin_stimulus response_to_brassinosteroid_stimulus response_to_cyclopentenone	GO:0003700 GO:0005515	protein_binding sequence-specific_DNA_binding_transcription_factor_activity
56	contig_55	409	2.66667	0.333333	0.333333	0	1.66667	0.666667	0.666667	0	0.333333	0	0.666667	0.333333
57	contig_56	1960	9.33333	42	60	0.666667	3.66667	1.66667	5	37	58.3333	0	4	1	Medtr7g096120.1	0	70.8288	AT2G30550.2	0	alpha/beta-Hydrolases superfamily protein	Q3EBR6	1e-147	57.6744	PLA16_ARATH Phospholipase A1-Igamma2, chloroplastic OS=Arabidopsis thaliana GN=At2g30550 PE=1 SV=2	AT2G30550	GO:0006612 GO:0006629 GO:0009697 GO:0009863 GO:0009867 GO:0010363 GO:0016036 GO:0019375 GO:0031348 GO:0042631 GO:0045087	cellular_response_to_phosphate_starvation cellular_response_to_water_deprivation galactolipid_biosynthetic_process innate_immune_response jasmonic_acid_mediated_signaling_pathway lipid_metabolic_process negative_regulation_of_defense_response protein_targeting_to_membrane regulation_of_plant-type_hypersensitive_response salicylic_acid_biosynthetic_process salicylic_acid_mediated_signaling_pathway	GO:0004806 GO:0008970 GO:0047714	galactolipase_activity phosphatidylcholine_1-acylhydrolase_activity triglyceride_lipase_activity
58	contig_57	752	4	2.33333	0	1.33333	6.66667	6.33333	9	3	0	0	18.3333	11.6667	Medtr8g066850.1	2e-24	10.643
59	contig_58	3656	35	20.6667	85.6667	8.66667	21	8.66667	25	12.3333	81	5	23	8	Medtr3g085850.1	1e-94	26.9643	AT3G04120.1	1e-86	GAPC, GAPC-1, GAPC1 | glyceraldehyde-3-phosphate dehydrogenase C subunit 1 |	P25861	6e-97	96.0265	G3PC_ANTMA Glyceraldehyde-3-phosphate dehydrogenase, cytosolic OS=Antirrhinum majus GN=GAPC PE=1 SV=1	AT3G04120	GO:0006007 GO:0006094 GO:0006096 GO:0006098 GO:0006833 GO:0006972 GO:0006979 GO:0007010 GO:0007030 GO:0009060 GO:0009266 GO:0009408 GO:0009651 GO:0009744 GO:0010154 GO:0010498 GO:0034976 GO:0042542 GO:0046686 GO:0048316 GO:0051775	Golgi_organization aerobic_respiration cytoskeleton_organization fruit_development gluconeogenesis glucose_catabolic_process glycolysis hyperosmotic_response pentose-phosphate_shunt proteasomal_protein_catabolic_process response_to_cadmium_ion response_to_endoplasmic_reticulum_stress response_to_heat response_to_hydrogen_peroxide response_to_oxidative_stress response_to_redox_state response_to_sa…	GO:0000166 GO:0004365 GO:0005507 GO:0008886 GO:0016620 GO:0050661 GO:0051287	NADP_binding NAD_binding copper_ion_binding glyceraldehyde-3-phosphate_dehydrogenase_(NAD+)_(phosphorylating)_activity glyceraldehyde-3-phosphate_dehydrogenase_(NADP+)_(non-phosphorylating)_activity nucleotide_binding oxidoreductase_activity,_acting_on_the_aldehyde_or_oxo_group_of_donors,_NAD_or_NADP_as_acceptor
60	contig_59	2365	40.6667	34.6667	11.6667	24.6667	31	31.3333	53.3333	45.6667	16	55	57	33	Glyma.19G101000.1	0	78.0612	AT1G12840.1	0	DET3, ATVHA-C | vacuolar ATP synthase subunit C (VATC) / V-ATPase C subunit / vacuolar proton pump C subunit (D	Q9SDS7	1e-162	76.3926	VATC_ARATH V-type proton ATPase subunit C OS=Arabidopsis thaliana GN=VHA-C PE=1 SV=1	AT1G12840	GO:0000902 GO:0006007 GO:0006511 GO:0006816 GO:0007030 GO:0007033 GO:0009651 GO:0009809 GO:0009826 GO:0009853 GO:0009932 GO:0015991 GO:0016049 GO:0016051 GO:0030243 GO:0043255 GO:0048193 GO:0048765 GO:0051788 GO:0080129	ATP_hydrolysis_coupled_proton_transport Golgi_organization Golgi_vesicle_transport calcium_ion_transport carbohydrate_biosynthetic_process cell_growth cell_morphogenesis cell_tip_growth cellulose_metabolic_process glucose_catabolic_process lignin_biosynthetic_process photorespiration proteasome_core_complex_assembly regulation_of_carbohydrate_biosynthetic_process response_to_misfolded_protein res…	GO:0016820 GO:0046961	hydrolase_activity,_acting_on_acid_anhydrides,_catalyzing_transmembrane_movement_of_substances proton-transporting_ATPase_activity,_rotational_mechanism
61	contig_60	3038	52.6667	61.6667	17	55.6667	86.3333	37.3333	73.3333	73.6667	20.6667	101.667	112.667	38							Q9SDS7	1e-161	76.1273	VATC_ARATH V-type proton ATPase subunit C OS=Arabidopsis thaliana GN=VHA-C PE=1 SV=1
62	contig_61	4979	5.66667	7.33333	6.33333	5.33333	5	8.66667	2	5.66667	5.33333	2	3.66667	3.33333	Medtr8g020390.1	0	57.3734	AT4G30100.1	0	P-loop containing nucleoside triphosphate hydrolases superfamily protein	O94387	1e-74	31.6436	YGSA_SCHPO Uncharacterized ATP-dependent helicase C29A10.10c OS=Schizosaccharomyces pombe (strain 972 / ATCC 24843) GN=SPBC29A10.10c PE=3 SV=1	AT4G30100	GO:0008150	biological_process
63	contig_62	773	29.6667	66	28.6667	33.3333	38	27.6667	29	30.3333	16	15	25.3333	18.6667	Medtr4g080797.1	2e-169	47.9478	AT4G05050.3	4e-108	UBQ11 | ubiquitin 11 |	Q3E7T8	2e-83	100	UBQ14_ARATH Polyubiquitin 14 OS=Arabidopsis thaliana GN=UBQ14 PE=1 SV=2	AT4G05050	GO:0006464 GO:0006511	cellular_protein_modification_process ubiquitin-dependent_protein_catabolic_process
64	contig_63	1115	4.33333	0	0	0.666667	3	2.66667	3.33333	1	0	0.666667	5.33333	2.66667	Medtr7g081380.1	2e-168	31.9832	AT5G59810.1	1e-94	ATSBT5.4, SBT5.4 | Subtilase family protein |	O64495	3e-47	38.9286	SDD1_ARATH Subtilisin-like protease SDD1 OS=Arabidopsis thaliana GN=SDD1 PE=2 SV=1	AT5G59810	GO:0006508 GO:0008152 GO:0043086	metabolic_process negative_regulation_of_catalytic_activity proteolysis	GO:0004252 GO:0042802	identical_protein_binding serine-type_endopeptidase_activity
65	contig_64	2744	2	1.66667	2	2	1.66667	2	1.33333	1	1	1	1.33333	1	Medtr4g059530.1	1e-131	50.6279				Q0VC80	6e-44	49.4792	YRDC_BOVIN YrdC domain-containing protein, mitochondrial OS=Bos taurus GN=YRDC PE=2 SV=1
66	contig_65	2429	2	1.66667	2	1	1.66667	1	1	0.666667	1	0	1	0.666667	cassava4.1	2e-121	75.082	AT5G60590.2	1e-102	DHBP synthase RibB-like alpha/beta domain	Q0VC80	3e-44	49.4792	YRDC_BOVIN YrdC domain-containing protein, mitochondrial OS=Bos taurus GN=YRDC PE=2 SV=1	AT5G60590	GO:0008150	biological_process	GO:0003674	molecular_function
67	contig_66	3160	14.3333	18.3333	7.33333	4.66667	15	12.6667	14.6667	15	6.66667	5	22.6667	10.6667	Medtr7g013770.1	0	51.2269	AT3G29400.1	3e-153	ATEXO70E1, EXO70E1 | exocyst subunit exo70 family protein E1 |		3e-80	35.2679		AT3G29400	GO:0002237 GO:0006887 GO:0006904	exocytosis response_to_molecule_of_bacterial_origin vesicle_docking_involved_in_exocytosis
68	contig_67	690	1.33333	2	2	2	1	1.66667	1.33333	1.33333	0.333333	0.333333	1	1.33333	Medtr2g073190.1	5e-13	6.59824
69	contig_68	2299	36	31	20	18	29.3333	21.3333	42.3333	26.3333	16	18	37	24.6667							P49231	1e-34	58.3333	PROF1_PHAVU Profilin-1 OS=Phaseolus vulgaris PE=1 SV=1
70	contig_69	2174	34.6667	30.3333	21.3333	18	27.6667	20.3333	42	26.6667	16	17.6667	34.3333	23.3333	Medtr8g102330.1	7e-53	59.7015	AT2G19760.1	7e-34	PFN1, PRF1 | profilin 1 |	P49231	1e-34	59.0909	PROF1_PHAVU Profilin-1 OS=Phaseolus vulgaris PE=1 SV=1	AT2G19760	GO:0007010 GO:0007015 GO:0008154 GO:0009826 GO:0030036	actin_cytoskeleton_organization actin_filament_organization actin_polymerization_or_depolymerization cytoskeleton_organization unidimensional_cell_growth	GO:0003779	actin_binding
71	contig_70	3866	8.33333	7.33333	5.33333	2.66667	4.33333	4	5.33333	4	4	1.66667	3.33333	2.66667	Medtr1g030890.1	0	46.7269	AT1G70940.1	0	PIN3, ATPIN3 | Auxin efflux carrier family protein |	Q9S7Z8	0	73.2198	PIN3_ARATH Auxin efflux carrier component 3 OS=Arabidopsis thaliana GN=PIN3 PE=1 SV=1	AT1G70940	GO:0000271 GO:0007389 GO:0008356 GO:0008361 GO:0009416 GO:0009606 GO:0009630 GO:0009825 GO:0009926 GO:0009932 GO:0009958 GO:0010015 GO:0010082 GO:0010218 GO:0010315 GO:0010817 GO:0040007 GO:0043481 GO:0048364 GO:0048765 GO:0048766 GO:0048767 GO:0071555	anthocyanin_accumulation_in_tissues_in_response_to_UV_light asymmetric_cell_division auxin_efflux auxin_polar_transport cell_tip_growth cell_wall_organization gravitropism growth multidimensional_cell_growth pattern_specification_process polysaccharide_biosynthetic_process positive_gravitropism regulation_of_cell_size regulation_of_hormone_levels regulation_of_root_meristem_growth response_to_far…	GO:0005215 GO:0009672	auxin:hydrogen_symporter_activity transporter_activity
72	contig_71	133	3.66667	4.66667	2.33333	0.666667	1.33333	1	0	0	0	0	0	0
73	contig_72	483	1	1	1	1.33333	1	1.66667	0.666667	1	0.666667	0	0.666667	1
74	contig_73	383	3.66667	1.33333	1	1.33333	2.66667	4.33333	3.66667	2.66667	1.33333	1.66667	4.33333	3
75	contig_74	3966	9.33333	10.3333	6.33333	5	6.33333	2.33333	5.66667	10.3333	8.66667	3.66667	5.33333	2	Medtr4g008170.2	0	53.9458	AT3G21180.1	0	ACA9, ATACA9 | autoinhibited Ca(2+)-ATPase 9 |	Q9LU41	0	72.4903	ACA9_ARATH Calcium-transporting ATPase 9, plasma membrane-type OS=Arabidopsis thaliana GN=ACA9 PE=2 SV=2	AT3G21180	GO:0006754 GO:0006812 GO:0006816 GO:0006882 GO:0007338 GO:0008152 GO:0009555 GO:0009624 GO:0009827 GO:0009860 GO:0010584 GO:0048610 GO:0048868 GO:0070588	ATP_biosynthetic_process calcium_ion_transmembrane_transport calcium_ion_transport cation_transport cellular_process_involved_in_reproduction cellular_zinc_ion_homeostasis metabolic_process plant-type_cell_wall_modification pollen_development pollen_exine_formation pollen_tube_development pollen_tube_growth response_to_nematode single_fertilization	GO:0000166 GO:0003824 GO:0005388 GO:0005516 GO:0005524 GO:0015662 GO:0046872	ATP_binding ATPase_activity,_coupled_to_transmembrane_movement_of_ions,_phosphorylative_mechanism calcium-transporting_ATPase_activity calmodulin_binding catalytic_activity metal_ion_binding nucleotide_binding
76	contig_75	1878	11	4	34.6667	0	4.33333	0	5	3	28	0	4.66667	0	Medtr3g084520.1	0	48.7934	AT4G15550.1	6e-152	IAGLU | indole-3-acetate beta-D-glucosyltransferase |	O23406	1e-124	50.2075	U75D1_ARATH UDP-glycosyltransferase 75D1 OS=Arabidopsis thaliana GN=UGT75D1 PE=2 SV=2	AT4G15550	GO:0008152 GO:0046482	metabolic_process para-aminobenzoic_acid_metabolic_process	GO:0008194 GO:0016757 GO:0016758	UDP-glycosyltransferase_activity transferase_activity,_transferring_glycosyl_groups transferase_activity,_transferring_hexosyl_groups
77	contig_76	2165	16.3333	15	10.6667	8.66667	14	9.66667	21.6667	14.3333	9.66667	8.66667	19.3333	12.3333	Medtr2g028670.1	1e-140	61.0169	AT3G46010.2	4e-77	ADF1, atadf, ATADF1 | actin depolymerizing factor 1 |	Q9FVI1	2e-62	84.6715	ADF2_PETHY Actin-depolymerizing factor 2 OS=Petunia hybrida GN=ADF2 PE=2 SV=1	AT3G46010	GO:0007015 GO:0030042	actin_filament_depolymerization actin_filament_organization	GO:0003779	actin_binding
78	contig_77	1266	68.3333	22.3333	25.3333	19.3333	52.3333	47.3333	0	0	0	0	0	0	Medtr2g076490.1	6e-15	12.3732
79	contig_78	1365	6.33333	5.66667	3.33333	9.33333	2.66667	10.6667	4	2	1	6.66667	2.33333	7	Medtr7g114850.1	2e-158	29.2739	AT5G18170.1	1e-59	GDH1 | glutamate dehydrogenase 1 |	Q9LEC8	5e-53	89.9083	DHEB_NICPL Glutamate dehydrogenase B OS=Nicotiana plumbaginifolia GN=GDHB PE=2 SV=1	AT5G18170	GO:0006520 GO:0006807 GO:0009646 GO:0009651 GO:0046686 GO:0055114	cellular_amino_acid_metabolic_process nitrogen_compound_metabolic_process oxidation-reduction_process response_to_absence_of_light response_to_cadmium_ion response_to_salt_stress	GO:0000166 GO:0004353 GO:0005507 GO:0005524 GO:0008270 GO:0016491 GO:0016639 GO:0050897	ATP_binding cobalt_ion_binding copper_ion_binding glutamate_dehydrogenase_[NAD(P)+]_activity nucleotide_binding oxidoreductase_activity oxidoreductase_activity,_acting_on_the_CH-NH2_group_of_donors,_NAD_or_NADP_as_acceptor zinc_ion_binding
80	contig_79	1666	22.6667	12.3333	8	13.3333	17	27	17	9.33333	5.33333	5.66667	14.6667	15.6667	Medtr3g023110.1	4e-109	46.402	AT2G41430.5	4e-24	ERD15 | dehydration-induced protein (ERD15) |	Q39096	2e-22	38.8571	ERD15_ARATH Protein EARLY RESPONSIVE TO DEHYDRATION 15 OS=Arabidopsis thaliana GN=ERD15 PE=1 SV=1	AT2G41430	GO:0006096 GO:0006833 GO:0006972 GO:0007030 GO:0009266 GO:0009414 GO:0009617 GO:0009644 GO:0009646 GO:0009651 GO:0032880 GO:0042744 GO:0046686	Golgi_organization glycolysis hydrogen_peroxide_catabolic_process hyperosmotic_response regulation_of_protein_localization response_to_absence_of_light response_to_bacterium response_to_cadmium_ion response_to_high_light_intensity response_to_salt_stress response_to_temperature_stimulus response_to_water_deprivation water_transport	GO:0005515	protein_binding
81	contig_80	1678	26	15	9	16.3333	20.6667	31.3333	19	10.3333	6	6.33333	16.6667	18.3333							Q39096	2e-22	39.4286	ERD15_ARATH Protein EARLY RESPONSIVE TO DEHYDRATION 15 OS=Arabidopsis thaliana GN=ERD15 PE=1 SV=1
82	contig_81	1134	5.33333	4.33333	5.66667	4.66667	3.33333	5	5	5.33333	6	3.66667	4.33333	3.66667	Medtr3g094780.1	1e-71	32.9923	AT5G09995.1	1e-45	unknown protein; BEST Arabidopsis thaliana protein match is: unknown protein (TAIR:AT1G08530.1); Has 30201 Bl					AT5G09995	GO:0008150	biological_process	GO:0003674	molecular_function
83	contig_82	2114	44	108	23	17.3333	42	28.6667	33.6667	76	11.3333	19.3333	34.3333	25	Medtr4g131060.1	0	41.9911	AT4G30960.1	0	CIPK6, SIP3, SNRK3.14, ATCIPK6 | SOS3-interacting protein 3 |	O65554	1e-168	69.8824	CIPK6_ARATH CBL-interacting serine/threonine-protein kinase 6 OS=Arabidopsis thaliana GN=CIPK6 PE=1 SV=1	AT4G30960	GO:0006468 GO:0007165 GO:0007275 GO:0009414 GO:0009651 GO:0010118 GO:0010540 GO:0019722 GO:0042538	basipetal_auxin_transport calcium-mediated_signaling hyperosmotic_salinity_response multicellular_organismal_development protein_phosphorylation response_to_salt_stress response_to_water_deprivation signal_transduction stomatal_movement	GO:0004672 GO:0004674 GO:0005515 GO:0005524 GO:0016301 GO:0016772	ATP_binding kinase_activity protein_binding protein_kinase_activity protein_serine/threonine_kinase_activity transferase_activity,_transferring_phosphorus-containing_groups
84	contig_83	2141	11.6667	59.3333	6	4.33333	8.33333	6.66667	7	53.6667	2.66667	3.33333	5.33333	5	Medtr8g096170.1	2e-132	77.9412	AT1G01630.1	2e-98	Sec14p-like phosphatidylinositol transfer family protein	O65554	2e-52	58.9474	CIPK6_ARATH CBL-interacting serine/threonine-protein kinase 6 OS=Arabidopsis thaliana GN=CIPK6 PE=1 SV=1	AT1G01630	GO:0006810 GO:0019344	cysteine_biosynthetic_process transport	GO:0005215	transporter_activity
85	contig_84	819	15	3.33333	0.666667	3.66667	16.6667	5	9	2.66667	0	3.33333	9.66667	3.33333	Medtr4g045853.1	2e-57	20.0569	AT4G03210.1	5e-33	XTH9 | xyloglucan endotransglucosylase/hydrolase 9 |	Q8LDW9	6e-28	64.8936	XTH9_ARATH Xyloglucan endotransglucosylase/hydrolase protein 9 OS=Arabidopsis thaliana GN=XTH9 PE=2 SV=2	AT4G03210	GO:0005975 GO:0006073 GO:0010075	carbohydrate_metabolic_process cellular_glucan_metabolic_process regulation_of_meristem_growth	GO:0004553 GO:0016762 GO:0016798	hydrolase_activity,_acting_on_glycosyl_bonds hydrolase_activity,_hydrolyzing_O-glycosyl_compounds xyloglucan:xyloglucosyl_transferase_activity
86	contig_85	2363	32.6667	7.66667	1	4.33333	20.3333	15	24.6667	3.33333	0	2.66667	20.6667	11	Medtr3g113720.1	0	51.8788	AT1G75680.1	0	AtGH9B7, GH9B7 | glycosyl hydrolase 9B7 |	Q8LCP6	0	67.4888	GUN10_ARATH Endoglucanase 10 OS=Arabidopsis thaliana GN=At1g75680 PE=2 SV=2	AT1G75680	GO:0000271 GO:0000272 GO:0005975 GO:0005982 GO:0006084 GO:0007389 GO:0008361 GO:0009664 GO:0009736 GO:0009825 GO:0009832 GO:0009926 GO:0009932 GO:0010015 GO:0010075 GO:0010817 GO:0016126 GO:0016132 GO:0040007 GO:0042546 GO:0043481 GO:0048653 GO:0048767 GO:0071555	acetyl-CoA_metabolic_process anther_development anthocyanin_accumulation_in_tissues_in_response_to_UV_light auxin_polar_transport brassinosteroid_biosynthetic_process carbohydrate_metabolic_process cell_tip_growth cell_wall_biogenesis cell_wall_organization cytokinin_mediated_signaling_pathway growth multidimensional_cell_growth pattern_specification_process plant-type_cell_wall_biogenesis plant-…	GO:0003824 GO:0004553	catalytic_activity hydrolase_activity,_hydrolyzing_O-glycosyl_compounds
87	contig_86	2466	34	9	1.33333	4.66667	23.6667	15.6667	24.3333	3.66667	0.333333	3	21	11	Medtr3g113720.1	0	63.612	AT1G19940.1	0	AtGH9B5, GH9B5 | glycosyl hydrolase 9B5 |	Q8LCP6	0	67.8988	GUN10_ARATH Endoglucanase 10 OS=Arabidopsis thaliana GN=At1g75680 PE=2 SV=2	AT1G19940	GO:0005975	carbohydrate_metabolic_process	GO:0003824 GO:0004553	catalytic_activity hydrolase_activity,_hydrolyzing_O-glycosyl_compounds
88	contig_87	2709	9.66667	15	14.6667	3.66667	7.33333	6.33333	7.66667	8	13	2.33333	7.33333	5.66667	Glyma.11G253000.1	0	67.7995	AT4G14210.1	0	PDS3, PDS, PDE226 | phytoene desaturase 3 |	P28553	0	84.0206	CRTI_SOYBN Phytoene dehydrogenase, chloroplastic/chromoplastic OS=Glycine max GN=PDS1 PE=2 SV=1	AT4G14210	GO:0010155 GO:0016117 GO:0016120 GO:0046777 GO:0055114	carotene_biosynthetic_process carotenoid_biosynthetic_process oxidation-reduction_process protein_autophosphorylation regulation_of_proton_transport	GO:0016166 GO:0016491 GO:0016705	oxidoreductase_activity oxidoreductase_activity,_acting_on_paired_donors,_with_incorporation_or_reduction_of_molecular_oxygen phytoene_dehydrogenase_activity
89	contig_88	2783	21	4.66667	6.66667	1.66667	7.66667	3.66667	16	3.33333	3.33333	1	5.33333	3.66667	Medtr4g019520.1	0	64.5515	AT3G53950.1	0	glyoxal oxidase-related protein	Q0JNK5	4e-33	92.2078	COPB2_ORYSJ Coatomer subunit beta-2 OS=Oryza sativa subsp. japonica GN=Os01g0281400 PE=2 SV=1	AT3G53950	GO:0008150	biological_process	GO:0003674	molecular_function
90	contig_89	1566	90.6667	377	1.33333	1	17.6667	7	94.6667	82	1	1	6	5.33333	Medtr6g033085.1	1e-149	65.937	AT5G13870.1	1e-161	EXGT-A4, XTH5 | xyloglucan endotransglucosylase/hydrolase 5 |	Q41638	1e-146	78.135	XTHA_PHAAN Xyloglucan endotransglucosylase/hydrolase protein A OS=Phaseolus angularis GN=XTHA PE=1 SV=1	AT5G13870	GO:0005975 GO:0006073	carbohydrate_metabolic_process cellular_glucan_metabolic_process	GO:0004553 GO:0016762 GO:0016798	hydrolase_activity,_acting_on_glycosyl_bonds hydrolase_activity,_hydrolyzing_O-glycosyl_compounds xyloglucan:xyloglucosyl_transferase_activity
91	contig_90	2495	24.6667	21	27.3333	13.3333	18.6667	22.3333	18.3333	22.6667	26.6667	11.3333	22.6667	23	Medtr1g115575.1	0	67.2475	AT3G12360.1	0	ITN1 | Ankyrin repeat family protein |	Q9C7A2	0	74.0331	Y3236_ARATH Ankyrin repeat-containing protein At3g12360 OS=Arabidopsis thaliana GN=At3g12360 PE=2 SV=1	AT3G12360	GO:0009651 GO:0034613	cellular_protein_localization response_to_salt_stress	GO:0005515	protein_binding
92	contig_91	933	10.6667	5.66667	3.33333	9.33333	5	11.3333	9	4.33333	2.33333	3	6	9
93	contig_92	6664	1.66667	1.33333	0.666667	1	1	2	1	1	1	0.666667	1	1.33333	Medtr2g095030.2	0	35.6208	AT1G08060.2	9e-109	MOM, MOM1 | ATP-dependent helicase family protein |	Q9M658	1e-128	25.7074	MOM1_ARATH Helicase protein MOM1 OS=Arabidopsis thaliana GN=MOM1 PE=1 SV=1	AT1G08060	GO:0006342 GO:0006344	chromatin_silencing maintenance_of_chromatin_silencing	GO:0042803	protein_homodimerization_activity
94	contig_93	1170	8	5	4.66667	10.3333	3.66667	10	6.66667	4	3.33333	7.66667	4.33333	9.33333	Medtr2g087760.1	5e-93	40.9091	AT1G26750.1	3e-41	unknown protein; Has 44 Blast hits to 44 proteins in 16 species: Archae - 0; Bacteria - 0; Metazoa - 0; Fungi					AT1G26750	GO:0008150	biological_process	GO:0003674	molecular_function
95	contig_94	1532	5.33333	4.33333	3	6	3.33333	5	4.66667	5	4	4.33333	5.33333	5.66667
96	contig_95	709	36.6667	34.6667	77.3333	10.3333	39	5.33333	15	12.3333	16.6667	7.33333	16.3333	4	Medtr2g070210.1	9e-112	91.4414	AT1G17180.1	5e-96	ATGSTU25, GSTU25 | glutathione S-transferase TAU 25 |	P49332	8e-81	69.9507	GSTXC_TOBAC Probable glutathione S-transferase parC OS=Nicotiana tabacum GN=PARC PE=2 SV=1	AT1G17180	GO:0009407 GO:0010583	response_to_cyclopentenone toxin_catabolic_process	GO:0004364	glutathione_transferase_activity
97	contig_96	1270	31.3333	32.6667	69.3333	6.33333	35.6667	4	8.66667	6.66667	8	4.66667	7	1.66667	cassava4.1	5e-44	81.2808				Q03666	3e-73	69.1589	GSTX4_TOBAC Probable glutathione S-transferase OS=Nicotiana tabacum PE=2 SV=1
98	contig_97	2077	25.3333	2.66667	4	11	13	24.3333	7.66667	2.33333	1.66667	4	5.33333	10.3333	Medtr4g132110.2	2e-28	9.2559	AT4G21960.1	5e-58	PRXR1 | Peroxidase superfamily protein |	Q9SB81	7e-54	46.3415	PER42_ARATH Peroxidase 42 OS=Arabidopsis thaliana GN=PER42 PE=1 SV=2	AT4G21960	GO:0006833 GO:0006979 GO:0009651 GO:0009750 GO:0019344 GO:0019761 GO:0030003 GO:0055114 GO:0070838	cellular_cation_homeostasis cysteine_biosynthetic_process divalent_metal_ion_transport glucosinolate_biosynthetic_process oxidation-reduction_process response_to_fructose_stimulus response_to_oxidative_stress response_to_salt_stress water_transport	GO:0004601 GO:0020037	heme_binding peroxidase_activity
99	contig_98	2477	85	29.6667	17	82.6667	48.6667	106.667	117.333	28.3333	14	67.3333	61.3333	124.667	Medtr7g099640.1	0	75.6903	AT4G29040.1	0	RPT2a | regulatory particle AAA-ATPase 2A |	Q9SZD4	0	92.809	PRS4A_ARATH 26S proteasome regulatory subunit 4 homolog A OS=Arabidopsis thaliana GN=RPT2A PE=2 SV=1	AT4G29040	GO:0006094 GO:0006096 GO:0006499 GO:0006511 GO:0006635 GO:0007292 GO:0009407 GO:0009408 GO:0009651 GO:0009853 GO:0009933 GO:0009965 GO:0010015 GO:0010078 GO:0010311 GO:0035266 GO:0042023 GO:0043161 GO:0043248 GO:0046686 GO:0048232 GO:0048364 GO:0048367 GO:0048827 GO:0048829 GO:0051510 GO:0051788 GO:0060968 GO:0080129 GO:0090351	DNA_endoreduplication N-terminal_protein_myristoylation fatty_acid_beta-oxidation female_gamete_generation gluconeogenesis glycolysis lateral_root_formation leaf_morphogenesis maintenance_of_root_meristem_identity male_gamete_generation meristem_growth meristem_structural_organization photorespiration phyllome_development proteasomal_ubiquitin-dependent_protein_catabolic_process proteasome_assemb…	GO:0000166 GO:0005524 GO:0016787 GO:0016887 GO:0017111	ATP_binding ATPase_activity hydrolase_activity nucleoside-triphosphatase_activity nucleotide_binding
100	contig_99	655	20	15.3333	8.66667	0	4.66667	0.333333	11.3333	4.66667	4.33333	0	3	0.333333	Medtr2g018630.1	4e-87	21.7768	AT2G23010.1	5e-54	SCPL9 | serine carboxypeptidase-like 9 |	O64811	8e-46	55.6213	SCP9_ARATH Serine carboxypeptidase-like 9 OS=Arabidopsis thaliana GN=SCPL9 PE=2 SV=1	AT2G23010	GO:0006508	proteolysis	GO:0004185	serine-type_carboxypeptidase_activity
101	contig_100	1845	219.667	12.3333	2	1.33333	74.6667	6	290.667	6.33333	0.666667	4.33333	47.6667	7	Medtr7g011060.1	0	66.0859	AT2G03090.1	2e-122	ATEXPA15, EXP15, ATEXP15, ATHEXP ALPHA 1.3, EXPA15 | expansin A15 |	O80622	1e-105	73.5178	EXP15_ARATH Expansin-A15 OS=Arabidopsis thaliana GN=EXPA15 PE=2 SV=2	AT2G03090	GO:0006949 GO:0009664 GO:0009826 GO:0009828 GO:0009831 GO:0010089 GO:0044036	cell_wall_macromolecule_metabolic_process plant-type_cell_wall_loosening plant-type_cell_wall_modification_involved_in_multidimensional_cell_growth plant-type_cell_wall_organization syncytium_formation unidimensional_cell_growth xylem_development
102	contig_101	926	96	17.6667	61	8	49.6667	8.66667	69	11	36.3333	5.33333	40	9	Medtr1g076310.1	4e-113	77.6712	AT4G34620.1	9e-35	SSR16 | small subunit ribosomal protein 16 |	A6W7U7	3e-19	49.0566	RS16_KINRD 30S ribosomal protein S16 OS=Kineococcus radiotolerans (strain ATCC BAA-149 / DSM 14245 / SRS30216) GN=rpsP PE=3 SV=1	AT4G34620	GO:0006412 GO:0009793 GO:0010027 GO:0010228 GO:0010267 GO:0016226 GO:0035196 GO:0042254 GO:0048481 GO:0051607	defense_response_to_virus embryo_development_ending_in_seed_dormancy iron-sulfur_cluster_assembly ovule_development production_of_miRNAs_involved_in_gene_silencing_by_miRNA production_of_ta-siRNAs_involved_in_RNA_interference ribosome_biogenesis thylakoid_membrane_organization translation vegetative_to_reproductive_phase_transition_of_meristem	GO:0003735	structural_constituent_of_ribosome
103	contig_102	1626	10.6667	1.66667	3	2	6.66667	4.66667	12.6667	1	1	1.33333	7	4	Medtr7g076670.1	3e-137	49.2709	AT2G45790.1	2e-128	ATPMM, PMM | phosphomannomutase |	Q1W376	1e-109	90.0943	PMM_SOYBN Phosphomannomutase OS=Glycine max PE=2 SV=1	AT2G45790	GO:0006094 GO:0006096 GO:0006833 GO:0006972 GO:0007010 GO:0007030 GO:0008152 GO:0009266 GO:0009651 GO:0010498 GO:0019307 GO:0019853 GO:0019932 GO:0046686	Golgi_organization L-ascorbic_acid_biosynthetic_process cytoskeleton_organization gluconeogenesis glycolysis hyperosmotic_response mannose_biosynthetic_process metabolic_process proteasomal_protein_catabolic_process response_to_cadmium_ion response_to_salt_stress response_to_temperature_stimulus second-messenger-mediated_signaling water_transport	GO:0003824 GO:0004615 GO:0005515	catalytic_activity phosphomannomutase_activity protein_binding
104	contig_103	2520	6.66667	5	4	5.66667	4.66667	6.66667	5	5.33333	4	4	5.33333	5	Medtr1g082870.1	0	61.0979	AT4G35020.3	1e-12	RAC3 | RAC-like 3 |	Q4PB75	1e-103	38.6809	GEM1_USTMA Mitochondrial Rho GTPase 1 OS=Ustilago maydis (strain 521 / FGSC 9021) GN=GEM1 PE=3 SV=1	AT4G35020	GO:0000226 GO:0000394 GO:0006184 GO:0007015 GO:0007165 GO:0007264 GO:0009086 GO:0009860 GO:0015031	GTP_catabolic_process RNA_splicing,_via_endonucleolytic_cleavage_and_ligation actin_filament_organization methionine_biosynthetic_process microtubule_cytoskeleton_organization pollen_tube_growth protein_transport signal_transduction small_GTPase_mediated_signal_transduction	GO:0003924 GO:0005525	GTP_binding GTPase_activity
105	contig_104	2144	3.33333	2	2.33333	3.33333	2	3	1.33333	2	1.33333	1	1.66667	1.66667	Glyma.10G154700.1	0	65.4631	AT5G27540.2	0	MIRO1 | MIRO-related GTP-ase 1 |	Q8BG51	3e-90	36.7754	MIRO1_MOUSE Mitochondrial Rho GTPase 1 OS=Mus musculus GN=Rhot1 PE=2 SV=1	AT5G27540	GO:0000003 GO:0000741 GO:0006312 GO:0006325 GO:0006626 GO:0007005 GO:0007131 GO:0007264 GO:0009560 GO:0009640 GO:0009790 GO:0009793 GO:0009845 GO:0009860 GO:0009909 GO:0009933 GO:0010090 GO:0010162 GO:0010182 GO:0010228 GO:0010638 GO:0016567 GO:0019725 GO:0019915 GO:0030048 GO:0033044 GO:0048825 GO:0050826 GO:0051301 GO:0051604 GO:0051645 GO:0051646 GO:0060151	Golgi_localization actin_filament-based_movement cell_division cellular_homeostasis chromatin_organization cotyledon_development embryo_development embryo_development_ending_in_seed_dormancy embryo_sac_egg_cell_differentiation karyogamy lipid_storage meristem_structural_organization mitochondrion_localization mitochondrion_organization mitotic_recombination peroxisome_localization photomorphogene…	GO:0003924 GO:0005509 GO:0005525	GTP_binding GTPase_activity calcium_ion_binding
106	contig_105	2194	84	54.3333	39.6667	71	48	109	64.6667	54	38	42	55.3333	93.3333	Medtr7g111950.1	0	54.7134	AT4G20980.4	0	Eukaryotic translation initiation factor 3 subunit 7 (eIF-3)	P56820	0	69.5413	EIF3D_ARATH Eukaryotic translation initiation factor 3 subunit D OS=Arabidopsis thaliana GN=TIF3D1 PE=1 SV=1	AT4G20980	GO:0006413	translational_initiation	GO:0003743	translation_initiation_factor_activity
107	contig_106	1550	13	10.3333	9.33333	9.66667	10.6667	21.6667	9	8	5.33333	5.66667	11.6667	14.6667	Medtr2g012560.1	9e-161	61.7834	AT1G61250.1	3e-135	SC3 | secretory carrier 3 |	Q9ZTX0	1e-125	76.6551	SCAM_PEA Secretory carrier-associated membrane protein OS=Pisum sativum GN=PSAM2 PE=2 SV=1	AT1G61250	GO:0015031	protein_transport	GO:0022857	transmembrane_transporter_activity
108	contig_107	2646	32.3333	15	11	26.6667	14	42.3333	37	16	11.3333	20	22	41	Medtr0003s0470.1	0	48.6395	AT1G70330.1	1e-159	ENT1,AT, ENT1 | equilibrative nucleotide transporter 1 |	Q8VXY7	1e-133	61.4796	ENT1_ARATH Equilibrative nucleotide transporter 1 OS=Arabidopsis thaliana GN=ENT1 PE=1 SV=1	AT1G70330	GO:0006810	transport	GO:0005337 GO:0010174	nucleoside_transmembrane_transporter_activity nucleoside_transmembrane_transporter_activity,_against_a_concentration_gradient
109	contig_108	4176	44.3333	21	15.3333	40	20.3333	54.6667	49.3333	21	14.3333	27.3333	28	52	Medtr0003s0470.1	0	68.5374	AT3G27230.1	0	S-adenosyl-L-methionine-dependent methyltransferases superfamily protein	Q8VXY7	1e-133	61.7347	ENT1_ARATH Equilibrative nucleotide transporter 1 OS=Arabidopsis thaliana GN=ENT1 PE=1 SV=1	AT3G27230			GO:0008168	methyltransferase_activity
110	contig_109	2119	8.66667	6.33333	6.33333	7.66667	5.33333	8.66667	1	0.333333	0	1	0.333333	1.33333	Medtr5g025310.1	0	81.1092	AT1G09830.1	0	Glycinamide ribonucleotide (GAR) synthetase	P52420	0	81.5909	PUR2_ARATH Phosphoribosylamine--glycine ligase, chloroplastic OS=Arabidopsis thaliana GN=PUR2 PE=2 SV=2	AT1G09830	GO:0006164 GO:0009113	purine_nucleobase_biosynthetic_process purine_nucleotide_biosynthetic_process	GO:0003824 GO:0004637 GO:0005524 GO:0016874 GO:0046872	ATP_binding catalytic_activity ligase_activity metal_ion_binding phosphoribosylamine-glycine_ligase_activity
111	contig_110	1229	10	7.33333	9.66667	9.33333	10	7.66667	11	7.33333	6.66667	9.33333	9.66667	8	Medtr0197s0100.1	2e-35	38.1007	AT4G40030.2	1e-29	Histone superfamily protein	Q71H73	3e-48	96.4912	H33_VITVI Histone H3.3 OS=Vitis vinifera PE=2 SV=3	AT4G40030	GO:0006334	nucleosome_assembly	GO:0003677	DNA_binding
112	contig_111	1683	2.66667	1.66667	1	2	1.66667	2.66667	0.666667	1	1	0	1	1	Medtr7g099880.1	1e-19	1.9151	AT5G51200.1	2e-20	Protein of unknown function (DUF3414)					AT5G51200	GO:0008150	biological_process	GO:0005515	protein_binding
113	contig_112	8935	1.66667	1.66667	1.33333	1.66667	2	3.33333	1	2	2	0.666667	1.33333	1.33333	Medtr5g066710.1	0	20.4699	AT1G70320.1	0	UPL2 | ubiquitin-protein ligase 2 |	Q8GY23	0	65.5914	UPL1_ARATH E3 ubiquitin-protein ligase UPL1 OS=Arabidopsis thaliana GN=UPL1 PE=1 SV=3	AT1G70320	GO:0006464 GO:0006511 GO:0016567 GO:0042787	cellular_protein_modification_process protein_ubiquitination protein_ubiquitination_involved_in_ubiquitin-dependent_protein_catabolic_process ubiquitin-dependent_protein_catabolic_process	GO:0004842 GO:0016881	acid-amino_acid_ligase_activity ubiquitin-protein_ligase_activity
114	contig_113	560	4.33333	1.33333	1	4.66667	2	4.33333	4	1.66667	0.333333	2.66667	1.66667	4	Medtr4g008160.1	9e-35	18.0296	AT2G01250.1	8e-30	Ribosomal protein L30/L7 family protein	P60040	2e-30	92.5926	RL72_ARATH 60S ribosomal protein L7-2 OS=Arabidopsis thaliana GN=RPL7B PE=1 SV=1	AT2G01250	GO:0006412	translation	GO:0003735	structural_constituent_of_ribosome
115	contig_114	5242	3.66667	3.66667	4	2.33333	2.33333	4.33333	2	3.33333	3.66667	1.33333	2.33333	2.33333	Medtr1g016760.1	2e-131	28.8308	AT2G25970.1	4e-46	KH domain-containing protein	Q32PX7	1e-18	31.4516	FUBP1_RAT Far upstream element-binding protein 1 OS=Rattus norvegicus GN=Fubp1 PE=1 SV=1	AT2G25970	GO:0006606	protein_import_into_nucleus	GO:0003676 GO:0003723	RNA_binding nucleic_acid_binding
116	contig_115	2010	7.66667	5.66667	16.3333	1	6.33333	0.666667	5.33333	2.66667	7.66667	0.333333	5	0.333333	Medtr5g076620.1	0	43.9179	AT5G17230.2	1e-167	PSY | PHYTOENE SYNTHASE |	P49293	1e-168	85.2941	PSY_CUCME Phytoene synthase, chloroplastic OS=Cucumis melo GN=PSY PE=2 SV=1	AT5G17230	GO:0006636 GO:0006655 GO:0009058 GO:0015995 GO:0016117 GO:0019288	biosynthetic_process carotenoid_biosynthetic_process chlorophyll_biosynthetic_process isopentenyl_diphosphate_biosynthetic_process,_mevalonate-independent_pathway phosphatidylglycerol_biosynthetic_process unsaturated_fatty_acid_biosynthetic_process	GO:0016740 GO:0016765 GO:0016767 GO:0046905	geranylgeranyl-diphosphate_geranylgeranyltransferase_activity phytoene_synthase_activity transferase_activity transferase_activity,_transferring_alkyl_or_aryl_(other_than_methyl)_groups
117	contig_116	970	2	2	1.33333	1.33333	1	1.33333	1	2	1	1	0.666667	1	Medtr4g126990.1	6e-10	68.0556
118	contig_117	1346	49.6667	13.3333	6	18.6667	22.6667	39	46.3333	12	5	13	24.6667	38.3333	Medtr1g097600.1	3e-104	35.5856	AT1G07140.1	7e-86	SIRANBP | Pleckstrin homology (PH) domain superfamily protein |	Q9LMK7	1e-69	81.5287	RBP1A_ARATH Ran-binding protein 1 homolog a OS=Arabidopsis thaliana GN=RANBP1A PE=1 SV=1	AT1G07140	GO:0000060 GO:0046907	intracellular_transport protein_import_into_nucleus,_translocation	GO:0008536	Ran_GTPase_binding
119	contig_118	1840	6.66667	3.33333	0	0	1.66667	0	4.66667	2.66667	0	0	1	0	Medtr3g099080.1	5e-102	37.7778	AT5G50570.2	8e-63	SPL13A, SPL13 | Squamosa promoter-binding protein-like (SBP domain) transcription factor family protein |	P0DI11	7e-59	39.5	SP13B_ARATH Squamosa promoter-binding-like protein 13B OS=Arabidopsis thaliana GN=SPL13B PE=3 SV=1	AT5G50570	GO:0006355 GO:0048653	anther_development regulation_of_transcription,_DNA-dependent	GO:0003677 GO:0003700	DNA_binding sequence-specific_DNA_binding_transcription_factor_activity
120	contig_119	2047	110	13.6667	5.33333	18	40.6667	39.3333	95.3333	7	5.66667	11	42.6667	27.3333	Medtr3g113970.1	0	42.762	AT1G75780.1	0	TUB1 | tubulin beta-1 chain |	Q39445	1e-178	95.9502	TBB_CICAR Tubulin beta chain OS=Cicer arietinum GN=TUBB PE=2 SV=1	AT1G75780	GO:0000271 GO:0006094 GO:0006184 GO:0007010 GO:0007017 GO:0007018 GO:0009416 GO:0009825 GO:0009826 GO:0009932 GO:0010498 GO:0010817 GO:0043481 GO:0048767 GO:0051258 GO:0071555	GTP_catabolic_process anthocyanin_accumulation_in_tissues_in_response_to_UV_light cell_tip_growth cell_wall_organization cytoskeleton_organization gluconeogenesis microtubule-based_movement microtubule-based_process multidimensional_cell_growth polysaccharide_biosynthetic_process proteasomal_protein_catabolic_process protein_polymerization regulation_of_hormone_levels response_to_light_stimulus r…	GO:0003924 GO:0005198 GO:0005525	GTP_binding GTPase_activity structural_molecule_activity
121	contig_120	1136	72.3333	32.6667	3.33333	0.666667	37	19.3333	52.6667	10	1.33333	0.333333	28.3333	17.6667	Medtr2g083250.1	2e-90	37.9982	AT3G20570.1	4e-42	ENODL9, AtENODL9 | early nodulin-like protein 9 |	Q8LC95	1e-22	44.2623	ENL3_ARATH Early nodulin-like protein 3 OS=Arabidopsis thaliana GN=At5g25090 PE=1 SV=2	AT3G20570			GO:0005507 GO:0009055	copper_ion_binding electron_carrier_activity
122	contig_121	1897	34	4	19	1.33333	74.3333	6.66667	41.6667	3	14.6667	1.66667	85.3333	6	Medtr1g085500.1	4e-142	55.8296	AT3G62020.1	4e-95	GLP10 | germin-like protein 10 |	Q9M263	1e-77	70.7921	GL24_ARATH Germin-like protein subfamily 2 member 4 OS=Arabidopsis thaliana GN=GLP10 PE=2 SV=1	AT3G62020	GO:0008150 GO:0010413 GO:0045492	biological_process glucuronoxylan_metabolic_process xylan_biosynthetic_process	GO:0030145 GO:0045735	manganese_ion_binding nutrient_reservoir_activity
123	contig_122	922	3	2.33333	2.66667	3.66667	2	2.66667	3	2.66667	2.66667	3	2.66667	3	Medtr3g116260.1	5e-73	35.4264	AT1G11760.1	4e-40	MED32 | MED32; Has 41 Blast hits to 40 proteins in 14 species: Archae - 0; Bacteria - 0; Metazoa - 0; Fungi - 0	Q84VW5	1e-30	62.8099	MED32_ARATH Mediator of RNA polymerase II transcription subunit 32 OS=Arabidopsis thaliana GN=MED32 PE=1 SV=1	AT1G11760
124	contig_123	2645	5.33333	55.3333	3	8.66667	9	6.66667	3.66667	59	2	6.33333	10	3.66667	Medtr5g078080.1	0	40.6301	AT1G48480.1	3e-161	RKL1 | receptor-like kinase 1 |	Q9LP77	1e-162	50.3949	Y1848_ARATH Probable inactive receptor kinase At1g48480 OS=Arabidopsis thaliana GN=RKL1 PE=1 SV=1	AT1G48480	GO:0006468 GO:0007169 GO:0010075	protein_phosphorylation regulation_of_meristem_growth transmembrane_receptor_protein_tyrosine_kinase_signaling_pathway	GO:0004672 GO:0004674 GO:0004713 GO:0005524 GO:0016301 GO:0016772	ATP_binding kinase_activity protein_kinase_activity protein_serine/threonine_kinase_activity protein_tyrosine_kinase_activity transferase_activity,_transferring_phosphorus-containing_groups
125	contig_124	2522	4	1.66667	0.333333	1.33333	1.66667	4.66667	2	1	0	0.666667	1.66667	3	Medtr4g087040.1	0	18.0201	AT3G19050.1	2e-145	POK2 | phragmoplast orienting kinesin 2 |		1e-138	52.2505		AT3G19050	GO:0000910 GO:0007018	cytokinesis microtubule-based_movement	GO:0003777 GO:0005524	ATP_binding microtubule_motor_activity
126	contig_125	1744	13	9	16	10	8.66667	14.6667	12.3333	11.6667	10.3333	8.66667	10.6667	12.6667	Medtr2g022950.1	5e-128	33.1781	AT1G11650.1	5e-88	ATRBP45B, RBP45B | RNA-binding (RRM/RBD/RNP motifs) family protein |	Q9LEB4	2e-77	74.1935	RBP45_NICPL Polyadenylate-binding protein RBP45 OS=Nicotiana plumbaginifolia GN=RBP45 PE=1 SV=1	AT1G11650	GO:0000398 GO:0010193	mRNA_splicing,_via_spliceosome response_to_ozone	GO:0000166 GO:0003676 GO:0003723 GO:0008143	RNA_binding nucleic_acid_binding nucleotide_binding poly(A)_RNA_binding
127	contig_126	2172	4.66667	4	1.66667	2.33333	2.33333	5.66667	2	2.33333	1	1	2.33333	3	Medtr7g068890.1	0	50.6757	AT3G51830.1	2e-141	ATG5, SAC8 | SAC domain-containing protein 8 |	Q96328	0	66.2207	SAC8_ARATH Phosphoinositide phosphatase SAC8 OS=Arabidopsis thaliana GN=SAC8 PE=2 SV=1	AT3G51830	GO:0032957 GO:0046855	inositol_phosphate_dephosphorylation inositol_trisphosphate_metabolic_process	GO:0004439 GO:0042578	phosphatidylinositol-4,5-bisphosphate_5-phosphatase_activity phosphoric_ester_hydrolase_activity
128	contig_127	1902	47	0.333333	1	0.666667	6.33333	1.66667	18	1	0	0	3.33333	1	Medtr3g102020.1	0	56.1062	AT5G42830.1	2e-115	HXXXD-type acyl-transferase family protein	Q9SND9	5e-45	38.4615	Y3028_ARATH Uncharacterized acetyltransferase At3g50280 OS=Arabidopsis thaliana GN=At3g50280 PE=1 SV=1	AT5G42830			GO:0016740 GO:0016747	transferase_activity transferase_activity,_transferring_acyl_groups_other_than_amino-acyl_groups
129	contig_128	959	18	5	14.3333	2	6.33333	1.33333	15.3333	3.66667	12.6667	1.66667	7	1.66667	Medtr6g007887.1	2e-55	31.7073	AT5G14910.1	1e-38	Heavy metal transport/detoxification superfamily protein					AT5G14910	GO:0006098 GO:0019288 GO:0030001 GO:0045036	isopentenyl_diphosphate_biosynthetic_process,_mevalonate-independent_pathway metal_ion_transport pentose-phosphate_shunt protein_targeting_to_chloroplast	GO:0046872	metal_ion_binding
130	contig_129	435	119.667	266.667	214.667	0.666667	120.333	0.333333	71	159.333	109	0	112.333	0	Medtr5g084570.1	1e-21	13.7587
131	contig_130	2290	27.6667	13.6667	14.3333	19	13.3333	33.3333	28.3333	8.66667	10	14	18.3333	31	Medtr3g098430.2	0	57.8702	AT5G61790.1	0	CNX1, ATCNX1 | calnexin 1 |	Q39817	0	78.5388	CALX_SOYBN Calnexin homolog OS=Glycine max PE=2 SV=1	AT5G61790	GO:0006457 GO:0009408 GO:0009627 GO:0009644 GO:0034976 GO:0042542	protein_folding response_to_endoplasmic_reticulum_stress response_to_heat response_to_high_light_intensity response_to_hydrogen_peroxide systemic_acquired_resistance	GO:0005509 GO:0051082	calcium_ion_binding unfolded_protein_binding
132	contig_131	2359	38.6667	17.3333	20.6667	27	18.6667	44	38	12	12.6667	17.6667	24.6667	40.3333	Medtr3g098430.2	0	57.8702	AT5G61790.1	0	CNX1, ATCNX1 | calnexin 1 |	O82709	0	74.8201	CALX_PEA Calnexin homolog OS=Pisum sativum PE=1 SV=1	AT5G61790	GO:0006457 GO:0009408 GO:0009627 GO:0009644 GO:0034976 GO:0042542	protein_folding response_to_endoplasmic_reticulum_stress response_to_heat response_to_high_light_intensity response_to_hydrogen_peroxide systemic_acquired_resistance	GO:0005509 GO:0051082	calcium_ion_binding unfolded_protein_binding
133	contig_132	1843	78.6667	41	59.6667	1	32.3333	2	55.3333	38.3333	70.3333	1.66667	43.6667	2.33333	Medtr2g087890.1	0	82.3285	AT4G15440.1	4e-165	HPL1, CYP74B2 | hydroperoxide lyase 1 |	P48417	2e-97	41.2946	CP74_LINUS Allene oxide synthase, chloroplastic OS=Linum usitatissimum GN=CYP74A PE=1 SV=1	AT4G15440	GO:0006569 GO:0006631 GO:0009611 GO:0009684 GO:0055114	fatty_acid_metabolic_process indoleacetic_acid_biosynthetic_process oxidation-reduction_process response_to_wounding tryptophan_catabolic_process	GO:0004497 GO:0005506 GO:0009055 GO:0016705 GO:0020037	electron_carrier_activity heme_binding iron_ion_binding monooxygenase_activity oxidoreductase_activity,_acting_on_paired_donors,_with_incorporation_or_reduction_of_molecular_oxygen
134	contig_133	2464	1.33333	1	1	1	0.666667	1.33333	1	1	1	1	0.333333	1	Medtr8g083170.1	0	76.8885	AT3G23790.1	0	AAE16 | AMP-dependent synthetase and ligase family protein |	Q9LK39	0	67.0043	AAE16_ARATH Probable acyl-activating enzyme 16, chloroplastic OS=Arabidopsis thaliana GN=AAE16 PE=2 SV=1	AT3G23790	GO:0008152	metabolic_process	GO:0003824	catalytic_activity
135	contig_134	2895	49.6667	15	22.6667	33	25	63	40.6667	18.6667	24.6667	20.3333	33.6667	54	Medtr1g114250.1	0	36.6812	AT5G19690.1	0	STT3A | staurosporin and temperature sensitive 3-like A |	Q93ZY3	0	78.6003	STT3A_ARATH Dolichyl-diphosphooligosaccharide--protein glycosyltransferase subunit STT3A OS=Arabidopsis thaliana GN=STT3A PE=1 SV=1	AT5G19690	GO:0006364 GO:0009627 GO:0009651 GO:0034976 GO:0047484	rRNA_processing regulation_of_response_to_osmotic_stress response_to_endoplasmic_reticulum_stress response_to_salt_stress systemic_acquired_resistance	GO:0004576	oligosaccharyl_transferase_activity
136	contig_135	1649	8.33333	0	0	32.6667	5	15.6667	3.66667	0	0	42.3333	13.3333	35.3333	Medtr3g072520.1	0	74.1306	AT4G08290.1	8e-106	nodulin MtN21 /EamA-like transporter family protein	Q9SUF1	1e-85	44.2935	WTR31_ARATH WAT1-related protein At4g08290 OS=Arabidopsis thaliana GN=At4g08290 PE=2 SV=1	AT4G08290
137	contig_136	2666	12.3333	9	8.66667	13.3333	7.66667	12.6667	10.6667	7	5.33333	8	8.33333	9	Medtr1g075460.2	3e-132	86.8644	AT2G33430.1	1e-93	DAL1, DAL | differentiation and greening-like 1 |	Q38732	2e-32	51.0791	DAG_ANTMA DAG protein, chloroplastic OS=Antirrhinum majus GN=DAG PE=2 SV=1	AT2G33430	GO:0000478 GO:0002103 GO:0006364 GO:0006399 GO:0009657 GO:0009658 GO:0009902 GO:0009965 GO:0010027 GO:0010207 GO:0030154 GO:0034660 GO:0035304 GO:0042793 GO:0045893	cell_differentiation chloroplast_organization chloroplast_relocation endonucleolytic_cleavage_involved_in_rRNA_processing endonucleolytic_cleavage_of_tetracistronic_rRNA_transcript_(SSU-rRNA,_LSU-rRNA,_4.5S-rRNA,_5S-rRNA) leaf_morphogenesis ncRNA_metabolic_process photosystem_II_assembly plastid_organization positive_regulation_of_transcription,_DNA-dependent rRNA_processing regulation_of_protein…	GO:0003674	molecular_function
138	contig_137	2154	31.3333	21	22	24.6667	17	29.6667	28.3333	27.3333	23	24.3333	23	28.6667	Medtr7g100260.1	6e-86	24.4304	AT5G02770.1	1e-32	unknown protein; Has 469 Blast hits to 336 proteins in 126 species: Archae - 0; Bacteria - 54; Metazoa - 249;		2e-27	56.6929		AT5G02770	GO:0016973	poly(A)+_mRNA_export_from_nucleus	GO:0003674	molecular_function
139	contig_138	2261	127.667	70.6667	45.6667	44.6667	47.6667	19	99	56.6667	23	12.6667	48.6667	17.3333	Medtr1g115500.1	8e-122	49.6222	AT1G75270.1	2e-103	DHAR2 | dehydroascorbate reductase 2 |	Q9FRL8	2e-86	72.4299	DHAR2_ARATH Glutathione S-transferase DHAR2 OS=Arabidopsis thaliana GN=DHAR2 PE=1 SV=1	AT1G75270	GO:0009407 GO:0010583 GO:0010731	protein_glutathionylation response_to_cyclopentenone toxin_catabolic_process	GO:0043295 GO:0045174	glutathione_binding glutathione_dehydrogenase_(ascorbate)_activity
140	contig_139	3918	20.6667	16.6667	6.66667	14.3333	14.6667	18.3333	15.3333	16.6667	7.33333	14.6667	16	15.6667	Medtr5g065670.1	0	41.1079	AT3G05700.1	8e-60	Drought-responsive family protein	Q84J70	9e-54	55.6604	DI193_ARATH Protein DEHYDRATION-INDUCED 19 homolog 3 OS=Arabidopsis thaliana GN=DI19-3 PE=1 SV=1	AT3G05700	GO:0009414	response_to_water_deprivation
141	contig_140	1411	25	35.6667	18.3333	22.6667	20	20	22.6667	31	11.3333	11.6667	18.6667	16.3333	Medtr8g099060.1	2e-93	34.7126	AT1G64090.1	3e-59	RTNLB3 | Reticulan like protein B3 |	Q9SUR3	5e-51	58.8571	RTNLA_ARATH Reticulon-like protein B1 OS=Arabidopsis thaliana GN=RTNLB1 PE=1 SV=1	AT1G64090	GO:0071786	endoplasmic_reticulum_tubular_network_organization
142	contig_141	3659	26.3333	11.6667	9	13.3333	13.3333	29.3333	16	9.33333	8	7	13	20	Medtr6g077750.1	0	44.4863	AT1G34130.1	0	STT3B | staurosporin and temperature sensitive 3-like b |	Q9FX21	0	81.5296	STT3B_ARATH Dolichyl-diphosphooligosaccharide--protein glycosyltransferase subunit STT3B OS=Arabidopsis thaliana GN=STT3B PE=1 SV=1	AT1G34130	GO:0006486	protein_glycosylation	GO:0004576	oligosaccharyl_transferase_activity
143	contig_142	1173	8.66667	4.66667	4	1.33333	16	6.66667	15	3.33333	2.33333	1.66667	22.3333	10.6667	Medtr3g071980.1	0	57.376	AT5G34930.1	1e-95	arogenate dehydrogenase	Q944B6	8e-79	55.4717	TYRA1_ARATH Arogenate dehydrogenase 1, chloroplastic OS=Arabidopsis thaliana GN=TYRAAT1 PE=1 SV=1	AT5G34930	GO:0006567 GO:0006571 GO:0055114	oxidation-reduction_process threonine_catabolic_process tyrosine_biosynthetic_process	GO:0000166 GO:0004665 GO:0008977	nucleotide_binding prephenate_dehydrogenase_(NADP+)_activity prephenate_dehydrogenase_activity
144	contig_143	3474	32.6667	22.6667	2.66667	3.33333	7	20.3333	25	23.3333	3.33333	4.33333	8.66667	13.6667	Medtr8g023150.1	0	71.3907	AT1G53840.1	0	ATPME1, PME1 | pectin methylesterase 1 |	Q43111	0	72.1934	PME3_PHAVU Pectinesterase 3 OS=Phaseolus vulgaris GN=MPE3 PE=2 SV=1	AT1G53840	GO:0042545	cell_wall_modification	GO:0004857 GO:0030599	enzyme_inhibitor_activity pectinesterase_activity
145	contig_144	2741	17.3333	10.6667	9.66667	56	19.3333	20.6667	18	15	7.66667	65	18	22.6667	Medtr8g064590.2	4e-102	57.4946	AT1G66200.1	2e-64	ATGSR2, GSR2, GLN1;2 | glutamine synthase clone F11 |	P24099	1e-107	92.9825	GLNA1_SOYBN Glutamine synthetase cytosolic isozyme 1 OS=Glycine max PE=2 SV=1	AT1G66200	GO:0006096 GO:0006542 GO:0006598 GO:0006807 GO:0006816 GO:0006833 GO:0006970 GO:0006972 GO:0007030 GO:0009266 GO:0009651 GO:0009698 GO:0009744 GO:0009749 GO:0009750 GO:0030003 GO:0042128 GO:0042398 GO:0042744 GO:0046686 GO:0070838	Golgi_organization calcium_ion_transport cellular_cation_homeostasis cellular_modified_amino_acid_biosynthetic_process divalent_metal_ion_transport glutamine_biosynthetic_process glycolysis hydrogen_peroxide_catabolic_process hyperosmotic_response nitrate_assimilation nitrogen_compound_metabolic_process phenylpropanoid_metabolic_process polyamine_catabolic_process response_to_cadmium_ion response…	GO:0003824 GO:0004356 GO:0005507	catalytic_activity copper_ion_binding glutamate-ammonia_ligase_activity
146	contig_145	1418	45	20.3333	19.6667	29.6667	29.3333	26.6667	49.3333	21	14	26.6667	31.6667	28	Medtr7g068590.1	2e-153	60.2451	AT5G05610.2	8e-97	AL1 | alfin-like 1 |	Q9SRM4	4e-83	61.6667	ALFL2_ARATH PHD finger protein ALFIN-LIKE 2 OS=Arabidopsis thaliana GN=AL2 PE=2 SV=1	AT5G05610	GO:0006355	regulation_of_transcription,_DNA-dependent	GO:0003677 GO:0008270 GO:0035064	DNA_binding methylated_histone_residue_binding zinc_ion_binding
147	contig_146	1649	23	22	10	20.3333	12.3333	25.6667	19.3333	15.3333	9.66667	17	13	19.6667	Medtr1g069455.1	0	86.675	AT2G20360.1	0	NAD(P)-binding Rossmann-fold superfamily protein	Q9SK66	1e-163	70.8955	NDUA9_ARATH NADH dehydrogenase [ubiquinone] 1 alpha subcomplex subunit 9, mitochondrial OS=Arabidopsis thaliana GN=At2g20360 PE=2 SV=2	AT2G20360	GO:0006511 GO:0009651 GO:0009853 GO:0044237 GO:0051788 GO:0080129	cellular_metabolic_process photorespiration proteasome_core_complex_assembly response_to_misfolded_protein response_to_salt_stress ubiquitin-dependent_protein_catabolic_process	GO:0000166 GO:0003824 GO:0050662	catalytic_activity coenzyme_binding nucleotide_binding
148	contig_147	994	315	27.6667	2	5.66667	13.3333	52.6667	523.667	19.3333	1.33333	10.6667	4.66667	62.3333	Medtr7g010580.1	8e-73	48.1343	AT5G15230.1	1e-27	GASA4 | GAST1 protein homolog 4 |	P46690	5e-25	57.1429	GASA4_ARATH Gibberellin-regulated protein 4 OS=Arabidopsis thaliana GN=GASA4 PE=1 SV=2	AT5G15230	GO:0009739 GO:0009740 GO:0019344 GO:0045454	cell_redox_homeostasis cysteine_biosynthetic_process gibberellic_acid_mediated_signaling_pathway response_to_gibberellin_stimulus	GO:0003674	molecular_function
149	contig_148	1331	79.3333	30.6667	23	77.3333	47.3333	68.3333	118	47.6667	24.3333	58	71.6667	81	Medtr3g040400.1	9e-155	49.0754	AT1G18800.1	1e-111	NRP2 | NAP1-related protein 2 |		7e-97	76.8889		AT1G18800	GO:0006334 GO:0008283 GO:0010311 GO:0030154	cell_differentiation cell_proliferation lateral_root_formation nucleosome_assembly	GO:0003677 GO:0003682 GO:0042393	DNA_binding chromatin_binding histone_binding
150	contig_149	2935	19.3333	17.3333	1	2	7.33333	8.66667	7.66667	7.33333	0.666667	1	4.33333	4.33333	Glyma.18G291500.1	0	61.3249	AT3G46570.1	7e-105	Glycosyl hydrolase superfamily protein	P52409	2e-95	53.1722	E13B_WHEAT Glucan endo-1,3-beta-glucosidase OS=Triticum aestivum GN=GLC1 PE=2 SV=1	AT3G46570	GO:0005975	carbohydrate_metabolic_process	GO:0003824 GO:0004553 GO:0043169	catalytic_activity cation_binding hydrolase_activity,_hydrolyzing_O-glycosyl_compounds
151	contig_150	1734	27.3333	25	1.66667	1.66667	10.3333	11.6667	13	12.6667	1	1.33333	8	7	Medtr7g026340.1	0	61.2486	AT3G55430.1	2e-170	O-Glycosyl hydrolases family 17 protein	P52409	1e-120	50.1134	E13B_WHEAT Glucan endo-1,3-beta-glucosidase OS=Triticum aestivum GN=GLC1 PE=2 SV=1	AT3G55430	GO:0005975 GO:0010200	carbohydrate_metabolic_process response_to_chitin	GO:0003824 GO:0004553 GO:0043169	catalytic_activity cation_binding hydrolase_activity,_hydrolyzing_O-glycosyl_compounds
152	contig_151	582	90	23	1.66667	4.66667	2.33333	10	23	1.33333	0.333333	1	0	2.66667	Medtr4g115360.1	3e-38	14.145
153	contig_152	2313	31	16.3333	32.3333	7.66667	16.3333	8	22.3333	12.3333	29.3333	5.33333	18	8.33333	Medtr4g088350.1	5e-83	23.0769	AT3G01820.1	9e-80	P-loop containing nucleoside triphosphate hydrolases superfamily protein	P21727	3e-60	94.6903	TPT_PEA Triose phosphate/phosphate translocator, chloroplastic OS=Pisum sativum PE=1 SV=1	AT3G01820	GO:0006139 GO:0006354 GO:0009061 GO:0009117	DNA-dependent_transcription,_elongation anaerobic_respiration nucleobase-containing_compound_metabolic_process nucleotide_metabolic_process	GO:0005524 GO:0019201 GO:0019205	ATP_binding nucleobase-containing_compound_kinase_activity nucleotide_kinase_activity
154	contig_153	2133	2.66667	2	1.33333	1.66667	1.66667	2.33333	0.666667	0.333333	0.333333	0	0.666667	0.666667	Medtr7g498240.1	2e-19	33.3333
155	contig_154	2336	1.33333	1	0.666667	0.666667	0.666667	1	0	0	0	0	0	0
156	contig_155	936	5	35	1	1	5	8.66667	4.33333	21.3333	1.66667	1	3.33333	6.33333	Medtr1g042820.1	4e-98	27.6974	AT4G14380.1	2e-15	unknown protein; Has 22 Blast hits to 22 proteins in 8 species: Archae - 0; Bacteria - 0; Metazoa - 1; Fungi					AT4G14380	GO:0008150 GO:0016132	biological_process brassinosteroid_biosynthetic_process	GO:0003674	molecular_function
157	contig_156	441	1.66667	1	0	1	1.33333	0.666667	2	1.66667	0	0	1	0.666667
158	contig_157	1131	6	6.33333	3	6	4.33333	6	3.66667	3.33333	2	3	3	4.33333	Medtr3g060850.1	2e-159	67.0825	AT4G26550.1	8e-110	Got1/Sft2-like vescicle transport protein family	P38166	2e-15	29.697	SFT2_YEAST Protein transport protein SFT2 OS=Saccharomyces cerevisiae (strain ATCC 204508 / S288c) GN=SFT2 PE=1 SV=1	AT4G26550	GO:0006810 GO:0006891 GO:0006944 GO:0016192	cellular_membrane_fusion intra-Golgi_vesicle-mediated_transport transport vesicle-mediated_transport	GO:0003674	molecular_function
159	contig_158	1477	242.333	66.6667	22.6667	44	145	35.3333	136.667	43.3333	22.6667	21	107	18.6667	Medtr5g063670.1	0	74.9468	AT1G35720.1	3e-160	ANNAT1, OXY5, ATOXY5 | annexin 1 |	Q9SYT0	1e-124	70.0315	ANXD1_ARATH Annexin D1 OS=Arabidopsis thaliana GN=ANN1 PE=1 SV=1	AT1G35720	GO:0006333 GO:0006816 GO:0006970 GO:0006979 GO:0007030 GO:0009269 GO:0009408 GO:0009409 GO:0009414 GO:0009651 GO:0009737 GO:0016126 GO:0019344 GO:0030003 GO:0046686 GO:0070588 GO:0070838 GO:0071435	Golgi_organization calcium_ion_transmembrane_transport calcium_ion_transport cellular_cation_homeostasis chromatin_assembly_or_disassembly cysteine_biosynthetic_process divalent_metal_ion_transport potassium_ion_export response_to_abscisic_acid_stimulus response_to_cadmium_ion response_to_cold response_to_desiccation response_to_heat response_to_osmotic_stress response_to_oxidative_stress respons…	GO:0004601 GO:0005507 GO:0005509 GO:0005524 GO:0005544 GO:0008270 GO:0042803	ATP_binding calcium-dependent_phospholipid_binding calcium_ion_binding copper_ion_binding peroxidase_activity protein_homodimerization_activity zinc_ion_binding
160	contig_159	1586	2	1	3	0	0.666667	0	1.33333	1	5.33333	0	1.66667	0	Medtr8g103870.1	3e-92	32.7354	AT3G18500.1	2e-45	DNAse I-like superfamily protein	Q9LS39	1e-108	55.0336	CCR4C_ARATH Carbon catabolite repressor protein 4 homolog 3 OS=Arabidopsis thaliana GN=CCR4-3 PE=2 SV=2	AT3G18500	GO:0000023 GO:0008150 GO:0019252	biological_process maltose_metabolic_process starch_biosynthetic_process	GO:0003674	molecular_function
161	contig_160	613	108	8.66667	0.333333	11	28	4.33333	182.333	5	0.333333	13	28.6667	10	Medtr2g078920.1	8e-24	20.5607
162	contig_161	3057	5	2	3.66667	1	1.66667	1.33333	2.66667	1.33333	3	0	1.33333	1	Medtr3g084500.1	0	58.2476	AT4G19710.2	0	AK-HSDH II, AK-HSDH | aspartate kinase-homoserine dehydrogenase ii |	O81852	0	74.9108	AKH2_ARATH Bifunctional aspartokinase/homoserine dehydrogenase 2, chloroplastic OS=Arabidopsis thaliana GN=AKHSDH2 PE=1 SV=1	AT4G19710	GO:0006164 GO:0006520 GO:0008152 GO:0008652 GO:0009067 GO:0055114	aspartate_family_amino_acid_biosynthetic_process cellular_amino_acid_biosynthetic_process cellular_amino_acid_metabolic_process metabolic_process oxidation-reduction_process purine_nucleotide_biosynthetic_process	GO:0000166 GO:0004072 GO:0004412 GO:0016491 GO:0016597 GO:0050661	NADP_binding amino_acid_binding aspartate_kinase_activity homoserine_dehydrogenase_activity nucleotide_binding oxidoreductase_activity
163	contig_162	3580	20.3333	12	12.6667	13.6667	10.6667	26.6667	13.6667	12.3333	11	7.33333	13	19.3333	Medtr1g048000.1	0	36.1172	AT1G56070.1	0	LOS1 | Ribosomal protein S5/Elongation factor G/III/V family protein |	O23755	0	87.8706	EF2_BETVU Elongation factor 2 OS=Beta vulgaris PE=2 SV=1	AT1G56070	GO:0009409	response_to_cold	GO:0003746 GO:0003924 GO:0005507 GO:0005525 GO:0008135	GTP_binding GTPase_activity copper_ion_binding translation_elongation_factor_activity translation_factor_activity,_nucleic_acid_binding
164	contig_163	2203	81	9	1.66667	19.6667	50.3333	57.3333	76	3.66667	1	14	52.6667	48.3333	Medtr5g098060.1	7e-73	30.4615	AT2G04780.2	7e-30	FLA7 | FASCICLIN-like arabinoogalactan 7 |	Q9SJ81	6e-48	66.2791	FLA7_ARATH Fasciclin-like arabinogalactan protein 7 OS=Arabidopsis thaliana GN=FLA7 PE=1 SV=1	AT2G04780	GO:0006084 GO:0009664 GO:0009832 GO:0010075 GO:0016126 GO:0016132	acetyl-CoA_metabolic_process brassinosteroid_biosynthetic_process plant-type_cell_wall_biogenesis plant-type_cell_wall_organization regulation_of_meristem_growth sterol_biosynthetic_process
165	contig_164	2032	7	0	0	18	2.66667	25	8.66667	1	0.666667	11.6667	4.66667	25	Medtr3g100980.2	0	52.8147	AT1G27040.1	1e-138	Major facilitator superfamily protein	Q8VYE4	1e-120	42.6199	PTR12_ARATH Probable peptide/nitrate transporter At1g27040 OS=Arabidopsis thaliana GN=At1g27040 PE=2 SV=1	AT1G27040	GO:0006857	oligopeptide_transport	GO:0005215	transporter_activity
166	contig_165	1645	19	24	10.3333	6	13.6667	7.66667	14	13	7	5.66667	14	5.66667	Medtr5g076250.1	2e-97	41.4894	AT5G16330.1	5e-57	NC domain-containing protein-related					AT5G16330	GO:0008150	biological_process	GO:0003674	molecular_function
167	contig_166	1603	23.3333	29.6667	11.6667	8	15.6667	9.33333	17	16.3333	8	6.66667	16.6667	8	PGSC0003DMT400045756	3e-73	43.6842	AT3G02700.1	4e-88	NC domain-containing protein-related					AT3G02700	GO:0008150	biological_process	GO:0003674	molecular_function
168	contig_167	1122	1	1	0.333333	0.666667	0.666667	1	0	0	0	0	0	0
169	contig_168	1831	1	1	0.333333	1	0.333333	1	1.33333	2	2	2	1.33333	1.66667	Medtr3g048290.1	1e-99	31.0093	AT4G14096.1	2e-28	F-box/RNI-like superfamily protein	Q94B46	2e-27	25.885	FBL74_ARATH F-box/LRR-repeat protein At4g14096 OS=Arabidopsis thaliana GN=At4g14096 PE=2 SV=1	AT4G14096	GO:0008150	biological_process	GO:0003674	molecular_function
170	contig_169	777	27.3333	27	22	32.3333	23	27.6667	22	16.6667	12.6667	20.3333	19	18.3333	Medtr5g022730.1	1e-72	39.1877	AT5G42190.1	6e-49	ASK2, SKP1B | E3 ubiquitin ligase SCF complex subunit SKP1/ASK1 family protein |	Q9FHW7	2e-38	67.7966	SKP1B_ARATH SKP1-like protein 1B OS=Arabidopsis thaliana GN=SKP1B PE=1 SV=1	AT5G42190	GO:0006511 GO:0009793 GO:0042023 GO:0042752 GO:0043161 GO:0043248 GO:0051510 GO:0051788	DNA_endoreduplication embryo_development_ending_in_seed_dormancy proteasomal_ubiquitin-dependent_protein_catabolic_process proteasome_assembly regulation_of_circadian_rhythm regulation_of_unidimensional_cell_growth response_to_misfolded_protein ubiquitin-dependent_protein_catabolic_process	GO:0004842 GO:0005515	protein_binding ubiquitin-protein_ligase_activity
171	contig_170	1392	31.3333	4.66667	8.66667	2.66667	9	3.66667	5.66667	1.33333	4.66667	0.333333	3	1	Medtr8g006995.1	4e-67	24.7006	AT1G07320.2	1e-87	RPL4 | ribosomal protein L4 |	O50061	7e-71	62.7358	RK4_ARATH 50S ribosomal protein L4, chloroplastic OS=Arabidopsis thaliana GN=RPL4 PE=1 SV=2	AT1G07320	GO:0006412 GO:0019288 GO:0019344	cysteine_biosynthetic_process isopentenyl_diphosphate_biosynthetic_process,_mevalonate-independent_pathway translation	GO:0003735 GO:0008266	poly(U)_RNA_binding structural_constituent_of_ribosome
172	contig_171	570	4.33333	3.33333	2	2.33333	3.33333	2	1.33333	1.33333	0.666667	0.666667	0.333333	0.666667
173	contig_172	1485	20.3333	4	5.66667	2	5.66667	3	3.33333	1	3	0	2	0.666667	Medtr8g006995.1	4e-67	24.7006	AT1G07320.2	9e-87	RPL4 | ribosomal protein L4 |	O50061	1e-71	61.435	RK4_ARATH 50S ribosomal protein L4, chloroplastic OS=Arabidopsis thaliana GN=RPL4 PE=1 SV=2	AT1G07320	GO:0006412 GO:0019288 GO:0019344	cysteine_biosynthetic_process isopentenyl_diphosphate_biosynthetic_process,_mevalonate-independent_pathway translation	GO:0003735 GO:0008266	poly(U)_RNA_binding structural_constituent_of_ribosome
174	contig_173	968	73.6667	61.6667	45	25.3333	56.3333	48.6667	16.3333	6.66667	7.66667	21	17	19.3333	Medtr5g098775.1	1e-30	31.934
175	contig_174	1733	70.6667	81.6667	15.6667	67.6667	55.3333	150.333	45.6667	58.3333	18	35	59.3333	107.667	Medtr1g084990.2	8e-78	10.8808	AT3G05900.1	1e-11	neurofilament protein-related					AT3G05900	GO:0008150 GO:0052541 GO:0052546	biological_process cell_wall_pectin_metabolic_process plant-type_cell_wall_cellulose_metabolic_process	GO:0003674	molecular_function
176	contig_175	2630	7.66667	12.6667	7.66667	1.66667	9.66667	8	7.33333	10.3333	7.33333	1	7	5.33333	Medtr3g070720.1	0	38.423	AT3G08510.3	2e-145	phospholipase C 2	Q39033	1e-121	61.3333	PLCD2_ARATH Phosphoinositide phospholipase C 2 OS=Arabidopsis thaliana GN=PLC2 PE=1 SV=1	AT3G08510	GO:0006629 GO:0007165 GO:0030048 GO:0035556 GO:0051645 GO:0051646 GO:0060151	Golgi_localization actin_filament-based_movement intracellular_signal_transduction lipid_metabolic_process mitochondrion_localization peroxisome_localization signal_transduction	GO:0004435 GO:0004629 GO:0008081	phosphatidylinositol_phospholipase_C_activity phospholipase_C_activity phosphoric_diester_hydrolase_activity
177	contig_176	2334	6	7	23.3333	2.33333	6.66667	3.33333	4.66667	6.33333	18	2.33333	7	2.66667	Medtr8g095320.1	0	87.6982	AT2G30390.1	0	FC2, FC-II, ATFC-II | ferrochelatase 2 |	A2Y3Q5	0	85.9341	HEMH_ORYSI Ferrochelatase-2, chloroplastic OS=Oryza sativa subsp. indica GN=HEMH PE=2 SV=2	AT2G30390	GO:0000023 GO:0006098 GO:0006783 GO:0016117 GO:0019243 GO:0019252 GO:0019288 GO:0019760 GO:0043085	carotenoid_biosynthetic_process glucosinolate_metabolic_process heme_biosynthetic_process isopentenyl_diphosphate_biosynthetic_process,_mevalonate-independent_pathway maltose_metabolic_process methylglyoxal_catabolic_process_to_D-lactate pentose-phosphate_shunt positive_regulation_of_catalytic_activity starch_biosynthetic_process	GO:0004325	ferrochelatase_activity
178	contig_177	3551	21	9	98.3333	0.666667	31.3333	1.33333	14.6667	5	94.3333	0	35	1	Medtr7g104800.4	0	32.0611	AT3G52660.2	2e-129	RNA-binding (RRM/RBD/RNP motifs) family protein	P17067	3e-87	61.3333	CAHC_PEA Carbonic anhydrase, chloroplastic OS=Pisum sativum PE=1 SV=1	AT3G52660	GO:0008150	biological_process	GO:0000166 GO:0003676 GO:0003723	RNA_binding nucleic_acid_binding nucleotide_binding
179	contig_178	2699	7.66667	5.33333	44.6667	6	8.33333	6	5	4	11.3333	3	5.33333	4	Medtr4g114690.1	4e-142	55.8242	AT5G20190.1	6e-39	Tetratricopeptide repeat (TPR)-like superfamily protein	Q941H7	3e-23	66.6667	PROF_LITCN Profilin OS=Litchi chinensis PE=1 SV=1	AT5G20190	GO:0008150	biological_process
180	contig_179	1774	22.3333	15.6667	32.3333	12	8.33333	8.33333	17.6667	11.6667	24.6667	2.33333	7.33333	5.66667	Medtr4g086540.1	2e-117	58.805	AT1G47480.1	2e-81	alpha/beta-Hydrolases superfamily protein	Q9SX78	2e-68	44.9664	CXE2_ARATH Probable carboxylesterase 2 OS=Arabidopsis thaliana GN=CXE2 PE=2 SV=1	AT1G47480	GO:0008152 GO:0048765	metabolic_process root_hair_cell_differentiation	GO:0016787	hydrolase_activity
181	contig_180	1786	14	10.3333	16.6667	9.33333	6.66667	8.33333	9.33333	5.66667	9	3.33333	4	5	Medtr7g065120.1	3e-144	55.0228	AT3G53970.1	8e-81	proteasome inhibitor-related	Q9M330	3e-74	50	PSMF1_ARATH Probable proteasome inhibitor OS=Arabidopsis thaliana GN=At3g53970 PE=2 SV=1	AT3G53970	GO:0042023 GO:0043161 GO:0043248 GO:0051510 GO:0051788	DNA_endoreduplication proteasomal_ubiquitin-dependent_protein_catabolic_process proteasome_assembly regulation_of_unidimensional_cell_growth response_to_misfolded_protein	GO:0003674	molecular_function
182	contig_181	488	2.33333	1.33333	1.33333	1	1	1.33333	2	0.333333	0.666667	1	0.666667	1
183	contig_182	468	2.66667	1	0.666667	1	1.33333	1.33333	2.33333	0.666667	0	1	1	2
184	contig_183	1688	2.66667	2	2	12	1.33333	3.33333	2.66667	3	1.66667	10.3333	2	3.66667	Medtr4g103790.1	2e-22	7.73043
185	contig_184	2506	7.66667	5	2.33333	2.66667	6	2	0	0	0	0	0.333333	0	Medtr4g417290.1	4e-103	85.1145	AT2G20960.1	2e-12	pEARLI4 | Arabidopsis phospholipase-like protein (PEARLI 4) family |					AT2G20960	GO:0006569 GO:0008150 GO:0009684	biological_process indoleacetic_acid_biosynthetic_process tryptophan_catabolic_process	GO:0003674	molecular_function
186	contig_185	3183	2	2	1	3.33333	3	3	0	0	0	0	0.333333	0	Medtr5g092630.1	2e-104	52.381	AT1G27180.1	5e-46	disease resistance protein (TIR-NBS-LRR class), putative	Q40392	4e-34	52.1127	TMVRN_NICGU TMV resistance protein N OS=Nicotiana glutinosa GN=N PE=1 SV=1	AT1G27180	GO:0006952 GO:0007165	defense_response signal_transduction	GO:0043531	ADP_binding
187	contig_186	1698	2	1.66667	1.33333	1	3.33333	1.33333	2	1	1	1	1.66667	0.333333
188	contig_187	2936	10.6667	4	1	1	9.33333	10	8.66667	1	0.666667	1	10.6667	7.33333	Medtr2g008240.1	0	68.9692	AT5G64570.1	0	XYL4, ATBXL4 | beta-D-xylosidase 4 |	A5JTQ2	0	95.4315	XYL1_MEDSV Beta-xylosidase/alpha-L-arabinofuranosidase 1 (Fragment) OS=Medicago sativa subsp. varia GN=Xyl1 PE=1 SV=1	AT5G64570	GO:0005975 GO:0045493	carbohydrate_metabolic_process xylan_catabolic_process	GO:0004553 GO:0009044	hydrolase_activity,_hydrolyzing_O-glycosyl_compounds xylan_1,4-beta-xylosidase_activity
189	contig_188	3832	4.33333	5.66667	16.6667	4.66667	3.66667	31.3333	2	4.33333	13.6667	3	3	12.6667	Medtr3g070230.1	0	79.4857	AT2G32040.1	0	Major facilitator superfamily protein	Q9SKZ5	1e-177	64.2185	FBT1_ARATH Folate-biopterin transporter 1, chloroplastic OS=Arabidopsis thaliana GN=At2g32040 PE=2 SV=2	AT2G32040	GO:0006810 GO:0051958	methotrexate_transport transport	GO:0005215 GO:0008517 GO:0015231 GO:0015350	5-formyltetrahydrofolate_transporter_activity folic_acid_transporter_activity methotrexate_transporter_activity transporter_activity
190	contig_189	1223	28.3333	7.33333	4.66667	5.33333	27	14.6667	29	5.33333	2.33333	3.66667	31	11	Medtr3g084310.1	2e-82	21.683	AT4G13930.1	6e-72	SHM4 | serine hydroxymethyltransferase 4 |	O23254	1e-123	83.9416	GLYC4_ARATH Serine hydroxymethyltransferase 4 OS=Arabidopsis thaliana GN=SHM4 PE=1 SV=1	AT4G13930	GO:0006544 GO:0006563 GO:0007623 GO:0046686	L-serine_metabolic_process circadian_rhythm glycine_metabolic_process response_to_cadmium_ion	GO:0004372 GO:0005515	glycine_hydroxymethyltransferase_activity protein_binding
191	contig_190	2830	41.3333	17	26	28	16.3333	50.3333	29.3333	13.3333	21	14.3333	22	39.3333	Medtr1g025430.1	0	31.3871	AT4G24190.1	5e-149	SHD, HSP90.7, AtHsp90.7, AtHsp90-7 | Chaperone protein htpG family protein |	P35016	0	72.3977	ENPL_CATRO Endoplasmin homolog OS=Catharanthus roseus GN=HSP90 PE=1 SV=1	AT4G24190	GO:0006094 GO:0006096 GO:0006457 GO:0006499 GO:0006833 GO:0006972 GO:0007030 GO:0009266 GO:0009306 GO:0009408 GO:0009409 GO:0009414 GO:0009644 GO:0009651 GO:0009934 GO:0010075 GO:0034976 GO:0042542 GO:0046686	Golgi_organization N-terminal_protein_myristoylation gluconeogenesis glycolysis hyperosmotic_response protein_folding protein_secretion regulation_of_meristem_growth regulation_of_meristem_structural_organization response_to_cadmium_ion response_to_cold response_to_endoplasmic_reticulum_stress response_to_heat response_to_high_light_intensity response_to_hydrogen_peroxide response_to_salt_stress …	GO:0005524 GO:0051082	ATP_binding unfolded_protein_binding
192	contig_191	2575	11	7.33333	5.33333	9.66667	7.66667	10.6667	7.33333	6.66667	5	5.33333	8	9	Medtr7g076160.1	0	75.7662	AT3G61140.1	0	FUS6, ATFUS6, CSN1, COP11, EMB78, ATSK31, SK31 | 26S proteasome, regulatory subunit Rpn7;Proteasome component (	P45432	1e-162	66.9834	CSN1_ARATH COP9 signalosome complex subunit 1 OS=Arabidopsis thaliana GN=CSN1 PE=1 SV=2	AT3G61140	GO:0000003 GO:0000338 GO:0006325 GO:0006461 GO:0006972 GO:0007062 GO:0007131 GO:0009640 GO:0009646 GO:0009651 GO:0009793 GO:0009845 GO:0009880 GO:0009909 GO:0009933 GO:0010072 GO:0010090 GO:0010162 GO:0010182 GO:0010228 GO:0010388 GO:0010431 GO:0010564 GO:0010638 GO:0016567 GO:0016571 GO:0016579 GO:0019915 GO:0033044 GO:0045595 GO:0045893 GO:0048366 GO:0048825 GO:0050826 GO:0051301	cell_division chromatin_organization cotyledon_development cullin_deneddylation embryo_development_ending_in_seed_dormancy embryonic_pattern_specification histone_methylation hyperosmotic_response leaf_development lipid_storage meristem_structural_organization photomorphogenesis positive_regulation_of_organelle_organization positive_regulation_of_transcription,_DNA-dependent primary_shoot_apical_…	GO:0005515	protein_binding
193	contig_192	2902	25.6667	22.6667	11.3333	14.3333	11.6667	26	19	21	10.3333	10	13.3333	21	Medtr1g112870.2	0	76.7573	AT4G38510.5	0	ATPase, V1 complex, subunit B protein	Q9SZN1	0	97.137	VATB2_ARATH V-type proton ATPase subunit B2 OS=Arabidopsis thaliana GN=VHA-B2 PE=2 SV=1	AT4G38510	GO:0006094 GO:0006098 GO:0007010 GO:0009651 GO:0010498 GO:0015991 GO:0015992 GO:0030835 GO:0046034 GO:0051017 GO:0051693	ATP_hydrolysis_coupled_proton_transport ATP_metabolic_process actin_filament_bundle_assembly actin_filament_capping cytoskeleton_organization gluconeogenesis negative_regulation_of_actin_filament_depolymerization pentose-phosphate_shunt proteasomal_protein_catabolic_process proton_transport response_to_salt_stress	GO:0005524 GO:0016820 GO:0046933 GO:0046961 GO:0051015	ATP_binding actin_filament_binding hydrolase_activity,_acting_on_acid_anhydrides,_catalyzing_transmembrane_movement_of_substances proton-transporting_ATP_synthase_activity,_rotational_mechanism proton-transporting_ATPase_activity,_rotational_mechanism
194	contig_193	2619	19.3333	16.6667	8.66667	11	9.33333	20	15.6667	16	9	8.66667	10.6667	17	Glyma.18G247300.1	0	80.8009	AT1G20260.1	0	ATPase, V1 complex, subunit B protein	Q9SZN1	0	96.728	VATB2_ARATH V-type proton ATPase subunit B2 OS=Arabidopsis thaliana GN=VHA-B2 PE=2 SV=1	AT1G20260	GO:0015991 GO:0015992 GO:0030835 GO:0046034 GO:0051017 GO:0051693	ATP_hydrolysis_coupled_proton_transport ATP_metabolic_process actin_filament_bundle_assembly actin_filament_capping negative_regulation_of_actin_filament_depolymerization proton_transport	GO:0005524 GO:0016820 GO:0046933 GO:0046961 GO:0051015	ATP_binding actin_filament_binding hydrolase_activity,_acting_on_acid_anhydrides,_catalyzing_transmembrane_movement_of_substances proton-transporting_ATP_synthase_activity,_rotational_mechanism proton-transporting_ATPase_activity,_rotational_mechanism
195	contig_194	808	91.6667	30	24.6667	89.6667	57.3333	93.6667	53.3333	14.3333	8	38.6667	30.3333	49.3333	Medtr4g059400.1	2e-109	51.7045	AT5G60670.1	2e-104	Ribosomal protein L11 family protein	O50003	3e-82	93.3735	RL12_PRUAR 60S ribosomal protein L12 OS=Prunus armeniaca GN=RPL12 PE=2 SV=1	AT5G60670	GO:0006412 GO:0042254	ribosome_biogenesis translation	GO:0003735	structural_constituent_of_ribosome
196	contig_195	2712	12	14.6667	7	31	12.3333	11.6667	12.6667	12	5	20.6667	12.6667	11	Medtr3g092550.1	2e-161	37.1102	AT4G10610.1	7e-136	RBP37, ATRBP37, CID12 | CTC-interacting domain 12 |		1e-110	63.253		AT4G10610	GO:0008150	biological_process	GO:0000166 GO:0003676 GO:0003723	RNA_binding nucleic_acid_binding nucleotide_binding
197	contig_196	1504	1.33333	1.33333	10.6667	1	1	1	0	0	2.33333	0	0	0	Medtr2g089030.1	4e-119	28.6834	AT2G32290.1	3e-55	BMY5, BAM6 | beta-amylase 6 |	Q8L762	5e-51	53.5211	BAM6_ARATH Beta-amylase 6 OS=Arabidopsis thaliana GN=BAM6 PE=2 SV=1	AT2G32290	GO:0000272 GO:0005975 GO:0030244	carbohydrate_metabolic_process cellulose_biosynthetic_process polysaccharide_catabolic_process	GO:0003824 GO:0016161 GO:0043169	beta-amylase_activity catalytic_activity cation_binding
198	contig_197	1695	50.3333	30.3333	119	1	33.6667	0.333333	34.3333	20.6667	119.667	1	35.3333	1	Medtr7g088340.1	0	56.0705	AT3G56940.1	0	CRD1, CHL27, ACSF | dicarboxylate diiron protein, putative (Crd1) |	Q945B7	0	92.4581	CRD1_EUPES Magnesium-protoporphyrin IX monomethyl ester [oxidative] cyclase, chloroplastic OS=Euphorbia esula GN=CRD1 PE=3 SV=1	AT3G56940	GO:0006364 GO:0006636 GO:0009416 GO:0009657 GO:0009658 GO:0010027 GO:0010207 GO:0015994 GO:0015995 GO:0019216 GO:0019288 GO:0019344 GO:0031408 GO:1901401	chlorophyll_biosynthetic_process chlorophyll_metabolic_process chloroplast_organization cysteine_biosynthetic_process isopentenyl_diphosphate_biosynthetic_process,_mevalonate-independent_pathway oxylipin_biosynthetic_process photosystem_II_assembly plastid_organization rRNA_processing regulation_of_lipid_metabolic_process regulation_of_tetrapyrrole_metabolic_process response_to_light_stimulus thy…	GO:0003677 GO:0016491 GO:0046872 GO:0046914 GO:0048529	DNA_binding magnesium-protoporphyrin_IX_monomethyl_ester_(oxidative)_cyclase_activity metal_ion_binding oxidoreductase_activity transition_metal_ion_binding
199	contig_198	3233	21.6667	8.33333	9.66667	15.3333	8.33333	30.3333	18.6667	6	6.33333	8.33333	10.3333	26	Medtr8g099945.1	0	82.8402	AT5G42020.1	0	BIP, BIP2 | Heat shock protein 70 (Hsp 70) family protein |	P49118	0	84.8297	BIP_SOLLC Luminal-binding protein OS=Solanum lycopersicum PE=1 SV=1	AT5G42020	GO:0006457 GO:0009408 GO:0010197 GO:0034976 GO:0046686	polar_nucleus_fusion protein_folding response_to_cadmium_ion response_to_endoplasmic_reticulum_stress response_to_heat	GO:0005524	ATP_binding
200	contig_199	3369	21	8.66667	9	17	8.33333	30.3333	19	6.66667	6	7.66667	11.3333	25.3333	PGSC0003DMT400050462	3e-118	42.5197	AT5G02500.2	1e-168	HSC70-1, HSP70-1, AT-HSC70-1, HSC70 | heat shock cognate protein 70-1 |	Q8H1B3	0	78.8066	MD37B_ARATH Probable mediator of RNA polymerase II transcription subunit 37b OS=Arabidopsis thaliana GN=MED37B PE=1 SV=1	AT5G02500	GO:0006094 GO:0006096 GO:0006457 GO:0009408 GO:0009409 GO:0009615 GO:0009651 GO:0010187 GO:0042742 GO:0046686 GO:0050832 GO:0090332	defense_response_to_bacterium defense_response_to_fungus gluconeogenesis glycolysis negative_regulation_of_seed_germination protein_folding response_to_cadmium_ion response_to_cold response_to_heat response_to_salt_stress response_to_virus stomatal_closure	GO:0002020 GO:0005515 GO:0005524	ATP_binding protease_binding protein_binding
201	contig_200	1119	17.3333	21.3333	10.3333	21	14.3333	22	0	0	0	3.33333	0	0	Medtr8g046010.1	2e-15	9.60171
202	contig_201	3318	12	31	20.3333	11	12.3333	24	8.66667	28	15.3333	5.66667	11	18.3333	Medtr5g092140.1	0	99.0494	AT4G27020.1	0	unknown protein; FUNCTIONS IN: molecular_function unknown; LOCATED IN: vacuole; BEST Arabidopsis thaliana pro					AT4G27020			GO:0003674	molecular_function
203	contig_202	4795	19.3333	11.3333	13.6667	5.66667	11	17	8	12.6667	14.3333	2	13.3333	6.66667	Medtr1g088730.1	0	51.1309	AT4G02480.1	0	AAA-type ATPase family protein	P28737	1e-60	39.8305	MSP1_YEAST Protein MSP1 OS=Saccharomyces cerevisiae (strain ATCC 204508 / S288c) GN=MSP1 PE=1 SV=2	AT4G02480	GO:0006487 GO:0009630	gravitropism protein_N-linked_glycosylation	GO:0000166 GO:0005524 GO:0016887 GO:0017111	ATP_binding ATPase_activity nucleoside-triphosphatase_activity nucleotide_binding
204	contig_203	2067	18.6667	4.66667	6.66667	7	11.3333	7	16.6667	4.66667	2.33333	5.33333	9	5.66667	Medtr3g086790.1	6e-147	42.6404	AT4G40060.1	9e-45	ATHB16, ATHB-16, HB16 | homeobox protein 16 |	Q940J1	2e-42	38.796	ATB16_ARATH Homeobox-leucine zipper protein ATHB-16 OS=Arabidopsis thaliana GN=ATHB-16 PE=2 SV=2	AT4G40060	GO:0006355 GO:0009637 GO:0030308 GO:0045893 GO:0048510 GO:0048573	negative_regulation_of_cell_growth photoperiodism,_flowering positive_regulation_of_transcription,_DNA-dependent regulation_of_timing_of_transition_from_vegetative_to_reproductive_phase regulation_of_transcription,_DNA-dependent response_to_blue_light	GO:0000976 GO:0003677 GO:0003700 GO:0043565	DNA_binding sequence-specific_DNA_binding sequence-specific_DNA_binding_transcription_factor_activity transcription_regulatory_region_sequence-specific_DNA_binding
205	contig_204	1441	5.66667	5.33333	16.6667	2	3	4	4.66667	3.33333	7.66667	2.33333	3	4.66667	Medtr6g015030.1	1e-10	24.3243	AT4G17486.2	3e-11	PPPDE putative thiol peptidase family protein	Q6ICB0	6e-33	54.0741	DESI1_HUMAN Desumoylating isopeptidase 1 OS=Homo sapiens GN=DESI1 PE=1 SV=1	AT4G17486	GO:0008150	biological_process	GO:0003674	molecular_function
206	contig_205	1285	12.3333	12.3333	37	4	6	8.33333	12	8.66667	17.3333	5.33333	7	12	Medtr7g058510.1	0	69.2308	AT3G07090.1	2e-123	PPPDE putative thiol peptidase family protein	Q6ICB0	2e-34	50.6849	DESI1_HUMAN Desumoylating isopeptidase 1 OS=Homo sapiens GN=DESI1 PE=1 SV=1	AT3G07090	GO:0008150	biological_process	GO:0003674	molecular_function
207	contig_206	2121	7.66667	7.66667	5.33333	1.66667	9.33333	4.66667	8.33333	8.33333	6.66667	2.33333	8.33333	4.66667	Medtr3g069280.1	0	68.435	AT3G08510.2	0	ATPLC2, PLC2 | phospholipase C 2 |	Q39033	0	67.9117	PLCD2_ARATH Phosphoinositide phospholipase C 2 OS=Arabidopsis thaliana GN=PLC2 PE=1 SV=1	AT3G08510	GO:0006629 GO:0007165 GO:0030048 GO:0035556 GO:0051645 GO:0051646 GO:0060151	Golgi_localization actin_filament-based_movement intracellular_signal_transduction lipid_metabolic_process mitochondrion_localization peroxisome_localization signal_transduction	GO:0004435 GO:0004629 GO:0008081	phosphatidylinositol_phospholipase_C_activity phospholipase_C_activity phosphoric_diester_hydrolase_activity
208	contig_207	1789	6	6.33333	4	2.66667	2.33333	3.66667	5.66667	7.33333	6.33333	2.66667	5.33333	3	Medtr4g134090.2	0	74.6799	AT5G47720.4	0	Thiolase family protein	Q9FIK7	1e-172	73.913	THIC2_ARATH Probable acetyl-CoA acetyltransferase, cytosolic 2 OS=Arabidopsis thaliana GN=At5g47720 PE=2 SV=1	AT5G47720	GO:0008152 GO:0016126 GO:0019745	metabolic_process pentacyclic_triterpenoid_biosynthetic_process sterol_biosynthetic_process	GO:0003985	acetyl-CoA_C-acetyltransferase_activity
209	contig_208	3057	12.3333	3	4.33333	18	5.66667	20.3333	8	3	3	5.33333	5	13.3333	Medtr0449s0040.1	0	85.8861	AT1G31335.1	7e-12	unknown protein; FUNCTIONS IN: molecular_function unknown; INVOLVED IN: biological_process unknown; LOCATED I	Q8S4Y1	1e-154	80.7018	THIC1_ARATH Acetyl-CoA acetyltransferase, cytosolic 1 OS=Arabidopsis thaliana GN=AAT1 PE=2 SV=1	AT1G31335	GO:0008150	biological_process	GO:0003674	molecular_function
210	contig_209	1909	17.3333	17.6667	15.6667	18.6667	11	22.6667	13	15	9.33333	9	11.6667	15.3333	Medtr5g036600.1	0	67.8261	AT1G59900.1	0	AT-E1 ALPHA, E1 ALPHA | pyruvate dehydrogenase complex E1 alpha subunit |	P52902	0	86.7374	ODPA_PEA Pyruvate dehydrogenase E1 component subunit alpha, mitochondrial OS=Pisum sativum PE=1 SV=1	AT1G59900	GO:0006096 GO:0008152 GO:0046686 GO:0055114	glycolysis metabolic_process oxidation-reduction_process response_to_cadmium_ion	GO:0004739 GO:0016624	oxidoreductase_activity,_acting_on_the_aldehyde_or_oxo_group_of_donors,_disulfide_as_acceptor pyruvate_dehydrogenase_(acetyl-transferring)_activity
211	contig_210	1927	7.33333	7.33333	5	5	4.66667	7.33333	0	0	0	0	0	0
212	contig_211	2177	11	2.66667	20.3333	0	9.33333	0	11	2.66667	25.3333	0	9.33333	0	Medtr5g018670.1	2e-105	40.4319	AT3G50820.1	8e-90	PSBO2, PSBO-2, OEC33 | photosystem II subunit O-2 |	P14226	4e-82	86.5922	PSBO_PEA Oxygen-evolving enhancer protein 1, chloroplastic OS=Pisum sativum GN=PSBO PE=1 SV=1	AT3G50820	GO:0000165 GO:0006098 GO:0006355 GO:0006364 GO:0006612 GO:0009617 GO:0009657 GO:0009773 GO:0009862 GO:0009867 GO:0009902 GO:0009965 GO:0010027 GO:0010205 GO:0010207 GO:0010310 GO:0010363 GO:0015979 GO:0019684 GO:0019761 GO:0030003 GO:0030154 GO:0031348 GO:0035304 GO:0042549 GO:0042742 GO:0042793 GO:0045893 GO:0070838	MAPK_cascade cell_differentiation cellular_cation_homeostasis chloroplast_relocation defense_response_to_bacterium divalent_metal_ion_transport glucosinolate_biosynthetic_process jasmonic_acid_mediated_signaling_pathway leaf_morphogenesis negative_regulation_of_defense_response pentose-phosphate_shunt photoinhibition photosynthesis photosynthesis,_light_reaction photosynthetic_electron_transport_…	GO:0005509 GO:0005515 GO:0008266 GO:0010242	calcium_ion_binding oxygen_evolving_activity poly(U)_RNA_binding protein_binding
213	contig_212	2087	30.3333	14.3333	13.6667	5.66667	45.6667	15	43.6667	12	12.6667	4.66667	54.6667	16.6667	Medtr3g111980.1	2e-163	56.0957	AT4G39230.1	6e-126	NmrA-like negative transcriptional regulator family protein	E1U332	1e-129	75.502	ALL12_OLEEU Isoflavone reductase-like protein OS=Olea europaea PE=1 SV=1	AT4G39230	GO:0046686	response_to_cadmium_ion	GO:0000166 GO:0032442	nucleotide_binding phenylcoumaran_benzylic_ether_reductase_activity
214	contig_213	973	188.333	53.3333	6	54.3333	62	112.667	183.667	38.6667	3.33333	41	60.6667	136.333	Medtr1g080700.1	5e-63	37.8035	AT2G30620.2	1e-27	winged-helix DNA-binding transcription factor family protein	P26568	5e-22	77.9412	H11_ARATH Histone H1.1 OS=Arabidopsis thaliana GN=At1g06760 PE=2 SV=1	AT2G30620	GO:0006334	nucleosome_assembly	GO:0003677	DNA_binding
215	contig_214	1111	32.6667	16.6667	17	13	27.6667	16.6667	21	6.66667	5.66667	6.33333	14.6667	9.33333	Medtr7g405790.1	6e-152	59.3934	AT1G05810.1	1e-49	ARA, ARA-1, ATRAB11D, ATRABA5E, RABA5E | RAB GTPase homolog A5E |	P19892	2e-40	81.9048	RAA5E_ARATH Ras-related protein RABA5e OS=Arabidopsis thaliana GN=RABA5E PE=2 SV=1	AT1G05810	GO:0007264 GO:0015031	protein_transport small_GTPase_mediated_signal_transduction	GO:0005525	GTP_binding
216	contig_215	1808	80.6667	24.3333	141.333	9.66667	58	9.66667	84.6667	21	134	6.33333	61.3333	8.66667	Medtr7g033120.1	5e-86	26.7748	AT5G14440.1	2e-47	Surfeit locus protein 2 (SURF2)	P16002	1e-31	67.2727	PLAS_PEA Plastocyanin, chloroplastic OS=Pisum sativum GN=PETE PE=4 SV=1	AT5G14440	GO:0008150	biological_process	GO:0003674	molecular_function
217	contig_216	1860	52.6667	17	9	16.3333	35.3333	43	45.6667	18	6	9	39.6667	33.3333	Medtr4g097790.1	3e-147	27.6465				Q9NZW4	2e-18	18.5654	DSPP_HUMAN Dentin sialophosphoprotein OS=Homo sapiens GN=DSPP PE=1 SV=2
218	contig_217	952	126.667	9.33333	60.3333	24.6667	47	23.3333	222.333	9.66667	10.3333	5.66667	67.6667	16	Medtr6g078070.1	2e-136	68.3921	AT1G17860.1	5e-52	Kunitz family trypsin and protease inhibitor protein	P13087	1e-33	43.8202	MIRA_SYNDU Miraculin OS=Synsepalum dulcificum PE=1 SV=3	AT1G17860	GO:0006457 GO:0009408 GO:0009644 GO:0010167 GO:0015706 GO:0034976 GO:0042542	nitrate_transport protein_folding response_to_endoplasmic_reticulum_stress response_to_heat response_to_high_light_intensity response_to_hydrogen_peroxide response_to_nitrate	GO:0004866	endopeptidase_inhibitor_activity
219	contig_218	1773	4.33333	1.33333	1	0	3.33333	0	3.33333	1.33333	2	0	4.33333	0	Glyma.01G068200.1	2e-117	44.0987	AT1G17020.1	3e-105	SRG1, ATSRG1 | senescence-related gene 1 |	Q39224	9e-85	52	SRG1_ARATH Protein SRG1 OS=Arabidopsis thaliana GN=SRG1 PE=2 SV=1	AT1G17020	GO:0009737 GO:0009793 GO:0009813 GO:0009830 GO:0009845 GO:0010162 GO:0010260 GO:0055114	cell_wall_modification_involved_in_abscission embryo_development_ending_in_seed_dormancy flavonoid_biosynthetic_process organ_senescence oxidation-reduction_process response_to_abscisic_acid_stimulus seed_dormancy_process seed_germination	GO:0016491 GO:0016682 GO:0016706	oxidoreductase_activity oxidoreductase_activity,_acting_on_diphenols_and_related_substances_as_donors,_oxygen_as_acceptor oxidoreductase_activity,_acting_on_paired_donors,_with_incorporation_or_reduction_of_molecular_oxygen,_2-oxoglutarate_as_one_donor,_and_incorporation_of_one_atom_each_of_oxygen_into_both_donors
220	contig_219	1640	49.3333	33.3333	25.6667	44.3333	38	37	27.3333	16	10	17.3333	21.3333	17.3333	Medtr5g034125.2	5e-93	40.1515	AT3G62290.3	1e-64	ARFA1E | ADP-ribosylation factor A1E |	P40940	1e-57	57.732	ARF3_ARATH ADP-ribosylation factor 3 OS=Arabidopsis thaliana GN=ARF3 PE=1 SV=2	AT3G62290	GO:0006499 GO:0006886 GO:0007264 GO:0015031	N-terminal_protein_myristoylation intracellular_protein_transport protein_transport small_GTPase_mediated_signal_transduction	GO:0005525 GO:0016004	GTP_binding phospholipase_activator_activity
221	contig_220	2373	5.33333	4	4	2.33333	4.66667	4.66667	2	2	2	1	3	2.66667	Medtr2g095180.1	2e-165	55.6989	AT3G57120.1	2e-138	Protein kinase superfamily protein	P49076	3e-59	88.3929	ARF_MAIZE ADP-ribosylation factor OS=Zea mays GN=ARF1 PE=2 SV=2	AT3G57120	GO:0006468 GO:0006944	cellular_membrane_fusion protein_phosphorylation	GO:0004672 GO:0005524 GO:0016301 GO:0016772	ATP_binding kinase_activity protein_kinase_activity transferase_activity,_transferring_phosphorus-containing_groups
222	contig_221	1407	39.3333	4.66667	0	0	0.333333	0	19	0.666667	0	0	0	0	Medtr7g116510.1	0	99.3976	AT5G33370.1	0	GDSL-like Lipase/Acylhydrolase superfamily protein	Q8LB81	1e-151	72.1311	GDL79_ARATH GDSL esterase/lipase At5g33370 OS=Arabidopsis thaliana GN=At5g33370 PE=2 SV=1	AT5G33370	GO:0006629	lipid_metabolic_process	GO:0004091 GO:0016788	carboxylesterase_activity hydrolase_activity,_acting_on_ester_bonds
223	contig_222	1028	148.333	52.6667	40.6667	158.667	113.667	137	90.6667	23	11	69.6667	56	75	Medtr3g077050.1	3e-89	35.481	AT1G70600.1	4e-72	Ribosomal protein L18e/L15 superfamily protein	P49637	6e-61	84.4961	R27A3_ARATH 60S ribosomal protein L27a-3 OS=Arabidopsis thaliana GN=RPL27AC PE=2 SV=2	AT1G70600	GO:0006412	translation	GO:0003735	structural_constituent_of_ribosome
224	contig_223	1410	42	16	8.66667	33.6667	18.6667	57	35.3333	14.3333	7.66667	16.6667	20.3333	45.6667	Medtr3g108280.1	5e-73	24.4652	AT2G40010.1	1e-116	Ribosomal protein L10 family protein	P50346	1e-99	81.6667	RLA0_SOYBN 60S acidic ribosomal protein P0 OS=Glycine max PE=1 SV=1	AT2G40010	GO:0001510 GO:0006412 GO:0006414 GO:0042254	RNA_methylation ribosome_biogenesis translation translational_elongation	GO:0003735 GO:0005515	protein_binding structural_constituent_of_ribosome
225	contig_224	1658	2	1	1	2	1.33333	2.33333	3	2	2	2.66667	2.66667	4.33333	Medtr1g093060.1	0	75.0586	AT3G17465.1	2e-133	RPL3P | ribosomal protein L3 plastid |	Q9LRN8	1e-108	63.8889	RK3B_ARATH 50S ribosomal protein L3-2, chloroplastic OS=Arabidopsis thaliana GN=RPL3B PE=2 SV=1	AT3G17465	GO:0006412	translation	GO:0003735	structural_constituent_of_ribosome
226	contig_225	4866	2.33333	2.33333	3.66667	1	1.66667	1.66667	0.666667	1	2	0.333333	0.666667	1.33333	Medtr4g084570.1	0	59.4329	AT2G01480.1	0	O-fucosyltransferase family protein	Q3ECH2	4e-92	44.7489	Y1670_ARATH Probable receptor-like protein kinase At1g67000 OS=Arabidopsis thaliana GN=At1g67000 PE=2 SV=2	AT2G01480			GO:0016757	transferase_activity,_transferring_glycosyl_groups
227	contig_226	1660	73	1.66667	3.66667	0	1.33333	0	15	0.666667	0.333333	2.66667	0.666667	1	Medtr2g017915.1	1e-131	29.0323	AT1G29670.1	2e-87	GDSL-like Lipase/Acylhydrolase superfamily protein	Q9C7N4	5e-72	42.7793	GDL15_ARATH GDSL esterase/lipase At1g29670 OS=Arabidopsis thaliana GN=At1g29670 PE=2 SV=1	AT1G29670	GO:0000038 GO:0006629 GO:0042335 GO:0042631	cellular_response_to_water_deprivation cuticle_development lipid_metabolic_process very_long-chain_fatty_acid_metabolic_process	GO:0004091 GO:0016788	carboxylesterase_activity hydrolase_activity,_acting_on_ester_bonds
228	contig_227	1921	77.3333	1.66667	4	0	1.66667	0	23	0.666667	0.666667	5.66667	0.666667	0	Medtr2g017965.1	0	93.0024	AT1G29670.1	2e-96	GDSL-like Lipase/Acylhydrolase superfamily protein	Q9C7N4	2e-79	44.6866	GDL15_ARATH GDSL esterase/lipase At1g29670 OS=Arabidopsis thaliana GN=At1g29670 PE=2 SV=1	AT1G29670	GO:0000038 GO:0006629 GO:0042335 GO:0042631	cellular_response_to_water_deprivation cuticle_development lipid_metabolic_process very_long-chain_fatty_acid_metabolic_process	GO:0004091 GO:0016788	carboxylesterase_activity hydrolase_activity,_acting_on_ester_bonds
229	contig_228	1891	9.66667	2.33333	1	1	6.66667	3.33333	8	2.66667	1	0.333333	8.33333	2	Medtr2g027560.1	0	83.5263	AT4G17180.1	0	O-Glycosyl hydrolases family 17 protein	Q9M088	1e-130	50.7692	E135_ARATH Glucan endo-1,3-beta-glucosidase 5 OS=Arabidopsis thaliana GN=At4g31140 PE=1 SV=1	AT4G17180	GO:0005975	carbohydrate_metabolic_process	GO:0003824 GO:0004553 GO:0043169	catalytic_activity cation_binding hydrolase_activity,_hydrolyzing_O-glycosyl_compounds
230	contig_229	4009	21	6.33333	3.66667	11	12.3333	16.3333	9.33333	4	1.33333	3	5.66667	7.66667	Medtr2g005810.1	0	55.4887	AT4G20270.1	0	BAM3 | Leucine-rich receptor-like protein kinase family protein |	O65440	0	52.8856	BAME3_ARATH Leucine-rich repeat receptor-like serine/threonine-protein kinase BAM3 OS=Arabidopsis thaliana GN=BAM3 PE=2 SV=3	AT4G20270	GO:0000271 GO:0006468 GO:0007169 GO:0009825 GO:0009855 GO:0009932 GO:0010014 GO:0010073 GO:0010075 GO:0010817 GO:0043481 GO:0048437 GO:0048653 GO:0048767 GO:0071555	anther_development anthocyanin_accumulation_in_tissues_in_response_to_UV_light cell_tip_growth cell_wall_organization determination_of_bilateral_symmetry floral_organ_development meristem_initiation meristem_maintenance multidimensional_cell_growth polysaccharide_biosynthetic_process protein_phosphorylation regulation_of_hormone_levels regulation_of_meristem_growth root_hair_elongation transmembr…	GO:0004672 GO:0004674 GO:0005524 GO:0016772	ATP_binding protein_kinase_activity protein_serine/threonine_kinase_activity transferase_activity,_transferring_phosphorus-containing_groups
231	contig_230	919	45.6667	17.6667	14.6667	32.6667	22.3333	50.6667	36.3333	9.66667	7	16	23.3333	29.3333	Medtr8g089790.1	2e-34	30.8943	AT5G57290.3	3e-19	60S acidic ribosomal protein family	Q9LVC9	9e-15	61.5385	RLA32_ARATH 60S acidic ribosomal protein P3-2 OS=Arabidopsis thaliana GN=RPP3B PE=1 SV=1	AT5G57290	GO:0006414	translational_elongation	GO:0003735	structural_constituent_of_ribosome
232	contig_231	1349	1	1	2.33333	1.33333	0.666667	1.66667	1	1.33333	1.66667	1	1	1	Medtr1g101870.1	1e-154	24.375	AT4G28000.1	7e-157	P-loop containing nucleoside triphosphate hydrolases superfamily protein	O16299	1e-57	45.5285	FIGL1_CAEEL Fidgetin-like protein 1 OS=Caenorhabditis elegans GN=figl-1 PE=1 SV=1	AT4G28000			GO:0000166 GO:0005524 GO:0016887 GO:0017111	ATP_binding ATPase_activity nucleoside-triphosphatase_activity nucleotide_binding
233	contig_232	2689	2	2.33333	3.33333	2	1.66667	3.33333	1	2	4	2	2	2.66667	Medtr1g099480.1	0	71.9383	AT5G52882.1	0	P-loop containing nucleoside triphosphate hydrolases superfamily protein	Q7ZZ25	6e-52	38.4365	ATD1A_DANRE ATPase family AAA domain-containing protein 1-A OS=Danio rerio GN=atad1a PE=2 SV=2	AT5G52882			GO:0000166 GO:0005524 GO:0017111	ATP_binding nucleoside-triphosphatase_activity nucleotide_binding
234	contig_233	1955	1.66667	1	0.666667	0.666667	0.666667	2	1	1	0.666667	0.333333	1	1	Medtr4g078565.1	2e-79	17.0146	AT1G03780.2	8e-69	TPX2 | targeting protein for XKLP2 |	F4I2H7	2e-72	49.1124	TPX2_ARATH Protein TPX2 OS=Arabidopsis thaliana GN=TPX2 PE=1 SV=1	AT1G03780	GO:0000226 GO:0000280 GO:0000911 GO:0006270 GO:0006275 GO:0006306 GO:0006342 GO:0008283 GO:0009909 GO:0010389 GO:0016458 GO:0016572 GO:0031047 GO:0034968 GO:0042023 GO:0042127 GO:0045010 GO:0051225 GO:0051258 GO:0051567 GO:0051726	DNA_endoreduplication DNA_methylation DNA_replication_initiation actin_nucleation cell_proliferation chromatin_silencing cytokinesis_by_cell_plate_formation gene_silencing gene_silencing_by_RNA histone_H3-K9_methylation histone_lysine_methylation histone_phosphorylation microtubule_cytoskeleton_organization nuclear_division protein_polymerization regulation_of_DNA_replication regulation_of_G2/M_t…	GO:0008017	microtubule_binding
235	contig_234	2714	5.33333	2.66667	3	5	2	4.66667	2.66667	2.66667	3	3	3	3.66667	Medtr6g065070.1	0	55.4943	AT5G08450.3	0	FUNCTIONS IN: molecular_function unknown; INVOLVED IN: biological_process unknown; LOCATED IN: cellular_compo					AT5G08450	GO:0006486 GO:0007059 GO:0007062 GO:0007129 GO:0007131 GO:0008150 GO:0009887 GO:0009888 GO:0010332 GO:0010413 GO:0010638 GO:0016926 GO:0032204 GO:0032504 GO:0033044 GO:0042138 GO:0043247 GO:0045132 GO:0045492	biological_process chromosome_segregation glucuronoxylan_metabolic_process meiotic_DNA_double-strand_break_formation meiotic_chromosome_segregation multicellular_organism_reproduction organ_morphogenesis positive_regulation_of_organelle_organization protein_desumoylation protein_glycosylation reciprocal_meiotic_recombination regulation_of_chromosome_organization regulation_of_telomere_maintenance…	GO:0003674	molecular_function
236	contig_235	2996	53	28	23.6667	43	33.3333	51	37.3333	21.3333	11.6667	17.3333	27	35.3333	Medtr1g087520.1	0	90.997	AT2G47470.1	0	ATPDIL2-1, UNE5, MEE30, PDI11, ATPDI11 | thioredoxin family protein |	P38661	0	93.3148	PDIA6_MEDSA Probable protein disulfide-isomerase A6 OS=Medicago sativa PE=1 SV=1	AT2G47470	GO:0006094 GO:0006096 GO:0006662 GO:0009553 GO:0009567 GO:0009627 GO:0009651 GO:0009793 GO:0034976 GO:0045454 GO:0046686 GO:0048868	cell_redox_homeostasis double_fertilization_forming_a_zygote_and_endosperm embryo_development_ending_in_seed_dormancy embryo_sac_development gluconeogenesis glycerol_ether_metabolic_process glycolysis pollen_tube_development response_to_cadmium_ion response_to_endoplasmic_reticulum_stress response_to_salt_stress systemic_acquired_resistance	GO:0003756 GO:0009055 GO:0015035 GO:0016853	electron_carrier_activity isomerase_activity protein_disulfide_isomerase_activity protein_disulfide_oxidoreductase_activity
237	contig_236	2671	8	8	6.33333	4.66667	7.33333	7	2.33333	2	0.666667	1	3	1.33333	Medtr1g069765.1	9e-109	32.8	AT1G03900.1	3e-82	ATNAP4, NAP4 | non-intrinsic ABC protein 4 |	Q681Q7	1e-71	84.0764	Y1390_ARATH Uncharacterized protein At1g03900 OS=Arabidopsis thaliana GN=At1g03900 PE=2 SV=1	AT1G03900	GO:0000902 GO:0006858 GO:0006897 GO:0016049 GO:0048193	Golgi_vesicle_transport cell_growth cell_morphogenesis endocytosis extracellular_transport	GO:0005215 GO:0042626	ATPase_activity,_coupled_to_transmembrane_movement_of_substances transporter_activity
238	contig_237	2985	6	8.33333	3.66667	5.66667	5.66667	9.66667	2	6.33333	2.66667	3	4.66667	4.66667	Glyma.09G213000.1	1e-28	92.6829				Q6Z8C8	1e-150	59.0909	CDKF4_ORYSJ Cyclin-dependent kinase F-4 OS=Oryza sativa subsp. japonica GN=CDKF-4 PE=2 SV=1
239	contig_238	2932	6	8.33333	4.66667	5.66667	6	9	2.33333	6.33333	3	2.66667	5	4.33333	Medtr5g026960.1	0	90	AT4G19110.1	0	Protein kinase superfamily protein	Q6Z8C8	1e-150	59.0909	CDKF4_ORYSJ Cyclin-dependent kinase F-4 OS=Oryza sativa subsp. japonica GN=CDKF-4 PE=2 SV=1	AT4G19110	GO:0006468 GO:0006487 GO:0045727	positive_regulation_of_translation protein_N-linked_glycosylation protein_phosphorylation	GO:0004672 GO:0004674 GO:0004713 GO:0005524 GO:0016301 GO:0016772	ATP_binding kinase_activity protein_kinase_activity protein_serine/threonine_kinase_activity protein_tyrosine_kinase_activity transferase_activity,_transferring_phosphorus-containing_groups
240	contig_239	1795	9.66667	4	3.33333	2	2.33333	19.6667	6.33333	5.66667	4.33333	1.66667	2	13.3333	Medtr1g024980.1	7e-164	52.6074	AT1G75710.1	1e-138	C2H2-like zinc finger protein					AT1G75710			GO:0003676 GO:0003700 GO:0008270	nucleic_acid_binding sequence-specific_DNA_binding_transcription_factor_activity zinc_ion_binding
241	contig_240	2034	32.6667	13	8	26.3333	12	44	28.3333	13	7.33333	14.6667	16	37.6667	Medtr8g106790.1	0	70.087	AT3G18130.1	0	RACK1C_AT | receptor for activated C kinase 1C |	O24076	0	99.6923	GBLP_MEDSA Guanine nucleotide-binding protein subunit beta-like protein OS=Medicago sativa GN=GB1 PE=1 SV=1	AT3G18130	GO:0001510 GO:0009165 GO:0009220 GO:0009845 GO:0048364 GO:0048367 GO:0071215	RNA_methylation cellular_response_to_abscisic_acid_stimulus nucleotide_biosynthetic_process pyrimidine_ribonucleotide_biosynthetic_process root_development seed_germination shoot_system_development	GO:0000166	nucleotide_binding
242	contig_241	1976	5	3.66667	2.33333	0	1.66667	0.666667	1	0.333333	0	0	0	0	cassava4.1	2e-139	55.2581	AT1G02850.2	2e-89	BGLU11 | beta glucosidase 11 |	Q7XPY7	1e-153	59.0106	BGL14_ORYSJ Probable inactive beta-glucosidase 14 OS=Oryza sativa subsp. japonica GN=BGLU14 PE=2 SV=2	AT1G02850	GO:0005975	carbohydrate_metabolic_process	GO:0003824 GO:0004553 GO:0043169	catalytic_activity cation_binding hydrolase_activity,_hydrolyzing_O-glycosyl_compounds
243	contig_242	2274	5	4.66667	2.33333	0	1.66667	0.333333	1	0.333333	0	0	0	0	Medtr2g079580.1	0	63.4876	AT1G61820.3	4e-111	BGLU46 | beta glucosidase 46 |	Q7XPY7	1e-100	51.9288	BGL14_ORYSJ Probable inactive beta-glucosidase 14 OS=Oryza sativa subsp. japonica GN=BGLU14 PE=2 SV=2	AT1G61820	GO:0005975 GO:0009809	carbohydrate_metabolic_process lignin_biosynthetic_process	GO:0003824 GO:0004553 GO:0008422 GO:0043169 GO:0047782	beta-glucosidase_activity catalytic_activity cation_binding coniferin_beta-glucosidase_activity hydrolase_activity,_hydrolyzing_O-glycosyl_compounds
244	contig_243	2216	20.3333	23.6667	16.3333	20	19	23.6667	19.3333	23.6667	17	17.3333	23.3333	21.3333	Medtr4g088125.1	0	64.0106	AT1G28520.2	0	VOZ1 | vascular plant one zinc finger protein |	Q9SGQ0	0	65.9229	VOZ1_ARATH Transcription factor VOZ1 OS=Arabidopsis thaliana GN=VOZ1 PE=1 SV=1	AT1G28520	GO:0009610 GO:0045893 GO:0048574 GO:0048578	long-day_photoperiodism,_flowering positive_regulation_of_long-day_photoperiodism,_flowering positive_regulation_of_transcription,_DNA-dependent response_to_symbiotic_fungus	GO:0005515 GO:0043565	protein_binding sequence-specific_DNA_binding
245	contig_244	787	1.66667	0.333333	1	1	0	7	1.33333	0	0.666667	0.666667	0.333333	7	Medtr7g070940.1	6e-65	16.4668	AT4G34131.1	4e-21	UGT73B3 | UDP-glucosyl transferase 73B3 |	D4Q9Z4	4e-26	50.8475	SGT2_SOYBN Soyasapogenol B glucuronide galactosyltransferase OS=Glycine max GN=GmSGT2 PE=1 SV=1	AT4G34131	GO:0008152 GO:0051707	metabolic_process response_to_other_organism	GO:0008194 GO:0016758 GO:0035251 GO:0080043	UDP-glucosyltransferase_activity UDP-glycosyltransferase_activity quercetin_3-O-glucosyltransferase_activity transferase_activity,_transferring_hexosyl_groups
246	contig_245	3615	2.66667	1	0.666667	0.666667	0.666667	1.33333	1.33333	1	0	0	0.666667	1	Medtr3g109040.1	0	48.1989	AT4G31590.1	0	ATCSLC05, CSLC05, ATCSLC5, CSLC5 | Cellulose-synthase-like C5 |	Q9SB75	0	69.9259	CSLC5_ARATH Probable xyloglucan glycosyltransferase 5 OS=Arabidopsis thaliana GN=CSLC5 PE=1 SV=1	AT4G31590	GO:0042546	cell_wall_biogenesis	GO:0016757 GO:0016759	cellulose_synthase_activity transferase_activity,_transferring_glycosyl_groups
247	contig_246	4156	2	1.66667	1.33333	1.66667	1	2.66667	0	0	0	0	0	0	Medtr4g010130.1	9e-27	8.38323	AT1G17870.1	3e-22	ATEGY3, EGY3 | ethylene-dependent gravitropism-deficient and yellow-green-like 3 |		4e-20	48.7395		AT1G17870	GO:0006457 GO:0009408 GO:0009644 GO:0042542	protein_folding response_to_heat response_to_high_light_intensity response_to_hydrogen_peroxide
248	contig_247	1028	1.33333	0.333333	0.666667	5	1	1.66667	0.666667	0	0	2.33333	0.333333	1	Medtr4g119910.1	1e-170	25.1402	AT4G02510.1	1e-55	TOC159, TOC86, PPI2, TOC160, ATTOC159 | translocon at the outer envelope membrane of chloroplasts 159 |	O81283	8e-47	61.4907	TC159_ARATH Translocase of chloroplast 159, chloroplastic OS=Arabidopsis thaliana GN=TOC159 PE=1 SV=1	AT4G02510	GO:0045036	protein_targeting_to_chloroplast	GO:0003924 GO:0004888 GO:0005515 GO:0005525 GO:0016817	GTP_binding GTPase_activity hydrolase_activity,_acting_on_acid_anhydrides protein_binding transmembrane_signaling_receptor_activity
249	contig_248	3756	15.6667	9	10.6667	13.3333	9.33333	17	15.3333	11	12.3333	8.33333	14.3333	15.6667	Medtr1g064300.1	0	47.4917	AT1G69070.1	0	FUNCTIONS IN: molecular_function unknown; INVOLVED IN: biological_process unknown; LOCATED IN: cellular_compo	P78316	9e-41	28.0353	NOP14_HUMAN Nucleolar protein 14 OS=Homo sapiens GN=NOP14 PE=1 SV=3	AT1G69070	GO:0008150 GO:0009165	biological_process nucleotide_biosynthetic_process	GO:0003674	molecular_function
250	contig_249	2256	14.6667	1	1	2.33333	15	11	7.66667	0	0	1	9	3.66667	Medtr2g460800.1	0	47.8992	AT5G58000.1	1e-102	Reticulon family protein	Q56X72	5e-89	41.0822	RTNLS_ARATH Reticulon-like protein B21 OS=Arabidopsis thaliana GN=RTNLB21 PE=2 SV=2	AT5G58000
251	contig_250	1475	4.66667	1	2.66667	3	1	10.3333	1.66667	0.333333	1.66667	1.33333	1	2.66667	Medtr7g114990.1	0	87.4909	AT1G60710.1	4e-138	ATB2 | NAD(P)-linked oxidoreductase superfamily protein |	C6TBN2	1e-147	78.3383	AKR1_SOYBN Probable aldo-keto reductase 1 OS=Glycine max GN=AKR1 PE=2 SV=1	AT1G60710	GO:0006094 GO:0006096 GO:0009611 GO:0009651 GO:0009805 GO:0009963 GO:0046686 GO:0055114	coumarin_biosynthetic_process gluconeogenesis glycolysis oxidation-reduction_process positive_regulation_of_flavonoid_biosynthetic_process response_to_cadmium_ion response_to_salt_stress response_to_wounding	GO:0016491	oxidoreductase_activity
252	contig_251	1642	59	21.6667	17.6667	50	27.6667	57.3333	61.6667	19	12.3333	28.3333	31.3333	56.6667	Medtr3g092600.1	1e-52	40.2985	AT5G24510.1	5e-23	60S acidic ribosomal protein family	P52855	5e-18	48.1818	RLA1_MAIZE 60S acidic ribosomal protein P1 OS=Zea mays GN=RPP1A PE=1 SV=1	AT5G24510	GO:0006414	translational_elongation	GO:0003735	structural_constituent_of_ribosome
253	contig_252	2150	5.66667	2.66667	3.66667	2.66667	3.66667	4	4	3.66667	4.66667	2	4.33333	4.33333	Medtr4g125800.2	0	48.5059	AT4G29810.1	7e-167	ATMKK2, MKK2, MK1 | MAP kinase kinase 2 |	Q9S7U9	1e-131	65.896	M2K2_ARATH Mitogen-activated protein kinase kinase 2 OS=Arabidopsis thaliana GN=MKK2 PE=1 SV=2	AT4G29810	GO:0000165 GO:0006096 GO:0006355 GO:0006468 GO:0006612 GO:0006833 GO:0006970 GO:0006972 GO:0007030 GO:0007154 GO:0009266 GO:0009409 GO:0009595 GO:0009617 GO:0009627 GO:0009631 GO:0009651 GO:0009697 GO:0009738 GO:0009814 GO:0009862 GO:0009863 GO:0009867 GO:0010200 GO:0010310 GO:0010363 GO:0010374 GO:0030968 GO:0031348 GO:0034976 GO:0035304 GO:0035556 GO:0042742 GO:0043069 GO:0043900 GO:0045088 GO:…	Golgi_organization MAPK_cascade abscisic_acid_mediated_signaling_pathway cell_communication cold_acclimation defense_response,_incompatible_interaction defense_response_to_bacterium defense_response_to_fungus detection_of_biotic_stimulus endoplasmic_reticulum_unfolded_protein_response glycolysis hyperosmotic_response intracellular_signal_transduction jasmonic_acid_mediated_signaling_pathway negat…	GO:0004672 GO:0004674 GO:0004708 GO:0004713 GO:0005515 GO:0005524 GO:0016301 GO:0016772	ATP_binding MAP_kinase_kinase_activity kinase_activity protein_binding protein_kinase_activity protein_serine/threonine_kinase_activity protein_tyrosine_kinase_activity transferase_activity,_transferring_phosphorus-containing_groups
254	contig_253	2101	19.3333	16.3333	10.3333	17.6667	13.6667	23.6667	14	14	12	12	16.3333	19.3333	Glyma.08G095000.1	2e-69	14.9192	AT2G01600.1	7e-109	ENTH/ANTH/VHS superfamily protein	Q8LBH2	1e-92	55.2113	CAP8_ARATH Putative clathrin assembly protein At2g01600 OS=Arabidopsis thaliana GN=At2g01600 PE=2 SV=2	AT2G01600	GO:0006486 GO:0006499 GO:0006623 GO:0016192 GO:0048268	N-terminal_protein_myristoylation clathrin_coat_assembly protein_glycosylation protein_targeting_to_vacuole vesicle-mediated_transport	GO:0005543 GO:0005545 GO:0030276	1-phosphatidylinositol_binding clathrin_binding phospholipid_binding
255	contig_254	3366	3	3.66667	1.33333	3.33333	3	3.33333	1	2	1.66667	1	2	1	Medtr4g109450.1	0	48.1264	AT1G74310.1	0	ATHSP101, HSP101, HOT1 | heat shock protein 101 |	P42730	0	80.1752	CLPB1_ARATH Chaperone protein ClpB1 OS=Arabidopsis thaliana GN=CLPB1 PE=1 SV=2	AT1G74310	GO:0006457 GO:0009408 GO:0009644 GO:0010286 GO:0034976 GO:0042542 GO:0043335 GO:0045727	heat_acclimation positive_regulation_of_translation protein_folding protein_unfolding response_to_endoplasmic_reticulum_stress response_to_heat response_to_high_light_intensity response_to_hydrogen_peroxide	GO:0000166 GO:0005515 GO:0005524 GO:0016887 GO:0017111	ATP_binding ATPase_activity nucleoside-triphosphatase_activity nucleotide_binding protein_binding
256	contig_255	2401	43	5.66667	0.666667	1.66667	7.33333	14	40.3333	3.33333	1	1.33333	10	11	Glyma.07G261800.1	0	72.4462	AT4G22010.1	0	sks4 | SKU5 similar 4 |	Q00624	1e-157	52.3992	ASOL_BRANA L-ascorbate oxidase homolog OS=Brassica napus GN=Bp10 PE=2 SV=1	AT4G22010	GO:0000271 GO:0009825 GO:0009932 GO:0010075 GO:0010817 GO:0016126 GO:0043481 GO:0048653 GO:0048767 GO:0055114 GO:0071555	anther_development anthocyanin_accumulation_in_tissues_in_response_to_UV_light cell_tip_growth cell_wall_organization multidimensional_cell_growth oxidation-reduction_process polysaccharide_biosynthetic_process regulation_of_hormone_levels regulation_of_meristem_growth root_hair_elongation sterol_biosynthetic_process	GO:0005507 GO:0016491	copper_ion_binding oxidoreductase_activity
257	contig_256	1511	2.66667	2	2.33333	1.33333	1	2.33333	0	0	0	0	0	0	PGSC0003DMT400036454	5e-33	38.7214
258	contig_257	2439	16	8	5	11	2.66667	11.3333	5.66667	5	1	1	1	6.66667	Medtr5g012460.1	1e-129	40.2487	AT5G47510.1	1e-33	Sec14p-like phosphatidylinositol transfer family protein		6e-45	60.6061		AT5G47510	GO:0006810	transport	GO:0005215	transporter_activity
259	contig_258	2148	5.66667	3.66667	2.33333	2	6	4.66667	3.33333	1.33333	1	0	5.66667	2	Medtr5g072500.1	0	69.6729	AT5G58520.1	0	Protein kinase superfamily protein	Q2MHE4	2e-30	28.7671	HT1_ARATH Serine/threonine-protein kinase HT1 OS=Arabidopsis thaliana GN=HT1 PE=1 SV=1	AT5G58520	GO:0006468 GO:0009832 GO:0010413 GO:0045492	glucuronoxylan_metabolic_process plant-type_cell_wall_biogenesis protein_phosphorylation xylan_biosynthetic_process	GO:0004672 GO:0004712 GO:0005524 GO:0016301 GO:0016772	ATP_binding kinase_activity protein_kinase_activity protein_serine/threonine/tyrosine_kinase_activity transferase_activity,_transferring_phosphorus-containing_groups
260	contig_259	1338	10.6667	10	2	40	9.66667	26.3333	8	9.66667	2	25.6667	11	22.3333	Medtr1g096140.1	0	43.3613	AT4G09510.2	0	CINV2 | cytosolic invertase 2 |	Q67XD9	1e-179	89.7281	CINV2_ARATH Alkaline/neutral invertase CINV2 OS=Arabidopsis thaliana GN=CINV2 PE=2 SV=1	AT4G09510	GO:0005987 GO:0010075 GO:0048364	regulation_of_meristem_growth root_development sucrose_catabolic_process	GO:0003824 GO:0004564	beta-fructofuranosidase_activity catalytic_activity
261	contig_260	608	41	13	6.33333	14.3333	14.6667	26.6667	1	0.666667	1	0.666667	1	1	Medtr5g080330.1	6e-25	18.0556
262	contig_261	3442	9	4	9	5.66667	3.33333	9.33333	3.33333	3.33333	5.66667	2.33333	2	3.66667	Medtr3g436060.1	0	35.4025	AT3G51950.2	9e-86	Zinc finger (CCCH-type) family protein / RNA recognition motif (RRM)-containing protein	Q0D3J9	1e-118	41.5323	C3H53_ORYSJ Zinc finger CCCH domain-containing protein 53 OS=Oryza sativa subsp. japonica GN=Os07g0682400 PE=2 SV=1	AT3G51950	GO:0006355 GO:0008150	biological_process regulation_of_transcription,_DNA-dependent	GO:0000166 GO:0003676 GO:0003723 GO:0008270	RNA_binding nucleic_acid_binding nucleotide_binding zinc_ion_binding
263	contig_262	3493	9.33333	3.66667	10	5.33333	3	9.66667	3	3	5	2	2	3.33333							Q0D3J9	1e-117	41.0832	C3H53_ORYSJ Zinc finger CCCH domain-containing protein 53 OS=Oryza sativa subsp. japonica GN=Os07g0682400 PE=2 SV=1
264	contig_263	2245	12	7.33333	9.66667	12.3333	8	14.3333	9.66667	10.3333	9	6.66667	8.33333	12
265	contig_264	1981	9.66667	7	8.66667	10	7	13	7.33333	8.66667	8	6.33333	7.33333	9.66667	Medtr3g072480.1	2e-147	36.7751	AT1G44780.2	1e-47	INVOLVED IN: biological_process unknown; LOCATED IN: cellular_component unknown; EXPRESSED IN: 20 plant struc					AT1G44780	GO:0006346 GO:0008150 GO:0031048 GO:0051567	biological_process chromatin_silencing_by_small_RNA histone_H3-K9_methylation methylation-dependent_chromatin_silencing
266	contig_265	1609	2.66667	1	1	2.33333	1.33333	2.66667	0	0	0	0	0	0	Medtr8g442330.1	5e-49	72.8571	AT4G24660.1	7e-18	ATHB22, MEE68, HB22, ZHD2 | homeobox protein 22 |	Q9SB61	3e-22	38.806	Y4466_ARATH ZF-HD homeobox protein At4g24660 OS=Arabidopsis thaliana GN=At4g24660 PE=1 SV=1	AT4G24660	GO:0009686 GO:0009737 GO:0009740 GO:0009793 GO:0009845 GO:0010162 GO:0048608	embryo_development_ending_in_seed_dormancy gibberellic_acid_mediated_signaling_pathway gibberellin_biosynthetic_process reproductive_structure_development response_to_abscisic_acid_stimulus seed_dormancy_process seed_germination	GO:0003677 GO:0003700 GO:0005515	DNA_binding protein_binding sequence-specific_DNA_binding_transcription_factor_activity
267	contig_266	2430	3.33333	2	1.66667	2	1.66667	4.33333	0	0	0	0	0	0	Medtr7g037680.1	1e-106	71.4844
268	contig_267	1191	1.33333	1	1	0.666667	1	0.666667	0	0	0	0	0	0	Medtr1g054885.1	2e-19	8.49303
269	contig_268	1892	5.66667	1	3.66667	2.33333	5	1.33333	1.66667	0	1	2	2	0.666667	Medtr1g086180.1	7e-39	5.85667
270	contig_269	2913	7	3	3	6.66667	4.66667	8.33333	7.33333	4	3	7.33333	5	9	Medtr7g098440.1	1e-123	29.672	AT5G43960.2	3e-42	Nuclear transport factor 2 (NTF2) family protein with RNA binding (RRM-RBD-RNP motifs) domain					AT5G43960	GO:0006499 GO:0006810 GO:0006913 GO:0009220	N-terminal_protein_myristoylation nucleocytoplasmic_transport pyrimidine_ribonucleotide_biosynthetic_process transport	GO:0000166 GO:0003676 GO:0003723	RNA_binding nucleic_acid_binding nucleotide_binding
271	contig_270	1928	38.6667	53	119.333	12	33.6667	12.6667	35.6667	45.3333	157.333	10	49.6667	14.6667	Medtr1g106550.1	0	85.5148	AT1G49970.1	3e-151	CLPR1, NCLPP5, SVR2 | CLP protease proteolytic subunit 1 |	Q9XJ35	1e-123	62.6016	CLPR1_ARATH ATP-dependent Clp protease proteolytic subunit-related protein 1, chloroplastic OS=Arabidopsis thaliana GN=CLPR1 PE=1 SV=1	AT1G49970	GO:0006508	proteolysis	GO:0004252	serine-type_endopeptidase_activity
272	contig_271	2518	5.33333	0	0	0	1.66667	0.666667	5	0	0	0	2.66667	0	Medtr2g027410.1	0	67.8	AT5G47800.1	0	Phototropic-responsive NPH3 family protein	Q9FIK1	1e-173	54.833	Y5780_ARATH BTB/POZ domain-containing protein At5g47800 OS=Arabidopsis thaliana GN=At5g47800 PE=2 SV=1	AT5G47800	GO:0009416	response_to_light_stimulus	GO:0004871	signal_transducer_activity
273	contig_272	1410	57.3333	34.6667	16	76.6667	36.3333	79	49.3333	43.3333	18.6667	51.6667	48.3333	70	Medtr4g102390.1	3e-121	35.209	AT4G22670.1	8e-108	AtHip1, HIP1, TPR11 | HSP70-interacting protein 1 |	Q93YR3	5e-86	68	F10AL_ARATH FAM10 family protein At4g22670 OS=Arabidopsis thaliana GN=At4g22670 PE=1 SV=1	AT4G22670	GO:0046686	response_to_cadmium_ion
274	contig_273	3847	2	1	1.66667	3	1.33333	3	1.33333	2	2	1.66667	1.66667	2.33333	Medtr8g023445.1	0	45.9311	AT5G45140.1	0	NRPC2 | nuclear RNA polymerase C2 |	Q10233	0	55.6529	RPC2_SCHPO DNA-directed RNA polymerase III subunit RPC2 OS=Schizosaccharomyces pombe (strain 972 / ATCC 24843) GN=rpc2 PE=2 SV=1	AT5G45140	GO:0006351 GO:0009560	embryo_sac_egg_cell_differentiation transcription,_DNA-dependent	GO:0003677 GO:0003899 GO:0032549	DNA-directed_RNA_polymerase_activity DNA_binding ribonucleoside_binding
275	contig_274	4239	9	6.33333	22.3333	10.6667	2.33333	20	4.66667	4	2	3.33333	1	10.3333	Medtr4g031820.1	0	65.0641	AT3G10720.2	0	Plant invertase/pectin methylesterase inhibitor superfamily	Q9FF77	1e-172	57.2222	PME47_ARATH Probable pectinesterase/pectinesterase inhibitor 47 OS=Arabidopsis thaliana GN=PME47 PE=2 SV=1	AT3G10720	GO:0016126 GO:0042545	cell_wall_modification sterol_biosynthetic_process	GO:0004857 GO:0030599	enzyme_inhibitor_activity pectinesterase_activity
276	contig_275	1900	37.6667	12.3333	90	0	36.3333	0	38	8.66667	66	0	28.6667	0	Medtr7g096150.1	9e-25	20.6196	AT2G30570.1	3e-26	PSBW | photosystem II reaction center W |	Q41387	9e-28	60.3604	PSBW_SPIOL Photosystem II reaction center W protein, chloroplastic OS=Spinacia oleracea GN=psbW PE=1 SV=1	AT2G30570	GO:0006364 GO:0009657 GO:0010207 GO:0015979 GO:0042549	photosynthesis photosystem_II_assembly photosystem_II_stabilization plastid_organization rRNA_processing	GO:0003674	molecular_function
277	contig_276	807	106	34.6667	259	0	96.6667	0	63	16.3333	122.667	0	48.6667	0	Medtr1g070495.1	1e-68	47.0833				Q41387	3e-28	60.3604	PSBW_SPIOL Photosystem II reaction center W protein, chloroplastic OS=Spinacia oleracea GN=psbW PE=1 SV=1
278	contig_277	3863	21	5.33333	1.66667	5	5.66667	19.3333	14	5	2.66667	3.66667	7.33333	17.3333	Medtr3g093930.1	0	51.5152	AT3G56370.1	0	Leucine-rich repeat protein kinase family protein	Q9LRT1	0	40.4665	Y3804_ARATH Probably inactive leucine-rich repeat receptor-like protein kinase At3g28040 OS=Arabidopsis thaliana GN=At3g28040 PE=2 SV=1	AT3G56370	GO:0000272 GO:0005982 GO:0006468 GO:0007169 GO:0007389 GO:0008356 GO:0008361 GO:0009664 GO:0009832 GO:0009926 GO:0010015 GO:0010075 GO:0040007 GO:0048653	anther_development asymmetric_cell_division auxin_polar_transport growth pattern_specification_process plant-type_cell_wall_biogenesis plant-type_cell_wall_organization polysaccharide_catabolic_process protein_phosphorylation regulation_of_cell_size regulation_of_meristem_growth root_morphogenesis starch_metabolic_process transmembrane_receptor_protein_tyrosine_kinase_signaling_pathway	GO:0004672 GO:0004674 GO:0005515 GO:0005524 GO:0016301 GO:0016772	ATP_binding kinase_activity protein_binding protein_kinase_activity protein_serine/threonine_kinase_activity transferase_activity,_transferring_phosphorus-containing_groups
279	contig_278	2575	10.3333	6.66667	3.66667	9.33333	4.66667	16	7.66667	6	4	6	5.66667	13.3333	Medtr1g019150.1	0	43.6108	AT4G34110.1	8e-167	PAB2, PABP2, ATPAB2 | poly(A) binding protein 2 |	P42731	0	70.4348	PABP2_ARATH Polyadenylate-binding protein 2 OS=Arabidopsis thaliana GN=PAB2 PE=2 SV=1	AT4G34110	GO:0006413 GO:0006446 GO:0006486 GO:0009651 GO:0060211 GO:1900151	protein_glycosylation regulation_of_nuclear-transcribed_mRNA_catabolic_process,_deadenylation-dependent_decay regulation_of_nuclear-transcribed_mRNA_poly(A)_tail_shortening regulation_of_translational_initiation response_to_salt_stress translational_initiation	GO:0003723 GO:0003743 GO:0005515	RNA_binding protein_binding translation_initiation_factor_activity
280	contig_279	1800	37	9.66667	3	13	19	15.6667	20.6667	7	2	6.33333	13.3333	11.3333	Medtr1g091040.1	0	69.8292	AT3G52990.1	0	Pyruvate kinase family protein	Q42954	6e-93	40.8818	KPYC_TOBAC Pyruvate kinase, cytosolic isozyme OS=Nicotiana tabacum PE=2 SV=1	AT3G52990	GO:0006096 GO:0046686	glycolysis response_to_cadmium_ion	GO:0000287 GO:0003824 GO:0004743 GO:0030955	catalytic_activity magnesium_ion_binding potassium_ion_binding pyruvate_kinase_activity
281	contig_280	1803	54.3333	49.3333	377.667	0	69	0.333333	32	28.6667	428	0	66.3333	0.666667	Medtr3g053890.2	0	55.1661	AT2G13360.2	0	AGT, AGT1, SGAT | alanine:glyoxylate aminotransferase |	Q56YA5	0	82.793	SGAT_ARATH Serine--glyoxylate aminotransferase OS=Arabidopsis thaliana GN=AGT1 PE=1 SV=2	AT2G13360	GO:0006833 GO:0008152 GO:0009651 GO:0009750 GO:0009853 GO:0030003 GO:0070838	cellular_cation_homeostasis divalent_metal_ion_transport metabolic_process photorespiration response_to_fructose_stimulus response_to_salt_stress water_transport	GO:0003824 GO:0004760 GO:0008453 GO:0030170 GO:0050281	alanine-glyoxylate_transaminase_activity catalytic_activity pyridoxal_phosphate_binding serine-glyoxylate_transaminase_activity serine-pyruvate_transaminase_activity
282	contig_281	2558	2.33333	1	1	1.66667	1.33333	2	1.66667	1	1	1	1	1	Medtr4g122920.1	0	41.7339	AT3G06550.3	4e-112	O-acetyltransferase family protein	Q96PB1	9e-21	33.6842	CASD1_HUMAN CAS1 domain-containing protein 1 OS=Homo sapiens GN=CASD1 PE=2 SV=1	AT3G06550	GO:0009737 GO:0009834 GO:0050832	defense_response_to_fungus response_to_abscisic_acid_stimulus secondary_cell_wall_biogenesis	GO:0003674	molecular_function
283	contig_282	2140	1	1	0	0.333333	0.666667	1	0.333333	1	0.333333	0	0.333333	0.333333	Medtr0048s0080.1	8e-42	41.5929	AT2G05642.1	7e-19	Nucleic acid-binding, OB-fold-like protein					AT2G05642	GO:0008150	biological_process	GO:0003674	molecular_function
284	contig_283	1224	1	1	0.333333	0.333333	0.666667	1	0	0	0	0	0	0	Medtr5g093790.1	5e-77	25.4093
285	contig_284	2043	0.666667	0.333333	0	1	0.666667	1	0	0	0	0	0	0	Medtr7g110100.1	9e-100	33.9161	AT1G52950.1	3e-19	Nucleic acid-binding, OB-fold-like protein					AT1G52950	GO:0008150	biological_process	GO:0003674	molecular_function
286	contig_285	2113	14.6667	7.33333	32.6667	12	27	45	11.3333	4	35.3333	11.6667	20.6667	44	Medtr3g089977.1	0	62.6158	AT1G77120.1	0	ADH1, ADH, ATADH, ATADH1 | alcohol dehydrogenase 1 |	P13603	0	93.1579	ADH1_TRIRP Alcohol dehydrogenase 1 OS=Trifolium repens GN=ADH1 PE=2 SV=1	AT1G77120	GO:0001666 GO:0006970 GO:0009651 GO:0009862 GO:0010310 GO:0045333 GO:0046686 GO:0055114	cellular_respiration oxidation-reduction_process regulation_of_hydrogen_peroxide_metabolic_process response_to_cadmium_ion response_to_hypoxia response_to_osmotic_stress response_to_salt_stress systemic_acquired_resistance,_salicylic_acid_mediated_signaling_pathway	GO:0004022	alcohol_dehydrogenase_(NAD)_activity
287	contig_286	3795	4	3.66667	3.33333	3	2.66667	5.33333	2	4	3	1.66667	2.33333	3.66667	Medtr1g029400.1	0	49.4845	AT1G43850.2	0	SEU | SEUSS transcriptional co-regulator |	Q8W234	1e-177	51.0899	SEUSS_ARATH Transcriptional corepressor SEUSS OS=Arabidopsis thaliana GN=SEU PE=1 SV=1	AT1G43850	GO:0007275 GO:0009790 GO:0009909 GO:0042744 GO:0048467 GO:0048481	embryo_development gynoecium_development hydrogen_peroxide_catabolic_process multicellular_organismal_development ovule_development regulation_of_flower_development	GO:0003677 GO:0003712 GO:0005515 GO:0046982 GO:0060090	DNA_binding binding,_bridging protein_binding protein_heterodimerization_activity transcription_cofactor_activity
288	contig_287	946	186.667	52	177.667	9	82.3333	10.6667	147.333	37	164.333	9.33333	86.6667	11.6667	Medtr4g130300.1	2e-95	53.2051	AT2G24090.1	4e-27	Ribosomal protein L35	P23326	7e-24	56.8966	RK35_SPIOL 50S ribosomal protein L35, chloroplastic OS=Spinacia oleracea GN=RPL35 PE=1 SV=1	AT2G24090	GO:0006098 GO:0006412	pentose-phosphate_shunt translation	GO:0003735	structural_constituent_of_ribosome
289	contig_288	2112	18	3.66667	1	1.66667	4.33333	3	7.33333	2	0	0.666667	4	1.33333	Medtr3g116510.1	0	72.5806	AT4G34480.1	0	O-Glycosyl hydrolases family 17 protein	Q94G86	0	68.4444	ALL9_OLEEU Glucan endo-1,3-beta-D-glucosidase OS=Olea europaea GN=OLE9 PE=1 SV=1	AT4G34480	GO:0005975	carbohydrate_metabolic_process	GO:0003824 GO:0004553 GO:0043169	catalytic_activity cation_binding hydrolase_activity,_hydrolyzing_O-glycosyl_compounds
290	contig_289	1558	26.6667	16	26.3333	16	29.3333	18.6667	37.3333	23.6667	22.3333	16	38.6667	25.6667	Medtr3g072600.1	0	79.2693	AT1G09580.1	4e-91	emp24/gp25L/p24 family/GOLD family protein	Q6IDL4	2e-72	63.7255	P24D3_ARATH Transmembrane emp24 domain-containing protein p24delta3 OS=Arabidopsis thaliana GN=At1g09580 PE=1 SV=1	AT1G09580	GO:0006810 GO:0006886	intracellular_protein_transport transport	GO:0008320	protein_transmembrane_transporter_activity
291	contig_290	2311	19.3333	7	16.3333	13	7.33333	9.66667	5	5.66667	3.66667	2	5.66667	4.66667	Medtr6g035295.1	2e-111	33.7362	AT4G34131.1	5e-26	UGT73B3 | UDP-glucosyl transferase 73B3 |	D4Q9Z4	2e-51	46.0177	SGT2_SOYBN Soyasapogenol B glucuronide galactosyltransferase OS=Glycine max GN=GmSGT2 PE=1 SV=1	AT4G34131	GO:0008152 GO:0051707	metabolic_process response_to_other_organism	GO:0008194 GO:0016758 GO:0035251 GO:0080043	UDP-glucosyltransferase_activity UDP-glycosyltransferase_activity quercetin_3-O-glucosyltransferase_activity transferase_activity,_transferring_hexosyl_groups
292	contig_291	3175	9.66667	4.66667	3.66667	8	5.66667	10.6667	11	5	4	7	8.33333	10.6667	Medtr8g023330.1	0	34.195	AT5G12370.2	0	SEC10 | exocyst complex component sec10 |	Q8RVQ5	0	75.502	EXOC5_ARATH Exocyst complex component 5 OS=Arabidopsis thaliana GN=SEC10 PE=2 SV=2	AT5G12370	GO:0006887 GO:0007015 GO:0048278	actin_filament_organization exocytosis vesicle_docking	GO:0003674	molecular_function
293	contig_292	3719	13.6667	7.66667	5.66667	3.66667	8.66667	16.3333	9.66667	6.66667	6.33333	2	10.3333	10.3333	Medtr2g103730.1	0	63.315	AT3G15730.1	0	PLDALPHA1, PLD | phospholipase D alpha 1 |	O04865	0	82.6016	PLDA1_VIGUN Phospholipase D alpha 1 OS=Vigna unguiculata GN=PLD1 PE=1 SV=1	AT3G15730	GO:0006094 GO:0006096 GO:0006631 GO:0006833 GO:0006972 GO:0007030 GO:0009266 GO:0009651 GO:0009737 GO:0009789 GO:0009845 GO:0010119 GO:0046686 GO:0048767	Golgi_organization fatty_acid_metabolic_process gluconeogenesis glycolysis hyperosmotic_response positive_regulation_of_abscisic_acid_mediated_signaling_pathway regulation_of_stomatal_movement response_to_abscisic_acid_stimulus response_to_cadmium_ion response_to_salt_stress response_to_temperature_stimulus root_hair_elongation seed_germination water_transport	GO:0003824 GO:0004630 GO:0005509 GO:0005515 GO:0005546	calcium_ion_binding catalytic_activity phosphatidylinositol-4,5-bisphosphate_binding phospholipase_D_activity protein_binding
294	contig_293	1191	2.33333	3.33333	1	2.33333	0.666667	7.66667	1.66667	4.66667	1.33333	0.666667	1	3.66667	cassava4.1	4e-55	33.224				P34913	2e-42	35.7143	HYES_HUMAN Bifunctional epoxide hydrolase 2 OS=Homo sapiens GN=EPHX2 PE=1 SV=2
295	contig_294	3065	2	0.666667	1.33333	1.66667	1.33333	3	1	2	2.66667	0.666667	1.66667	1.33333	Medtr7g116425.1	0	25.0798	AT1G64790.1	0	ILA | ILITYHIA |	Q92616	2e-31	23.431	GCN1L_HUMAN Translational activator GCN1 OS=Homo sapiens GN=GCN1L1 PE=1 SV=6	AT1G64790	GO:0006094 GO:0007010 GO:0009627 GO:0010498 GO:0042742	cytoskeleton_organization defense_response_to_bacterium gluconeogenesis proteasomal_protein_catabolic_process systemic_acquired_resistance
296	contig_295	3711	2.66667	1	1.33333	1.66667	1.66667	2	1	0	3.33333	0.333333	1.33333	1	Medtr3g098650.1	0	56.044	AT5G13980.2	0	Glycosyl hydrolase family 38 protein	P34098	1e-130	46.0289	MANA_DICDI Lysosomal alpha-mannosidase OS=Dictyostelium discoideum GN=manA PE=1 SV=2	AT5G13980	GO:0005975 GO:0006013 GO:0007020 GO:0019344	carbohydrate_metabolic_process cysteine_biosynthetic_process mannose_metabolic_process microtubule_nucleation	GO:0003824 GO:0004553 GO:0004559 GO:0008270 GO:0015923 GO:0030246	alpha-mannosidase_activity carbohydrate_binding catalytic_activity hydrolase_activity,_hydrolyzing_O-glycosyl_compounds mannosidase_activity zinc_ion_binding
297	contig_296	2540	15.3333	19	27.6667	9.33333	10	10.3333	16.6667	14.6667	21.6667	6.66667	13	10	Medtr7g084150.1	5e-179	100	AT5G13430.1	2e-130	Ubiquinol-cytochrome C reductase iron-sulfur subunit chr5	P51135	1e-114	77.7778	UCRI5_TOBAC Cytochrome b-c1 complex subunit Rieske-5, mitochondrial OS=Nicotiana tabacum PE=2 SV=1	AT5G13430	GO:0055114	oxidation-reduction_process	GO:0008121 GO:0016491 GO:0016679 GO:0046872 GO:0051537	2_iron,_2_sulfur_cluster_binding metal_ion_binding oxidoreductase_activity oxidoreductase_activity,_acting_on_diphenols_and_related_substances_as_donors ubiquinol-cytochrome-c_reductase_activity
298	contig_297	8542	1.66667	1	1	1.33333	0.333333	2	1	1.33333	1	1	1	1	Medtr7g116425.1	0	53.1039	AT1G64790.1	0	ILA | ILITYHIA |	Q92616	0	37.1788	GCN1L_HUMAN Translational activator GCN1 OS=Homo sapiens GN=GCN1L1 PE=1 SV=6	AT1G64790	GO:0006094 GO:0007010 GO:0009627 GO:0010498 GO:0042742	cytoskeleton_organization defense_response_to_bacterium gluconeogenesis proteasomal_protein_catabolic_process systemic_acquired_resistance
299	contig_298	2672	3.33333	1.66667	2	2	2.33333	9.66667	3.66667	1.33333	1	2.66667	2.66667	13.3333	Medtr1g063060.5	0	73.6648	AT2G36880.2	0	MAT3 | methionine adenosyltransferase 3 |	Q38JH8	1e-164	89.5238	METK2_SOLTU S-adenosylmethionine synthase 2 OS=Solanum tuberosum GN=METK2 PE=2 SV=1	AT2G36880	GO:0006556 GO:0006598 GO:0006816 GO:0006970 GO:0007030 GO:0009651 GO:0009698 GO:0042398 GO:0046686	Golgi_organization S-adenosylmethionine_biosynthetic_process calcium_ion_transport cellular_modified_amino_acid_biosynthetic_process phenylpropanoid_metabolic_process polyamine_catabolic_process response_to_cadmium_ion response_to_osmotic_stress response_to_salt_stress	GO:0004478 GO:0005507 GO:0005524	ATP_binding copper_ion_binding methionine_adenosyltransferase_activity
300	contig_299	664	11.3333	1.33333	0	0.333333	3	3	1.33333	0.333333	0	0	1	0.333333	Glyma.09G243700.1	6e-43	10.1381	AT1G20160.2	5e-21	ATSBT5.2 | Subtilisin-like serine endopeptidase family protein |	Q9LLL8	4e-15	40.9091	XSP1_ARATH Xylem serine proteinase 1 OS=Arabidopsis thaliana GN=XSP1 PE=2 SV=1	AT1G20160	GO:0006508 GO:0008152 GO:0043086	metabolic_process negative_regulation_of_catalytic_activity proteolysis	GO:0004252 GO:0042802	identical_protein_binding serine-type_endopeptidase_activity
301	contig_300	2211	13.6667	13.3333	7.33333	24.3333	8.66667	21	6.66667	8.66667	6	12.3333	7.33333	13	Medtr1g069000.1	0	45.8254	AT3G53710.2	1e-89	AGD6 | ARF-GAP domain 6 |	Q9M354	3e-89	55.1515	AGD6_ARATH Probable ADP-ribosylation factor GTPase-activating protein AGD6 OS=Arabidopsis thaliana GN=AGD6 PE=1 SV=1	AT3G53710	GO:0030244 GO:0032312 GO:0048193	Golgi_vesicle_transport cellulose_biosynthetic_process regulation_of_ARF_GTPase_activity	GO:0003677 GO:0008060 GO:0008270	ARF_GTPase_activator_activity DNA_binding zinc_ion_binding
302	contig_301	1250	6.66667	5	3.33333	1	5.66667	1	4	6	1.66667	0	4.66667	0.333333	Glyma.07G090500.1	2e-42	17.3116	AT3G25855.1	4e-21	Copper transport protein family					AT3G25855
303	contig_302	2446	4.33333	3	6.66667	3	5.33333	5.66667	5	4.33333	5.66667	2	4.66667	6.33333	Medtr5g042440.1	0	31.3786	AT2G33580.1	4e-58	Protein kinase superfamily protein	O64825	3e-66	30.86	LYK4_ARATH LysM domain receptor-like kinase 4 OS=Arabidopsis thaliana GN=LYK4 PE=1 SV=1	AT2G33580	GO:0010200 GO:0071323	cellular_response_to_chitin response_to_chitin	GO:0008061 GO:0016301	chitin_binding kinase_activity
304	contig_303	1314	45.6667	15.3333	10	51.6667	20	57.3333	35	13.3333	8	27	21	48	Medtr4g096790.1	7e-128	58.0366	AT3G11510.1	3e-73	Ribosomal protein S11 family protein	O22584	4e-59	86.9565	RS14_LUPLU 40S ribosomal protein S14 OS=Lupinus luteus GN=RPS14 PE=1 SV=1	AT3G11510	GO:0001510 GO:0006412	RNA_methylation translation	GO:0003735	structural_constituent_of_ribosome
305	contig_304	799	12	3	0	4.33333	2	13	8	4	0	1	1.66667	9.33333	Medtr3g095980.1	7e-139	74.7381	AT5G64620.1	2e-56	C/VIF2, ATC/VIF2 | cell wall / vacuolar inhibitor of fructosidase 2 |	O49603	2e-42	48.0447	CVIF2_ARATH Cell wall / vacuolar inhibitor of fructosidase 2 OS=Arabidopsis thaliana GN=C/VIF2 PE=1 SV=1	AT5G64620	GO:0043086 GO:0080167	negative_regulation_of_catalytic_activity response_to_karrikin	GO:0004857 GO:0030599 GO:0046910	enzyme_inhibitor_activity pectinesterase_activity pectinesterase_inhibitor_activity
306	contig_305	2734	5	4.66667	3.33333	3	3.33333	9.66667	4.66667	3.33333	4	2.66667	4.33333	8.66667	Medtr7g091890.1	0	57.119	AT3G57530.1	0	CPK32, ATCPK32, CDPK32 | calcium-dependent protein kinase 32 |	Q6NLQ6	0	77.3006	CDPKW_ARATH Calcium-dependent protein kinase 32 OS=Arabidopsis thaliana GN=CPK32 PE=1 SV=1	AT3G57530	GO:0000165 GO:0006468 GO:0006499 GO:0006612 GO:0007154 GO:0007165 GO:0009409 GO:0009414 GO:0009611 GO:0009651 GO:0009723 GO:0009733 GO:0009737 GO:0009738 GO:0009753 GO:0009862 GO:0009863 GO:0009867 GO:0009963 GO:0010200 GO:0010363 GO:0030968 GO:0031348 GO:0035556 GO:0042538 GO:0043069 GO:0050832	MAPK_cascade N-terminal_protein_myristoylation abscisic_acid_mediated_signaling_pathway cell_communication defense_response_to_fungus endoplasmic_reticulum_unfolded_protein_response hyperosmotic_salinity_response intracellular_signal_transduction jasmonic_acid_mediated_signaling_pathway negative_regulation_of_defense_response negative_regulation_of_programmed_cell_death positive_regulation_of_fla…	GO:0004672 GO:0004674 GO:0004683 GO:0004698 GO:0004713 GO:0005509 GO:0005515 GO:0005524 GO:0016301 GO:0016772	ATP_binding calcium-dependent_protein_kinase_C_activity calcium_ion_binding calmodulin-dependent_protein_kinase_activity kinase_activity protein_binding protein_kinase_activity protein_serine/threonine_kinase_activity protein_tyrosine_kinase_activity transferase_activity,_transferring_phosphorus-containing_groups
307	contig_306	2297	96.3333	73.6667	532	0	109	0.333333	21.6667	21.6667	193.667	0	42	0	Medtr2g070420.2	0	79.6935	AT3G14420.2	0	Aldolase-type TIM barrel family protein	P05414	1e-178	87.5346	GOX_SPIOL Peroxisomal (S)-2-hydroxy-acid oxidase OS=Spinacia oleracea PE=1 SV=1	AT3G14420	GO:0042742 GO:0050665	defense_response_to_bacterium hydrogen_peroxide_biosynthetic_process	GO:0003824 GO:0008891 GO:0010181 GO:0016491	FMN_binding catalytic_activity glycolate_oxidase_activity oxidoreductase_activity
308	contig_307	2716	4	7.66667	9	0.666667	3	1	2.33333	5	6	0.666667	2.33333	0.666667	Medtr4g076940.2	0	37.2503	AT3G21090.1	2e-156	ABC-2 type transporter family protein	Q8RWI9	0	69.0184	AB15G_ARATH ABC transporter G family member 15 OS=Arabidopsis thaliana GN=ABCG15 PE=2 SV=2	AT3G21090	GO:0009062 GO:0080167	fatty_acid_catabolic_process response_to_karrikin	GO:0000166 GO:0005524 GO:0016887 GO:0017111 GO:0042626	ATP_binding ATPase_activity ATPase_activity,_coupled_to_transmembrane_movement_of_substances nucleoside-triphosphatase_activity nucleotide_binding
309	contig_308	2175	3	2	2.33333	2	1.66667	3.33333	1	2	1.33333	1	1.33333	2.33333	Medtr7g080500.1	2e-144	22.1359	AT1G65470.1	4e-57	FAS1, NFB2 | chromatin assembly factor-1 (FASCIATA1) (FAS1)	Q9SXY0	6e-80	37.5824	FAS1_ARATH Chromatin assembly factor 1 subunit FAS1 OS=Arabidopsis thaliana GN=FAS1 PE=1 SV=1	AT1G65470	GO:0000278 GO:0000724 GO:0006261 GO:0006270 GO:0006275 GO:0006306 GO:0006310 GO:0006325 GO:0006334 GO:0008283 GO:0009555 GO:0009934 GO:0010026 GO:0016444 GO:0016568 GO:0031047 GO:0031507 GO:0045787 GO:0048366 GO:0051726	DNA-dependent_DNA_replication DNA_methylation DNA_recombination DNA_replication_initiation cell_proliferation chromatin_modification chromatin_organization double-strand_break_repair_via_homologous_recombination gene_silencing_by_RNA heterochromatin_assembly leaf_development mitotic_cell_cycle nucleosome_assembly pollen_development positive_regulation_of_cell_cycle regulation_of_DNA_replication r…	GO:0042393	histone_binding
310	contig_309	1145	83.6667	14	1.33333	2.66667	3	1	0	0	0	1	0	0	Medtr3g436100.1	7e-65	43.807				Q39837	1e-25	57.5472	ALB1_SOYBN Albumin-1 OS=Glycine max PE=1 SV=3
311	contig_310	911	1.33333	1.66667	1	1	1.33333	1.66667	0.666667	1.33333	0.666667	0.666667	0.666667	0.666667	Medtr7g087040.1	1e-82	25.1791
312	contig_311	3998	9.66667	5.66667	3.33333	8.66667	5.33333	12.6667	2.33333	2.66667	1.33333	1.33333	2.66667	3.66667	Medtr4g055610.1	0	92.8332	AT1G08230.2	0	Transmembrane amino acid transporter family protein	F4HW02	1e-167	66.3616	GAT1_ARATH GABA transporter 1 OS=Arabidopsis thaliana GN=GAT1 PE=1 SV=1	AT1G08230	GO:0015812	gamma-aminobutyric_acid_transport	GO:0015185	gamma-aminobutyric_acid_transmembrane_transporter_activity
313	contig_312	1556	49	5.33333	0.333333	4	8	14	59	4	1.33333	7.33333	26.6667	26.3333	Medtr4g079700.1	0	64.4876	AT2G42570.1	5e-163	TBL39 | TRICHOME BIREFRINGENCE-LIKE 39 |		1e-137	62.3229		AT2G42570	GO:0008150	biological_process
314	contig_313	1324	1.33333	1	0.666667	1	0.666667	2	0	0.666667	1	0.333333	0	0.666667	Medtr4g050250.1	4e-161	68.8973	AT1G16930.1	2e-23	F-box/RNI-like/FBD-like domains-containing protein	Q9FZ52	2e-23	26.3547	FDL3_ARATH F-box/FBD/LRR-repeat protein At1g16930 OS=Arabidopsis thaliana GN=At1g16930 PE=2 SV=1	AT1G16930	GO:0008150	biological_process	GO:0003674	molecular_function
315	contig_314	1894	2.66667	2	1.33333	2	1.66667	3.33333	1	1	1	1.33333	1	2.33333	Medtr8g070950.1	2e-85	50.5669	AT4G26340.1	8e-28	F-box/RNI-like/FBD-like domains-containing protein	Q8H1R7	4e-26	28.5068	FDL27_ARATH F-box/FBD/LRR-repeat protein At4g26340 OS=Arabidopsis thaliana GN=At4g26340 PE=2 SV=1	AT4G26340	GO:0008150	biological_process	GO:0003674	molecular_function
316	contig_315	2134	15	3.33333	0.333333	0.333333	4.66667	10.3333	12	1.66667	0	0	3.66667	6	Medtr4g116070.1	0	47.538	AT5G34940.2	0	AtGUS3, GUS3 | glucuronidase 3 |	Q9FZP1	0	59.4862	HPSE3_ARATH Heparanase-like protein 3 OS=Arabidopsis thaliana GN=At5g34940 PE=2 SV=2	AT5G34940			GO:0004566 GO:0016798	beta-glucuronidase_activity hydrolase_activity,_acting_on_glycosyl_bonds
317	contig_316	2183	5.33333	3	4.66667	4.33333	4.33333	6	2.33333	2.66667	2	2	3	3	Glyma.06G107500.1	0	59.2638	AT1G12350.1	7e-134	ATCOAB, COAB | 4-phospho-panto-thenoylcysteine synthetase |	Q9LZM3	1e-109	63.2258	PPCS2_ARATH Phosphopantothenate--cysteine ligase 2 OS=Arabidopsis thaliana GN=PPCS2 PE=2 SV=2	AT1G12350	GO:0015937 GO:0035556	coenzyme_A_biosynthetic_process intracellular_signal_transduction	GO:0003824 GO:0004632	catalytic_activity phosphopantothenate--cysteine_ligase_activity
318	contig_317	2817	5.33333	3	4	3.33333	4	5	3	2	2	1.66667	2	2.33333	Medtr4g112080.12	0	41.2221				Q9LZM3	1e-109	63.2258	PPCS2_ARATH Phosphopantothenate--cysteine ligase 2 OS=Arabidopsis thaliana GN=PPCS2 PE=2 SV=2
319	contig_318	678	1.33333	0.666667	1	1	1	1	0.666667	1.33333	0.333333	0.666667	1.33333	0.666667
320	contig_319	648	1.66667	1	1.33333	0.666667	1	1	1	0.666667	0.666667	0.333333	1	0.333333
321	contig_320	1808	199.667	21	0.333333	3.33333	24.3333	50.6667	292.667	9.33333	0.666667	1.33333	26.3333	48	Medtr8g036920.1	0	66.7883	AT3G12610.1	8e-153	DRT100 | Leucine-rich repeat (LRR) family protein |	Q00874	1e-126	63.8177	DR100_ARATH DNA-damage-repair/toleration protein DRT100 OS=Arabidopsis thaliana GN=DRT100 PE=2 SV=2	AT3G12610	GO:0007165 GO:0009411 GO:0009650 GO:0042493	UV_protection response_to_UV response_to_drug signal_transduction	GO:0000166	nucleotide_binding
322	contig_321	3070	19.6667	47.3333	43	11.3333	14.3333	17.3333	12.6667	48	35.6667	8.33333	18	12.3333	Medtr8g099105.1	0	68.1544	AT1G64140.1	0	BEST Arabidopsis thaliana protein match is: loricrin-related (TAIR:AT5G64550.1); Has 3596 Blast hits to 2004	Q9SZ67	1e-71	50.6897	WRK19_ARATH Probable WRKY transcription factor 19 OS=Arabidopsis thaliana GN=WRKY19 PE=2 SV=1	AT1G64140	GO:0008150	biological_process	GO:0003674	molecular_function
323	contig_322	3470	29.6667	19.6667	9.66667	48	17.6667	30.3333	30.6667	18	10.3333	39	21.3333	27.6667	Medtr4g073080.1	9e-169	47.378	AT2G36530.1	0	LOS2, ENO2 | Enolase |	Q43130	0	81.0526	ENO_MESCR Enolase OS=Mesembryanthemum crystallinum GN=PGH1 PE=2 SV=1	AT2G36530	GO:0006094 GO:0006096 GO:0006098 GO:0009409 GO:0009416 GO:0009651 GO:0009737 GO:0009853 GO:0046686	gluconeogenesis glycolysis pentose-phosphate_shunt photorespiration response_to_abscisic_acid_stimulus response_to_cadmium_ion response_to_cold response_to_light_stimulus response_to_salt_stress	GO:0000287 GO:0003677 GO:0004634 GO:0005507	DNA_binding copper_ion_binding magnesium_ion_binding phosphopyruvate_hydratase_activity
324	contig_323	754	18.6667	5.33333	0	7	4.66667	13.6667	14.3333	3.66667	0	3.66667	4.66667	10.6667	cassava4.1	1e-19	24.9592				O65759	2e-49	96.9231	H2AX_CICAR Histone H2AX OS=Cicer arietinum GN=HIS2A PE=2 SV=1
325	contig_324	850	17.3333	10.3333	5.66667	13	7.33333	12.3333	15.3333	9	3.33333	8.33333	8.33333	12	Medtr7g114040.1	8e-80	62.8502				O65759	2e-44	82.3009	H2AX_CICAR Histone H2AX OS=Cicer arietinum GN=HIS2A PE=2 SV=1
326	contig_325	665	26	8.66667	0.333333	10.3333	7.66667	19	21.6667	5	0	6.66667	6	16.3333	Medtr7g108320.1	6e-76	46.831	AT1G54690.1	1e-74	HTA3, H2AXB, G-H2AX, GAMMA-H2AX | gamma histone variant H2AX |	O65759	7e-58	93.3884	H2AX_CICAR Histone H2AX OS=Cicer arietinum GN=HIS2A PE=2 SV=1	AT1G54690	GO:0001510 GO:0006334 GO:0008283	RNA_methylation cell_proliferation nucleosome_assembly	GO:0003677	DNA_binding
327	contig_326	963	2.33333	1	0	1	0.333333	2	1	0	0	0	0.333333	0.333333	Medtr6g471020.1	4e-110	59.6703	AT5G52220.2	2e-28	FUNCTIONS IN: molecular_function unknown; INVOLVED IN: biological_process unknown; LOCATED IN: cellular_compo					AT5G52220	GO:0008150	biological_process	GO:0005515	protein_binding
328	contig_327	2533	9	1	0.333333	1	7.33333	9.33333	8.66667	1	0	1	6.66667	10.3333	Medtr1g099320.1	0	79.6417	AT5G24090.1	4e-119	ATCHIA, CHIA | chitinase A |	P23472	1e-105	67.5373	CHLY_HEVBR Hevamine-A OS=Hevea brasiliensis PE=1 SV=2	AT5G24090	GO:0005975 GO:0009409 GO:0009611 GO:0009642 GO:0009651 GO:0010228 GO:0016926 GO:0042631 GO:0050665	carbohydrate_metabolic_process cellular_response_to_water_deprivation hydrogen_peroxide_biosynthetic_process protein_desumoylation response_to_cold response_to_light_intensity response_to_salt_stress response_to_wounding vegetative_to_reproductive_phase_transition_of_meristem	GO:0003824 GO:0004553 GO:0043169	catalytic_activity cation_binding hydrolase_activity,_hydrolyzing_O-glycosyl_compounds
329	contig_328	1606	13.6667	25	6	4	5	6.66667	9	15	3.33333	2	4.33333	4.66667	Medtr3g102220.1	2e-122	30.6247	AT1G47128.1	4e-71	RD21, RD21A | Granulin repeat cysteine protease family protein |	P25776	3e-69	66.2857	ORYA_ORYSJ Oryzain alpha chain OS=Oryza sativa subsp. japonica GN=Os04g0650000 PE=1 SV=2	AT1G47128	GO:0006096 GO:0006508 GO:0006833 GO:0006972 GO:0007030 GO:0009266 GO:0009414 GO:0009651 GO:0015996 GO:0042744 GO:0046686 GO:0050832	Golgi_organization chlorophyll_catabolic_process defense_response_to_fungus glycolysis hydrogen_peroxide_catabolic_process hyperosmotic_response proteolysis response_to_cadmium_ion response_to_salt_stress response_to_temperature_stimulus response_to_water_deprivation water_transport	GO:0005515 GO:0008233 GO:0008234	cysteine-type_peptidase_activity peptidase_activity protein_binding
330	contig_329	2542	5	2.66667	0.666667	1.33333	2.33333	1	2.66667	2	1	0	2.33333	0.333333	Medtr5g076380.1	0	42.5494	AT1G65810.2	8e-136	P-loop containing nucleoside triphosphate hydrolases superfamily protein	B6SFA4	2e-46	37.5839	MAA3_ARATH Probable helicase MAGATAMA 3 OS=Arabidopsis thaliana GN=MAA3 PE=2 SV=1	AT1G65810	GO:0008150 GO:0048451 GO:0048453	biological_process petal_formation sepal_formation
331	contig_330	4999	5.33333	6	6.66667	2.66667	4.66667	3.33333	3.66667	9.33333	9.66667	1.66667	7	3.33333	Medtr4g061360.3	0	25.0509	AT5G02810.1	1e-89	PRR7, APRR7 | pseudo-response regulator 7 |	Q93WK5	2e-86	42.7083	APRR7_ARATH Two-component response regulator-like APRR7 OS=Arabidopsis thaliana GN=APRR7 PE=2 SV=1	AT5G02810	GO:0000160 GO:0006355 GO:0007623 GO:0009266 GO:0009639 GO:0010017 GO:0042752 GO:0045892 GO:0048574	circadian_rhythm long-day_photoperiodism,_flowering negative_regulation_of_transcription,_DNA-dependent phosphorelay_signal_transduction_system red_or_far-red_light_signaling_pathway regulation_of_circadian_rhythm regulation_of_transcription,_DNA-dependent response_to_red_or_far_red_light response_to_temperature_stimulus	GO:0000156 GO:0003677	DNA_binding phosphorelay_response_regulator_activity
332	contig_331	3075	63.3333	8	5.33333	14	18.6667	45.3333	56.3333	8	2.66667	9.33333	18.6667	36	Medtr4g055520.1	0	65.2704	AT5G22740.1	0	ATCSLA02, CSLA02, ATCSLA2, CSLA2 | cellulose synthase-like A02 |	Q9FNI7	0	78.5185	CSLA2_ARATH Glucomannan 4-beta-mannosyltransferase 2 OS=Arabidopsis thaliana GN=CSLA2 PE=2 SV=1	AT5G22740			GO:0016757 GO:0051753	mannan_synthase_activity transferase_activity,_transferring_glycosyl_groups
333	contig_332	1345	1	1.33333	1.66667	1.66667	1	2.33333	0	0.666667	1	0.666667	1	0.666667							P18616	1e-31	77.7778	RPB1_ARATH DNA-directed RNA polymerase II subunit RPB1 OS=Arabidopsis thaliana GN=RPB205 PE=1 SV=3
334	contig_333	2043	22	19.6667	7.66667	12	14.3333	17.6667	27.3333	18.6667	9	8.66667	17.6667	18.3333	Medtr7g112700.1	0	58.5448	AT3G05520.1	2e-159	Subunits of heterodimeric actin filament capping protein Capz superfamily	O82631	1e-127	71.9178	CAPZA_ARATH F-actin-capping protein subunit alpha OS=Arabidopsis thaliana GN=At3g05520 PE=2 SV=2	AT3G05520	GO:0007015 GO:0030036 GO:0030048 GO:0051645 GO:0051646 GO:0051693 GO:0060151	Golgi_localization actin_cytoskeleton_organization actin_filament-based_movement actin_filament_capping actin_filament_organization mitochondrion_localization peroxisome_localization	GO:0003779	actin_binding
335	contig_334	842	1	1.33333	1.33333	1.66667	1	3	0.333333	1	1	0.333333	0.666667	0.666667	Medtr5g023020.1	6e-73	6.0029	AT4G35800.1	1e-36	NRPB1, RPB1, RNA_POL_II_LSRNA_POL_II_LS, RNA_POL_II_LS | RNA polymerase II large subunit |	P18616	7e-32	77.7778	RPB1_ARATH DNA-directed RNA polymerase II subunit RPB1 OS=Arabidopsis thaliana GN=RPB205 PE=1 SV=3	AT4G35800	GO:0000394 GO:0006306 GO:0006351 GO:0006366 GO:0010228 GO:0016926 GO:0031047 GO:0050665	DNA_methylation RNA_splicing,_via_endonucleolytic_cleavage_and_ligation gene_silencing_by_RNA hydrogen_peroxide_biosynthetic_process protein_desumoylation transcription,_DNA-dependent transcription_from_RNA_polymerase_II_promoter vegetative_to_reproductive_phase_transition_of_meristem	GO:0003677 GO:0003899 GO:0005515	DNA-directed_RNA_polymerase_activity DNA_binding protein_binding
336	contig_335	1727	102.333	38	30.6667	59.3333	54.3333	100	94.3333	33.6667	25.3333	39.3333	62.6667	88.3333	Medtr4g069240.1	0	57.7254	AT5G66680.1	0	DGL1 | dolichyl-diphosphooligosaccharide-protein glycosyltransferase 48kDa subunit family protein |	Q944K2	1e-177	70.9135	OST48_ARATH Dolichyl-diphosphooligosaccharide--protein glycosyltransferase 48 kDa subunit OS=Arabidopsis thaliana GN=OST48 PE=2 SV=1	AT5G66680	GO:0001510 GO:0009664 GO:0009826 GO:0018279 GO:0030244 GO:0042545 GO:0048193	Golgi_vesicle_transport RNA_methylation cell_wall_modification cellulose_biosynthetic_process plant-type_cell_wall_organization protein_N-linked_glycosylation_via_asparagine unidimensional_cell_growth	GO:0004579	dolichyl-diphosphooligosaccharide-protein_glycotransferase_activity
337	contig_336	1501	2.33333	11	4.66667	5	2.66667	4	1.66667	4.66667	2	2.33333	3.33333	3.33333
338	contig_337	1117	25	15	8.66667	8.33333	13.6667	10.3333	0	0	0	0	0	0
339	contig_338	2886	11	9	9.33333	16	6.66667	16.3333	5.33333	8.66667	7.66667	6.33333	6	10.6667	Medtr3g058970.2	4e-139	22.8411	AT5G55660.1	7e-61	DEK domain-containing chromatin associated protein	Q6AXS3	2e-12	30.8725	DEK_RAT Protein DEK OS=Rattus norvegicus GN=Dek PE=2 SV=1	AT5G55660
340	contig_339	891	11.6667	13.6667	4.66667	1.33333	6	1.66667	10	10.3333	4.66667	0.333333	6.33333	1.33333	Medtr2g018780.1	5e-53	9.87654	AT1G30360.1	1e-27	ERD4 | Early-responsive to dehydration stress protein (ERD4) |					AT1G30360
341	contig_340	2194	33.6667	30.6667	14.3333	17	42	19.3333	12.3333	7.66667	6.33333	5.66667	22.3333	6.66667	Medtr5g077000.2	1e-148	30.4385	AT3G03250.1	2e-138	UGP, UGP1, AtUGP1 | UDP-GLUCOSE PYROPHOSPHORYLASE 1 |	Q9LKG7	1e-119	91.6318	UGPA_ASTPN UTP--glucose-1-phosphate uridylyltransferase OS=Astragalus penduliflorus GN=UGP PE=1 SV=1	AT3G03250	GO:0000023 GO:0005985 GO:0008152 GO:0009555 GO:0009651 GO:0016036 GO:0019252 GO:0043085 GO:0052543	callose_deposition_in_cell_wall cellular_response_to_phosphate_starvation maltose_metabolic_process metabolic_process pollen_development positive_regulation_of_catalytic_activity response_to_salt_stress starch_biosynthetic_process sucrose_metabolic_process	GO:0003983 GO:0016779	UTP:glucose-1-phosphate_uridylyltransferase_activity nucleotidyltransferase_activity
342	contig_341	1851	15.6667	11.3333	12.6667	7.66667	16	8.33333	13.3333	6	6.66667	6.33333	13.3333	9	Medtr1g058100.3	8e-108	48.4568	AT2G36060.1	1e-69	MMZ3, UEV1C | MMS ZWEI homologue 3 |	Q9SVD7	2e-65	89.4737	UEV1D_ARATH Ubiquitin-conjugating enzyme E2 variant 1D OS=Arabidopsis thaliana GN=UEV1D PE=1 SV=1	AT2G36060	GO:0000278 GO:0006301 GO:0006396 GO:0006511	RNA_processing mitotic_cell_cycle postreplication_repair ubiquitin-dependent_protein_catabolic_process	GO:0004842 GO:0005515 GO:0016881	acid-amino_acid_ligase_activity protein_binding ubiquitin-protein_ligase_activity
343	contig_342	1346	6	146.333	1	1	2	3	3.66667	63.6667	0.666667	0.333333	1	1.33333	Medtr3g070460.1	0	80.924	AT3G11210.1	1e-128	SGNH hydrolase-type esterase superfamily protein	Q9SRM5	1e-102	67.1875	CPR49_ARATH GDSL esterase/lipase CPRD49 OS=Arabidopsis thaliana GN=CPRD49 PE=2 SV=1	AT3G11210	GO:0006629	lipid_metabolic_process	GO:0004091 GO:0016787 GO:0016788	carboxylesterase_activity hydrolase_activity hydrolase_activity,_acting_on_ester_bonds
344	contig_343	1324	15.3333	9	4.66667	16	8.66667	23	18.6667	11.3333	6	14	12	23.3333	Medtr3g070190.1	0	71.4953	AT2G39990.1	3e-127	EIF2, AteIF3f, eIF3F | eukaryotic translation initiation factor 2 |	O04202	1e-106	67.4825	EIF3F_ARATH Eukaryotic translation initiation factor 3 subunit F OS=Arabidopsis thaliana GN=TIF3F1 PE=2 SV=1	AT2G39990	GO:0006413 GO:0009790 GO:0009846	embryo_development pollen_germination translational_initiation	GO:0003743	translation_initiation_factor_activity
345	contig_344	4452	27	39.3333	18	29.6667	19.6667	40.3333	7.33333	17.3333	10.3333	9.33333	10.3333	13	Medtr4g085550.1	0	55.3417	AT4G34100.2	0	RING/U-box superfamily protein		0	74.8571		AT4G34100	GO:0008299 GO:0009414 GO:0010025 GO:0010143 GO:0010345 GO:1900490	cutin_biosynthetic_process isoprenoid_biosynthetic_process positive_regulation_of_hydroxymethylglutaryl-CoA_reductase_(NADPH)_activity response_to_water_deprivation suberin_biosynthetic_process wax_biosynthetic_process	GO:0004842 GO:0008270	ubiquitin-protein_ligase_activity zinc_ion_binding
346	contig_345	1981	1	0.666667	1	1	0.666667	1	2	1	1	0.333333	1	0.333333	Medtr4g008630.1	0	60.6452	AT2G15490.3	3e-51	UGT73B4 | UDP-glycosyltransferase 73B4 |	Q9ZSK5	1e-167	67.1141	ZOG_PHALU Zeatin O-glucosyltransferase OS=Phaseolus lunatus GN=ZOG1 PE=2 SV=1	AT2G15490	GO:0008152 GO:0009407 GO:0009723 GO:0010583 GO:0051707	metabolic_process response_to_cyclopentenone response_to_ethylene_stimulus response_to_other_organism toxin_catabolic_process	GO:0008194 GO:0016757 GO:0016758 GO:0035251 GO:0080043 GO:0080044	UDP-glucosyltransferase_activity UDP-glycosyltransferase_activity quercetin_3-O-glucosyltransferase_activity quercetin_7-O-glucosyltransferase_activity transferase_activity,_transferring_glycosyl_groups transferase_activity,_transferring_hexosyl_groups
347	contig_346	1859	0.333333	0	0.333333	1	0	2	1.66667	1	1.33333	1.33333	1	2.33333	Medtr1g029540.1	1e-140	47.8355	AT2G31750.1	5e-48	UGT74D1 | UDP-glucosyl transferase 74D1 |	Q9ZSK5	1e-165	66.443	ZOG_PHALU Zeatin O-glucosyltransferase OS=Phaseolus lunatus GN=ZOG1 PE=2 SV=1	AT2G31750	GO:0009850	auxin_metabolic_process	GO:0008194 GO:0016757 GO:0016758 GO:0052638	UDP-glycosyltransferase_activity indole-3-butyrate_beta-glucosyltransferase_activity transferase_activity,_transferring_glycosyl_groups transferase_activity,_transferring_hexosyl_groups
348	contig_347	1990	52	15.3333	34.3333	4.66667	21	15.3333	17.3333	6	8	2.66667	10.6667	9.66667	Medtr0110s0040.1	0	90.5629	AT3G18080.1	0	BGLU44 | B-S glucosidase 44 |	Q9LV33	0	77.5551	BGL44_ARATH Beta-glucosidase 44 OS=Arabidopsis thaliana GN=BGLU44 PE=2 SV=1	AT3G18080	GO:0005975	carbohydrate_metabolic_process	GO:0003824 GO:0004553 GO:0004567 GO:0008422 GO:0043169 GO:0047668 GO:0080079 GO:0080081 GO:0080082 GO:0080083	4-methylumbelliferyl-beta-D-glucopyranoside_beta-glucosidase_activity amygdalin_beta-glucosidase_activity beta-gentiobiose_beta-glucosidase_activity beta-glucosidase_activity beta-mannosidase_activity catalytic_activity cation_binding cellobiose_glucosidase_activity esculin_beta-glucosidase_activity hydrolase_activity,_hydrolyzing_O-glycosyl_compounds
349	contig_348	7608	13	7.33333	155.667	1.33333	15	1	37	9.66667	76.3333	2	47.3333	1	Medtr3g035630.1	0	61.392	AT2G07706.1	8e-10	unknown protein; BEST Arabidopsis thaliana protein match is: unknown protein (TAIR:ATMG00470.1); Has 35333 Bl	Q3BAI2	1e-46	96.7033	YCX91_PHAAO Uncharacterized protein ORF91 OS=Phalaenopsis aphrodite subsp. formosana PE=4 SV=1	AT2G07706	GO:0008150	biological_process	GO:0003674	molecular_function
350	contig_349	1194	4.33333	2	1.33333	2.66667	2.66667	3.33333	3	1.33333	1	1.66667	1.66667	4	Medtr8g066330.1	3e-168	54.9495	AT5G46850.3	4e-52	FUNCTIONS IN: molecular_function unknown; INVOLVED IN: GPI anchor biosynthetic process; LOCATED IN: endomembr					AT5G46850	GO:0006506	GPI_anchor_biosynthetic_process	GO:0003674	molecular_function
351	contig_350	2486	16.3333	10.6667	0.333333	1	10.3333	6.66667	9.33333	7.33333	0	0	8.33333	4.66667	Medtr6g069510.1	0	35.5627	AT2G01420.1	0	PIN4, ATPIN4 | Auxin efflux carrier family protein |	Q9C6B8	0	69.1824	PINI_ARATH Auxin efflux carrier component 1 OS=Arabidopsis thaliana GN=PIN1 PE=1 SV=1	AT2G01420	GO:0000271 GO:0007389 GO:0008361 GO:0009825 GO:0009926 GO:0009932 GO:0010015 GO:0010218 GO:0010817 GO:0040007 GO:0043481 GO:0048364 GO:0048765 GO:0048767 GO:0055085 GO:0071555	anthocyanin_accumulation_in_tissues_in_response_to_UV_light auxin_polar_transport cell_tip_growth cell_wall_organization growth multidimensional_cell_growth pattern_specification_process polysaccharide_biosynthetic_process regulation_of_cell_size regulation_of_hormone_levels response_to_far_red_light root_development root_hair_cell_differentiation root_hair_elongation root_morphogenesis transmemb…	GO:0005215 GO:0009672	auxin:hydrogen_symporter_activity transporter_activity
352	contig_351	2026	18.3333	7.33333	9.66667	11	12.6667	11.3333	23	4.66667	7.33333	9	13.6667	15	Medtr7g100410.1	2e-123	34.8875	AT5G13850.1	8e-62	NACA3 | nascent polypeptide-associated complex subunit alpha-like protein 3 |	P49163	2e-77	94.4828	RK22_MEDSA 50S ribosomal protein L22, chloroplastic OS=Medicago sativa GN=rpl22 PE=2 SV=1	AT5G13850	GO:0009651 GO:0051604	protein_maturation response_to_salt_stress	GO:0003674	molecular_function
353	contig_352	3124	8.33333	5	4.66667	6.33333	5.33333	7.66667	5.66667	6.33333	7.33333	4.33333	7	6.66667	Medtr5g045190.1	0	65.3802	AT1G69220.1	0	SIK1 | Protein kinase superfamily protein |	Q86IX1	5e-88	56.2278	DST1_DICDI Serine/threonine-protein kinase dst1 OS=Dictyostelium discoideum GN=dst1 PE=3 SV=1	AT1G69220	GO:0006468	protein_phosphorylation	GO:0004672 GO:0005524 GO:0016301 GO:0016772	ATP_binding kinase_activity protein_kinase_activity transferase_activity,_transferring_phosphorus-containing_groups
354	contig_353	1667	2.66667	1.66667	1.33333	0.666667	1	2.33333	0.333333	0.333333	0.666667	0	0.666667	0.333333	Medtr5g070480.1	1e-28	63.4409	AT3G11130.1	5e-13	Clathrin, heavy chain	Q2QYW2	1e-42	46.7213	CLH2_ORYSJ Clathrin heavy chain 2 OS=Oryza sativa subsp. japonica GN=Os12g0104800 PE=2 SV=1	AT3G11130	GO:0006886 GO:0006897 GO:0016192	endocytosis intracellular_protein_transport vesicle-mediated_transport	GO:0005198 GO:0005515	protein_binding structural_molecule_activity
355	contig_354	559	1.33333	0.666667	1.33333	0.333333	0.333333	1.33333	0.666667	1	0.666667	0	0.666667	0.333333
356	contig_355	1292	12	1.33333	0.666667	1	1.66667	0	14	1.33333	1	0.666667	3	1	Medtr3g117680.1	0	65.1344	AT4G38810.2	1e-144	Calcium-binding EF-hand family protein					AT4G38810			GO:0005509	calcium_ion_binding
357	contig_356	1795	4.66667	8	5.33333	8	4	9.33333	3.66667	7	5	7	5.66667	9.66667	Medtr1g032440.1	6e-165	52.4858	AT1G68070.1	8e-82	Zinc finger, C3HC4 type (RING finger) family protein	Q8GUU2	4e-62	44.4805	RIE1_ARATH E3 ubiquitin protein ligase RIE1 OS=Arabidopsis thaliana GN=RIE1 PE=2 SV=1	AT1G68070	GO:0006661	phosphatidylinositol_biosynthetic_process	GO:0008270	zinc_ion_binding
358	contig_357	4644	61	27.3333	15.6667	11.3333	26.3333	48.3333	36.3333	15	14	9.66667	24.3333	40.6667	Medtr8g092590.1	0	38.0952	AT5G64740.1	0	CESA6, IXR2, E112, PRC1 | cellulose synthase 6 |	O48947	0	78.1818	CESA2_ARATH Cellulose synthase A catalytic subunit 2 [UDP-forming] OS=Arabidopsis thaliana GN=CESA2 PE=1 SV=1	AT5G64740	GO:0000271 GO:0009664 GO:0009825 GO:0009832 GO:0009833 GO:0009932 GO:0010583 GO:0010817 GO:0016049 GO:0030243 GO:0030244 GO:0042546 GO:0043481 GO:0043622 GO:0048767 GO:0071555	anthocyanin_accumulation_in_tissues_in_response_to_UV_light cell_growth cell_tip_growth cell_wall_biogenesis cell_wall_organization cellulose_biosynthetic_process cellulose_metabolic_process cortical_microtubule_organization multidimensional_cell_growth plant-type_cell_wall_biogenesis plant-type_cell_wall_organization polysaccharide_biosynthetic_process primary_cell_wall_biogenesis regulation_of_…	GO:0008270 GO:0016757 GO:0016759 GO:0016760	cellulose_synthase_(UDP-forming)_activity cellulose_synthase_activity transferase_activity,_transferring_glycosyl_groups zinc_ion_binding
359	contig_358	2535	13	3	0.333333	0.666667	6.66667	3.66667	9.66667	3	0	1	6.66667	2	Medtr1g084820.1	0	34.5987	AT1G09460.1	3e-31	Carbohydrate-binding X8 domain superfamily protein	O65399	8e-16	56	E131_ARATH Glucan endo-1,3-beta-glucosidase 1 OS=Arabidopsis thaliana GN=At1g11820 PE=1 SV=3	AT1G09460	GO:0010089 GO:0044036	cell_wall_macromolecule_metabolic_process xylem_development
360	contig_359	2615	14.3333	2.66667	0.333333	1.33333	8	4.33333	11.6667	4.33333	1	1	8.66667	2.66667	Medtr1g084820.1	0	34.5987	AT1G09460.1	2e-31	Carbohydrate-binding X8 domain superfamily protein	O65399	9e-16	56	E131_ARATH Glucan endo-1,3-beta-glucosidase 1 OS=Arabidopsis thaliana GN=At1g11820 PE=1 SV=3	AT1G09460	GO:0010089 GO:0044036	cell_wall_macromolecule_metabolic_process xylem_development
361	contig_360	1347	11.6667	13.6667	4.33333	16	10	10.3333	14	17	4.66667	12.6667	13.3333	11.6667	Medtr1g016410.1	4e-165	58.8636	AT5G11810.1	2e-103	unknown protein; Has 1807 Blast hits to 1807 proteins in 277 species: Archae - 0; Bacteria - 0; Metazoa - 736					AT5G11810	GO:0008150	biological_process	GO:0003674	molecular_function
362	contig_361	2052	37.6667	9	4.33333	8.66667	17	21	48.6667	13.6667	4.66667	7.33333	28	29.3333	Medtr7g113420.1	0	55.1707	AT1G54990.1	2e-140	AXR4, RGR, RGR1 | alpha/beta-Hydrolases superfamily protein |	Q9FZ33	1e-119	52.2936	AXR4_ARATH Protein AUXIN RESPONSE 4 OS=Arabidopsis thaliana GN=AXR4 PE=1 SV=1	AT1G54990	GO:0009612 GO:0009733 GO:0009926	auxin_polar_transport response_to_auxin_stimulus response_to_mechanical_stimulus	GO:0003674	molecular_function
363	contig_362	3422	11	5	4.33333	5.33333	5	12	7	3	2.66667	6.66667	6	10	Medtr5g017080.1	0	64.5088	AT4G02630.1	8e-176	Protein kinase superfamily protein	Q3EDL4	1e-144	64.9123	Y1154_ARATH Probable serine/threonine-protein kinase At1g01540 OS=Arabidopsis thaliana GN=At1g01540 PE=1 SV=2	AT4G02630	GO:0006468 GO:0007623 GO:0042546 GO:0046777	cell_wall_biogenesis circadian_rhythm protein_autophosphorylation protein_phosphorylation	GO:0004672 GO:0004674 GO:0005524 GO:0016301 GO:0016772	ATP_binding kinase_activity protein_kinase_activity protein_serine/threonine_kinase_activity transferase_activity,_transferring_phosphorus-containing_groups
364	contig_363	3413	4	2	2	1	2.66667	1.66667	1	1	0.333333	0	1	1	Medtr8g032240.1	6e-121	40.692	AT5G61760.1	2e-83	ATIPK2BETA, IPK2B, IPK2BETA | inositol polyphosphate kinase 2 beta |	Q9FLT2	2e-72	48.3986	IPMKB_ARATH Inositol polyphosphate multikinase beta OS=Arabidopsis thaliana GN=IPK2b PE=1 SV=1	AT5G61760	GO:0006355 GO:0006626 GO:0010264 GO:0042732	D-xylose_metabolic_process myo-inositol_hexakisphosphate_biosynthetic_process protein_targeting_to_mitochondrion regulation_of_transcription,_DNA-dependent	GO:0000823 GO:0008440 GO:0051765 GO:0051766 GO:0052725	inositol-1,3,4-trisphosphate_6-kinase_activity inositol-1,4,5-trisphosphate_3-kinase_activity inositol-1,4,5-trisphosphate_6-kinase_activity inositol_tetrakisphosphate_kinase_activity inositol_trisphosphate_kinase_activity
365	contig_364	3317	3	1	1.33333	1	2.33333	1.66667	1	1	0	0	1	0.666667	Medtr8g032240.1	3e-173	78.6851	AT5G61760.1	3e-84	ATIPK2BETA, IPK2B, IPK2BETA | inositol polyphosphate kinase 2 beta |	Q9FLT2	6e-73	48.0427	IPMKB_ARATH Inositol polyphosphate multikinase beta OS=Arabidopsis thaliana GN=IPK2b PE=1 SV=1	AT5G61760	GO:0006355 GO:0006626 GO:0010264 GO:0042732	D-xylose_metabolic_process myo-inositol_hexakisphosphate_biosynthetic_process protein_targeting_to_mitochondrion regulation_of_transcription,_DNA-dependent	GO:0000823 GO:0008440 GO:0051765 GO:0051766 GO:0052725	inositol-1,3,4-trisphosphate_6-kinase_activity inositol-1,4,5-trisphosphate_3-kinase_activity inositol-1,4,5-trisphosphate_6-kinase_activity inositol_tetrakisphosphate_kinase_activity inositol_trisphosphate_kinase_activity
366	contig_365	2646	6	6.33333	3.33333	4.33333	4.33333	7	3	4.66667	3.66667	2.33333	3.66667	5	Medtr2g096180.1	0	70.6801	AT1G07705.2	0	NOT2 / NOT3 / NOT5 family	Q52JK6	0	67.9339	VIP2_NICBE Probable NOT transcription complex subunit VIP2 (Fragment) OS=Nicotiana benthamiana GN=VIP2 PE=1 SV=1	AT1G07705	GO:0006355	regulation_of_transcription,_DNA-dependent
367	contig_366	1473	43.6667	17	9.33333	35.6667	22	51.6667	36	13.6667	6.33333	17.6667	22	37.3333	Medtr7g107400.1	2e-180	67.8913	AT1G72370.2	1e-134	P40, AP40, RP40, RPSAA | 40s ribosomal protein SA |	O22518	1e-131	76.2987	RSSA_SOYBN 40S ribosomal protein SA OS=Glycine max PE=1 SV=1	AT1G72370	GO:0000028 GO:0000447 GO:0000461 GO:0001510 GO:0006096 GO:0006407 GO:0006412 GO:0006833 GO:0006970 GO:0006972 GO:0007030 GO:0009266 GO:0009651 GO:0009664 GO:0042256 GO:0042545 GO:0046686	Golgi_organization RNA_methylation cell_wall_modification endonucleolytic_cleavage_in_ITS1_to_separate_SSU-rRNA_from_5.8S_rRNA_and_LSU-rRNA_from_tricistronic_rRNA_transcript_(SSU-rRNA,_5.8S_rRNA,_LSU-rRNA) endonucleolytic_cleavage_to_generate_mature_3'-end_of_SSU-rRNA_from_(SSU-rRNA,_5.8S_rRNA,_LSU-rRNA) glycolysis hyperosmotic_response mature_ribosome_assembly plant-type_cell_wall_organization r…	GO:0003735	structural_constituent_of_ribosome
368	contig_367	442	1.33333	1	1.66667	0	0.666667	0.333333	0.666667	0.333333	1	1	0.333333	0.333333
369	contig_368	1327	2	4	2	1	1.66667	1.66667	1	2	1.33333	1	1.33333	1
370	contig_369	2131	29.6667	47.6667	27.3333	34	19	33	4.66667	4.66667	3.66667	3	3.33333	3.33333	Medtr2g009320.1	9e-168	58.6312	AT5G51220.1	2e-118	ubiquinol-cytochrome C chaperone family protein					AT5G51220	GO:0008150	biological_process	GO:0003674	molecular_function
371	contig_370	1767	6.33333	5	4	2	2.66667	2	7.33333	3	2.33333	1.66667	2.33333	1	Medtr7g096100.3	1e-164	80.8442	AT1G03030.1	1e-119	P-loop containing nucleoside triphosphate hydrolases superfamily protein	Q9UTC5	6e-34	35.2697	YIDE_SCHPO Putative uridine kinase C227.14 OS=Schizosaccharomyces pombe (strain 972 / ATCC 24843) GN=SPAC227.14 PE=3 SV=1	AT1G03030	GO:0008152 GO:0009058	biosynthetic_process metabolic_process	GO:0005524 GO:0016301 GO:0016773	ATP_binding kinase_activity phosphotransferase_activity,_alcohol_group_as_acceptor
372	contig_371	2325	12.6667	6.33333	7.33333	4	7.66667	8.66667	6.33333	3.33333	5	2	5.33333	5	Medtr8g032040.1	0	39.8167	AT4G00570.1	0	NAD-ME2 | NAD-dependent malic enzyme 2 |	P37224	0	59.5442	MAOM_AMAHP NAD-dependent malic enzyme 65 kDa isoform, mitochondrial OS=Amaranthus hypochondriacus PE=1 SV=1	AT4G00570	GO:0006108 GO:0055114	malate_metabolic_process oxidation-reduction_process	GO:0004470 GO:0004471 GO:0005515 GO:0005524 GO:0008270 GO:0016652 GO:0042803 GO:0050897	ATP_binding cobalt_ion_binding malate_dehydrogenase_(decarboxylating)_activity malic_enzyme_activity oxidoreductase_activity,_acting_on_NAD(P)H,_NAD(P)_as_acceptor protein_binding protein_homodimerization_activity zinc_ion_binding
373	contig_372	2551	5	6	5	5.66667	4.33333	6	4.33333	5.66667	4.33333	6.66667	4.33333	5	Medtr3g094850.1	0	54.0646	AT2G21950.1	9e-122	SKIP6 | SKP1 interacting partner 6 |	Q9SJ04	1e-104	54.4944	SKIP6_ARATH F-box/kelch-repeat protein SKIP6 OS=Arabidopsis thaliana GN=SKIP6 PE=1 SV=1	AT2G21950	GO:0008150	biological_process	GO:0004842	ubiquitin-protein_ligase_activity
374	contig_373	1191	1	1.66667	1	1.33333	1.33333	1.33333	1	1.66667	1	0.333333	1.66667	0.666667
375	contig_374	1556	37.3333	105.333	84.3333	16.3333	70	23.3333	47.3333	79.3333	120.667	14.6667	67	22	Medtr3g051950.1	2e-64	43.9331	AT5G54940.2	2e-53	Translation initiation factor SUI1 family protein	Q0D5W6	2e-37	76.4706	SUI1_ORYSJ Protein translation factor SUI1 homolog OS=Oryza sativa subsp. japonica GN=GOS2 PE=2 SV=1	AT5G54940	GO:0006413	translational_initiation	GO:0003743	translation_initiation_factor_activity
376	contig_375	1490	11.3333	5	4.33333	5.66667	5.33333	11.6667	17.6667	6	2.33333	6.33333	6.66667	10.6667	Medtr7g490310.2	1e-104	16.221	AT3G57040.1	2e-81	ARR9, ATRR4 | response regulator 9 |	O80366	5e-63	57.551	ARR9_ARATH Two-component response regulator ARR9 OS=Arabidopsis thaliana GN=ARR9 PE=1 SV=1	AT3G57040	GO:0000160 GO:0006355 GO:0007623 GO:0009735 GO:0009736 GO:0009740 GO:0010162	circadian_rhythm cytokinin_mediated_signaling_pathway gibberellic_acid_mediated_signaling_pathway phosphorelay_signal_transduction_system regulation_of_transcription,_DNA-dependent response_to_cytokinin_stimulus seed_dormancy_process	GO:0000156 GO:0005515	phosphorelay_response_regulator_activity protein_binding
377	contig_376	992	10.6667	0	0.333333	26	45.3333	8	20.6667	1	0.333333	8.66667	72.3333	9.33333	Medtr4g129780.1	2e-21	9.73282
378	contig_377	1101	2.33333	1	0	1	1	1.33333	1.66667	1	0	1	1.33333	1.33333
379	contig_378	1000	6	1.66667	1.66667	3	5.66667	4.66667	4	1	1.33333	0.666667	3	3.66667	Medtr4g131860.1	7e-52	27.2975				Q8L7B2	2e-62	74.1259	SCP20_ARATH Serine carboxypeptidase-like 20 OS=Arabidopsis thaliana GN=SCPL20 PE=2 SV=2
380	contig_379	1457	9.33333	2.66667	2.66667	4.33333	10.3333	7	4.33333	1.33333	2	1	4.66667	4.33333	Medtr8g011350.1	0	48.9796	AT4G12910.1	8e-130	scpl20 | serine carboxypeptidase-like 20 |	Q8L7B2	1e-109	68.8213	SCP20_ARATH Serine carboxypeptidase-like 20 OS=Arabidopsis thaliana GN=SCPL20 PE=2 SV=2	AT4G12910	GO:0006508	proteolysis	GO:0004185	serine-type_carboxypeptidase_activity
381	contig_380	4044	1.66667	1.33333	1.33333	2	1.33333	2.66667	1	1.33333	1	1	1	1.33333	Medtr3g023880.3	0	51.2311	AT1G32490.1	0	EMB2733, ESP3 | RNA helicase family protein |	Q7YR39	0	49.672	DHX16_PANTR Putative pre-mRNA-splicing factor ATP-dependent RNA helicase DHX16 OS=Pan troglodytes GN=DHX16 PE=3 SV=1	AT1G32490	GO:0006306 GO:0006342 GO:0007267 GO:0008380 GO:0009616 GO:0009793 GO:0010267 GO:0035194 GO:0035196	DNA_methylation RNA_splicing cell-cell_signaling chromatin_silencing embryo_development_ending_in_seed_dormancy posttranscriptional_gene_silencing_by_RNA production_of_miRNAs_involved_in_gene_silencing_by_miRNA production_of_ta-siRNAs_involved_in_RNA_interference virus_induced_gene_silencing	GO:0003676 GO:0004004 GO:0004386 GO:0005524 GO:0008026	ATP-dependent_RNA_helicase_activity ATP-dependent_helicase_activity ATP_binding helicase_activity nucleic_acid_binding
382	contig_381	3996	7.66667	4.66667	2.66667	3.33333	4.33333	7.66667	5.66667	6	3.66667	2.33333	6.66667	5.66667	Medtr1g492710.1	0	51.9635	AT5G16300.1	0	Vps51/Vps67 family (components of vesicular transport) protein	Q8WTW3	6e-50	23.3871	COG1_HUMAN Conserved oligomeric Golgi complex subunit 1 OS=Homo sapiens GN=COG1 PE=1 SV=1	AT5G16300	GO:0008150 GO:0010228 GO:0016926 GO:0050665	biological_process hydrogen_peroxide_biosynthetic_process protein_desumoylation vegetative_to_reproductive_phase_transition_of_meristem	GO:0003674	molecular_function
383	contig_382	3474	32.3333	12	11.3333	8	14.6667	20.6667	16	7	6.33333	3.33333	9.33333	11.6667	Medtr3g079750.1	0	81.4712	AT5G20950.2	0	Glycosyl hydrolase family protein		2e-73	30.4147		AT5G20950	GO:0005975 GO:0009627 GO:0034976	carbohydrate_metabolic_process response_to_endoplasmic_reticulum_stress systemic_acquired_resistance	GO:0004553	hydrolase_activity,_hydrolyzing_O-glycosyl_compounds
384	contig_383	2333	3	2	1.33333	1.66667	1.66667	4	2.33333	2.33333	2	1	2.33333	2.66667	Medtr4g093580.1	9e-91	25.6623	AT5G64370.1	6e-70	BETA-UP, PYD3 | beta-ureidopropionase |	Q03248	1e-49	59.375	BUP1_RAT Beta-ureidopropionase OS=Rattus norvegicus GN=Upb1 PE=1 SV=1	AT5G64370	GO:0006212 GO:0006807 GO:0043562	cellular_response_to_nitrogen_levels nitrogen_compound_metabolic_process uracil_catabolic_process	GO:0003837 GO:0016810	beta-ureidopropionase_activity hydrolase_activity,_acting_on_carbon-nitrogen_(but_not_peptide)_bonds
385	contig_384	6809	1.66667	1.33333	1.33333	1.33333	1	2.33333	1	1.66667	1	1	1	1	Medtr4g009740.1	0	19.5812	AT1G15780.1	3e-90	unknown protein; BEST Arabidopsis thaliana protein match is: unknown protein (TAIR:AT2G10440.1); Has 103701 B	F4I171	1e-137	42.5414	MD15A_ARATH Mediator of RNA polymerase II transcription subunit 15a OS=Arabidopsis thaliana GN=MED15A PE=1 SV=1	AT1G15780	GO:0001676 GO:0002213 GO:0006633 GO:0009751	defense_response_to_insect fatty_acid_biosynthetic_process long-chain_fatty_acid_metabolic_process response_to_salicylic_acid_stimulus
386	contig_385	2924	5.33333	10.3333	3.33333	4.33333	4	5.66667	4.33333	11.3333	3.33333	3.33333	4.33333	4	Medtr4g076240.1	0	34.8957	AT5G12430.1	6e-127	TPR16 | Heat shock protein DnaJ with tetratricopeptide repeat |	Q9SM60	7e-88	92.0904	PGMC_PEA Phosphoglucomutase, cytoplasmic OS=Pisum sativum GN=PGM1 PE=1 SV=1	AT5G12430	GO:0006457 GO:0007155 GO:0010090 GO:0010228 GO:0016926 GO:0045010 GO:0048765 GO:0050665 GO:0071555	actin_nucleation cell_adhesion cell_wall_organization hydrogen_peroxide_biosynthetic_process protein_desumoylation protein_folding root_hair_cell_differentiation trichome_morphogenesis vegetative_to_reproductive_phase_transition_of_meristem	GO:0031072	heat_shock_protein_binding
387	contig_386	1519	38.6667	9.66667	28.3333	1	11	1	35	11	21.3333	1	12.6667	1.33333	Medtr4g132270.1	0	77.1784	AT1G11840.6	4e-163	GLX1 | glyoxalase I homolog |	Q8W593	1e-123	61.3445	LGUC_ARATH Probable lactoylglutathione lyase, chloroplast OS=Arabidopsis thaliana GN=At1g67280 PE=2 SV=1	AT1G11840	GO:0005975 GO:0006094 GO:0006096 GO:0009651 GO:0019243 GO:0019344 GO:0046686	carbohydrate_metabolic_process cysteine_biosynthetic_process gluconeogenesis glycolysis methylglyoxal_catabolic_process_to_D-lactate response_to_cadmium_ion response_to_salt_stress	GO:0004462 GO:0046872	lactoylglutathione_lyase_activity metal_ion_binding
388	contig_387	1337	9	12	7	4.33333	6.66667	10.6667	2	1	0.333333	0	1.33333	1.66667	Medtr7g089090.3	2e-37	7.90028	AT3G56480.1	2e-22	myosin heavy chain-related					AT3G56480	GO:0007623	circadian_rhythm	GO:0003674	molecular_function
389	contig_388	5766	6	4.66667	4.66667	4.66667	5.33333	9	3.66667	6.66667	6	3.33333	5.66667	6	Medtr4g088965.1	0	50.4232	AT4G04920.2	0	SFR6 | sensitive to freezing 6 |	F4JGZ1	0	69.6529	MED16_ARATH Mediator of RNA polymerase II transcription subunit 16 OS=Arabidopsis thaliana GN=MED16 PE=1 SV=1	AT4G04920	GO:0006355 GO:0006970 GO:0007155 GO:0009631 GO:0010090 GO:0010104 GO:0010228 GO:0016926 GO:0032922 GO:0045010 GO:0048586 GO:0048765 GO:0050665 GO:0071555 GO:1901672 GO:2000022	actin_nucleation cell_adhesion cell_wall_organization circadian_regulation_of_gene_expression cold_acclimation hydrogen_peroxide_biosynthetic_process positive_regulation_of_systemic_acquired_resistance protein_desumoylation regulation_of_ethylene_mediated_signaling_pathway regulation_of_jasmonic_acid_mediated_signaling_pathway regulation_of_long-day_photoperiodism,_flowering regulation_of_transcr…	GO:0003674	molecular_function
390	contig_389	3907	17.6667	2.66667	2.66667	1	5	7.33333	14	3.33333	3.33333	1	6.33333	6	Medtr4g101410.1	0	61.1453	AT4G22540.1	0	ORP2A | OSBP(oxysterol binding protein)-related protein 2A |	Q940Y1	0	65.3696	ORP2A_ARATH Oxysterol-binding protein-related protein 2A OS=Arabidopsis thaliana GN=ORP2A PE=2 SV=1	AT4G22540	GO:0007165 GO:0008202	signal_transduction steroid_metabolic_process	GO:0005543 GO:0008142 GO:0035091	oxysterol_binding phosphatidylinositol_binding phospholipid_binding
391	contig_390	3846	11	1	0.666667	0.666667	8.33333	2	9.33333	0.333333	0.333333	0	6.66667	1	Medtr1g085090.1	0	66.1569	AT1G59740.1	8e-132	Major facilitator superfamily protein	Q93VV5	1e-115	41.4991	PTR16_ARATH Probable peptide/nitrate transporter At1g59740 OS=Arabidopsis thaliana GN=At1g59740 PE=2 SV=1	AT1G59740	GO:0006857 GO:0009624	oligopeptide_transport response_to_nematode	GO:0005215	transporter_activity
392	contig_391	4202	3.33333	5.33333	19	1.33333	3.33333	1.33333	1.66667	3.66667	16.3333	0.333333	3	1	Medtr4g103770.1	0	66.0491	AT5G63420.1	0	emb2746 | RNA-metabolising metallo-beta-lactamase family protein |	O81360	1e-104	68.5606	ABA2_PRUAR Zeaxanthin epoxidase, chloroplastic OS=Prunus armeniaca PE=2 SV=1	AT5G63420	GO:0008152 GO:0009793 GO:0015979 GO:0045333	cellular_respiration embryo_development_ending_in_seed_dormancy metabolic_process photosynthesis	GO:0003677 GO:0003824 GO:0016787	DNA_binding catalytic_activity hydrolase_activity
393	contig_392	1753	11	10.3333	4.66667	6	14	7.66667	4	4	1.66667	2.33333	6.33333	2.66667	Medtr3g074900.1	1e-115	38.8188	AT4G08980.5	7e-54	FBW2 | F-BOX WITH WD-40 2 |	Q9ZPE4	3e-47	48.0176	FBW2_ARATH F-box protein FBW2 OS=Arabidopsis thaliana GN=FBW2 PE=1 SV=1	AT4G08980	GO:0006511 GO:0009737 GO:0010608 GO:0010629	negative_regulation_of_gene_expression posttranscriptional_regulation_of_gene_expression response_to_abscisic_acid_stimulus ubiquitin-dependent_protein_catabolic_process	GO:0004842 GO:0005515	protein_binding ubiquitin-protein_ligase_activity
394	contig_393	784	27.3333	16.3333	14	22.6667	14.3333	26	23	13.3333	9.33333	12.3333	14.6667	22.6667	Medtr4g109130.1	5e-87	39.8622	AT1G13950.1	6e-84	EIF-5A, ELF5A-1, ATELF5A-1, EIF5A | eukaryotic elongation factor 5A-1 |	P26564	1e-70	96.3235	IF5A1_MEDSA Eukaryotic translation initiation factor 5A-1 OS=Medicago sativa PE=1 SV=1	AT1G13950	GO:0006413 GO:0006452 GO:0008612 GO:0010089 GO:0045901 GO:0045905	peptidyl-lysine_modification_to_hypusine positive_regulation_of_translational_elongation positive_regulation_of_translational_termination translational_frameshifting translational_initiation xylem_development	GO:0003723 GO:0003743 GO:0003746 GO:0043022	RNA_binding ribosome_binding translation_elongation_factor_activity translation_initiation_factor_activity
395	contig_394	832	32.3333	14.3333	9.33333	8.66667	12.6667	40.6667	22	11.6667	8	5.33333	13.3333	31.6667	Medtr5g046030.1	3e-69	18.7832	AT3G08900.1	3e-66	RGP3, RGP | reversibly glycosylated polypeptide 3 |	O04300	6e-58	99.0566	UPTG_PEA Alpha-1,4-glucan-protein synthase [UDP-forming] OS=Pisum sativum GN=UPTG PE=1 SV=1	AT3G08900	GO:0030244 GO:0033356 GO:0071555	UDP-L-arabinose_metabolic_process cell_wall_organization cellulose_biosynthetic_process	GO:0005515 GO:0008466 GO:0016758 GO:0016866 GO:0052691	UDP-arabinopyranose_mutase_activity glycogenin_glucosyltransferase_activity intramolecular_transferase_activity protein_binding transferase_activity,_transferring_hexosyl_groups
396	contig_395	2751	30.6667	14.3333	31.6667	9	17	19.3333	19.3333	12.6667	18.3333	5.33333	13.3333	11.3333	Medtr1g061800.1	0	76.4924	AT3G10050.1	0	OMR1 | L-O-methylthreonine resistant 1 |	Q9ZSS6	0	73.3826	THD1_ARATH Threonine dehydratase biosynthetic, chloroplastic OS=Arabidopsis thaliana GN=OMR1 PE=1 SV=1	AT3G10050	GO:0006094 GO:0006520 GO:0006566 GO:0007010 GO:0008152 GO:0009097 GO:0010498	cellular_amino_acid_metabolic_process cytoskeleton_organization gluconeogenesis isoleucine_biosynthetic_process metabolic_process proteasomal_protein_catabolic_process threonine_metabolic_process	GO:0003824 GO:0004794 GO:0030170	L-threonine_ammonia-lyase_activity catalytic_activity pyridoxal_phosphate_binding
397	contig_396	1670	13.6667	9	21.6667	2.33333	7.33333	3	13	4.33333	7	1.66667	5.66667	4	Medtr5g056550.1	0	66.7857	AT1G77420.1	2e-165	alpha/beta-Hydrolases superfamily protein		2e-47	35.5172		AT1G77420			GO:0016787	hydrolase_activity
398	contig_397	2436	4.66667	3	8.66667	1.66667	3.33333	2.66667	1.33333	2	6.33333	0.666667	2	1	Medtr8g432340.1	0	57.8299	AT2G31890.1	0	ATRAP, RAP | RAP |					AT2G31890	GO:0008150	biological_process	GO:0003674	molecular_function
399	contig_398	719	2.33333	0	0	0.666667	1	2.33333	0	0	1	0	0	0.666667	Medtr1g078190.1	8e-118	22.9056	AT1G50180.1	4e-21	NB-ARC domain-containing disease resistance protein	Q39214	7e-19	28.9593	RPM1_ARATH Disease resistance protein RPM1 OS=Arabidopsis thaliana GN=RPM1 PE=1 SV=1	AT1G50180	GO:0006952	defense_response	GO:0043531	ADP_binding
400	contig_399	1537	12.6667	6	13	8.66667	19.6667	10	8	4.33333	6.33333	3.66667	14	7	Medtr4g064380.1	0	62.5341	AT5G59480.1	2e-122	Haloacid dehalogenase-like hydrolase (HAD) superfamily protein	Q09893	1e-14	26.2948	YAI5_SCHPO Uncharacterized protein C24B11.05 OS=Schizosaccharomyces pombe (strain 972 / ATCC 24843) GN=SPAC24B11.05 PE=3 SV=1	AT5G59480	GO:0015824	proline_transport	GO:0016787	hydrolase_activity
401	contig_400	1808	10.6667	4.66667	11	7	15.3333	8.66667	6.33333	3	4.66667	3	11.6667	5.33333	Medtr2g097520.1	2e-74	38.8839				Q09893	1e-11	35.461	YAI5_SCHPO Uncharacterized protein C24B11.05 OS=Schizosaccharomyces pombe (strain 972 / ATCC 24843) GN=SPAC24B11.05 PE=3 SV=1
402	contig_401	1614	33.6667	18	9.66667	10.3333	38	16	27.3333	8	3	3.66667	31.3333	11.3333	Medtr2g096660.1	0	59.5387	AT5G59290.2	0	UXS3, ATUXS3 | UDP-glucuronic acid decarboxylase 3 |	Q9ZV36	0	89.4286	UXS6_ARATH UDP-glucuronic acid decarboxylase 6 OS=Arabidopsis thaliana GN=UXS6 PE=2 SV=1	AT5G59290	GO:0009225 GO:0042732 GO:0044237	D-xylose_metabolic_process cellular_metabolic_process nucleotide-sugar_metabolic_process	GO:0000166 GO:0003824 GO:0048040 GO:0050662	UDP-glucuronate_decarboxylase_activity catalytic_activity coenzyme_binding nucleotide_binding
403	contig_402	1097	3	1	1.33333	1.66667	1.33333	2	0.666667	0.333333	0.333333	0.333333	0	0	Medtr3g072080.1	2e-21	10.1439	AT3G56190.2	8e-11	ALPHA-SNAP2, ASNAP | alpha-soluble NSF attachment protein 2 |					AT3G56190	GO:0006886	intracellular_protein_transport	GO:0005483	soluble_NSF_attachment_protein_activity
404	contig_403	4700	14.3333	4.33333	24.6667	0.666667	3.66667	0	9.33333	6	23.3333	0	2.66667	0	Medtr4g066170.1	0	80.308	AT3G45140.1	0	LOX2, ATLOX2 | lipoxygenase 2 |	O24370	0	66.7974	LOX21_SOLTU Linoleate 13S-lipoxygenase 2-1, chloroplastic OS=Solanum tuberosum GN=LOX2.1 PE=1 SV=1	AT3G45140	GO:0000023 GO:0000096 GO:0006546 GO:0006636 GO:0006733 GO:0006766 GO:0006816 GO:0007030 GO:0008652 GO:0009072 GO:0009106 GO:0009108 GO:0009117 GO:0009269 GO:0009409 GO:0009414 GO:0009416 GO:0009611 GO:0009617 GO:0009620 GO:0009651 GO:0009695 GO:0009737 GO:0009753 GO:0015994 GO:0015995 GO:0016117 GO:0019216 GO:0019252 GO:0019288 GO:0019748 GO:0030003 GO:0031408 GO:0034440 GO:0044272 GO:0051707 GO:…	Golgi_organization aromatic_amino_acid_family_metabolic_process calcium_ion_transport carotenoid_biosynthetic_process cellular_amino_acid_biosynthetic_process cellular_cation_homeostasis chlorophyll_biosynthetic_process chlorophyll_metabolic_process coenzyme_biosynthetic_process divalent_metal_ion_transport glycine_catabolic_process isopentenyl_diphosphate_biosynthetic_process,_mevalonate-indepen…	GO:0005515 GO:0016165	lipoxygenase_activity protein_binding
405	contig_404	5560	9.33333	6	13.6667	1.33333	11.6667	2.66667	5.33333	5.33333	13.6667	1.33333	11	3	Medtr8g087310.2	0	90.3138	AT4G22120.6	0	ERD (early-responsive to dehydration stress) family protein	Q09809	2e-35	21.4966	YAB9_SCHPO Uncharacterized membrane protein C2G11.09 OS=Schizosaccharomyces pombe (strain 972 / ATCC 24843) GN=SPAC2G11.09 PE=3 SV=2	AT4G22120
406	contig_405	1404	169.333	53	791.333	0	133.333	0	113.667	27.3333	647	0	120	0	Medtr7g111860.1	0	85.022	AT1G09340.1	0	CRB, CSP41B, HIP1.3 | chloroplast RNA binding |	Q9SA52	0	85.9043	CP41B_ARATH Chloroplast stem-loop binding protein of 41 kDa b, chloroplastic OS=Arabidopsis thaliana GN=CSP41B PE=1 SV=1	AT1G09340	GO:0000165 GO:0005996 GO:0006098 GO:0006364 GO:0006612 GO:0006636 GO:0007623 GO:0009409 GO:0009595 GO:0009611 GO:0009637 GO:0009657 GO:0009658 GO:0009697 GO:0009814 GO:0009853 GO:0009862 GO:0009867 GO:0009902 GO:0009965 GO:0010027 GO:0010114 GO:0010200 GO:0010207 GO:0010218 GO:0010310 GO:0010363 GO:0015995 GO:0016117 GO:0018119 GO:0019288 GO:0019684 GO:0030154 GO:0031348 GO:0032544 GO:0034660 GO:…	MAPK_cascade carotenoid_biosynthetic_process cell_differentiation cellular_response_to_water_deprivation chlorophyll_biosynthetic_process chloroplast_organization chloroplast_relocation circadian_rhythm defense_response,_incompatible_interaction defense_response_to_bacterium defense_response_to_fungus detection_of_biotic_stimulus isopentenyl_diphosphate_biosynthetic_process,_mevalonate-independen…	GO:0003723 GO:0005515	RNA_binding protein_binding
407	contig_406	1520	5.33333	5	4.66667	5	4.33333	6	6.33333	5	3.66667	3.66667	5.66667	5	Medtr1g016630.1	1e-118	80.2281	AT3G20430.1	3e-56	CONTAINS InterPro DOMAIN/s: Phosphorylated adapter RNA export protein, RNA-binding domain (InterPro:IPR019385					AT3G20430	GO:0008150	biological_process	GO:0003674	molecular_function
408	contig_407	655	2.66667	1	1	1	1.33333	1.66667	1.33333	1.66667	1	0.333333	0.666667	1
409	contig_408	2191	8	15.3333	5.33333	3.66667	6.33333	9.66667	4.33333	13	10	2.66667	6.33333	11.6667	Medtr1g094620.1	0	63.3919	AT2G39130.1	0	Transmembrane amino acid transporter family protein	P47082	6e-42	30.597	AVT1_YEAST Vacuolar amino acid transporter 1 OS=Saccharomyces cerevisiae (strain ATCC 204508 / S288c) GN=AVT1 PE=1 SV=1	AT2G39130			GO:0015171	amino_acid_transmembrane_transporter_activity
410	contig_409	2021	10	4.33333	15.3333	4	8	5.33333	9	4.33333	18	3.66667	9.66667	7.33333	Glyma.12G097300.1	3e-15	12.9088				O81155	4e-92	79.3578	CYSKP_SOLTU Cysteine synthase, chloroplastic/chromoplastic OS=Solanum tuberosum PE=2 SV=1
411	contig_410	1817	10	4	16.3333	4.66667	7.66667	9.33333	5.66667	4.33333	15.3333	3.33333	7.33333	8.66667	Medtr4g087520.1	0	60.4167	AT2G43750.2	0	OASB | O-acetylserine (thiol) lyase B |	O81155	1e-155	80.4154	CYSKP_SOLTU Cysteine synthase, chloroplastic/chromoplastic OS=Solanum tuberosum PE=2 SV=1	AT2G43750	GO:0000096 GO:0006535 GO:0006546 GO:0006636 GO:0006733 GO:0006766 GO:0008152 GO:0008652 GO:0009072 GO:0009073 GO:0009106 GO:0009108 GO:0009117 GO:0009684 GO:0009695 GO:0009965 GO:0015995 GO:0019288 GO:0019344 GO:0019748 GO:0019761 GO:0030154 GO:0044272 GO:0045893 GO:0046686	aromatic_amino_acid_family_biosynthetic_process aromatic_amino_acid_family_metabolic_process cell_differentiation cellular_amino_acid_biosynthetic_process chlorophyll_biosynthetic_process coenzyme_biosynthetic_process cysteine_biosynthetic_process cysteine_biosynthetic_process_from_serine glucosinolate_biosynthetic_process glycine_catabolic_process indoleacetic_acid_biosynthetic_process isopenten…	GO:0003824 GO:0004124 GO:0030170	catalytic_activity cysteine_synthase_activity pyridoxal_phosphate_binding
412	contig_411	1602	6	8	6.66667	4	5.33333	8	4	4.66667	4	3.66667	4.33333	5.66667	Medtr3g062450.1	6e-71	25.2772	AT4G27960.1	4e-68	UBC9 | ubiquitin conjugating enzyme 9 |	P35135	4e-56	91.8182	UBC4_SOLLC Ubiquitin-conjugating enzyme E2-17 kDa OS=Solanum lycopersicum PE=2 SV=1	AT4G27960	GO:0006511	ubiquitin-dependent_protein_catabolic_process	GO:0004842 GO:0016881	acid-amino_acid_ligase_activity ubiquitin-protein_ligase_activity
413	contig_412	5133	5	2.66667	2.33333	2.66667	3	5.33333	5.33333	3	3	1	4.33333	4.33333	Medtr4g008650.1	0	83.8824	AT3G57330.1	0	ACA11 | autoinhibited Ca2+-ATPase 11 |	O22218	0	69.9612	ACA4_ARATH Calcium-transporting ATPase 4, plasma membrane-type OS=Arabidopsis thaliana GN=ACA4 PE=1 SV=1	AT3G57330	GO:0006612 GO:0006754 GO:0006812 GO:0008152 GO:0009963 GO:0010363 GO:0042742 GO:0043069 GO:0055081 GO:0070588	ATP_biosynthetic_process anion_homeostasis calcium_ion_transmembrane_transport cation_transport defense_response_to_bacterium metabolic_process negative_regulation_of_programmed_cell_death positive_regulation_of_flavonoid_biosynthetic_process protein_targeting_to_membrane regulation_of_plant-type_hypersensitive_response	GO:0000166 GO:0003824 GO:0005388 GO:0005516 GO:0005524 GO:0015662 GO:0046872	ATP_binding ATPase_activity,_coupled_to_transmembrane_movement_of_ions,_phosphorylative_mechanism calcium-transporting_ATPase_activity calmodulin_binding catalytic_activity metal_ion_binding nucleotide_binding
414	contig_413	1516	7	4.66667	4	9.33333	4	7.66667	5.66667	6.66667	4.33333	7.66667	5	7	Medtr7g113850.1	0	80.4502	AT5G27400.1	7e-107	S-adenosyl-L-methionine-dependent methyltransferases superfamily protein	Q96G04	5e-13	24.2537	FA86A_HUMAN Protein FAM86A OS=Homo sapiens GN=FAM86A PE=2 SV=2	AT5G27400	GO:0008150	biological_process	GO:0003674	molecular_function
415	contig_414	3092	18.3333	6	6.66667	13.6667	10.6667	18	19.6667	8.66667	6.33333	9.33333	13.6667	17.3333	Medtr4g103830.1	0	100	AT3G27740.1	0	CARA | carbamoyl phosphate synthetase A |		0	73.3645		AT3G27740	GO:0001510 GO:0006164 GO:0006543 GO:0009220 GO:0016036 GO:0070409	RNA_methylation carbamoyl_phosphate_biosynthetic_process cellular_response_to_phosphate_starvation glutamine_catabolic_process purine_nucleotide_biosynthetic_process pyrimidine_ribonucleotide_biosynthetic_process	GO:0004088	carbamoyl-phosphate_synthase_(glutamine-hydrolyzing)_activity
416	contig_415	2109	3	1.33333	1	3.33333	1.66667	3.33333	2.33333	2	1	2	2	2.66667	Medtr8g043980.1	2e-150	27.3432	AT2G27100.1	1e-95	SE | C2H2 zinc-finger protein SERRATE (SE) |	Q9ZVD0	1e-141	58.0205	SRRT_ARATH Serrate RNA effector molecule OS=Arabidopsis thaliana GN=SE PE=1 SV=2	AT2G27100	GO:0000398 GO:0006355 GO:0007346 GO:0008380 GO:0010267 GO:0016568 GO:0031053 GO:0043687 GO:0045893 GO:0048367 GO:0048509 GO:2000011	RNA_splicing chromatin_modification mRNA_splicing,_via_spliceosome positive_regulation_of_transcription,_DNA-dependent post-translational_protein_modification primary_miRNA_processing production_of_ta-siRNAs_involved_in_RNA_interference regulation_of_adaxial/abaxial_pattern_formation regulation_of_meristem_development regulation_of_mitotic_cell_cycle regulation_of_transcription,_DNA-dependent sho…	GO:0003677 GO:0003700 GO:0005515 GO:0008270	DNA_binding protein_binding sequence-specific_DNA_binding_transcription_factor_activity zinc_ion_binding
417	contig_416	2164	43.3333	38	7.66667	21.3333	57	35	22.6667	9	7.66667	9.66667	44	20.3333	Medtr7g106760.3	2e-135	25.3279	AT2G35860.1	0	FLA16 | FASCICLIN-like arabinogalactan protein 16 precursor |	Q8RWC5	1e-150	67.696	FLA16_ARATH Fasciclin-like arabinogalactan protein 16 OS=Arabidopsis thaliana GN=FLA16 PE=2 SV=1	AT2G35860	GO:0007155	cell_adhesion
418	contig_417	664	2.33333	3	1.66667	4.66667	1.66667	2.66667	2.33333	2.66667	1.33333	6.33333	1.33333	2	Medtr1g069170.1	5e-66	59.596
419	contig_418	1555	2.66667	0.333333	0	0	0.333333	0	1	0	0	0	0	0	Medtr7g016950.1	1e-133	34.0761	AT5G15780.1	2e-41	Pollen Ole e 1 allergen and extensin family protein					AT5G15780	GO:0008150	biological_process	GO:0003674	molecular_function
420	contig_419	1518	3.66667	0.333333	0	0	1	0.333333	1	0	0	0	0	0	Medtr7g016950.1	1e-133	34.0761	AT5G15780.1	1e-41	Pollen Ole e 1 allergen and extensin family protein					AT5G15780	GO:0008150	biological_process	GO:0003674	molecular_function
421	contig_420	2098	13	2	0	0	2.66667	3.33333	11	0.666667	0	0	2	3							Q8R116	4e-18	36.9942	NOTUM_MOUSE Protein notum homolog OS=Mus musculus GN=Notum PE=2 SV=2
422	contig_421	1995	15.3333	2.66667	0	1	3	3.66667	13.3333	1	0	0	3	3.33333	Medtr4g124320.1	0	73.7705	AT5G26670.1	0	Pectinacetylesterase family protein	Q8R116	2e-18	31.25	NOTUM_MOUSE Protein notum homolog OS=Mus musculus GN=Notum PE=2 SV=2	AT5G26670			GO:0004091	carboxylesterase_activity
423	contig_422	4088	5.33333	2	5.33333	0.666667	7	5	3	1.33333	4.66667	1	4	2.66667	Medtr2g101500.1	0	65.7692	AT1G34420.1	0	leucine-rich repeat transmembrane protein kinase family protein	Q9LVP0	5e-95	33.0357	Y5639_ARATH Probable leucine-rich repeat receptor-like protein kinase At5g63930 OS=Arabidopsis thaliana GN=At5g63930 PE=1 SV=1	AT1G34420	GO:0006468 GO:0006499 GO:0009627 GO:0009697 GO:0009863 GO:0031348 GO:0045087	N-terminal_protein_myristoylation innate_immune_response negative_regulation_of_defense_response protein_phosphorylation salicylic_acid_biosynthetic_process salicylic_acid_mediated_signaling_pathway systemic_acquired_resistance	GO:0004672 GO:0005524 GO:0016772	ATP_binding protein_kinase_activity transferase_activity,_transferring_phosphorus-containing_groups
424	contig_423	1440	14.6667	1.66667	0	1.66667	7	4	11	1.33333	0	1	8.33333	3	Medtr1g024930.1	9e-157	49.582	AT1G19950.1	3e-78	HVA22H | HVA22-like protein H (ATHVA22H) |	Q8LEM6	3e-63	78.169	HA22H_ARATH HVA22-like protein h OS=Arabidopsis thaliana GN=HVA22H PE=2 SV=2	AT1G19950	GO:0008150	biological_process	GO:0003674	molecular_function
425	contig_424	2899	13.3333	6.66667	3.66667	1.33333	5	3	21.3333	3	2.66667	0.333333	3.66667	1.33333	Medtr0086s0010.1	2e-102	23.5407	AT5G52060.1	4e-56	ATBAG1, BAG1 | BCL-2-associated athanogene 1 |	A7PZL3	2e-75	47.931	PGLR_VITVI Probable polygalacturonase OS=Vitis vinifera GN=GSVIVT00026920001 PE=1 SV=1	AT5G52060	GO:0006833 GO:0009651 GO:0009750 GO:0030003 GO:0048767 GO:0070838	cellular_cation_homeostasis divalent_metal_ion_transport response_to_fructose_stimulus response_to_salt_stress root_hair_elongation water_transport	GO:0051087	chaperone_binding
426	contig_425	1842	37.6667	15.6667	8.66667	1.33333	5.66667	1.66667	42.6667	6	6.66667	0	5.33333	1	Medtr3g449590.1	0	92.2566	AT4G23820.1	0	Pectin lyase-like superfamily protein	A7PZL3	1e-112	50.1241	PGLR_VITVI Probable polygalacturonase OS=Vitis vinifera GN=GSVIVT00026920001 PE=1 SV=1	AT4G23820	GO:0005975	carbohydrate_metabolic_process	GO:0004650	polygalacturonase_activity
427	contig_426	964	39.6667	62	21.6667	21.3333	47.6667	33	40	54.6667	34.3333	11	55	20.3333	Medtr5g008210.1	8e-53	28.3368	AT3G03150.1	1e-18	unknown protein; FUNCTIONS IN: molecular_function unknown; INVOLVED IN: biological_process unknown; LOCATED I					AT3G03150	GO:0008150	biological_process	GO:0003674	molecular_function
428	contig_427	419	8.33333	4.66667	1	4.66667	5.33333	6.33333	7	1.66667	0	2.33333	6.33333	4.33333	Medtr8g098375.1	1e-33	13.1353	AT2G45960.2	6e-31	PIP1B, TMP-A, ATHH2, PIP1;2 | plasma membrane intrinsic protein 1B |	Q08451	2e-25	96.5517	PIP1_SOLLC Probable aquaporin PIP-type pTOM75 OS=Solanum lycopersicum PE=2 SV=1	AT2G45960	GO:0006096 GO:0006810 GO:0006833 GO:0006972 GO:0007030 GO:0009266 GO:0009414 GO:0009651 GO:0015670 GO:0032880 GO:0046686 GO:0055085	Golgi_organization carbon_dioxide_transport glycolysis hyperosmotic_response regulation_of_protein_localization response_to_cadmium_ion response_to_salt_stress response_to_temperature_stimulus response_to_water_deprivation transmembrane_transport transport water_transport	GO:0005215 GO:0015250	transporter_activity water_channel_activity
429	contig_428	3002	4	2.33333	4.66667	2.66667	2	4.33333	1.66667	1	3.66667	1.33333	1.33333	2.33333	Medtr5g069630.1	0	83.9348	AT3G46980.3	0	PHT4;3 | phosphate transporter 4;3 |	Q66GI9	1e-177	62.6482	ANTR4_ARATH Probable anion transporter 4, chloroplastic OS=Arabidopsis thaliana GN=ANTR4 PE=2 SV=1	AT3G46980	GO:0015706 GO:0055085	nitrate_transport transmembrane_transport	GO:0005315 GO:0005351 GO:0008514 GO:0015144	carbohydrate_transmembrane_transporter_activity inorganic_phosphate_transmembrane_transporter_activity organic_anion_transmembrane_transporter_activity sugar:hydrogen_symporter_activity
430	contig_429	813	30.3333	10.3333	7.66667	29.3333	13	32	38.3333	11.6667	7.33333	21.6667	19.6667	36	Medtr1g083430.2	1e-90	63.8221	AT3G05560.3	4e-55	Ribosomal L22e protein family	Q9M9W1	7e-42	70.1613	RL222_ARATH 60S ribosomal protein L22-2 OS=Arabidopsis thaliana GN=RPL22B PE=2 SV=1	AT3G05560	GO:0001510 GO:0006412	RNA_methylation translation	GO:0003735	structural_constituent_of_ribosome
431	contig_430	899	45.3333	14.6667	9.33333	37.6667	19	47.3333	57.6667	17.6667	8.33333	29	26.3333	54	Medtr7g112770.1	7e-137	73.3836				Q9M9W1	3e-41	69.3548	RL222_ARATH 60S ribosomal protein L22-2 OS=Arabidopsis thaliana GN=RPL22B PE=2 SV=1
432	contig_431	1830	23.3333	0	1.66667	0	2	0	29.3333	0	0.333333	1	4	0	Medtr5g070330.1	0	67.1341	AT3G51860.1	5e-162	CAX3, ATHCX1, CAX1-LIKE, ATCAX3 | cation exchanger 3 |	Q93Z81	1e-131	60.6715	CAX3_ARATH Vacuolar cation/proton exchanger 3 OS=Arabidopsis thaliana GN=CAX3 PE=1 SV=1	AT3G51860	GO:0006793 GO:0006812 GO:0006814 GO:0006816 GO:0006874 GO:0006882 GO:0009624 GO:0010351 GO:0030026 GO:0051592 GO:0055062 GO:0055085	calcium_ion_transport cation_transport cellular_calcium_ion_homeostasis cellular_manganese_ion_homeostasis cellular_zinc_ion_homeostasis lithium_ion_transport phosphate_ion_homeostasis phosphorus_metabolic_process response_to_calcium_ion response_to_nematode sodium_ion_transport transmembrane_transport	GO:0005515 GO:0008324 GO:0015368 GO:0015369 GO:0015491	calcium:cation_antiporter_activity calcium:hydrogen_antiporter_activity cation:cation_antiporter_activity cation_transmembrane_transporter_activity protein_binding
433	contig_432	849	1.66667	1	1	1.66667	1	1	1.66667	1.66667	1	1	2.33333	1.33333	Medtr5g086040.1	7e-58	14.8352				A8R7E6	3e-18	54.5455	CERK1_ARATH Chitin elicitor receptor kinase 1 OS=Arabidopsis thaliana GN=CERK1 PE=1 SV=1
434	contig_433	1660	5.33333	4	4.66667	4.66667	3.33333	7.66667	3	3.66667	3	2.33333	3	5.33333	Medtr8g463990.2	0	72.6214	AT1G16670.1	4e-159	Protein kinase superfamily protein	C0LGH3	2e-86	53.9474	Y5614_ARATH Probable LRR receptor-like serine/threonine-protein kinase At1g56140 OS=Arabidopsis thaliana GN=At1g56140 PE=1 SV=2	AT1G16670	GO:0006468 GO:0009627 GO:0009697 GO:0009863 GO:0030968 GO:0031348 GO:0045087 GO:0046777	endoplasmic_reticulum_unfolded_protein_response innate_immune_response negative_regulation_of_defense_response protein_autophosphorylation protein_phosphorylation salicylic_acid_biosynthetic_process salicylic_acid_mediated_signaling_pathway systemic_acquired_resistance	GO:0004672 GO:0004674 GO:0005524 GO:0016301 GO:0016772	ATP_binding kinase_activity protein_kinase_activity protein_serine/threonine_kinase_activity transferase_activity,_transferring_phosphorus-containing_groups
435	contig_434	666	2	2.66667	1.33333	3.66667	1.33333	5	0.666667	2.33333	1	1.33333	0.333333	1.66667
436	contig_435	2272	2.66667	6	1.33333	5	2	6.33333	1	4	1.66667	2.66667	1.33333	3	Medtr5g423980.1	0	100
437	contig_436	933	94.6667	2.66667	8.66667	7	12.6667	9.66667	155.667	2	2.33333	11	19.3333	11	Medtr8g076160.1	5e-137	77.9582	AT1G15380.2	4e-55	Lactoylglutathione lyase / glyoxalase I family protein					AT1G15380	GO:0005975 GO:0009744 GO:0009750	carbohydrate_metabolic_process response_to_fructose_stimulus response_to_sucrose_stimulus	GO:0004462	lactoylglutathione_lyase_activity
438	contig_437	1881	12.3333	8.66667	4	18	6.66667	16	8.33333	9	5	9.66667	8.33333	12	Medtr5g020580.1	0	73.8958	AT2G18280.2	6e-171	AtTLP2, TLP2 | tubby like protein 2 |	Q6Z2G9	1e-143	62.212	TLP5_ORYSJ Tubby-like F-box protein 5 OS=Oryza sativa subsp. japonica GN=TULP5 PE=2 SV=1	AT2G18280	GO:0006355 GO:0009620	regulation_of_transcription,_DNA-dependent response_to_fungus	GO:0003700 GO:0008081	phosphoric_diester_hydrolase_activity sequence-specific_DNA_binding_transcription_factor_activity
439	contig_438	841	24.3333	23	17.6667	23.6667	25	11	34	15.6667	15	21.6667	29.3333	16.6667	Glyma.15G064200.1	1e-26	16.4548
440	contig_439	2603	59.6667	32	25.3333	23	26.3333	49	48.6667	24	19	15.3333	31.6667	37.3333	Medtr7g083790.1	0	76.9697	AT5G14040.1	2e-180	PHT3;1 | phosphate transporter 3;1 |	Q9FMU6	1e-148	76.5043	MPCP3_ARATH Mitochondrial phosphate carrier protein 3, mitochondrial OS=Arabidopsis thaliana GN=MPT3 PE=1 SV=1	AT5G14040	GO:0006007 GO:0006098 GO:0006810 GO:0009651	glucose_catabolic_process pentose-phosphate_shunt response_to_salt_stress transport
441	contig_440	1080	19	14.3333	21.3333	13.3333	16.6667	18	17.6667	13.3333	18	12	18	18.6667	Medtr7g102310.1	3e-97	100	AT5G03455.1	1e-66	CDC25, ARATH;CDC25, ACR2 | Rhodanese/Cell cycle control phosphatase superfamily protein |	Q8GY31	1e-52	73.2824	CDC25_ARATH Dual specificity phosphatase Cdc25 OS=Arabidopsis thaliana GN=CDC25 PE=1 SV=1	AT5G03455	GO:0006468 GO:0046685	protein_phosphorylation response_to_arsenic-containing_substance	GO:0004725 GO:0005515 GO:0030611	arsenate_reductase_activity protein_binding protein_tyrosine_phosphatase_activity
442	contig_441	2224	6.66667	9	6	6	5	11.3333	3	8.66667	6.33333	3.66667	4.66667	9	Medtr3g100960.1	0	55.0711	AT1G06870.1	7e-113	Peptidase S24/S26A/S26B/S26C family protein	Q9M9Z2	4e-93	55.5882	TPP2_ARATH Probable thylakoidal processing peptidase 2, chloroplastic OS=Arabidopsis thaliana GN=TPP2 PE=2 SV=1	AT1G06870	GO:0006508	proteolysis	GO:0008233 GO:0008236	peptidase_activity serine-type_peptidase_activity
443	contig_442	984	2	2.33333	2	1.66667	2.33333	2.33333	1	2	1.33333	0.666667	2	1	Medtr2g024120.1	8e-85	24.6282	AT1G62305.2	1e-44	Core-2/I-branching beta-1,6-N-acetylglucosaminyltransferase family protein					AT1G62305			GO:0016757	transferase_activity,_transferring_glycosyl_groups
444	contig_443	1459	14.6667	7.33333	7	8	6.33333	11.6667	9.66667	7.33333	7	4.33333	7.66667	10.3333	Medtr7g088050.1	2e-173	49.0942	AT5G05000.1	7e-129	TOC34, ATTOC34, OEP34 | translocon at the outer envelope membrane of chloroplasts 34 |	Q41009	1e-136	89.5683	TOC34_PEA Translocase of chloroplast 34 OS=Pisum sativum GN=TOC34 PE=1 SV=1	AT5G05000	GO:0006606 GO:0006626 GO:0006886 GO:0019750 GO:0045036	chloroplast_localization intracellular_protein_transport protein_import_into_nucleus protein_targeting_to_chloroplast protein_targeting_to_mitochondrion	GO:0003924 GO:0005515 GO:0005525 GO:0015450	GTP_binding GTPase_activity P-P-bond-hydrolysis-driven_protein_transmembrane_transporter_activity protein_binding
445	contig_444	1540	4	2	1	1.66667	2.66667	3.33333	2.33333	1.66667	1	1.66667	1.66667	2.33333	Glyma.08G092400.1	9e-73	29.3996	AT2G01930.2	7e-79	BPC1, BBR, ATBPC1 | basic pentacysteine1 |	Q9SKD0	3e-66	50.5051	BPC1_ARATH Protein BASIC PENTACYSTEINE1 OS=Arabidopsis thaliana GN=BPC1 PE=1 SV=1	AT2G01930	GO:0006355 GO:0009723 GO:0050793	regulation_of_developmental_process regulation_of_transcription,_DNA-dependent response_to_ethylene_stimulus	GO:0003677 GO:0003700 GO:0043565	DNA_binding sequence-specific_DNA_binding sequence-specific_DNA_binding_transcription_factor_activity
446	contig_445	2362	20.3333	16.6667	4.66667	12	10.6667	25	20	15.6667	5.33333	9	15.6667	24.6667	Medtr7g068440.1	0	37.675	AT5G01460.1	0	LMBR1-like membrane protein	Q9M028	0	75.5741	LMBD2_ARATH LIMR family protein At5g01460 OS=Arabidopsis thaliana GN=At5g01460 PE=2 SV=1	AT5G01460
447	contig_446	2025	5	4.66667	5.33333	2.66667	2.66667	4	3.33333	4.33333	4.66667	2.66667	4	3.33333	Glyma.06G324000.1	5e-118	30.5016				Q9ZR39	1e-143	67.5749	U2A2A_NICPL Splicing factor U2af large subunit A OS=Nicotiana plumbaginifolia GN=U2AF65A PE=2 SV=1
448	contig_447	1940	4.66667	4.33333	5	3.33333	3.33333	4	4	4.33333	4.33333	3	4	4	Medtr2g013130.1	0	73.4946	AT1G60900.1	2e-179	U2 snRNP auxilliary factor, large subunit, splicing factor	Q9ZR39	1e-148	64.4928	U2A2A_NICPL Splicing factor U2af large subunit A OS=Nicotiana plumbaginifolia GN=U2AF65A PE=2 SV=1	AT1G60900	GO:0006397	mRNA_processing	GO:0000166 GO:0003676 GO:0003723	RNA_binding nucleic_acid_binding nucleotide_binding
449	contig_448	1903	11.6667	7	6.33333	6	7.66667	6	5.66667	1.66667	2.66667	2	4	2.66667	Medtr3g061030.5	0	30.1086	AT4G26510.2	3e-165	UKL4 | uridine kinase-like 4 |	O65583	0	78.9298	UKL4_ARATH Uridine kinase-like protein 4 OS=Arabidopsis thaliana GN=UKL4 PE=2 SV=2	AT4G26510	GO:0006094 GO:0007010 GO:0008152 GO:0009058 GO:0010498	biosynthetic_process cytoskeleton_organization gluconeogenesis metabolic_process proteasomal_protein_catabolic_process	GO:0004845 GO:0005524 GO:0016301 GO:0016773	ATP_binding kinase_activity phosphotransferase_activity,_alcohol_group_as_acceptor uracil_phosphoribosyltransferase_activity
450	contig_449	2159	2.33333	3.33333	3	1	1.66667	2	1	4.33333	3.33333	1	1.66667	1	Medtr2g043530.1	0	47.1682	AT1G74960.3	0	FAB1 | fatty acid biosynthesis 1 |	Q9C9P4	1e-155	71.9677	KASC2_ARATH 3-oxoacyl-[acyl-carrier-protein] synthase II, chloroplastic OS=Arabidopsis thaliana GN=KAS2 PE=1 SV=1	AT1G74960	GO:0000038 GO:0000096 GO:0006546 GO:0006633 GO:0006636 GO:0006733 GO:0006766 GO:0008152 GO:0008652 GO:0009058 GO:0009072 GO:0009106 GO:0009108 GO:0009117 GO:0009409 GO:0009416 GO:0009631 GO:0009695 GO:0009793 GO:0009832 GO:0015994 GO:0015995 GO:0016049 GO:0016117 GO:0019216 GO:0019288 GO:0019684 GO:0019748 GO:0030243 GO:0031408 GO:0042335 GO:0044272	aromatic_amino_acid_family_metabolic_process biosynthetic_process carotenoid_biosynthetic_process cell_growth cellular_amino_acid_biosynthetic_process cellulose_metabolic_process chlorophyll_biosynthetic_process chlorophyll_metabolic_process coenzyme_biosynthetic_process cold_acclimation cuticle_development embryo_development_ending_in_seed_dormancy fatty_acid_biosynthetic_process glycine_catabol…	GO:0003824 GO:0004312 GO:0004315 GO:0016747	3-oxoacyl-[acyl-carrier-protein]_synthase_activity catalytic_activity fatty_acid_synthase_activity transferase_activity,_transferring_acyl_groups_other_than_amino-acyl_groups
451	contig_450	2704	1.66667	2	1	1	1.66667	2	0	0	0	0	0	0	Medtr0002s1270.1	3e-116	61.2903
452	contig_451	1115	6.33333	2.66667	1.66667	2.66667	4.33333	5.33333	1.66667	1	0.666667	1	2	1.33333
453	contig_452	1813	38	17.3333	10	9.33333	17.6667	24.3333	10.3333	4.66667	3	2.33333	7	8	Medtr7g093260.1	0	64.8103	AT5G09810.1	0	ACT7 | actin 7 |	P46258	0	98.5591	ACT3_PEA Actin-3 OS=Pisum sativum PE=2 SV=1	AT5G09810	GO:0006007 GO:0006094 GO:0007010 GO:0009416 GO:0009611 GO:0009733 GO:0009845 GO:0010053 GO:0010498 GO:0032880 GO:0048364 GO:0048767 GO:0051301	cell_division cytoskeleton_organization gluconeogenesis glucose_catabolic_process proteasomal_protein_catabolic_process regulation_of_protein_localization response_to_auxin_stimulus response_to_light_stimulus response_to_wounding root_development root_epidermal_cell_differentiation root_hair_elongation seed_germination	GO:0005200 GO:0005515 GO:0005524	ATP_binding protein_binding structural_constituent_of_cytoskeleton
454	contig_453	899	3.33333	4.33333	2.66667	3.33333	3	4.66667	0.333333	0.666667	0.333333	0	0.666667	0.666667	Eucgr.C00569.1	4e-18	17.0213				Q9LPS1	8e-22	60.2273	HXK3_ARATH Hexokinase-3 OS=Arabidopsis thaliana GN=At1g50460 PE=1 SV=1
455	contig_454	1737	6	6.33333	4	3.33333	4	5.66667	4.33333	4.33333	3	2.33333	3.33333	4.66667	Medtr5g009000.1	0	52.6412	AT1G50460.1	4e-156	HKL1, ATHKL1 | hexokinase-like 1 |	Q9LPS1	1e-124	65.4179	HXK3_ARATH Hexokinase-3 OS=Arabidopsis thaliana GN=At1g50460 PE=1 SV=1	AT1G50460	GO:0006970 GO:0009409 GO:0009651 GO:0080147	response_to_cold response_to_osmotic_stress response_to_salt_stress root_hair_cell_development	GO:0004396 GO:0005515 GO:0005524	ATP_binding hexokinase_activity protein_binding
456	contig_455	2189	58	17	5.66667	7	39.3333	36	46	6	2.33333	4	34	27	Medtr4g050170.1	0	37.435	AT3G52370.1	0	FLA15 | FASCICLIN-like arabinogalactan protein 15 precursor |	Q9FT45	1e-154	68.3453	FLA15_ARATH Fasciclin-like arabinogalactan protein 15 OS=Arabidopsis thaliana GN=FLA15 PE=2 SV=1	AT3G52370	GO:0007155	cell_adhesion
457	contig_456	786	11	0.666667	1.33333	2	16.6667	3	12.6667	0	2.33333	2	18.3333	3	Medtr1g111150.1	4e-40	26.2639	AT1G68585.1	2e-10	unknown protein; Has 23 Blast hits to 23 proteins in 6 species: Archae - 0; Bacteria - 0; Metazoa - 0; Fungi					AT1G68585	GO:0008150	biological_process	GO:0003674	molecular_function
458	contig_457	2285	22.6667	33.6667	47.3333	6.66667	33.3333	10.6667	16	21	21	4.33333	21.6667	8.33333	Medtr8g074540.1	3e-119	37.2065	AT4G35730.1	6e-106	Regulator of Vps4 activity in the MVB pathway protein	Q06445	3e-36	78.3505	CYTI_VIGUN Cysteine proteinase inhibitor OS=Vigna unguiculata PE=1 SV=1	AT4G35730	GO:0008150	biological_process
459	contig_458	4101	9.33333	4.33333	1	1	5.66667	2.33333	8	5.33333	1	1	7.33333	2.66667	Medtr7g111260.1	0	36.7021	AT1G59740.1	1e-133	Major facilitator superfamily protein	Q93VV5	1e-118	43.0403	PTR16_ARATH Probable peptide/nitrate transporter At1g59740 OS=Arabidopsis thaliana GN=At1g59740 PE=2 SV=1	AT1G59740	GO:0006857 GO:0009624	oligopeptide_transport response_to_nematode	GO:0005215	transporter_activity
460	contig_459	1482	12.6667	12.6667	10.3333	13.3333	8	20	11.3333	15	10.6667	9.66667	12.3333	17.6667	Medtr5g012820.1	2e-72	32.3204	AT5G05210.2	1e-27	Surfeit locus protein 6					AT5G05210
461	contig_460	1340	5	8.33333	38	0	7	0	3.33333	5	13	0	4.66667	0	Medtr3g061630.2	0	71.8439	AT5G19855.1	4e-69	Chaperonin-like RbcX protein					AT5G19855	GO:0061077	chaperone-mediated_protein_folding	GO:0044183	protein_binding_involved_in_protein_folding
462	contig_461	1452	180.667	60.6667	27	23.3333	112	32	177.667	110.333	37	11.3333	138	28.6667	Medtr1g076470.1	0	55.1969	AT2G17230.1	4e-152	EXL5 | EXORDIUM like 5 |					AT2G17230	GO:0008150	biological_process	GO:0003674	molecular_function
463	contig_462	1128	2.66667	1	10.6667	0	4	0	1	0.666667	5.33333	0	2.66667	0.666667	Medtr7g009450.1	0	32.7453	AT2G32660.1	2e-66	AtRLP22, RLP22 | receptor like protein 22 |	Q9C9H7	3e-49	39.5018	RLP12_ARATH Receptor-like protein 12 OS=Arabidopsis thaliana GN=RLP12 PE=2 SV=2	AT2G32660	GO:0006952 GO:0007165	defense_response signal_transduction	GO:0016301	kinase_activity
464	contig_463	411	5	1	1	0.666667	11.3333	3.33333	3.33333	1.33333	0.666667	1	9	2	Medtr4g094590.1	1e-57	11.4816	AT2G34410.2	1e-31	O-acetyltransferase family protein					AT2G34410	GO:0009834	secondary_cell_wall_biogenesis	GO:0016413	O-acetyltransferase_activity
465	contig_464	2682	4.33333	3.33333	6	2.33333	4.66667	3.33333	2.66667	3.66667	9.33333	0.333333	7.66667	1.66667	Medtr6g466320.1	0	64.8241	AT5G51970.2	0	GroES-like zinc-binding alcohol dehydrogenase family protein	Q9FJ95	1e-151	84.0532	DHSO_ARATH Sorbitol dehydrogenase OS=Arabidopsis thaliana GN=SDH PE=1 SV=1	AT5G51970	GO:0055114	oxidation-reduction_process	GO:0000166 GO:0008270 GO:0016491	nucleotide_binding oxidoreductase_activity zinc_ion_binding
466	contig_465	1258	3.66667	4	3	3.66667	3.66667	5.33333	1	1.66667	3	0.666667	1.66667	0.333333	Medtr5g097010.1	5e-55	15.0522	AT5G48300.1	2e-48		P52416	6e-46	92.0792	GLGS1_VICFA Glucose-1-phosphate adenylyltransferase small subunit 1, chloroplastic OS=Vicia faba GN=AGPC PE=2 SV=1	AT5G48300	GO:0000023 GO:0006098 GO:0009058 GO:0009637 GO:0009644 GO:0009744 GO:0009793 GO:0009853 GO:0010027 GO:0010114 GO:0010155 GO:0010218 GO:0010228 GO:0016226 GO:0019252 GO:0019288 GO:0019760 GO:0019761 GO:0043085 GO:0048481 GO:0048573	biosynthetic_process embryo_development_ending_in_seed_dormancy glucosinolate_biosynthetic_process glucosinolate_metabolic_process iron-sulfur_cluster_assembly isopentenyl_diphosphate_biosynthetic_process,_mevalonate-independent_pathway maltose_metabolic_process ovule_development pentose-phosphate_shunt photoperiodism,_flowering photorespiration positive_regulation_of_catalytic_activity regulatio…	GO:0008878 GO:0016779	glucose-1-phosphate_adenylyltransferase_activity nucleotidyltransferase_activity
467	contig_466	1124	128.333	91.6667	71.3333	183.667	103.333	95.3333	103	52	32.3333	93.6667	67.6667	75.6667	Medtr6g005820.2	3e-107	38.8664	AT1G10630.1	6e-47	ATARFA1F, ARFA1F | ADP-ribosylation factor A1F |	P36397	8e-69	95	ARF1_ARATH ADP-ribosylation factor 1 OS=Arabidopsis thaliana GN=ARF1 PE=1 SV=2	AT1G10630	GO:0006499 GO:0007264 GO:0046686	N-terminal_protein_myristoylation response_to_cadmium_ion small_GTPase_mediated_signal_transduction	GO:0005507 GO:0005525 GO:0016004	GTP_binding copper_ion_binding phospholipase_activator_activity
468	contig_467	889	8	5.33333	6.66667	7	7	4.66667	1	1	0	1	1.33333	0.666667	Medtr8g011890.2	2e-58	32.3589	AT5G09920.1	2e-29	RPB15.9, ATRPB15.9, RPB15.9.9, NRPB4 | RNA polymerase II, Rpb4, core protein |		1e-22	84.7458		AT5G09920	GO:0000394 GO:0006366 GO:0008152 GO:0032774	RNA_biosynthetic_process RNA_splicing,_via_endonucleolytic_cleavage_and_ligation metabolic_process transcription_from_RNA_polymerase_II_promoter	GO:0000166 GO:0003824 GO:0003899	DNA-directed_RNA_polymerase_activity catalytic_activity nucleotide_binding
469	contig_468	490	11.6667	9	2.33333	0	4	0	10	7.33333	4.33333	0	3.66667	0	Medtr4g049410.1	4e-45	16.2963
470	contig_469	1500	21.6667	15.3333	17.3333	22	11.3333	24	17.3333	12.3333	9.33333	10.3333	10.6667	17.6667	Medtr7g009330.1	0	66.0606	AT3G01280.1	6e-123	VDAC1, ATVDAC1 | voltage dependent anion channel 1 |	P42054	1e-129	81.3869	VDAC_PEA Outer plastidial membrane protein porin OS=Pisum sativum GN=POR1 PE=1 SV=2	AT3G01280	GO:0006511 GO:0006820 GO:0009617 GO:0009853 GO:0044070 GO:0051788 GO:0055085 GO:0080129	anion_transport photorespiration proteasome_core_complex_assembly regulation_of_anion_transport response_to_bacterium response_to_misfolded_protein transmembrane_transport ubiquitin-dependent_protein_catabolic_process	GO:0005515 GO:0008308	protein_binding voltage-gated_anion_channel_activity
471	contig_470	661	9	12.3333	17	1	8.33333	1	0.333333	0	1	0	0.333333	0	Medtr7g099880.1	2e-16	2.9684
472	contig_471	792	4.66667	8	9.33333	1	4.66667	1.33333	0	0	0.333333	0	0.333333	0	Medtr7g099880.1	2e-16	2.9684
473	contig_472	766	9.66667	14	19	1	8.66667	1.33333	0	0.666667	1.66667	0	1	0
474	contig_473	1833	6.33333	1.66667	0	0	1.66667	1.66667	5.33333	1	0	0	2	1	Medtr1g098580.1	1e-79	25.878	AT1G21090.1	5e-53	Cupredoxin superfamily protein					AT1G21090
475	contig_474	721	15	8	5.66667	10	8.33333	16.6667	0	0	0	0	0	0				AT5G45400.1	6e-10	RPA70C, ATRPA70C | Replication factor-A protein 1-related |					AT5G45400	GO:0006260	DNA_replication	GO:0003676 GO:0003677 GO:0008270	DNA_binding nucleic_acid_binding zinc_ion_binding
476	contig_475	2806	12.3333	12.6667	11	18.3333	7.33333	22.6667	10.3333	11	10.6667	16	9.33333	20.3333	Medtr5g009350.1	0	72.2969	AT4G23850.1	0	LACS4 | AMP-dependent synthetase and ligase family protein |	Q9T0A0	0	75.7622	LACS4_ARATH Long chain acyl-CoA synthetase 4 OS=Arabidopsis thaliana GN=LACS4 PE=2 SV=1	AT4G23850	GO:0001676 GO:0002213 GO:0006631 GO:0006633 GO:0009611 GO:0009805	coumarin_biosynthetic_process defense_response_to_insect fatty_acid_biosynthetic_process fatty_acid_metabolic_process long-chain_fatty_acid_metabolic_process response_to_wounding	GO:0003824 GO:0004467	catalytic_activity long-chain_fatty_acid-CoA_ligase_activity
477	contig_476	2105	24	21.3333	5.33333	9.66667	14	16	32	14.3333	3.33333	8.66667	15.3333	17	Medtr5g088850.3	0	45.969	AT2G44060.2	4e-153	Late embryogenesis abundant protein, group 2	P46519	6e-17	28.2895	LEA14_SOYBN Desiccation protectant protein Lea14 homolog OS=Glycine max PE=2 SV=1	AT2G44060	GO:0000902 GO:0006094 GO:0006096 GO:0006970 GO:0009269 GO:0009651 GO:0009793 GO:0016049 GO:0019344 GO:0046686 GO:0048193	Golgi_vesicle_transport cell_growth cell_morphogenesis cysteine_biosynthetic_process embryo_development_ending_in_seed_dormancy gluconeogenesis glycolysis response_to_cadmium_ion response_to_desiccation response_to_osmotic_stress response_to_salt_stress	GO:0003674	molecular_function
478	contig_477	1226	6.66667	2.66667	0	2.33333	2.66667	5.33333	4.33333	1.33333	0	1	2	3.66667	Medtr5g088980.1	4e-149	40.301	AT5G06150.1	1e-103	CYC1BAT, CYCB1;2 | Cyclin family protein |	P25011	2e-96	65.1786	CCNB1_SOYBN G2/mitotic-specific cyclin S13-6 OS=Glycine max PE=2 SV=1	AT5G06150	GO:0000079 GO:0009651 GO:0010332 GO:0051726	regulation_of_cell_cycle regulation_of_cyclin-dependent_protein_serine/threonine_kinase_activity response_to_gamma_radiation response_to_salt_stress	GO:0005515 GO:0016538 GO:0019901	cyclin-dependent_protein_serine/threonine_kinase_regulator_activity protein_binding protein_kinase_binding
479	contig_478	1561	17.6667	6.66667	8.33333	13.6667	9	15.6667	6.66667	2	2.33333	3.33333	4.33333	5	Medtr6g091780.1	0	79.3485	AT4G29520.1	5e-111	LOCATED IN: endoplasmic reticulum, plasma membrane; EXPRESSED IN: 23 plant structures; EXPRESSED DURING: 14 g					AT4G29520	GO:0006457 GO:0009408 GO:0009627 GO:0009644 GO:0034976 GO:0042542	protein_folding response_to_endoplasmic_reticulum_stress response_to_heat response_to_high_light_intensity response_to_hydrogen_peroxide systemic_acquired_resistance
480	contig_479	2228	88	34.6667	22	80	44.6667	127.667	39.6667	19	11.3333	23	28.3333	52.6667	Medtr3g086330.1	0	88.4051	AT1G24510.1	0	TCP-1/cpn60 chaperonin family protein	O04450	0	89.3458	TCPE_ARATH T-complex protein 1 subunit epsilon OS=Arabidopsis thaliana GN=At1g24510 PE=2 SV=1	AT1G24510	GO:0006364 GO:0006457 GO:0044267	cellular_protein_metabolic_process protein_folding rRNA_processing	GO:0005515 GO:0005524 GO:0051082	ATP_binding protein_binding unfolded_protein_binding
481	contig_480	1478	4.66667	3.33333	5.33333	2	3.66667	3.66667	2.66667	2.33333	5	1	4.33333	2	Medtr1g014190.1	2e-166	62.7204	AT4G31860.2	6e-133	Protein phosphatase 2C family protein	Q9SZ53	1e-112	54.9398	P2C60_ARATH Probable protein phosphatase 2C 60 OS=Arabidopsis thaliana GN=At4g31860 PE=2 SV=1	AT4G31860	GO:0006470 GO:0006499 GO:0009610 GO:0016036 GO:0019375 GO:0042631	N-terminal_protein_myristoylation cellular_response_to_phosphate_starvation cellular_response_to_water_deprivation galactolipid_biosynthetic_process protein_dephosphorylation response_to_symbiotic_fungus	GO:0003824 GO:0004722	catalytic_activity protein_serine/threonine_phosphatase_activity
482	contig_481	1562	25.6667	8.66667	85.6667	0	18.6667	0	9.66667	3.33333	64	0	12.3333	0	Medtr1g072260.1	0	78.6131	AT3G63140.1	0	CSP41A | chloroplast stem-loop binding protein of 41 kDa |	Q9LYA9	1e-164	81.9767	CP41A_ARATH Chloroplast stem-loop binding protein of 41 kDa a, chloroplastic OS=Arabidopsis thaliana GN=CSP41A PE=1 SV=1	AT3G63140	GO:0006098 GO:0006364 GO:0009637 GO:0009657 GO:0009965 GO:0010114 GO:0010207 GO:0010218 GO:0015979 GO:0015995 GO:0019684 GO:0030154 GO:0032544 GO:0045727 GO:0045893	cell_differentiation chlorophyll_biosynthetic_process leaf_morphogenesis pentose-phosphate_shunt photosynthesis photosynthesis,_light_reaction photosystem_II_assembly plastid_organization plastid_translation positive_regulation_of_transcription,_DNA-dependent positive_regulation_of_translation rRNA_processing response_to_blue_light response_to_far_red_light response_to_red_light	GO:0003729 GO:0005515 GO:0008266	mRNA_binding poly(U)_RNA_binding protein_binding
483	contig_482	1501	5.66667	6.33333	4	4.66667	5.66667	7	4.33333	6.33333	4	3.66667	6	6	Medtr2g041690.1	0	88.7964	AT2G06005.1	5e-171	FIP1 | FRIGIDA interacting protein 1 |					AT2G06005	GO:0008150	biological_process	GO:0005515	protein_binding
484	contig_483	1622	3.33333	4.33333	9.66667	0.666667	2.33333	1	1	1.66667	1.33333	0	1	0.333333	cassava4.1	9e-152	73.6758	AT3G17790.1	2e-153	ATACP5, ATPAP17, PAP17 | purple acid phosphatase 17 |	Q9SCX8	1e-124	67.4194	PPA17_ARATH Purple acid phosphatase 17 OS=Arabidopsis thaliana GN=PAP17 PE=2 SV=1	AT3G17790	GO:0016036 GO:0019375 GO:0030643 GO:0042542 GO:0045892	cellular_phosphate_ion_homeostasis cellular_response_to_phosphate_starvation galactolipid_biosynthetic_process negative_regulation_of_transcription,_DNA-dependent response_to_hydrogen_peroxide	GO:0003993 GO:0004722 GO:0016787 GO:0016791	acid_phosphatase_activity hydrolase_activity phosphatase_activity protein_serine/threonine_phosphatase_activity
485	contig_484	2696	8	4.66667	2	4	5.33333	6	3	2	0.666667	1	2.66667	1.66667	Medtr1g076690.1	0	81.3771	AT4G25360.2	0	TRICHOME BIREFRINGENCE-LIKE 18		1e-180	53.9363		AT4G25360	GO:0008150 GO:0009630 GO:0042732	D-xylose_metabolic_process biological_process gravitropism
486	contig_485	615	4.66667	0.666667	0	1	1.33333	3.33333	2.33333	0.666667	0.333333	0.333333	1.66667	1.66667	Medtr2g100110.1	3e-82	11.528	AT3G13750.1	1e-72	BGAL1 | beta galactosidase 1 |	Q9SCW1	5e-63	88.8	BGAL1_ARATH Beta-galactosidase 1 OS=Arabidopsis thaliana GN=BGAL1 PE=1 SV=1	AT3G13750	GO:0005975 GO:0032880 GO:0042744 GO:0048767	carbohydrate_metabolic_process hydrogen_peroxide_catabolic_process regulation_of_protein_localization root_hair_elongation	GO:0003824 GO:0004553 GO:0004565 GO:0030246 GO:0043169	beta-galactosidase_activity carbohydrate_binding catalytic_activity cation_binding hydrolase_activity,_hydrolyzing_O-glycosyl_compounds
487	contig_486	1072	3.33333	1	0.333333	0	1.33333	1.66667	2.33333	0	0	0	0.666667	2	Medtr0008s0280.1	1e-81	52.5862	AT5G16770.2	2e-49	AtMYB9, MYB9 | myb domain protein 9 |	Q9SZP1	2e-41	64.0351	MYB4_ARATH Transcription repressor MYB4 OS=Arabidopsis thaliana GN=MYB4 PE=1 SV=1	AT5G16770	GO:0006355 GO:0009737	regulation_of_transcription,_DNA-dependent response_to_abscisic_acid_stimulus	GO:0003677 GO:0003700	DNA_binding sequence-specific_DNA_binding_transcription_factor_activity
488	contig_487	1068	3.66667	8.33333	7	0	3.33333	0	2.66667	7	6.66667	0.333333	4	0	Glyma.19G206200.1	9e-98	41.5144	AT1G48910.1	4e-67	YUC10 | Flavin-containing monooxygenase family protein |	Q9FVQ0	4e-55	49.5192	YUC10_ARATH Probable indole-3-pyruvate monooxygenase YUCCA10 OS=Arabidopsis thaliana GN=YUC10 PE=2 SV=1	AT1G48910	GO:0022603 GO:0042744 GO:0055114	hydrogen_peroxide_catabolic_process oxidation-reduction_process regulation_of_anatomical_structure_morphogenesis	GO:0004497 GO:0004499 GO:0016491 GO:0050660 GO:0050661	N,N-dimethylaniline_monooxygenase_activity NADP_binding flavin_adenine_dinucleotide_binding monooxygenase_activity oxidoreductase_activity
489	contig_488	2624	6.66667	3.33333	10.3333	6.66667	4.66667	6.33333	6	3	9.66667	4	5	4.66667	Medtr2g078760.1	1e-173	50	AT3G15260.2	2e-84	Protein phosphatase 2C family protein	Q9LDA7	8e-70	71.4286	P2C39_ARATH Probable protein phosphatase 2C 39 OS=Arabidopsis thaliana GN=At3g15260 PE=2 SV=1	AT3G15260			GO:0003824 GO:0004722	catalytic_activity protein_serine/threonine_phosphatase_activity
490	contig_489	2110	14.6667	5.33333	47.6667	0.666667	10.3333	0	10.3333	4.33333	43.3333	0	12.6667	0	Medtr1g112510.1	0	58.0066	AT1G68010.1	0	HPR, ATHPR1 | hydroxypyruvate reductase |	P13443	0	86.2797	DHGY_CUCSA Glycerate dehydrogenase OS=Cucumis sativus GN=HPR-A PE=2 SV=1	AT1G68010	GO:0006364 GO:0009637 GO:0009657 GO:0009773 GO:0009853 GO:0009854 GO:0010114 GO:0010207 GO:0010218 GO:0010304 GO:0015979 GO:0019344 GO:0019684 GO:0035304 GO:0042631 GO:0071482	PSII_associated_light-harvesting_complex_II_catabolic_process cellular_response_to_light_stimulus cellular_response_to_water_deprivation cysteine_biosynthetic_process oxidative_photosynthetic_carbon_pathway photorespiration photosynthesis photosynthesis,_light_reaction photosynthetic_electron_transport_in_photosystem_I photosystem_II_assembly plastid_organization rRNA_processing regulation_of_pro…	GO:0008266 GO:0008465	glycerate_dehydrogenase_activity poly(U)_RNA_binding
491	contig_490	2324	84.6667	0	0	0	37.3333	12.3333	32.3333	0	0	0	16	6.66667	Medtr1g075180.1	0	44.1953	AT3G01680.1	1e-48	CONTAINS InterPro DOMAIN/s: Mediator complex subunit Med28 (InterPro:IPR021640); BEST Arabidopsis thaliana pr					AT3G01680			GO:0043621	protein_self-association
492	contig_491	1924	14.3333	4.33333	2.33333	2	3.66667	7.66667	9.66667	2.66667	1	1.66667	2.33333	4.33333	Medtr4g122710.1	9e-106	73.1405
493	contig_492	2271	5.66667	6.33333	9	2.66667	7	1.33333	3.33333	5.33333	10.3333	2	6.66667	1.66667	Medtr7g108150.1	0	61.3061	AT2G47890.1	8e-84	B-box type zinc finger protein with CCT domain	O82256	3e-73	43.6813	COL13_ARATH Zinc finger protein CONSTANS-LIKE 13 OS=Arabidopsis thaliana GN=COL13 PE=2 SV=1	AT2G47890	GO:0006355 GO:0009611 GO:0009805 GO:0009963	coumarin_biosynthetic_process positive_regulation_of_flavonoid_biosynthetic_process regulation_of_transcription,_DNA-dependent response_to_wounding	GO:0003700 GO:0008270	sequence-specific_DNA_binding_transcription_factor_activity zinc_ion_binding
494	contig_493	1206	20.6667	9	8.66667	21	16.3333	35	22	7.66667	11	18.6667	17.3333	40.6667	Medtr3g078590.1	8e-138	59.9462	AT3G48140.1	1e-39	B12D protein					AT3G48140	GO:0010150	leaf_senescence	GO:0003674	molecular_function
495	contig_494	2381	16.3333	7.33333	10.3333	16.6667	15.3333	27	17.3333	7	10.6667	14.6667	18.3333	27.3333	Medtr2g094790.1	4e-125	71.5096	AT2G28305.1	5e-112	LOG1, ATLOG1 | Putative lysine decarboxylase family protein |	Q8RUN2	6e-90	81.592	LOG1_ARATH Cytokinin riboside 5'-monophosphate phosphoribohydrolase LOG1 OS=Arabidopsis thaliana GN=LOG1 PE=1 SV=1	AT2G28305	GO:0008150	biological_process	GO:0003674	molecular_function
496	contig_495	2621	3	8	5	4.33333	3.33333	4.33333	2	3.33333	3	2.33333	3	2.66667	Medtr4g053530.1	2e-27	5.82944	AT5G22470.1	5e-15	NAD+ ADP-ribosyltransferases;NAD+ ADP-ribosyltransferases	Q1SGF1	6e-22	92.5926	PARP3_MEDTR Putative poly [ADP-ribose] polymerase 3 OS=Medicago truncatula GN=PARP3 PE=3 SV=1	AT5G22470	GO:0006471	protein_ADP-ribosylation	GO:0003950	NAD+_ADP-ribosyltransferase_activity
497	contig_496	3627	5.33333	1.33333	1	1	3	3	3	1	1	1	3	2	Medtr3g102170.1	0	32.4262	AT5G47820.2	0	FRA1 | P-loop containing nucleoside triphosphate hydrolases superfamily protein |	O95239	4e-43	26.0223	KIF4A_HUMAN Chromosome-associated kinesin KIF4A OS=Homo sapiens GN=KIF4A PE=1 SV=3	AT5G47820	GO:0000394 GO:0007018 GO:0009086 GO:0010075 GO:0010215	RNA_splicing,_via_endonucleolytic_cleavage_and_ligation cellulose_microfibril_organization methionine_biosynthetic_process microtubule-based_movement regulation_of_meristem_growth	GO:0003777 GO:0005524	ATP_binding microtubule_motor_activity
498	contig_497	3931	11.6667	4	1.33333	0.666667	3.66667	3	8	5.33333	1.33333	0.333333	4.33333	2	Medtr1g018940.1	0	46.4685	AT5G47820.2	0	FRA1 | P-loop containing nucleoside triphosphate hydrolases superfamily protein |	O95239	1e-140	35.8892	KIF4A_HUMAN Chromosome-associated kinesin KIF4A OS=Homo sapiens GN=KIF4A PE=1 SV=3	AT5G47820	GO:0000394 GO:0007018 GO:0009086 GO:0010075 GO:0010215	RNA_splicing,_via_endonucleolytic_cleavage_and_ligation cellulose_microfibril_organization methionine_biosynthetic_process microtubule-based_movement regulation_of_meristem_growth	GO:0003777 GO:0005524	ATP_binding microtubule_motor_activity
499	contig_498	3941	13.3333	6.66667	7.33333	10	7	16.3333	10	9	10.3333	5.66667	10.3333	13.6667	Glyma.01G208100.1	0	70.1155	AT1G09620.1	0	ATP binding;leucine-tRNA ligases;aminoacyl-tRNA ligases;nucleotide binding;ATP binding;aminoacyl-tRNA ligases	Q9P2J5	0	49.5677	SYLC_HUMAN Leucine--tRNA ligase, cytoplasmic OS=Homo sapiens GN=LARS PE=1 SV=2	AT1G09620	GO:0006418 GO:0006429 GO:0008295	leucyl-tRNA_aminoacylation spermidine_biosynthetic_process tRNA_aminoacylation_for_protein_translation	GO:0000166 GO:0004812 GO:0004823 GO:0005524	ATP_binding aminoacyl-tRNA_ligase_activity leucine-tRNA_ligase_activity nucleotide_binding
500	contig_499	1958	6.66667	3.33333	2.66667	5	3.66667	4.66667	7.66667	3.33333	2	5	4.33333	5.33333	Medtr8g101890.2	5e-57	28.8726	AT4G26210.2	8e-43	Mitochondrial ATP synthase subunit G protein					AT4G26210	GO:0006626 GO:0015986 GO:0015992	ATP_synthesis_coupled_proton_transport protein_targeting_to_mitochondrion proton_transport	GO:0015078	hydrogen_ion_transmembrane_transporter_activity
501	contig_500	3324	14.3333	1.66667	0	7	7	9.33333	10	1	0	3	7	5.33333	Medtr5g021190.1	0	78.3242	AT4G36360.1	0	BGAL3 | beta-galactosidase 3 |	Q9SCV9	0	79.6319	BGAL3_ARATH Beta-galactosidase 3 OS=Arabidopsis thaliana GN=BGAL3 PE=1 SV=1	AT4G36360	GO:0005975 GO:0005990 GO:0006598 GO:0009664 GO:0009698 GO:0009832 GO:0010075 GO:0019513 GO:0019515 GO:0042398	carbohydrate_metabolic_process cellular_modified_amino_acid_biosynthetic_process lactose_catabolic_process lactose_catabolic_process,_using_glucoside_3-dehydrogenase lactose_catabolic_process_via_UDP-galactose phenylpropanoid_metabolic_process plant-type_cell_wall_biogenesis plant-type_cell_wall_organization polyamine_catabolic_process regulation_of_meristem_growth	GO:0003824 GO:0004553 GO:0004565 GO:0030246 GO:0043169	beta-galactosidase_activity carbohydrate_binding catalytic_activity cation_binding hydrolase_activity,_hydrolyzing_O-glycosyl_compounds
502	contig_501	1882	8.33333	2.33333	5.66667	0	5	0	8.66667	2.66667	7.33333	0	6.66667	0	Medtr7g077120.2	0	68.7836	AT2G45850.2	4e-60	AT hook motif DNA-binding family protein					AT2G45850	GO:0008150 GO:0010103	biological_process stomatal_complex_morphogenesis	GO:0003677	DNA_binding
503	contig_502	4650	5.33333	5.66667	7	5.33333	3.33333	7	5	5.33333	9.33333	4.66667	6	7.33333	Medtr3g104470.1	0	77.2778	AT2G26140.1	0	ftsh4 | FTSH protease 4 |	O80983	0	70.597	FTSH4_ARATH ATP-dependent zinc metalloprotease FTSH 4, mitochondrial OS=Arabidopsis thaliana GN=FTSH4 PE=1 SV=2	AT2G26140	GO:0006508 GO:0030163	protein_catabolic_process proteolysis	GO:0000166 GO:0004176 GO:0004222 GO:0004252 GO:0005524 GO:0008237 GO:0016887 GO:0017111	ATP-dependent_peptidase_activity ATP_binding ATPase_activity metalloendopeptidase_activity metallopeptidase_activity nucleoside-triphosphatase_activity nucleotide_binding serine-type_endopeptidase_activity
504	contig_503	2774	9	11	2.33333	3	4	5	6.33333	8.66667	1.66667	2	3.66667	3.66667	Medtr7g093450.1	0	32.7888	AT5G06700.1	0	TBR | Plant protein of unknown function (DUF828) |		1e-174	70.1456		AT5G06700	GO:0009827 GO:0009834 GO:0030244 GO:0045489	cellulose_biosynthetic_process pectin_biosynthetic_process plant-type_cell_wall_modification secondary_cell_wall_biogenesis	GO:0003674	molecular_function
505	contig_504	3591	2.66667	2	1.66667	0.666667	2.66667	1	1	2	2	0	2	0.333333	Medtr8g075440.1	0	49.1491	AT5G17680.1	6e-137	disease resistance protein (TIR-NBS-LRR class), putative	Q40392	1e-127	34.8018	TMVRN_NICGU TMV resistance protein N OS=Nicotiana glutinosa GN=N PE=1 SV=1	AT5G17680	GO:0006952 GO:0007165	defense_response signal_transduction	GO:0043531	ADP_binding
506	contig_505	1770	4	5.66667	10.6667	1.66667	4	6.66667	3.66667	4.33333	8.33333	1	5	10	Medtr8g073560.1	0	89.8734	AT2G17220.2	6e-165	Protein kinase superfamily protein	P27450	1e-130	59.7468	CX32_ARATH Probable serine/threonine-protein kinase Cx32, chloroplastic OS=Arabidopsis thaliana GN=At4g35600 PE=1 SV=2	AT2G17220	GO:0006468 GO:0006995 GO:0009627 GO:0009697 GO:0009863 GO:0010200 GO:0031347 GO:0031348 GO:0045087 GO:0050832	cellular_response_to_nitrogen_starvation defense_response_to_fungus innate_immune_response negative_regulation_of_defense_response protein_phosphorylation regulation_of_defense_response response_to_chitin salicylic_acid_biosynthetic_process salicylic_acid_mediated_signaling_pathway systemic_acquired_resistance	GO:0004672 GO:0004674 GO:0004713 GO:0005524 GO:0016301 GO:0016772	ATP_binding kinase_activity protein_kinase_activity protein_serine/threonine_kinase_activity protein_tyrosine_kinase_activity transferase_activity,_transferring_phosphorus-containing_groups
507	contig_506	4431	3.66667	4	4.66667	1.33333	2.66667	3.33333	2.33333	3.66667	5	1	4	2.66667	Glyma.16G117400.1	9e-98	35.473	AT3G09780.1	2e-36	CCR1, ATCRR1 | CRINKLY4 related 1 |	P27450	1e-117	59.0028	CX32_ARATH Probable serine/threonine-protein kinase Cx32, chloroplastic OS=Arabidopsis thaliana GN=At4g35600 PE=1 SV=2	AT3G09780	GO:0006468 GO:0009062	fatty_acid_catabolic_process protein_phosphorylation	GO:0004672 GO:0004674 GO:0005524 GO:0016301 GO:0016772 GO:0042803	ATP_binding kinase_activity protein_homodimerization_activity protein_kinase_activity protein_serine/threonine_kinase_activity transferase_activity,_transferring_phosphorus-containing_groups
508	contig_507	3737	3.66667	3.33333	2.66667	1.66667	2	2.33333	1.33333	3.66667	4	0.666667	2	1	PGSC0003DMT400049901	5e-158	20.9093	AT5G36930.1	5e-23	Disease resistance protein (TIR-NBS-LRR class) family	Q95SX7	5e-28	26.2332	RTBS_DROME Probable RNA-directed DNA polymerase from transposon BS OS=Drosophila melanogaster GN=RTase PE=2 SV=1	AT5G36930	GO:0006952 GO:0007165	defense_response signal_transduction	GO:0043531	ADP_binding
509	contig_508	1611	13.3333	5	3.66667	1	18.6667	12	17	6	2.33333	1.66667	23.3333	12.6667	Medtr7g405830.1	0	61.5579	AT2G43120.1	6e-154	RmlC-like cupins superfamily protein	Q9ZW82	1e-123	72.3906	PIRL2_ARATH Pirin-like protein At2g43120 OS=Arabidopsis thaliana GN=At2g43120 PE=2 SV=3	AT2G43120	GO:0008150	biological_process	GO:0005516	calmodulin_binding
510	contig_509	3934	23.3333	8	4.66667	6.66667	12	26	13.6667	5.66667	4.66667	4	12.3333	16.3333	Medtr3g030040.1	0	51.6897	AT5G05170.1	0	CESA3, IXR1, ATCESA3, ATH-B, CEV1 | Cellulose synthase family protein |	Q941L0	0	82.282	CESA3_ARATH Cellulose synthase A catalytic subunit 3 [UDP-forming] OS=Arabidopsis thaliana GN=CESA3 PE=1 SV=2	AT5G05170	GO:0000271 GO:0006096 GO:0006816 GO:0006833 GO:0006952 GO:0006972 GO:0007030 GO:0007389 GO:0008361 GO:0009266 GO:0009651 GO:0009750 GO:0009809 GO:0009825 GO:0009832 GO:0009833 GO:0009834 GO:0009926 GO:0009932 GO:0010015 GO:0010817 GO:0016049 GO:0016126 GO:0030243 GO:0030244 GO:0040007 GO:0042546 GO:0043255 GO:0043481 GO:0046686 GO:0048767 GO:0071555	Golgi_organization anthocyanin_accumulation_in_tissues_in_response_to_UV_light auxin_polar_transport calcium_ion_transport cell_growth cell_tip_growth cell_wall_biogenesis cell_wall_organization cellulose_biosynthetic_process cellulose_metabolic_process defense_response glycolysis growth hyperosmotic_response lignin_biosynthetic_process multidimensional_cell_growth pattern_specification_process p…	GO:0008270 GO:0016757 GO:0016759 GO:0016760	cellulose_synthase_(UDP-forming)_activity cellulose_synthase_activity transferase_activity,_transferring_glycosyl_groups zinc_ion_binding
511	contig_510	835	28.6667	18.3333	19.3333	24.6667	25.6667	23.6667	23	10	8.66667	15.3333	18	16.6667	Medtr1g115325.1	5e-122	45.8432	AT5G59840.1	4e-97	Ras-related small GTP-binding family protein	P28186	2e-73	85.2761	RAE1C_ARATH Ras-related protein RABE1c OS=Arabidopsis thaliana GN=RABE1C PE=1 SV=1	AT5G59840	GO:0007264 GO:0015031	protein_transport small_GTPase_mediated_signal_transduction	GO:0005525	GTP_binding
512	contig_511	1447	8	4.66667	3.66667	6.33333	4.66667	8.66667	9	6.33333	4	5.33333	7.33333	9.66667	Medtr3g083550.1	3e-90	41.72	AT3G13570.1	9e-50	SCL30A, At-SCL30A | SC35-like splicing factor 30A |	Q9SEU4	2e-42	82.4742	SR33_ARATH Serine/arginine-rich splicing factor 33 OS=Arabidopsis thaliana GN=SR33 PE=1 SV=1	AT3G13570	GO:0000398 GO:0006355 GO:0008380 GO:0030422 GO:0035196 GO:0043687 GO:0045893	RNA_splicing mRNA_splicing,_via_spliceosome positive_regulation_of_transcription,_DNA-dependent post-translational_protein_modification production_of_miRNAs_involved_in_gene_silencing_by_miRNA production_of_siRNA_involved_in_RNA_interference regulation_of_transcription,_DNA-dependent	GO:0000166 GO:0003676 GO:0003723	RNA_binding nucleic_acid_binding nucleotide_binding
513	contig_512	2685	8	3.66667	3	3.33333	4.33333	6.33333	6.33333	4	3.66667	3	5	6	Medtr4g103610.1	0	52.1739	AT4G24840.1	0	FUNCTIONS IN: molecular_function unknown; INVOLVED IN: protein transport, Golgi organization; LOCATED IN: vac	Q921L5	2e-69	25.0333	COG2_MOUSE Conserved oligomeric Golgi complex subunit 2 OS=Mus musculus GN=Cog2 PE=2 SV=2	AT4G24840	GO:0007030 GO:0015031	Golgi_organization protein_transport	GO:0003674	molecular_function
514	contig_513	1515	115	30.6667	10.6667	18	55.6667	48.6667	90	10.3333	4.33333	13.6667	41	36.3333	Medtr3g073990.1	1e-102	36.0773	AT4G08685.1	6e-49	SAH7 | Pollen Ole e 1 allergen and extensin family protein |	P33050	4e-24	38.2166	PSC13_MAIZE Pollen-specific protein C13 OS=Zea mays GN=MGS1 PE=2 SV=1	AT4G08685	GO:0006816 GO:0007030 GO:0008150 GO:0009651 GO:0019344 GO:0042546	Golgi_organization biological_process calcium_ion_transport cell_wall_biogenesis cysteine_biosynthetic_process response_to_salt_stress	GO:0003674	molecular_function
515	contig_514	1659	2.33333	0.333333	0	0	0.666667	1	2	0	0	0	1	1
516	contig_515	3022	2.66667	2	2.33333	1.33333	2.66667	3	2.66667	2	2.33333	1	2.33333	3	Medtr3g080050.1	0	53.3976	AT3G21630.1	2e-162	CERK1, LYSM RLK1 | chitin elicitor receptor kinase 1 |	A8R7E6	1e-132	73.6527	CERK1_ARATH Chitin elicitor receptor kinase 1 OS=Arabidopsis thaliana GN=CERK1 PE=1 SV=1	AT3G21630	GO:0002679 GO:0002752 GO:0006468 GO:0006612 GO:0006944 GO:0009627 GO:0009697 GO:0009817 GO:0010200 GO:0010363 GO:0030968 GO:0031347 GO:0032491 GO:0032499 GO:0035556 GO:0042742 GO:0043069 GO:0045087 GO:0046777 GO:0071219 GO:0071323	cell_surface_pattern_recognition_receptor_signaling_pathway cellular_membrane_fusion cellular_response_to_chitin cellular_response_to_molecule_of_bacterial_origin defense_response_to_bacterium defense_response_to_fungus,_incompatible_interaction detection_of_molecule_of_fungal_origin detection_of_peptidoglycan endoplasmic_reticulum_unfolded_protein_response innate_immune_response intracellular_si…	GO:0004674 GO:0005515 GO:0008061 GO:0016301 GO:0019199 GO:0042803 GO:2001080	chitin_binding chitosan_binding kinase_activity protein_binding protein_homodimerization_activity protein_serine/threonine_kinase_activity transmembrane_receptor_protein_kinase_activity
517	contig_516	2518	5.66667	4.66667	0	0	8.66667	1	7	7	0	0	9	0.666667	Medtr7g111260.1	0	36.7021	AT1G59740.1	2e-138	Major facilitator superfamily protein	Q93VV5	1e-118	43.0403	PTR16_ARATH Probable peptide/nitrate transporter At1g59740 OS=Arabidopsis thaliana GN=At1g59740 PE=2 SV=1	AT1G59740	GO:0006857 GO:0009624	oligopeptide_transport response_to_nematode	GO:0005215	transporter_activity
518	contig_517	310	1.33333	0.333333	0	1.66667	0.666667	1.33333	0	0.333333	0	0	0.666667	0	PGSC0003DMT400038088	1e-31	4.36187
519	contig_518	3217	23.3333	7.33333	1	16.3333	8	45	16.3333	6.66667	1.33333	11	9.66667	36	Medtr6g088715.1	0	67.6824	AT1G80740.1	0	CMT1, DMT4 | chromomethylase 1 | chr1	Q94F88	0	52.6642	CMT3_ARATH DNA (cytosine-5)-methyltransferase CMT3 OS=Arabidopsis thaliana GN=CMT3 PE=1 SV=2	AT1G80740	GO:0006306 GO:0009294	DNA_mediated_transformation DNA_methylation	GO:0003677	DNA_binding
520	contig_519	1404	51	0	0	0.333333	2.66667	33	1	0	0	0	0	22.3333	Medtr4g079160.1	6e-169	62.8995	AT4G35160.1	2e-44	O-methyltransferase family protein	B6VJS4	1e-93	51.5759	ROMT_VITVI Trans-resveratrol di-O-methyltransferase OS=Vitis vinifera GN=ROMT PE=1 SV=2	AT4G35160			GO:0008168 GO:0008171 GO:0046983	O-methyltransferase_activity methyltransferase_activity protein_dimerization_activity
521	contig_520	5437	4	1.66667	4	1	1	1.33333	3.66667	2.33333	4	0.666667	1.33333	1.66667	Medtr4g006080.1	2e-138	11.5285	ATCG01130.1	3e-140	YCF1.2 | Ycf1 protein |	Q9BBN6	0	53.8031	YCF1_LOTJA Putative membrane protein ycf1 OS=Lotus japonicus GN=ycf1 PE=3 SV=1	ATCG01130	GO:0045037	protein_import_into_chloroplast_stroma	GO:0005515 GO:0008565	protein_binding protein_transporter_activity
522	contig_521	2735	4	3.66667	2.33333	3.33333	2.66667	5.33333	2.66667	3	2	2	2.33333	3	Medtr2g436300.1	0	49.1323	AT3G06860.1	0	MFP2, ATMFP2 | multifunctional protein 2 |	Q9ZPI5	0	72.6667	MFP2_ARATH Peroxisomal fatty acid beta-oxidation multifunctional protein MFP2 OS=Arabidopsis thaliana GN=MFP2 PE=1 SV=1	AT3G06860	GO:0006631 GO:0006635 GO:0007031 GO:0008152 GO:0009062 GO:0009407 GO:0043161 GO:0051788 GO:0055114 GO:0080129	fatty_acid_beta-oxidation fatty_acid_catabolic_process fatty_acid_metabolic_process metabolic_process oxidation-reduction_process peroxisome_organization proteasomal_ubiquitin-dependent_protein_catabolic_process proteasome_core_complex_assembly response_to_misfolded_protein toxin_catabolic_process	GO:0000166 GO:0003824 GO:0003857 GO:0004300 GO:0016491 GO:0016508 GO:0016616 GO:0050662	3-hydroxyacyl-CoA_dehydrogenase_activity catalytic_activity coenzyme_binding enoyl-CoA_hydratase_activity long-chain-enoyl-CoA_hydratase_activity nucleotide_binding oxidoreductase_activity oxidoreductase_activity,_acting_on_the_CH-OH_group_of_donors,_NAD_or_NADP_as_acceptor
523	contig_522	1673	12.6667	11.6667	9.66667	14.3333	8.33333	6.33333	8	6	5	8.66667	5.66667	4.33333	Medtr3g009730.1	0	75.9777	AT1G13560.1	0	AAPT1, ATAAPT1 | aminoalcoholphosphotransferase 1 |		0	76.7442		AT1G13560	GO:0008654 GO:0046686	phospholipid_biosynthetic_process response_to_cadmium_ion	GO:0016780 GO:0030572	phosphatidyltransferase_activity phosphotransferase_activity,_for_other_substituted_phosphate_groups
524	contig_523	387	8.66667	3	2.33333	6.66667	2.33333	5.33333	9	1.66667	1	5.33333	2	7	Medtr5g024180.1	2e-27	18.543	AT1G20696.2	1e-13	HMGB3, NFD3, NFD03 | high mobility group B3 |	P93047	1e-11	70.4545	HMGB3_ARATH High mobility group B protein 3 OS=Arabidopsis thaliana GN=HMGB3 PE=1 SV=1	AT1G20696	GO:0006007 GO:0006333	chromatin_assembly_or_disassembly glucose_catabolic_process	GO:0003677 GO:0003682 GO:0003700 GO:0030527	DNA_binding chromatin_binding sequence-specific_DNA_binding_transcription_factor_activity structural_constituent_of_chromatin
525	contig_524	2820	2.33333	2	1.33333	2	1.66667	2.66667	2	1	1	2	1.33333	2							Q04088	1e-13	33.8308	POF21_ARATH Probable transcription factor PosF21 OS=Arabidopsis thaliana GN=POSF21 PE=2 SV=1
526	contig_525	2755	2.33333	1	1.33333	2	1.66667	2.33333	1.66667	1	1	2	1.33333	1.33333	Medtr4g072090.1	1e-102	28.2799	AT4G38900.3	1e-73	Basic-leucine zipper (bZIP) transcription factor family protein	Q04088	5e-17	34.9057	POF21_ARATH Probable transcription factor PosF21 OS=Arabidopsis thaliana GN=POSF21 PE=2 SV=1	AT4G38900	GO:0006355 GO:0009410 GO:0030968	endoplasmic_reticulum_unfolded_protein_response regulation_of_transcription,_DNA-dependent response_to_xenobiotic_stimulus	GO:0003677 GO:0003700 GO:0043565 GO:0046983	DNA_binding protein_dimerization_activity sequence-specific_DNA_binding sequence-specific_DNA_binding_transcription_factor_activity
527	contig_526	1696	24.6667	20.6667	59	4	13	4.66667	18	10.3333	28.3333	3.33333	10.6667	4								1e-141	73.3524
528	contig_527	1487	4.33333	3	6.33333	1	2	1	1.66667	1	1.66667	0	1	0								1e-18	86.7925
529	contig_528	1571	26.6667	22	58.3333	4.66667	14	4.66667	19.6667	11.3333	31	3.66667	12.3333	4.66667	Medtr1g071110.1	0	66.1017	AT3G63410.1	1e-175	APG1, VTE3, IEP37, E37 | S-adenosyl-L-methionine-dependent methyltransferases superfamily protein |		1e-141	73.3524		AT3G63410	GO:0006655 GO:0008152 GO:0010189 GO:0010236 GO:0019288 GO:0019761	glucosinolate_biosynthetic_process isopentenyl_diphosphate_biosynthetic_process,_mevalonate-independent_pathway metabolic_process phosphatidylglycerol_biosynthetic_process plastoquinone_biosynthetic_process vitamin_E_biosynthetic_process	GO:0008168 GO:0008757 GO:0051741	2-methyl-6-phytyl-1,4-benzoquinone_methyltransferase_activity S-adenosylmethionine-dependent_methyltransferase_activity methyltransferase_activity
530	contig_529	5208	1.66667	1.66667	1.66667	2	1.33333	2	1	2	2	1.33333	1.33333	1	Glyma.06G108500.1	0	25.8183	AT2G31650.1	6e-29	ATX1, SDG27 | homologue of trithorax |	Q803A0	4e-32	34.8548	JADE1_DANRE Protein Jade-1 OS=Danio rerio GN=phf17 PE=2 SV=1	AT2G31650	GO:0006261 GO:0006306 GO:0006342 GO:0006355 GO:0009909 GO:0009965 GO:0010093 GO:0016458 GO:0016570 GO:0016572 GO:0031047 GO:0034968 GO:0035556 GO:0048449 GO:0051567 GO:0051568	DNA-dependent_DNA_replication DNA_methylation chromatin_silencing floral_organ_formation gene_silencing gene_silencing_by_RNA histone_H3-K4_methylation histone_H3-K9_methylation histone_lysine_methylation histone_modification histone_phosphorylation intracellular_signal_transduction leaf_morphogenesis regulation_of_flower_development regulation_of_transcription,_DNA-dependent specification_of_flo…	GO:0003677 GO:0008270 GO:0010314 GO:0018024 GO:0044212	DNA_binding histone-lysine_N-methyltransferase_activity phosphatidylinositol-5-phosphate_binding transcription_regulatory_region_DNA_binding zinc_ion_binding
531	contig_530	1702	1.33333	1.33333	2.33333	1	1.33333	1.33333	1	1.66667	2	0.666667	1	1	Medtr8g005245.1	5e-48	23.9544				P35100	2e-59	66.1458	CLPC_PEA Chaperone protein ClpC, chloroplastic OS=Pisum sativum PE=1 SV=1
532	contig_531	1280	2.33333	3.33333	4.66667	1	2	2.33333	1.33333	2.66667	6.33333	1	2.66667	1.33333	Medtr8g100040.1	8e-161	25.5887	AT5G50920.1	1e-103	CLPC, ATHSP93-V, HSP93-V, DCA1, CLPC1 | CLPC homologue 1 |	P35100	1e-104	71.4777	CLPC_PEA Chaperone protein ClpC, chloroplastic OS=Pisum sativum PE=1 SV=1	AT5G50920	GO:0006289 GO:0009658 GO:0009902 GO:0010027 GO:0010304 GO:0010380 GO:0019538 GO:0034660 GO:0042744 GO:0042793 GO:0045036 GO:0045037	PSII_associated_light-harvesting_complex_II_catabolic_process chloroplast_organization chloroplast_relocation hydrogen_peroxide_catabolic_process ncRNA_metabolic_process nucleotide-excision_repair protein_import_into_chloroplast_stroma protein_metabolic_process protein_targeting_to_chloroplast regulation_of_chlorophyll_biosynthetic_process thylakoid_membrane_organization transcription_from_plasti…	GO:0000166 GO:0003677 GO:0004176 GO:0004518 GO:0005524 GO:0016887 GO:0017111	ATP-dependent_peptidase_activity ATP_binding ATPase_activity DNA_binding nuclease_activity nucleoside-triphosphatase_activity nucleotide_binding
533	contig_532	5417	1.66667	1.66667	2	1.33333	0.666667	2	1	2	2	1	1.33333	1.33333	Medtr3g073320.1	0	40.3606	AT1G77800.1	4e-153	PHD finger family protein	Q803A0	4e-32	34.8548	JADE1_DANRE Protein Jade-1 OS=Danio rerio GN=phf17 PE=2 SV=1	AT1G77800	GO:0009630	gravitropism	GO:0008270	zinc_ion_binding
534	contig_533	5076	2.66667	2.66667	2.33333	2	1.66667	4	1	2	1.66667	1.33333	2	2	Medtr5g034430.1	0	23.91	AT1G60200.1	8e-92	splicing factor PWI domain-containing protein / RNA recognition motif (RRM)-containing protein	B2RY56	1e-22	42.9825	RBM25_MOUSE RNA-binding protein 25 OS=Mus musculus GN=Rbm25 PE=1 SV=2	AT1G60200	GO:0006397	mRNA_processing	GO:0000166 GO:0003676	nucleic_acid_binding nucleotide_binding
535	contig_534	2288	37	9	83	0	27.6667	0	17.6667	4.66667	64.3333	0	20.3333	0	Medtr4g064750.1	1e-179	55.7762	AT3G46780.1	4e-139	PTAC16 | plastid transcriptionally active 16 |	Q8SKU2	2e-15	26.2172	TIC62_PEA Protein TIC 62, chloroplastic OS=Pisum sativum GN=TIC62 PE=1 SV=2	AT3G46780	GO:0006098 GO:0006364 GO:0007623 GO:0009637 GO:0009902 GO:0010027 GO:0010103 GO:0010114 GO:0010218 GO:0015979 GO:0015995 GO:0016117 GO:0019684 GO:0019761 GO:0034660	carotenoid_biosynthetic_process chlorophyll_biosynthetic_process chloroplast_relocation circadian_rhythm glucosinolate_biosynthetic_process ncRNA_metabolic_process pentose-phosphate_shunt photosynthesis photosynthesis,_light_reaction rRNA_processing response_to_blue_light response_to_far_red_light response_to_red_light stomatal_complex_morphogenesis thylakoid_membrane_organization	GO:0000166	nucleotide_binding
536	contig_535	3520	11.3333	5.66667	5.33333	5.66667	5.66667	17.3333	12.3333	5.33333	4.33333	4	8	21	Medtr8g088730.1	0	53.5217	AT1G10950.1	0	TMN1, AtTMN1 | transmembrane nine 1 |	Q9HD45	1e-154	47.9718	TM9S3_HUMAN Transmembrane 9 superfamily member 3 OS=Homo sapiens GN=TM9SF3 PE=1 SV=2	AT1G10950
537	contig_536	3463	13	7	6.33333	7	7.33333	22	10.6667	5.66667	4.33333	4	7.66667	16.6667	Medtr8g088730.1	0	53.5217	AT1G10950.1	0	TMN1, AtTMN1 | transmembrane nine 1 |	Q9HD45	1e-156	48.5009	TM9S3_HUMAN Transmembrane 9 superfamily member 3 OS=Homo sapiens GN=TM9SF3 PE=1 SV=2	AT1G10950
538	contig_537	2174	8	4	6	5.33333	4	8	3.33333	2.33333	5.33333	3	3.66667	4.33333	Medtr1g106040.1	0	76.8072	AT4G26300.1	0	emb1027 | Arginyl-tRNA synthetase, class Ic |	P37880	1e-139	47.0785	SYRC_CRIGR Arginine--tRNA ligase, cytoplasmic OS=Cricetulus griseus GN=RARS PE=2 SV=1	AT4G26300	GO:0006164 GO:0006418 GO:0006420 GO:0009793 GO:0010162 GO:0010564 GO:0048366 GO:0048825	arginyl-tRNA_aminoacylation cotyledon_development embryo_development_ending_in_seed_dormancy leaf_development purine_nucleotide_biosynthetic_process regulation_of_cell_cycle_process seed_dormancy_process tRNA_aminoacylation_for_protein_translation	GO:0000166 GO:0004812 GO:0004814 GO:0005524	ATP_binding aminoacyl-tRNA_ligase_activity arginine-tRNA_ligase_activity nucleotide_binding
539	contig_538	1065	2.66667	3.66667	4	1.33333	2.33333	3.33333	0.333333	0.333333	0.666667	0	0	0.333333
540	contig_539	2836	90.3333	7.66667	1	8.66667	8	19	37.6667	7	2	4.33333	10	13	Medtr3g096900.1	0	89.1304	AT5G63810.1	0	BGAL10 | beta-galactosidase 10 |	Q9FN08	0	69.4678	BGA10_ARATH Beta-galactosidase 10 OS=Arabidopsis thaliana GN=BGAL10 PE=2 SV=1	AT5G63810	GO:0005975 GO:0080167	carbohydrate_metabolic_process response_to_karrikin	GO:0003824 GO:0004553 GO:0004565 GO:0043169	beta-galactosidase_activity catalytic_activity cation_binding hydrolase_activity,_hydrolyzing_O-glycosyl_compounds
541	contig_540	1172	6	3.66667	5.33333	5	5	4.33333	0	0	0	0	0	0
542	contig_541	4258	9.33333	12.6667	6.33333	8	7.33333	9	6	12.3333	7.33333	4.66667	8.33333	6.66667	Medtr1g079510.1	0	70.0194	AT3G04240.1	0	SEC | Tetratricopeptide repeat (TPR)-like superfamily protein |	Q9M8Y0	0	85.214	SEC_ARATH Probable UDP-N-acetylglucosamine--peptide N-acetylglucosaminyltransferase SEC OS=Arabidopsis thaliana GN=SEC PE=2 SV=1	AT3G04240	GO:0006493	protein_O-linked_glycosylation	GO:0016757	transferase_activity,_transferring_glycosyl_groups
543	contig_542	3125	1	1.33333	0.666667	1	1.66667	1.66667	0.333333	1	0	0	0.333333	0.333333	Medtr4g090580.1	6e-106	24.6844	AT2G29990.1	3e-68	NDA2 | alternative NAD(P)H dehydrogenase 2 |	O80874	3e-67	71.9298	NDA2_ARATH Alternative NAD(P)H dehydrogenase 2, mitochondrial OS=Arabidopsis thaliana GN=NDA2 PE=1 SV=1	AT2G29990	GO:0055114	oxidation-reduction_process	GO:0003954 GO:0016491 GO:0050660	NADH_dehydrogenase_activity flavin_adenine_dinucleotide_binding oxidoreductase_activity
544	contig_543	2558	1.33333	1	1	1	1	1.33333	0	0.666667	0	0.333333	1	0.666667	Medtr2g046130.1	0	38.1753	AT4G21490.1	2e-21	NDB3 | NAD(P)H dehydrogenase B3 |	Q8GWA1	8e-67	60.5381	NDA1_ARATH Alternative NAD(P)H dehydrogenase 1, mitochondrial OS=Arabidopsis thaliana GN=NDA1 PE=2 SV=1	AT4G21490	GO:0055114	oxidation-reduction_process	GO:0003954 GO:0005509 GO:0016491 GO:0050660	NADH_dehydrogenase_activity calcium_ion_binding flavin_adenine_dinucleotide_binding oxidoreductase_activity
545	contig_544	2281	1.66667	3.66667	2.33333	1.33333	1.33333	2	1	2.33333	2	1.66667	1.33333	1	Medtr4g011790.2	2e-41	10.0398	AT4G38790.1	2e-15	ER lumen protein retaining receptor family protein					AT4G38790	GO:0006621 GO:0015031	protein_retention_in_ER_lumen protein_transport	GO:0004872 GO:0046923	ER_retention_sequence_binding receptor_activity
546	contig_545	1862	7	4	2	4	2.66667	6.66667	6.33333	5.33333	2.66667	3	3.66667	5.66667	Medtr1g021670.1	0	63.2265	AT5G42660.1	0	Protein of unknown function (DUF616)					AT5G42660	GO:0006672	ceramide_metabolic_process	GO:0016757	transferase_activity,_transferring_glycosyl_groups
547	contig_546	2490	16.6667	2.66667	1.33333	3	4	15.6667	12.6667	3.66667	2	2	4.33333	9.33333	Medtr7g073720.2	1e-166	34.7127	AT3G08670.1	1e-68	unknown protein; BEST Arabidopsis thaliana protein match is: unknown protein (TAIR:AT3G51540.1); Has 48380 Bl					AT3G08670	GO:0006979	response_to_oxidative_stress
548	contig_547	882	1.66667	0.666667	0.666667	1	0.666667	1	0.333333	0.333333	0.666667	0	0.666667	0	Medtr6g087320.1	2e-54	7.05515
549	contig_548	3523	6.66667	10.6667	3	0	1.66667	0	2	7.33333	2.33333	0	1	0	Glyma.15G043600.1	2e-106	19.6262	AT3G25250.1	1e-59	AGC2-1, AGC2, OXI1, AtOXI1 | AGC (cAMP-dependent, cGMP-dependent and protein kinase C) kinase family protein |	O48963	0	66.0966	PHOT1_ARATH Phototropin-1 OS=Arabidopsis thaliana GN=PHOT1 PE=1 SV=1	AT3G25250	GO:0006468 GO:0006979 GO:0009611 GO:0010200	protein_phosphorylation response_to_chitin response_to_oxidative_stress response_to_wounding	GO:0004672 GO:0004674 GO:0005515 GO:0005524 GO:0016301 GO:0016772 GO:0019901	ATP_binding kinase_activity protein_binding protein_kinase_activity protein_kinase_binding protein_serine/threonine_kinase_activity transferase_activity,_transferring_phosphorus-containing_groups
550	contig_549	3257	7.66667	9.33333	4.33333	0	2	0	2	8.33333	3	0	1	0	Medtr2g095980.1	2e-169	26.004	AT3G45780.2	0	PHOT1, NPH1, JK224, RPT1 | phototropin 1 |	O48963	0	65.8659	PHOT1_ARATH Phototropin-1 OS=Arabidopsis thaliana GN=PHOT1 PE=1 SV=1	AT3G45780	GO:0000160 GO:0006355 GO:0006468 GO:0007165 GO:0009637 GO:0009638 GO:0009644 GO:0009744 GO:0009903 GO:0009904 GO:0010114 GO:0010119 GO:0010155 GO:0010218 GO:0010362 GO:0046777	chloroplast_accumulation_movement chloroplast_avoidance_movement negative_regulation_of_anion_channel_activity_by_blue_light phosphorelay_signal_transduction_system phototropism protein_autophosphorylation protein_phosphorylation regulation_of_proton_transport regulation_of_stomatal_movement regulation_of_transcription,_DNA-dependent response_to_blue_light response_to_far_red_light response_to_hi…	GO:0004672 GO:0004674 GO:0005515 GO:0009882 GO:0010181 GO:0016301 GO:0042802	FMN_binding blue_light_photoreceptor_activity identical_protein_binding kinase_activity protein_binding protein_kinase_activity protein_serine/threonine_kinase_activity
551	contig_550	1256	21.6667	7.66667	7	21	12	20	29	9.66667	7.33333	18.6667	17	23.3333	Medtr2g015360.1	9e-167	74.3268	AT2G44065.2	6e-60	Ribosomal protein L2 family	P92812	1e-40	54.717	RM02_ORYSJ 60S ribosomal protein L2, mitochondrial OS=Oryza sativa subsp. japonica GN=RPL2 PE=2 SV=2	AT2G44065	GO:0006354 GO:0006412 GO:0006511 GO:0009853 GO:0051788 GO:0080129	DNA-dependent_transcription,_elongation photorespiration proteasome_core_complex_assembly response_to_misfolded_protein translation ubiquitin-dependent_protein_catabolic_process	GO:0003723 GO:0003735 GO:0016740	RNA_binding structural_constituent_of_ribosome transferase_activity
552	contig_551	1828	18.6667	1.66667	0.333333	0	5.33333	1	18.3333	1	0	0.333333	5.33333	1	Medtr3g080190.1	0	90.5695	AT2G32990.1	0	AtGH9B8, GH9B8 | glycosyl hydrolase 9B8 |	O48766	0	74.1273	GUN11_ARATH Endoglucanase 11 OS=Arabidopsis thaliana GN=At2g32990 PE=2 SV=1	AT2G32990	GO:0005975	carbohydrate_metabolic_process	GO:0003824 GO:0004553	catalytic_activity hydrolase_activity,_hydrolyzing_O-glycosyl_compounds
553	contig_552	552	2	2	1.33333	1.66667	0.666667	1.33333	0.666667	0	0	0.333333	0.333333	0							Q681Q7	3e-30	76.8293	Y1390_ARATH Uncharacterized protein At1g03900 OS=Arabidopsis thaliana GN=At1g03900 PE=2 SV=1
554	contig_553	2009	8.66667	11.6667	5	5.66667	4.66667	13.6667	9	13	6.33333	4.33333	6	15	Medtr2g061630.1	0	67.1766	AT2G44350.1	0	ATCS, CSY4 | Citrate synthase family protein |	P49298	0	71.6738	CISY_CITMA Citrate synthase, mitochondrial OS=Citrus maxima GN=CIT PE=2 SV=1	AT2G44350	GO:0006096 GO:0006099 GO:0009060 GO:0044262 GO:0046686	aerobic_respiration cellular_carbohydrate_metabolic_process glycolysis response_to_cadmium_ion tricarboxylic_acid_cycle	GO:0004108 GO:0005524 GO:0008270 GO:0046912	ATP_binding citrate_(SI)-synthase_activity transferase_activity,_transferring_acyl_groups,_acyl_groups_converted_into_alkyl_on_transfer zinc_ion_binding
555	contig_554	2420	8	8.33333	4.66667	4	5.66667	10.6667	8.66667	8	4.33333	3.33333	6.33333	9.66667	Medtr1g069765.1	8e-109	32.8	AT1G03900.1	4e-83	ATNAP4, NAP4 | non-intrinsic ABC protein 4 |	P49298	1e-177	73.5149	CISY_CITMA Citrate synthase, mitochondrial OS=Citrus maxima GN=CIT PE=2 SV=1	AT1G03900	GO:0000902 GO:0006858 GO:0006897 GO:0016049 GO:0048193	Golgi_vesicle_transport cell_growth cell_morphogenesis endocytosis extracellular_transport	GO:0005215 GO:0042626	ATPase_activity,_coupled_to_transmembrane_movement_of_substances transporter_activity
556	contig_555	4626	8	5	4.66667	1.66667	2.33333	9.33333	3.33333	2.33333	6.33333	1	2	5.33333	Medtr5g094230.1	0	63.8469	AT1G66970.1	0	SVL2 | SHV3-like 2 |	Q7Y208	0	57.2555	GLPQ3_ARATH Probable glycerophosphoryl diester phosphodiesterase 3 OS=Arabidopsis thaliana GN=GPDL3 PE=1 SV=2	AT1G66970	GO:0006071 GO:0006629 GO:0030643	cellular_phosphate_ion_homeostasis glycerol_metabolic_process lipid_metabolic_process	GO:0008081 GO:0008889 GO:0016301	glycerophosphodiester_phosphodiesterase_activity kinase_activity phosphoric_diester_hydrolase_activity
557	contig_556	3855	8.66667	5.66667	5	2	3	9.33333	3.33333	3	5.33333	1	2.33333	5.33333	Medtr5g094230.1	0	42.6989	AT1G66970.1	4e-129	SVL2 | SHV3-like 2 |	Q7Y208	1e-113	57.027	GLPQ3_ARATH Probable glycerophosphoryl diester phosphodiesterase 3 OS=Arabidopsis thaliana GN=GPDL3 PE=1 SV=2	AT1G66970	GO:0006071 GO:0006629 GO:0030643	cellular_phosphate_ion_homeostasis glycerol_metabolic_process lipid_metabolic_process	GO:0008081 GO:0008889 GO:0016301	glycerophosphodiester_phosphodiesterase_activity kinase_activity phosphoric_diester_hydrolase_activity
558	contig_557	3445	9	5.33333	4.33333	2.33333	3.66667	9.33333	3.66667	3	5	1	2.66667	5	Medtr1g108685.1	2e-81	47.6868				Q7Y208	4e-59	55	GLPQ3_ARATH Probable glycerophosphoryl diester phosphodiesterase 3 OS=Arabidopsis thaliana GN=GPDL3 PE=1 SV=2
559	contig_558	5201	6.33333	4.66667	5	3	3.66667	5.33333	4.66667	4	3.66667	2	3	4	Medtr2g079740.1	0	60.2399	AT5G54200.1	0	Transducin/WD40 repeat-like superfamily protein	Q42656	1e-146	69.5015	AGAL_COFAR Alpha-galactosidase OS=Coffea arabica PE=1 SV=1	AT5G54200	GO:0007165	signal_transduction	GO:0004871	signal_transducer_activity
560	contig_559	4881	10.6667	6.66667	10.6667	4	5.33333	7	7.33333	5.33333	6.66667	2.33333	4.33333	5.66667	Medtr2g079740.1	0	60.2399	AT5G54200.1	0	Transducin/WD40 repeat-like superfamily protein	Q42656	1e-151	67.027	AGAL_COFAR Alpha-galactosidase OS=Coffea arabica PE=1 SV=1	AT5G54200	GO:0007165	signal_transduction	GO:0004871	signal_transducer_activity
561	contig_560	2075	2	1	1.66667	0.666667	0.666667	0.333333	0.666667	0.666667	1	0	0.666667	0	PGSC0003DMT400019637	2e-63	28.4872				Q9FLG8	1e-129	57.3892	SPNS2_ARATH Probable sphingolipid transporter spinster homolog 2 OS=Arabidopsis thaliana GN=At5g64500 PE=2 SV=1
562	contig_561	2409	1.33333	1	1.66667	0	1	0.333333	0.333333	0.666667	1	0	0.333333	0	Medtr2g010350.1	0	84.0637	AT5G64500.1	5e-157	Major facilitator superfamily protein	Q9FLG8	1e-132	58.3744	SPNS2_ARATH Probable sphingolipid transporter spinster homolog 2 OS=Arabidopsis thaliana GN=At5g64500 PE=2 SV=1	AT5G64500	GO:0006635 GO:0016126 GO:0016558 GO:0046520 GO:0055085	fatty_acid_beta-oxidation protein_import_into_peroxisome_matrix sphingoid_biosynthetic_process sterol_biosynthetic_process transmembrane_transport	GO:0003674	molecular_function
563	contig_562	4905	1.66667	1	1.33333	1.66667	1.33333	2.66667	1	2	2	1	1.66667	2	Medtr5g049820.1	5e-145	27.1865	AT2G22610.2	2e-170	Di-glucose binding protein with Kinesin motor domain	Q9C5U0	1e-134	52.381	AHK4_ARATH Histidine kinase 4 OS=Arabidopsis thaliana GN=AHK4 PE=1 SV=1	AT2G22610	GO:0000226 GO:0000278 GO:0000911 GO:0006306 GO:0006342 GO:0009909 GO:0016458 GO:0016570 GO:0016572 GO:0031047 GO:0034968 GO:0048449 GO:0048451 GO:0048453 GO:0051567	DNA_methylation chromatin_silencing cytokinesis_by_cell_plate_formation floral_organ_formation gene_silencing gene_silencing_by_RNA histone_H3-K9_methylation histone_lysine_methylation histone_modification histone_phosphorylation microtubule_cytoskeleton_organization mitotic_cell_cycle petal_formation regulation_of_flower_development sepal_formation	GO:0003777 GO:0005524	ATP_binding microtubule_motor_activity
564	contig_563	847	5.33333	9.33333	10	5	5.33333	5.66667	0	0.666667	0	0	0	0	Medtr2g013350.1	6e-19	5.47753	AT4G21660.2	2e-16	proline-rich spliceosome-associated (PSP) family protein					AT4G21660	GO:0006397	mRNA_processing
565	contig_564	3248	12	2	1.33333	8	3.33333	8.66667	10	2.33333	0.333333	2.66667	1.33333	6	mrna19418.1-v1.0-hybrid	2e-61	64.5161	AT3G11080.1	4e-27	AtRLP35, RLP35 | receptor like protein 35 |	Q9M9C5	2e-38	29.8569	Y1680_ARATH Probable leucine-rich repeat receptor-like protein kinase At1g68400 OS=Arabidopsis thaliana GN=At1g68400 PE=2 SV=1	AT3G11080	GO:0006952 GO:0007165	defense_response signal_transduction	GO:0016301	kinase_activity
566	contig_565	2575	15.3333	2	1.66667	10.6667	4.33333	11	13.3333	3	1	4.33333	2	8	Medtr6g060230.1	0	85.2	AT5G51560.1	0	Leucine-rich repeat protein kinase family protein	Q6R2J8	2e-64	29.052	SRF8_ARATH Protein STRUBBELIG-RECEPTOR FAMILY 8 OS=Arabidopsis thaliana GN=SRF8 PE=2 SV=1	AT5G51560	GO:0006468 GO:0007169 GO:0010075	protein_phosphorylation regulation_of_meristem_growth transmembrane_receptor_protein_tyrosine_kinase_signaling_pathway	GO:0004672 GO:0004674 GO:0005524 GO:0016772	ATP_binding protein_kinase_activity protein_serine/threonine_kinase_activity transferase_activity,_transferring_phosphorus-containing_groups
567	contig_566	1826	23.3333	1.66667	1	0.666667	18	1	21.3333	1	0	0	14	1	Medtr5g022860.1	2.33e-156	94.0171	AT5G42180.1	2e-89	Peroxidase superfamily protein	Q43872	1e-111	67.1642	PER64_ARATH Peroxidase 64 OS=Arabidopsis thaliana GN=PER64 PE=1 SV=1	AT5G42180	GO:0006979 GO:0010413 GO:0045492 GO:0055114	glucuronoxylan_metabolic_process oxidation-reduction_process response_to_oxidative_stress xylan_biosynthetic_process	GO:0004601 GO:0020037	heme_binding peroxidase_activity
568	contig_567	1500	3.66667	1.33333	0.333333	1.33333	2.66667	1.33333	3.66667	2	1	0	5.33333	1.33333
569	contig_568	4504	3.33333	1.66667	1.33333	1.33333	2.33333	2.33333	2	1.66667	1	1	2.66667	1	Medtr1g040610.1	0	31.1371	AT3G10650.1	2e-36	BEST Arabidopsis thaliana protein match is: nucleoporin-related (TAIR:AT5G20200.1); Has 61042 Blast hits to 3					AT3G10650	GO:0006997 GO:0016973	nucleus_organization poly(A)+_mRNA_export_from_nucleus	GO:0005515	protein_binding
570	contig_569	1942	8.66667	2.66667	1.33333	1.33333	8.33333	3.33333	8.66667	4	1.33333	0.666667	9.33333	2	Medtr1g040610.1	2e-65	6.74306	AT5G01140.1	1e-18	Protein of unknown function (DUF674)					AT5G01140	GO:0008150	biological_process	GO:0003674	molecular_function
571	contig_570	1485	12	3	7	2.33333	5	1	11	2.66667	17	0.666667	9	0	Medtr2g075060.1	1e-163	26.4095	AT1G53420.1	5e-139	Leucine-rich repeat transmembrane protein kinase	C0LGN2	1e-122	75.969	Y3148_ARATH Probable leucine-rich repeat receptor-like serine/threonine-protein kinase At3g14840 OS=Arabidopsis thaliana GN=LRR-RLK PE=1 SV=1	AT1G53420	GO:0006468 GO:0007169	protein_phosphorylation transmembrane_receptor_protein_tyrosine_kinase_signaling_pathway	GO:0004672 GO:0004674 GO:0004713 GO:0005524 GO:0016301 GO:0016772	ATP_binding kinase_activity protein_kinase_activity protein_serine/threonine_kinase_activity protein_tyrosine_kinase_activity transferase_activity,_transferring_phosphorus-containing_groups
572	contig_571	3481	1.66667	1.33333	1.33333	1.33333	1	2.33333	1	1.66667	1.33333	1	1	1.66667	Glyma.20G126000.1	0	42.574	AT1G14650.2	0	SWAP (Suppressor-of-White-APricot)/surp domain-containing protein / ubiquitin family protein	Q8RXF1	0	69.6462	SF3A1_ARATH Probable splicing factor 3A subunit 1 OS=Arabidopsis thaliana GN=At1g14650 PE=1 SV=2	AT1G14650	GO:0006396	RNA_processing	GO:0003723	RNA_binding
573	contig_572	3773	1.66667	1	1.33333	1.33333	1	2.33333	1	1.33333	1	1	1	1.66667	mrna09957.1-v1.0-hybrid	6e-55	20.0642	AT5G06520.1	1e-32	SWAP (Suppressor-of-White-APricot)/surp domain-containing protein	Q8RXF1	0	68.9013	SF3A1_ARATH Probable splicing factor 3A subunit 1 OS=Arabidopsis thaliana GN=At1g14650 PE=1 SV=2	AT5G06520	GO:0006396	RNA_processing	GO:0003723	RNA_binding
574	contig_573	3554	1.66667	1	1	1	0.666667	2	1	1.33333	1	1	1	2	Glyma.20G126000.1	0	40.9365	AT1G14650.2	0	SWAP (Suppressor-of-White-APricot)/surp domain-containing protein / ubiquitin family protein	Q8RXF1	0	65.9537	SF3A1_ARATH Probable splicing factor 3A subunit 1 OS=Arabidopsis thaliana GN=At1g14650 PE=1 SV=2	AT1G14650	GO:0006396	RNA_processing	GO:0003723	RNA_binding
575	contig_574	3656	1.33333	1.33333	1.33333	1.33333	0.666667	2.33333	1	1.33333	1	1	1	2	Medtr7g063860.1	4e-85	35.514	AT5G06520.1	8e-32	SWAP (Suppressor-of-White-APricot)/surp domain-containing protein	Q8RXF1	0	66.7293	SF3A1_ARATH Probable splicing factor 3A subunit 1 OS=Arabidopsis thaliana GN=At1g14650 PE=1 SV=2	AT5G06520	GO:0006396	RNA_processing	GO:0003723	RNA_binding
576	contig_575	1256	5	1.33333	0.666667	6.66667	3.66667	3	4.66667	1	1	2.66667	3.66667	2.33333
577	contig_576	2063	38.3333	42.3333	26	33	30.6667	47.3333	28	38.6667	25.6667	20	33	38	Medtr5g028030.1	0	55.9849	AT1G32130.1	0	IWS1, ATIWS1 | Transcription elongation factor (TFIIS) family protein |	Q8C1D8	2e-32	31.9549	IWS1_MOUSE Protein IWS1 homolog OS=Mus musculus GN=Iws1 PE=1 SV=1	AT1G32130	GO:0006351 GO:0006487 GO:0006623 GO:0006944 GO:0009627 GO:0009697 GO:0009742 GO:0016192 GO:0032784 GO:0048193	Golgi_vesicle_transport brassinosteroid_mediated_signaling_pathway cellular_membrane_fusion protein_N-linked_glycosylation protein_targeting_to_vacuole regulation_of_DNA-dependent_transcription,_elongation salicylic_acid_biosynthetic_process systemic_acquired_resistance transcription,_DNA-dependent vesicle-mediated_transport	GO:0003677	DNA_binding
578	contig_577	1561	54.3333	28.3333	40	0.333333	37.3333	3	46.6667	21.6667	23	1	35.3333	5.66667	Medtr8g092630.1	0	83.31	AT4G39330.1	7e-180	ATCAD9, CAD9 | cinnamyl alcohol dehydrogenase 9 |	O82515	0	92.0904	MTDH_MEDSA Probable mannitol dehydrogenase OS=Medicago sativa GN=CAD1 PE=1 SV=1	AT4G39330	GO:0009809 GO:0055114	lignin_biosynthetic_process oxidation-reduction_process	GO:0000166 GO:0008270 GO:0016491 GO:0016747 GO:0045551	cinnamyl-alcohol_dehydrogenase_activity nucleotide_binding oxidoreductase_activity transferase_activity,_transferring_acyl_groups_other_than_amino-acyl_groups zinc_ion_binding
579	contig_578	2305	3.66667	4.33333	6.33333	5.33333	4.33333	4	3	3.33333	4.66667	6.33333	3	4	Medtr7g062610.1	5e-176	82.7368	AT5G02140.1	3e-122	Pathogenesis-related thaumatin superfamily protein	Q53MB8	4e-87	64.574	TLPH_ORYSJ Thaumatin-like protein OS=Oryza sativa subsp. japonica GN=Os11g0706600 PE=2 SV=1	AT5G02140	GO:0051707	response_to_other_organism	GO:0003674	molecular_function
580	contig_579	2111	7.33333	12.6667	19.3333	4.33333	5.33333	7.66667	4	6.33333	9.33333	2.66667	5	5.33333	Medtr8g098410.1	1e-111	44.4541				P30708	1e-44	80.7692	GPX4_NICSY Probable phospholipid hydroperoxide glutathione peroxidase OS=Nicotiana sylvestris PE=2 SV=1
581	contig_580	3215	3.33333	1.66667	1.33333	2.33333	0.666667	5	2	1	2	1.33333	1.33333	3.66667	Medtr4g046113.1	0	55.991	AT4G22130.2	2e-115	SRF8 | STRUBBELIG-receptor family 8 |	Q6R2K3	0	52.524	SRF3_ARATH Protein STRUBBELIG-RECEPTOR FAMILY 3 OS=Arabidopsis thaliana GN=SRF3 PE=1 SV=1	AT4G22130	GO:0006468 GO:0009624 GO:0010075 GO:0048653	anther_development protein_phosphorylation regulation_of_meristem_growth response_to_nematode	GO:0004672 GO:0004713 GO:0005524 GO:0016301 GO:0016772	ATP_binding kinase_activity protein_kinase_activity protein_tyrosine_kinase_activity transferase_activity,_transferring_phosphorus-containing_groups
582	contig_581	2956	1.66667	1	1	1.66667	1	3.33333	1.33333	1	1	1	1	2	Medtr2g090120.3	0	34.3391	AT4G03390.1	0	SRF3 | STRUBBELIG-receptor family 3 |	Q6R2K3	0	54.7859	SRF3_ARATH Protein STRUBBELIG-RECEPTOR FAMILY 3 OS=Arabidopsis thaliana GN=SRF3 PE=1 SV=1	AT4G03390	GO:0006468 GO:0007169 GO:0007623	circadian_rhythm protein_phosphorylation transmembrane_receptor_protein_tyrosine_kinase_signaling_pathway	GO:0004672 GO:0004674 GO:0004713 GO:0005524 GO:0016301 GO:0016772	ATP_binding kinase_activity protein_kinase_activity protein_serine/threonine_kinase_activity protein_tyrosine_kinase_activity transferase_activity,_transferring_phosphorus-containing_groups
583	contig_582	3014	3.66667	1.33333	1	2	1.33333	3.33333	2.33333	1.66667	1	1	1.66667	2	Medtr2g090120.3	0	48.2125	AT4G03390.1	0	SRF3 | STRUBBELIG-receptor family 3 |	Q6R2K3	0	58.1365	SRF3_ARATH Protein STRUBBELIG-RECEPTOR FAMILY 3 OS=Arabidopsis thaliana GN=SRF3 PE=1 SV=1	AT4G03390	GO:0006468 GO:0007169 GO:0007623	circadian_rhythm protein_phosphorylation transmembrane_receptor_protein_tyrosine_kinase_signaling_pathway	GO:0004672 GO:0004674 GO:0004713 GO:0005524 GO:0016301 GO:0016772	ATP_binding kinase_activity protein_kinase_activity protein_serine/threonine_kinase_activity protein_tyrosine_kinase_activity transferase_activity,_transferring_phosphorus-containing_groups
584	contig_583	2731	8.33333	4	1.33333	1.33333	3.66667	7.66667	1.33333	1.33333	0	0.333333	2	1.66667	Medtr5g005430.1	0	46.8878
585	contig_584	835	33.6667	25.6667	28	32	27.6667	26.3333	32.3333	17.6667	18.6667	21.6667	27.3333	24	Medtr2g088570.1	1e-74	40.3266	AT5G20570.1	2e-62	ROC1, RBX1, HRT1, ATRBX1 | RING-box 1 |	Q940X7	8e-53	81.3559	RBX1A_ARATH RING-box protein 1a OS=Arabidopsis thaliana GN=RBX1A PE=1 SV=1	AT5G20570	GO:0006511 GO:0009733 GO:0009853 GO:0016567 GO:0016925 GO:0042023 GO:0042752 GO:0043161 GO:0043248 GO:0051510 GO:0051788 GO:0080129	DNA_endoreduplication photorespiration proteasomal_ubiquitin-dependent_protein_catabolic_process proteasome_assembly proteasome_core_complex_assembly protein_sumoylation protein_ubiquitination regulation_of_circadian_rhythm regulation_of_unidimensional_cell_growth response_to_auxin_stimulus response_to_misfolded_protein ubiquitin-dependent_protein_catabolic_process	GO:0005515 GO:0008270	protein_binding zinc_ion_binding
586	contig_585	2591	8.66667	1.66667	0.666667	0	1.66667	1.33333	4.66667	1	1	0	2	1.33333	Medtr1g106860.1	0	97.915	AT3G19620.1	0	Glycosyl hydrolase family protein	Q9LJN4	0	70	BXL5_ARATH Probable beta-D-xylosidase 5 OS=Arabidopsis thaliana GN=BXL5 PE=2 SV=2	AT3G19620	GO:0005975	carbohydrate_metabolic_process	GO:0004553	hydrolase_activity,_hydrolyzing_O-glycosyl_compounds
587	contig_586	1835	13.6667	14.6667	6.33333	7.66667	12	10.6667	10	11	6	6.33333	11	9.33333	Medtr4g099100.1	0	70.1053	AT4G17100.1	6e-175	CONTAINS InterPro DOMAIN/s: Endoribonuclease XendoU (InterPro:IPR018998); Has 943 Blast hits to 770 proteins	Q503V9	1e-52	40	ENDUB_DANRE Poly(U)-specific endoribonuclease-B OS=Danio rerio GN=endoub PE=2 SV=1	AT4G17100			GO:0016788	hydrolase_activity,_acting_on_ester_bonds
588	contig_587	1019	122	20	230.333	0.666667	94.3333	0.333333	60	4.66667	63.6667	0	40.3333	0.333333	Medtr5g014260.1	1e-97	53.2872	AT1G32470.1	4e-77	Single hybrid motif superfamily protein	P16048	6e-71	91.1765	GCSH_PEA Glycine cleavage system H protein, mitochondrial OS=Pisum sativum GN=GDCSH PE=1 SV=1	AT1G32470	GO:0006098 GO:0006364 GO:0006546 GO:0009657 GO:0010103 GO:0010207 GO:0015979 GO:0019344 GO:0019464 GO:0019684	cysteine_biosynthetic_process glycine_catabolic_process glycine_decarboxylation_via_glycine_cleavage_system pentose-phosphate_shunt photosynthesis photosynthesis,_light_reaction photosystem_II_assembly plastid_organization rRNA_processing stomatal_complex_morphogenesis	GO:0004375	glycine_dehydrogenase_(decarboxylating)_activity
589	contig_588	2688	16.6667	1.66667	1.66667	0.666667	8.66667	6.33333	5.33333	1	1	0	5.33333	5.66667	Medtr8g020940.1	0	47.9638	AT2G45550.1	5e-68	CYP76C4 | cytochrome P450, family 76, subfamily C, polypeptide 4 | chr2	O48922	7e-61	52.1739	C98A2_SOYBN Cytochrome P450 98A2 OS=Glycine max GN=CYP98A2 PE=2 SV=1	AT2G45550	GO:0055114	oxidation-reduction_process	GO:0005506 GO:0009055 GO:0016705 GO:0019825 GO:0020037	electron_carrier_activity heme_binding iron_ion_binding oxidoreductase_activity,_acting_on_paired_donors,_with_incorporation_or_reduction_of_molecular_oxygen oxygen_binding
590	contig_589	2972	14.3333	1.66667	1	1	8.66667	5.66667	9.33333	2	1	1	11	5.33333	Medtr4g068050.1	0	44.2804	AT1G08760.1	0	Plant protein of unknown function (DUF936)					AT1G08760	GO:0008150	biological_process	GO:0003674	molecular_function
591	contig_590	3950	22.3333	6.66667	2.33333	1.66667	13.3333	10	20.3333	9.33333	6	1.33333	18.3333	8	Medtr1g032630.1	0	88.8789	AT1G14790.1	0	RDR1, ATRDRP1 | RNA-dependent RNA polymerase 1 |	Q9LQV2	0	60.463	RDR1_ARATH RNA-dependent RNA polymerase 1 OS=Arabidopsis thaliana GN=RDR1 PE=2 SV=1	AT1G14790	GO:0000165 GO:0006355 GO:0006612 GO:0009615 GO:0009617 GO:0009751 GO:0009862 GO:0009867 GO:0010025 GO:0010310 GO:0010363 GO:0016441 GO:0031348 GO:0035304 GO:0060148	MAPK_cascade jasmonic_acid_mediated_signaling_pathway negative_regulation_of_defense_response positive_regulation_of_posttranscriptional_gene_silencing posttranscriptional_gene_silencing protein_targeting_to_membrane regulation_of_hydrogen_peroxide_metabolic_process regulation_of_plant-type_hypersensitive_response regulation_of_protein_dephosphorylation regulation_of_transcription,_DNA-dependent …	GO:0003676 GO:0003968	RNA-directed_RNA_polymerase_activity nucleic_acid_binding
592	contig_591	981	20	20.3333	29.6667	20.6667	20.3333	14	19.6667	16.3333	17	15.6667	18.6667	13.3333	Medtr8g036015.1	2e-151	72.3032	AT1G01940.1	2e-97	Cyclophilin-like peptidyl-prolyl cis-trans isomerase family protein	P0C1I5	5e-55	64.4578	PPIL3_RHIO9 Peptidyl-prolyl cis-trans isomerase-like 3 OS=Rhizopus delemar (strain RA 99-880 / ATCC MYA-4621 / FGSC 9543 / NRRL 43880) GN=cyp4 PE=3 SV=1	AT1G01940	GO:0006457	protein_folding	GO:0003755	peptidyl-prolyl_cis-trans_isomerase_activity
593	contig_592	1023	7.66667	7	5	8	5.66667	6	8.66667	7	6.33333	6.33333	7.33333	6.66667	Medtr7g074020.1	3e-111	52.0496	AT3G50360.1	2e-79	ATCEN2, CEN1, CEN2 | centrin2 |	Q7F0J0	5e-65	75.9036	CML13_ORYSJ Probable calcium-binding protein CML13 OS=Oryza sativa subsp. japonica GN=CML13 PE=2 SV=1	AT3G50360	GO:0008150 GO:0030048 GO:0051645 GO:0051646 GO:0060151	Golgi_localization actin_filament-based_movement biological_process mitochondrion_localization peroxisome_localization	GO:0005509 GO:0005515	calcium_ion_binding protein_binding
594	contig_593	1519	59.3333	130.667	19	23.6667	23	64.6667	40.6667	61.6667	8.66667	9.66667	22	42.6667	Medtr7g015970.1	0	63.6254	AT5G15650.1	0	RGP2, ATRGP2 | reversibly glycosylated polypeptide 2 |	Q9LFW1	0	90.9091	RGP2_ARATH UDP-arabinopyranose mutase 2 OS=Arabidopsis thaliana GN=RGP2 PE=1 SV=1	AT5G15650	GO:0009651 GO:0030244 GO:0033356 GO:0046686 GO:0071555	UDP-L-arabinose_metabolic_process cell_wall_organization cellulose_biosynthetic_process response_to_cadmium_ion response_to_salt_stress	GO:0008466 GO:0016758 GO:0052691	UDP-arabinopyranose_mutase_activity glycogenin_glucosyltransferase_activity transferase_activity,_transferring_hexosyl_groups
595	contig_594	1051	17.3333	7.33333	4.66667	4	8.66667	22	12.3333	6.33333	4	2.33333	7.66667	19.3333	PGSC0003DMT400059506	1e-61	4.30085				Q6Z4G3	1e-138	73.5385	RGP3_ORYSJ UDP-arabinopyranose mutase 3 OS=Oryza sativa subsp. japonica GN=UAM3 PE=1 SV=1
596	contig_595	3482	7.66667	8.66667	4.66667	4.33333	6.66667	8.66667	4.33333	6.66667	6.33333	2.33333	5.66667	6	Medtr2g098850.1	0	52.5599	AT1G05960.1	0	ARM repeat superfamily protein	Q620W3	4e-14	23.0563	EFR3_CAEBR Protein EFR3 homolog OS=Caenorhabditis briggsae GN=CBG02625 PE=3 SV=1	AT1G05960	GO:0008150	biological_process
597	contig_596	2895	12.3333	13.3333	8.66667	9	8.66667	14	10	15.3333	11.3333	7.33333	12	12.6667	Medtr1g007150.1	0	59.7649	AT2G25760.1	0	Protein kinase family protein	P40234	1e-47	37.5887	CKI2_SCHPO Casein kinase I homolog 2 OS=Schizosaccharomyces pombe (strain 972 / ATCC 24843) GN=cki2 PE=1 SV=2	AT2G25760	GO:0006468	protein_phosphorylation	GO:0004672 GO:0004674 GO:0005524 GO:0016301 GO:0016772	ATP_binding kinase_activity protein_kinase_activity protein_serine/threonine_kinase_activity transferase_activity,_transferring_phosphorus-containing_groups
598	contig_597	1580	50.6667	26.6667	27.3333	45.6667	34.3333	41.6667	37	23	18.3333	36.3333	35.6667	35	Medtr4g083230.1	1e-145	43.4161	AT2G32080.2	4e-129	PUR ALPHA-1 | purin-rich alpha 1 |	Q9SKZ1	1e-100	79.8283	PUR_ARATH Transcription factor Pur-alpha 1 OS=Arabidopsis thaliana GN=PURA1 PE=1 SV=2	AT2G32080	GO:0006816 GO:0006833 GO:0006970 GO:0007030 GO:0007033 GO:0009651 GO:0009750 GO:0046686 GO:0048767	Golgi_organization calcium_ion_transport response_to_cadmium_ion response_to_fructose_stimulus response_to_osmotic_stress response_to_salt_stress root_hair_elongation vacuole_organization water_transport	GO:0003676	nucleic_acid_binding
599	contig_598	1163	12	15.6667	16.6667	6.33333	8.33333	5	7.66667	8	8.66667	4	7.66667	2.33333	Medtr7g094510.1	3e-144	77.8875	AT3G03980.1	9e-111	NAD(P)-binding Rossmann-fold superfamily protein	Q08632	6e-71	55.4688	SDR1_PICAB Short-chain type dehydrogenase/reductase OS=Picea abies PE=2 SV=1	AT3G03980	GO:0008152	metabolic_process	GO:0000166 GO:0016491	nucleotide_binding oxidoreductase_activity
600	contig_599	1316	23.3333	33.6667	1.66667	0	43	5.33333	22.6667	9	7.66667	0	43.6667	4.33333	Medtr2g073510.1	1e-152	49.0829	AT3G14850.1	4e-104	TBL41 | TRICHOME BIREFRINGENCE-LIKE 41 |		3e-86	69.1589		AT3G14850	GO:0008150	biological_process
601	contig_600	2043	1.33333	1.33333	0	0	2.66667	0.333333	0	0	0	0	0	0	Medtr7g075000.1	2e-16	10.4543
602	contig_601	1404	1	0.666667	1	0.666667	0.666667	0.666667	0.666667	3	2	0.666667	1.33333	1
603	contig_602	2261	17	11	5.33333	4.33333	7.66667	9.33333	12.3333	6.33333	6.66667	5.66667	8	7.33333	Medtr3g110710.1	0	79.5837	AT5G49650.1	0	XK-2, XK2 | xylulose kinase-2 |	Q5R830	1e-134	50.9317	XYLB_PONAB Xylulose kinase OS=Pongo abelii GN=XYLB PE=2 SV=1	AT5G49650	GO:0005975 GO:0005997	carbohydrate_metabolic_process xylulose_metabolic_process	GO:0004856 GO:0016773	phosphotransferase_activity,_alcohol_group_as_acceptor xylulokinase_activity
604	contig_603	4977	3.33333	7	3.66667	2	2.33333	2.33333	4	8.66667	4	0.333333	2.66667	2	Medtr1g107555.1	0	78.5547	AT1G71040.1	0	LPR2 | Cupredoxin superfamily protein |	P07788	1e-94	38.7868	COTA_BACSU Spore coat protein A OS=Bacillus subtilis (strain 168) GN=cotA PE=1 SV=4	AT1G71040	GO:0010073 GO:0016036 GO:0055114	cellular_response_to_phosphate_starvation meristem_maintenance oxidation-reduction_process	GO:0005507 GO:0016491	copper_ion_binding oxidoreductase_activity
605	contig_604	2480	15.3333	34.6667	5.66667	11	10	18.6667	12.6667	21	6	8.33333	11	15.6667	Medtr7g053107.1	7e-127	47.1396	AT5G25360.2	1e-51	unknown protein; FUNCTIONS IN: molecular_function unknown; INVOLVED IN: biological_process unknown; LOCATED I					AT5G25360	GO:0008150	biological_process	GO:0003674	molecular_function
606	contig_605	5079	2.66667	1	0	1.66667	0.666667	3.66667	1.66667	1.33333	1	1	1.66667	3	Medtr3g031040.1	0	54.2449	AT3G23890.1	0	TOPII, ATTOPII | topoisomerase II |	O24308	0	87.4434	TOP2_PEA DNA topoisomerase 2 OS=Pisum sativum GN=TOP2 PE=2 SV=1	AT3G23890	GO:0000226 GO:0000712 GO:0000819 GO:0000911 GO:0006200 GO:0006259 GO:0006260 GO:0006261 GO:0006265 GO:0006270 GO:0006275 GO:0006306 GO:0006312 GO:0006342 GO:0007059 GO:0008283 GO:0009909 GO:0009957 GO:0010583 GO:0016458 GO:0016572 GO:0034968 GO:0044774 GO:0051225 GO:0051567 GO:0051726	ATP_catabolic_process DNA-dependent_DNA_replication DNA_metabolic_process DNA_methylation DNA_replication DNA_replication_initiation DNA_topological_change cell_proliferation chromatin_silencing chromosome_segregation cytokinesis_by_cell_plate_formation epidermal_cell_fate_specification gene_silencing histone_H3-K9_methylation histone_lysine_methylation histone_phosphorylation microtubule_cytoske…	GO:0003677 GO:0003916 GO:0003918 GO:0005524 GO:0008094	ATP_binding DNA-dependent_ATPase_activity DNA_binding DNA_topoisomerase_activity DNA_topoisomerase_type_II_(ATP-hydrolyzing)_activity
607	contig_606	2429	6	4	5.33333	1.33333	7.66667	9.33333	2.33333	2	0.333333	0.666667	2.66667	4	Medtr2g086530.1	0	31.06	AT2G27500.2	3e-156	Glycosyl hydrolase superfamily protein	Q9ZQG9	1e-132	63.4146	E1314_ARATH Glucan endo-1,3-beta-glucosidase 14 OS=Arabidopsis thaliana GN=At2g27500 PE=1 SV=2	AT2G27500	GO:0005975 GO:0006612 GO:0009863 GO:0009867 GO:0010363	carbohydrate_metabolic_process jasmonic_acid_mediated_signaling_pathway protein_targeting_to_membrane regulation_of_plant-type_hypersensitive_response salicylic_acid_mediated_signaling_pathway	GO:0003824 GO:0004553 GO:0043169	catalytic_activity cation_binding hydrolase_activity,_hydrolyzing_O-glycosyl_compounds
608	contig_607	1915	8.66667	9	4.33333	5.33333	5.33333	8	7.33333	7.66667	4	3	6	6	Medtr3g108160.1	1e-118	36.5809	AT3G24350.1	3e-38	SYP32, ATSYP32 | syntaxin of plants 32 |	Q9LK09	1e-63	47.2527	SYP32_ARATH Syntaxin-32 OS=Arabidopsis thaliana GN=SYP32 PE=2 SV=1	AT3G24350	GO:0006886 GO:0006944 GO:0016192	cellular_membrane_fusion intracellular_protein_transport vesicle-mediated_transport	GO:0005484	SNAP_receptor_activity
609	contig_608	1243	10	16	8	1	4	0.333333	7.66667	10	5	1	3.33333	0	Medtr4g060990.1	2.33e-156	66.8693	AT5G59770.1	5e-78	Protein-tyrosine phosphatase-like, PTPLA	Q2KIP8	2e-34	37.963	HACD2_BOVIN Very-long-chain (3R)-3-hydroxyacyl-[acyl-carrier protein] dehydratase 2 OS=Bos taurus GN=PTPLB PE=2 SV=2	AT5G59770	GO:0008150	biological_process	GO:0003674	molecular_function
610	contig_609	1838	4.33333	3.33333	1.33333	0	3	0	4.33333	1.66667	1	0	2.33333	0	Medtr4g062270.1	0	67.8275	AT1G07720.1	0	KCS3 | 3-ketoacyl-CoA synthase 3 |	Q9SIB2	0	67.0103	KCS12_ARATH 3-ketoacyl-CoA synthase 12 OS=Arabidopsis thaliana GN=KCS12 PE=2 SV=1	AT1G07720	GO:0000038 GO:0006633 GO:0008152 GO:0008610 GO:0009409 GO:0009416 GO:0042335	cuticle_development fatty_acid_biosynthetic_process lipid_biosynthetic_process metabolic_process response_to_cold response_to_light_stimulus very_long-chain_fatty_acid_metabolic_process	GO:0003824 GO:0016746 GO:0016747	catalytic_activity transferase_activity,_transferring_acyl_groups transferase_activity,_transferring_acyl_groups_other_than_amino-acyl_groups
611	contig_610	726	2.33333	1.33333	0	0.666667	2	1.33333	0	0.666667	0	0	0.666667	0.333333
612	contig_611	1237	10.3333	5.66667	2.66667	7	5.66667	12	0	0	0	0	0	0	Medtr4g051502.1	2e-17	28.2927
613	contig_612	1337	4.66667	2.33333	2	2	3	3.66667	2	1	0.666667	1	1.33333	1.66667	Medtr3g093220.1	1e-109	35.7877	AT4G27585.1	1e-43	SPFH/Band 7/PHB domain-containing membrane-associated protein family	Q99JB2	1e-18	38.2979	STML2_MOUSE Stomatin-like protein 2, mitochondrial OS=Mus musculus GN=Stoml2 PE=1 SV=1	AT4G27585	GO:0008150	biological_process	GO:0008270	zinc_ion_binding
614	contig_613	2096	5.66667	3.33333	2	2.33333	2.66667	4.66667	4.33333	3.33333	2	2	4	3	Medtr3g094090.2	9e-148	22.0305	AT2G40540.2	3e-103	KT2, ATKT2, SHY3, KUP2, ATKUP2, TRK2 | potassium transporter 2 |	O22881	5e-93	77.6256	POT2_ARATH Potassium transporter 2 OS=Arabidopsis thaliana GN=POT2 PE=1 SV=2	AT2G40540	GO:0000394 GO:0006813 GO:0009086 GO:0010075 GO:0071805	RNA_splicing,_via_endonucleolytic_cleavage_and_ligation methionine_biosynthetic_process potassium_ion_transmembrane_transport potassium_ion_transport regulation_of_meristem_growth	GO:0015079	potassium_ion_transmembrane_transporter_activity
615	contig_614	3294	20.3333	12	7.66667	1.33333	5.33333	8.66667	12.3333	8	7	1.66667	5	5.66667	Medtr7g092460.4	0	59.1142	AT2G42320.2	0	nucleolar protein gar2-related					AT2G42320	GO:0008150 GO:0019344	biological_process cysteine_biosynthetic_process	GO:0003674	molecular_function
616	contig_615	559	1.33333	0.666667	0.333333	1	0.666667	2.33333	0	0.666667	0.666667	0.666667	0	1	Medtr4g014990.2	2e-90	12.9436	AT1G27170.2	3e-22	transmembrane receptors;ATP binding					AT1G27170	GO:0006952 GO:0007165	defense_response signal_transduction	GO:0043531	ADP_binding
617	contig_616	549	1.66667	1	1	0.333333	1.33333	1	0	0	1	0	0	1	Medtr6g015410.1	6e-78	10.3419	AT4G09430.1	3e-17	Disease resistance protein (TIR-NBS-LRR class) family	Q40392	4e-12	35.6522	TMVRN_NICGU TMV resistance protein N OS=Nicotiana glutinosa GN=N PE=1 SV=1	AT4G09430	GO:0006952 GO:0007165	defense_response signal_transduction	GO:0043531	ADP_binding
618	contig_617	2982	18.3333	3.66667	2	8.33333	7	15.3333	12.3333	3.66667	2	6.66667	8.66667	12.3333	Glyma.19G170500.1	0	40.2813	AT2G20300.1	0	ALE2 | Protein kinase superfamily protein |	Q8RWW0	0	68.6357	ALE2_ARATH Receptor-like serine/threonine-protein kinase ALE2 OS=Arabidopsis thaliana GN=ALE2 PE=1 SV=1	AT2G20300	GO:0006468 GO:0009664 GO:0009965 GO:0010068 GO:0042335 GO:0042545 GO:0046777 GO:0048367 GO:0048645	cell_wall_modification cuticle_development leaf_morphogenesis organ_formation plant-type_cell_wall_organization protein_autophosphorylation protein_phosphorylation protoderm_histogenesis shoot_system_development	GO:0004672 GO:0004674 GO:0005524 GO:0016301 GO:0016772	ATP_binding kinase_activity protein_kinase_activity protein_serine/threonine_kinase_activity transferase_activity,_transferring_phosphorus-containing_groups
619	contig_618	919	58.3333	113.667	56	38	73.3333	63	84.3333	137.333	54.6667	53.3333	85	72.3333	Medtr4g050400.1	2e-57	62.1795	AT3G44100.1	8e-40	MD-2-related lipid recognition domain-containing protein					AT3G44100	GO:0008150	biological_process	GO:0003674	molecular_function
620	contig_619	1811	37	66.3333	36.6667	25.6667	43	39.6667	46	67.6667	28.6667	28.3333	44.3333	38	Medtr3g006790.1	2e-124	67.8746	AT5G04910.1	3e-66	unknown protein; Has 71 Blast hits to 71 proteins in 36 species: Archae - 0; Bacteria - 0; Metazoa - 17; Fung					AT5G04910	GO:0006635 GO:0008150 GO:0048573	biological_process fatty_acid_beta-oxidation photoperiodism,_flowering	GO:0003674	molecular_function
621	contig_620	2233	13.3333	9.66667	6.66667	7.33333	9.33333	15.6667	8.66667	10.6667	8	5	9.33333	12.3333	Medtr2g105640.1	0	55.692	AT3G13320.1	0	CAX2, atcax2 | cation exchanger 2 |	Q5KQN0	1e-163	76.3158	CAX2_ORYSJ Vacuolar cation/proton exchanger 2 OS=Oryza sativa subsp. japonica GN=CAX2 PE=2 SV=2	AT3G13320	GO:0000041 GO:0006612 GO:0006812 GO:0006816 GO:0006820 GO:0006828 GO:0006862 GO:0006882 GO:0006888 GO:0006944 GO:0009624 GO:0010363 GO:0015691 GO:0015696 GO:0015802 GO:0030001 GO:0043069 GO:0043090 GO:0043269 GO:0055085	ER_to_Golgi_vesicle-mediated_transport amino_acid_import ammonium_transport anion_transport basic_amino_acid_transport cadmium_ion_transport calcium_ion_transport cation_transport cellular_membrane_fusion cellular_zinc_ion_homeostasis manganese_ion_transport metal_ion_transport negative_regulation_of_programmed_cell_death nucleotide_transport protein_targeting_to_membrane regulation_of_ion_transp…	GO:0008324 GO:0015368 GO:0015369	calcium:cation_antiporter_activity calcium:hydrogen_antiporter_activity cation_transmembrane_transporter_activity
622	contig_621	1739	10.3333	3	7	5.66667	4	7	5	2	6.33333	2	3.33333	4.66667	Medtr4g130680.1	0	66.0533	AT1G09795.1	0	ATATP-PRT2, HISN1B, ATP-PRT2 | ATP phosphoribosyl transferase 2 |		1e-156	78.187		AT1G09795	GO:0000023 GO:0000105 GO:0006567 GO:0019252	histidine_biosynthetic_process maltose_metabolic_process starch_biosynthetic_process threonine_catabolic_process	GO:0000287 GO:0003879	ATP_phosphoribosyltransferase_activity magnesium_ion_binding
623	contig_622	760	1	1.33333	1	0	1	0.666667	1.33333	0.666667	0.333333	0	1	0.666667	Medtr8g097100.1	6e-14	38.9241
624	contig_623	2992	10.3333	9.33333	4.66667	5	6.66667	14.3333	8	12	4.33333	2.66667	9.66667	15.6667	Medtr2g090380.1	0	70.6688	AT4G03560.1	0	channel 1 |	Q94KI8	0	62.8223	TPC1_ARATH Two pore calcium channel protein 1 OS=Arabidopsis thaliana GN=TPC1 PE=1 SV=1	AT4G03560	GO:0006811 GO:0006816 GO:0006944 GO:0007030 GO:0007033 GO:0009556 GO:0009651 GO:0009845 GO:0010119 GO:0019722 GO:0052543 GO:0055085 GO:0080141	Golgi_organization calcium-mediated_signaling calcium_ion_transport callose_deposition_in_cell_wall cellular_membrane_fusion ion_transport microsporogenesis regulation_of_jasmonic_acid_biosynthetic_process regulation_of_stomatal_movement response_to_salt_stress seed_germination transmembrane_transport vacuole_organization	GO:0005216 GO:0005245 GO:0005262 GO:0005509	calcium_channel_activity calcium_ion_binding ion_channel_activity voltage-gated_calcium_channel_activity
625	contig_624	3219	9.66667	9	4.33333	5.33333	6	13.3333	8	11	4	2.33333	9	14.3333	Aquca	0	59.434				Q94KI8	0	63.252	TPC1_ARATH Two pore calcium channel protein 1 OS=Arabidopsis thaliana GN=TPC1 PE=1 SV=1
626	contig_625	1843	12.6667	20.6667	10.3333	6.66667	17.3333	10.3333	7	14	4.33333	3.66667	14	6	Medtr8g038440.2	1e-151	37.8366	AT5G13810.1	5e-76	Glutaredoxin family protein	Q9LH89	3e-34	46.0674	Y3885_ARATH Uncharacterized protein At3g28850 OS=Arabidopsis thaliana GN=At3g28850 PE=1 SV=1	AT5G13810	GO:0045454	cell_redox_homeostasis	GO:0009055 GO:0015035	electron_carrier_activity protein_disulfide_oxidoreductase_activity
627	contig_626	1776	6	7.66667	5.33333	5.66667	5.33333	7	6	7.33333	6	5.33333	6.66667	7.66667	Medtr4g127910.1	0	100	AT5G60620.1	0	GPAT9 | glycerol-3-phosphate acyltransferase 9 |	Q8C0N2	4e-64	37.9009	GPAT3_MOUSE Glycerol-3-phosphate acyltransferase 3 OS=Mus musculus GN=Agpat9 PE=1 SV=1	AT5G60620	GO:0006301 GO:0006651 GO:0006655 GO:0008152 GO:0019432	diacylglycerol_biosynthetic_process metabolic_process phosphatidylglycerol_biosynthetic_process postreplication_repair triglyceride_biosynthetic_process	GO:0016746	transferase_activity,_transferring_acyl_groups
628	contig_627	4580	9	5.66667	6.33333	8.66667	6.66667	10	8	7.33333	6.66667	6.66667	8.66667	9.66667							O80605	0	67.0051	SUC3_ARATH Sucrose transport protein SUC3 OS=Arabidopsis thaliana GN=SUC3 PE=1 SV=1
629	contig_628	4450	9.66667	6.33333	6.33333	9	6.33333	10.6667	9	7.33333	7.66667	7	9.33333	11	Medtr8g468330.1	0	65.4503	AT2G02860.1	0	SUT2, ATSUC3, SUC3, ATSUT2 | sucrose transporter 2 |	O80605	0	67.0051	SUC3_ARATH Sucrose transport protein SUC3 OS=Arabidopsis thaliana GN=SUC3 PE=1 SV=1	AT2G02860	GO:0009611 GO:0009620 GO:0009695 GO:0009753 GO:0010200 GO:0015770 GO:0055085	jasmonic_acid_biosynthetic_process response_to_chitin response_to_fungus response_to_jasmonic_acid_stimulus response_to_wounding sucrose_transport transmembrane_transport	GO:0005351 GO:0008506 GO:0008515 GO:0015144	carbohydrate_transmembrane_transporter_activity sucrose:hydrogen_symporter_activity sucrose_transmembrane_transporter_activity sugar:hydrogen_symporter_activity
630	contig_629	1454	18.6667	10.6667	19.6667	6.33333	11.3333	13	6	2.66667	9	2.33333	4	6	Medtr7g073380.1	5e-137	54.5249	AT3G56400.1	1e-29	WRKY70, ATWRKY70 | WRKY DNA-binding protein 70 |	Q9LY00	9e-27	33.6283	WRK70_ARATH Probable WRKY transcription factor 70 OS=Arabidopsis thaliana GN=WRKY70 PE=2 SV=1	AT3G56400	GO:0000165 GO:0001666 GO:0002679 GO:0006355 GO:0006612 GO:0006944 GO:0009409 GO:0009595 GO:0009617 GO:0009625 GO:0009627 GO:0009697 GO:0009751 GO:0009753 GO:0009759 GO:0009814 GO:0009862 GO:0009863 GO:0009864 GO:0009867 GO:0010120 GO:0010200 GO:0010310 GO:0010363 GO:0019684 GO:0031347 GO:0031348 GO:0035304 GO:0042742 GO:0043069 GO:0043900 GO:0045088 GO:0045892 GO:0050832 GO:0051707 GO:1900056	MAPK_cascade camalexin_biosynthetic_process cellular_membrane_fusion defense_response,_incompatible_interaction defense_response_to_bacterium defense_response_to_fungus detection_of_biotic_stimulus indole_glucosinolate_biosynthetic_process induced_systemic_resistance,_jasmonic_acid_mediated_signaling_pathway jasmonic_acid_mediated_signaling_pathway negative_regulation_of_defense_response negative…	GO:0003700 GO:0005515 GO:0043565	protein_binding sequence-specific_DNA_binding sequence-specific_DNA_binding_transcription_factor_activity
631	contig_630	1450	22.3333	13.6667	22.6667	6.66667	12.6667	14.6667	6.66667	3	11.6667	3	4.66667	5.33333	Medtr7g073380.1	8e-136	54.9774	AT3G56400.1	1e-29	WRKY70, ATWRKY70 | WRKY DNA-binding protein 70 |	Q9LY00	9e-27	33.6283	WRK70_ARATH Probable WRKY transcription factor 70 OS=Arabidopsis thaliana GN=WRKY70 PE=2 SV=1	AT3G56400	GO:0000165 GO:0001666 GO:0002679 GO:0006355 GO:0006612 GO:0006944 GO:0009409 GO:0009595 GO:0009617 GO:0009625 GO:0009627 GO:0009697 GO:0009751 GO:0009753 GO:0009759 GO:0009814 GO:0009862 GO:0009863 GO:0009864 GO:0009867 GO:0010120 GO:0010200 GO:0010310 GO:0010363 GO:0019684 GO:0031347 GO:0031348 GO:0035304 GO:0042742 GO:0043069 GO:0043900 GO:0045088 GO:0045892 GO:0050832 GO:0051707 GO:1900056	MAPK_cascade camalexin_biosynthetic_process cellular_membrane_fusion defense_response,_incompatible_interaction defense_response_to_bacterium defense_response_to_fungus detection_of_biotic_stimulus indole_glucosinolate_biosynthetic_process induced_systemic_resistance,_jasmonic_acid_mediated_signaling_pathway jasmonic_acid_mediated_signaling_pathway negative_regulation_of_defense_response negative…	GO:0003700 GO:0005515 GO:0043565	protein_binding sequence-specific_DNA_binding sequence-specific_DNA_binding_transcription_factor_activity
632	contig_631	2493	8.66667	3	2.33333	2	3.33333	10	6.33333	3.33333	2.33333	1.33333	3.66667	8.33333	Medtr5g046030.1	2e-174	44.4773	AT5G15650.1	2e-149	RGP2, ATRGP2 | reversibly glycosylated polypeptide 2 |	O04300	1e-137	91.5323	UPTG_PEA Alpha-1,4-glucan-protein synthase [UDP-forming] OS=Pisum sativum GN=UPTG PE=1 SV=1	AT5G15650	GO:0009651 GO:0030244 GO:0033356 GO:0046686 GO:0071555	UDP-L-arabinose_metabolic_process cell_wall_organization cellulose_biosynthetic_process response_to_cadmium_ion response_to_salt_stress	GO:0008466 GO:0016758 GO:0052691	UDP-arabinopyranose_mutase_activity glycogenin_glucosyltransferase_activity transferase_activity,_transferring_hexosyl_groups
633	contig_632	1201	10.3333	42.6667	26.6667	2.33333	48.3333	20.3333	15.3333	33.6667	19.6667	1	47.3333	20	Medtr4g083970.1	4e-170	68.6779	AT4G19840.1	9e-67	ATPP2-A1, ATPP2A-1, PP2-A1 | phloem protein 2-A1 |	O81865	2e-55	51.2315	P2A01_ARATH Protein PHLOEM PROTEIN 2-LIKE A1 OS=Arabidopsis thaliana GN=PP2A1 PE=2 SV=1	AT4G19840	GO:0006612 GO:0006833 GO:0009625 GO:0009651 GO:0009750 GO:0009963 GO:0010363	positive_regulation_of_flavonoid_biosynthetic_process protein_targeting_to_membrane regulation_of_plant-type_hypersensitive_response response_to_fructose_stimulus response_to_insect response_to_salt_stress water_transport	GO:0030246 GO:0043394	carbohydrate_binding proteoglycan_binding
634	contig_633	1820	7.66667	1	1	1	8.66667	2	3	1.66667	1.66667	0	4.33333	1	Medtr7g067330.1	0	73.0994	AT2G22590.1	4e-120	UDP-Glycosyltransferase superfamily protein	Q66PF2	1e-124	49.1453	URT1_FRAAN Putative UDP-rhamnose:rhamnosyltransferase 1 OS=Fragaria ananassa GN=GT4 PE=2 SV=1	AT2G22590	GO:0008152	metabolic_process	GO:0016757 GO:0016758	transferase_activity,_transferring_glycosyl_groups transferase_activity,_transferring_hexosyl_groups
635	contig_634	971	2	1.66667	3.66667	1	2	3	0.666667	1	2.66667	0.333333	1.66667	2.66667	Medtr1g019520.1	3e-85	94.0909				Q9AR73	1e-63	57.1429	HQGT_RAUSE Hydroquinone glucosyltransferase OS=Rauvolfia serpentina GN=AS PE=1 SV=1
636	contig_635	1941	4	1.66667	0.666667	0	1	0.666667	2.33333	1	0.666667	0	0.333333	0	Medtr8g008970.1	0	59.4221	AT4G01070.1	1e-151	GT72B1, UGT72B1 | UDP-Glycosyltransferase superfamily protein |	Q9AR73	1e-131	50.8547	HQGT_RAUSE Hydroquinone glucosyltransferase OS=Rauvolfia serpentina GN=AS PE=1 SV=1	AT4G01070	GO:0006612 GO:0006805 GO:0008152 GO:0009611 GO:0009636 GO:0009651 GO:0009805 GO:0009963 GO:0010363 GO:0042178	coumarin_biosynthetic_process metabolic_process positive_regulation_of_flavonoid_biosynthetic_process protein_targeting_to_membrane regulation_of_plant-type_hypersensitive_response response_to_salt_stress response_to_toxic_substance response_to_wounding xenobiotic_catabolic_process xenobiotic_metabolic_process	GO:0008194 GO:0016757 GO:0016758 GO:0035251	UDP-glucosyltransferase_activity UDP-glycosyltransferase_activity transferase_activity,_transferring_glycosyl_groups transferase_activity,_transferring_hexosyl_groups
637	contig_636	1522	5	8	1.33333	3.66667	4.33333	7	4	8.33333	1.66667	2	5	5.33333	Medtr3g017590.1	0	82.2673	AT3G61790.1	5e-162	Protein with RING/U-box and TRAF-like domains	Q8S3N1	1e-136	84.8837	SINA5_ARATH E3 ubiquitin-protein ligase SINAT5 OS=Arabidopsis thaliana GN=SINAT5 PE=1 SV=2	AT3G61790	GO:0006511 GO:0007275 GO:0016567	multicellular_organismal_development protein_ubiquitination ubiquitin-dependent_protein_catabolic_process	GO:0004842 GO:0008270	ubiquitin-protein_ligase_activity zinc_ion_binding
638	contig_637	2279	22.3333	26	22.3333	14.3333	20.3333	22.6667	14.3333	36.3333	26.3333	8.66667	25	17	Medtr2g013900.1	0	66.0487	AT5G58950.1	0	Protein kinase superfamily protein	Q2MHE4	2e-91	49.4186	HT1_ARATH Serine/threonine-protein kinase HT1 OS=Arabidopsis thaliana GN=HT1 PE=1 SV=1	AT5G58950	GO:0006468	protein_phosphorylation	GO:0004672 GO:0004674 GO:0004712 GO:0005524 GO:0016301 GO:0016772	ATP_binding kinase_activity protein_kinase_activity protein_serine/threonine/tyrosine_kinase_activity protein_serine/threonine_kinase_activity transferase_activity,_transferring_phosphorus-containing_groups
639	contig_638	5698	10.3333	16.6667	4	6.66667	8	20.6667	5.66667	19.6667	4.33333	5	9	13	Medtr3g107280.1	0	80.9399	AT2G25490.1	0	EBF1, FBL6 | EIN3-binding F box protein 1 |	Q9SKK0	0	56.7188	EBF1_ARATH EIN3-binding F-box protein 1 OS=Arabidopsis thaliana GN=EBF1 PE=1 SV=1	AT2G25490	GO:0006511 GO:0009723 GO:0010105 GO:0042752	negative_regulation_of_ethylene_mediated_signaling_pathway regulation_of_circadian_rhythm response_to_ethylene_stimulus ubiquitin-dependent_protein_catabolic_process	GO:0004842 GO:0005515	protein_binding ubiquitin-protein_ligase_activity
640	contig_639	1001	31	20.3333	83	4.33333	18.3333	5	27.6667	14.3333	85	4	27.3333	6.66667	Medtr1g114290.1	3e-98	47.4798	AT1G50320.1	8e-56	ATHX, ATX, THX | thioredoxin X |	Q8LD49	1e-42	66.9231	TRXX_ARATH Thioredoxin X, chloroplastic OS=Arabidopsis thaliana GN=ATHX PE=2 SV=2	AT1G50320	GO:0006662 GO:0006833 GO:0009651 GO:0009750 GO:0043085 GO:0045454	cell_redox_homeostasis glycerol_ether_metabolic_process positive_regulation_of_catalytic_activity response_to_fructose_stimulus response_to_salt_stress water_transport	GO:0008047 GO:0009055 GO:0015035	electron_carrier_activity enzyme_activator_activity protein_disulfide_oxidoreductase_activity
641	contig_640	2010	8	8	3.66667	11.6667	6.33333	12.3333	6.66667	10.3333	5.33333	9	8	12.6667	Medtr7g075940.1	0	79.1667	AT4G00231.1	2e-139	MEE50 | ARM repeat superfamily protein |	Q5RE06	1e-21	25.5422	ATX10_PONAB Ataxin-10 OS=Pongo abelii GN=ATXN10 PE=2 SV=1	AT4G00231	GO:0009793	embryo_development_ending_in_seed_dormancy
642	contig_641	1929	22.3333	1	1.33333	0	94	6.33333	19.6667	0.333333	0.333333	0	74.3333	4.66667	Medtr7g015960.1	0	78.7129	AT5G15630.1	0	COBL4, IRX6 | COBRA-like extracellular glycosyl-phosphatidyl inositol-anchored protein family |	Q9LFW3	0	80.787	COBL4_ARATH COBRA-like protein 4 OS=Arabidopsis thaliana GN=COBL4 PE=2 SV=2	AT5G15630	GO:0009832 GO:0009834 GO:0010089 GO:0010413 GO:0044036 GO:0045492	cell_wall_macromolecule_metabolic_process glucuronoxylan_metabolic_process plant-type_cell_wall_biogenesis secondary_cell_wall_biogenesis xylan_biosynthetic_process xylem_development
643	contig_642	1259	2	3	1.33333	2.33333	1.66667	2.66667	1.33333	2.33333	1	1.33333	1.66667	2	Medtr4g071370.1	4e-16	4.30017
644	contig_643	2356	7.33333	12.6667	4.33333	7.33333	5.66667	9.33333	4	7.33333	3.33333	3.66667	4.66667	5.33333	Medtr1g069720.1	0	49.8718	AT4G28540.1	0	CKL6, PAPK1 | casein kinase I-like 6 |	P42158	1e-146	80.1347	KC1D_ARATH Casein kinase I isoform delta-like OS=Arabidopsis thaliana GN=At4g26100 PE=2 SV=2	AT4G28540	GO:0006468 GO:0009744 GO:0009749 GO:0009750 GO:0042732 GO:0046777	D-xylose_metabolic_process protein_autophosphorylation protein_phosphorylation response_to_fructose_stimulus response_to_glucose_stimulus response_to_sucrose_stimulus	GO:0004672 GO:0004674 GO:0005524 GO:0016301 GO:0016772	ATP_binding kinase_activity protein_kinase_activity protein_serine/threonine_kinase_activity transferase_activity,_transferring_phosphorus-containing_groups
645	contig_644	2456	6.33333	8.66667	4.33333	5.66667	4	7.66667	4	5.33333	3.66667	3.33333	4.66667	5.66667	Medtr7g097160.1	0	61.0312	AT1G04440.1	0	CKL13 | casein kinase like 13 |	P42158	1e-147	81.1448	KC1D_ARATH Casein kinase I isoform delta-like OS=Arabidopsis thaliana GN=At4g26100 PE=2 SV=2	AT1G04440	GO:0006468	protein_phosphorylation	GO:0004672 GO:0004674 GO:0005524 GO:0016301 GO:0016772	ATP_binding kinase_activity protein_kinase_activity protein_serine/threonine_kinase_activity transferase_activity,_transferring_phosphorus-containing_groups
646	contig_645	1991	1.66667	1	1	0.333333	0.666667	1	0.666667	0.333333	0.666667	0.333333	0.666667	0.666667	Medtr3g064090.1	4e-80	17.6544	AT3G02720.1	4e-31	Class I glutamine amidotransferase-like superfamily protein	Q9M8R4	8e-27	41.8269	DJ1D_ARATH Protein DJ-1 homolog D OS=Arabidopsis thaliana GN=DJ1D PE=1 SV=1	AT3G02720			GO:0019172	glyoxalase_III_activity
647	contig_646	997	3.66667	1.33333	1	3.66667	1.66667	4	3.33333	1.33333	1	2.33333	2	2	Medtr7g053520.1	8e-117	54.9957	AT1G70190.2	6e-56	Ribosomal protein L7/L12, oligomerisation;Ribosomal protein L7/L12, C-terminal/adaptor protein ClpS-like ch	P53163	7e-19	40.411	MNP1_YEAST 54S ribosomal protein L12, mitochondrial OS=Saccharomyces cerevisiae (strain ATCC 204508 / S288c) GN=MNP1 PE=1 SV=1	AT1G70190	GO:0006354 GO:0006412	DNA-dependent_transcription,_elongation translation	GO:0003735	structural_constituent_of_ribosome
648	contig_647	1844	26.6667	11.3333	62.6667	2	13.6667	3.33333	22.3333	6.33333	48.6667	2	15	4.66667	Medtr4g130980.1	0	77.4725	AT4G30950.1	0	FAD6, FADC, SFD4 | fatty acid desaturase 6 |	P48628	0	81.5851	FAD6C_SOYBN Omega-6 fatty acid desaturase, chloroplastic OS=Glycine max PE=2 SV=1	AT4G30950	GO:0000096 GO:0006546 GO:0006629 GO:0006633 GO:0006636 GO:0006655 GO:0006733 GO:0006766 GO:0008652 GO:0009072 GO:0009106 GO:0009108 GO:0009117 GO:0009416 GO:0009695 GO:0010205 GO:0015994 GO:0015995 GO:0016117 GO:0019216 GO:0019288 GO:0019684 GO:0019748 GO:0031408 GO:0035304 GO:0044272	aromatic_amino_acid_family_metabolic_process carotenoid_biosynthetic_process cellular_amino_acid_biosynthetic_process chlorophyll_biosynthetic_process chlorophyll_metabolic_process coenzyme_biosynthetic_process fatty_acid_biosynthetic_process glycine_catabolic_process isopentenyl_diphosphate_biosynthetic_process,_mevalonate-independent_pathway jasmonic_acid_biosynthetic_process lipid_metabolic_pr…	GO:0045485	omega-6_fatty_acid_desaturase_activity
649	contig_648	2900	2.33333	1.66667	2.66667	1.33333	2.33333	0	1	2	3	0.666667	2.33333	0	Glyma.06G229900.1	0	57.1906	AT1G68750.1	1e-170	ATPPC4, PPC4 | phosphoenolpyruvate carboxylase 4 |	P16097	0	87.0679	CAPP2_MESCR Phosphoenolpyruvate carboxylase 2 OS=Mesembryanthemum crystallinum GN=PPC2 PE=3 SV=1	AT1G68750	GO:0006099 GO:0015977	carbon_fixation tricarboxylic_acid_cycle	GO:0003824 GO:0008964	catalytic_activity phosphoenolpyruvate_carboxylase_activity
650	contig_649	3519	2.33333	2.33333	2.33333	1.33333	2.33333	0.333333	1	1.66667	3	0.666667	2.66667	0	Medtr2g092930.1	0	81.8344	AT1G53310.3	0	ATPPC1, PEPC1, ATPEPC1, PPC1 | phosphoenolpyruvate carboxylase 1 |	P16097	0	86.5132	CAPP2_MESCR Phosphoenolpyruvate carboxylase 2 OS=Mesembryanthemum crystallinum GN=PPC2 PE=3 SV=1	AT1G53310	GO:0006096 GO:0006099 GO:0006833 GO:0006972 GO:0007030 GO:0009266 GO:0009651 GO:0009744 GO:0009749 GO:0009750 GO:0015977 GO:0016036 GO:0046686 GO:0051262	Golgi_organization carbon_fixation cellular_response_to_phosphate_starvation glycolysis hyperosmotic_response protein_tetramerization response_to_cadmium_ion response_to_fructose_stimulus response_to_glucose_stimulus response_to_salt_stress response_to_sucrose_stimulus response_to_temperature_stimulus tricarboxylic_acid_cycle water_transport	GO:0003824 GO:0005515 GO:0008964	catalytic_activity phosphoenolpyruvate_carboxylase_activity protein_binding
651	contig_650	6376	5.66667	2.33333	0	1.33333	2.66667	4.66667	3.33333	3	0	1	2.66667	3.33333	Medtr3g047390.1	0	39.6145	AT1G06490.1	0	ATGSL07, gsl07, atgsl7, GSL7 | glucan synthase-like 7 |	Q9SHJ3	0	64.5112	CALS7_ARATH Callose synthase 7 OS=Arabidopsis thaliana GN=CALS7 PE=2 SV=3	AT1G06490	GO:0006075 GO:0006944 GO:0009556 GO:0010233 GO:0052543 GO:0080165	(1->3)-beta-D-glucan_biosynthetic_process callose_deposition_in_cell_wall callose_deposition_in_phloem_sieve_plate cellular_membrane_fusion microsporogenesis phloem_transport	GO:0003843 GO:0016757	1,3-beta-D-glucan_synthase_activity transferase_activity,_transferring_glycosyl_groups
652	contig_651	1709	8.33333	4.33333	5.33333	8.33333	4.66667	8	5.33333	5	7.33333	4.33333	5	5	Medtr4g125950.1	0	70.5763	AT2G19430.1	1e-154	DWA1, THO6, AtTHO6 | DWD (DDB1-binding WD40 protein) hypersensitive to ABA 1 |	Q8L4M1	1e-132	60.4278	DWA1_ARATH WD repeat-containing protein DWA1 OS=Arabidopsis thaliana GN=DWA1 PE=1 SV=1	AT2G19430	GO:0006281 GO:0009788 GO:0010100 GO:0010267 GO:0016567 GO:0031047 GO:0048608	DNA_repair gene_silencing_by_RNA negative_regulation_of_abscisic_acid_mediated_signaling_pathway negative_regulation_of_photomorphogenesis production_of_ta-siRNAs_involved_in_RNA_interference protein_ubiquitination reproductive_structure_development	GO:0000166 GO:0005515	nucleotide_binding protein_binding
653	contig_652	1385	45.3333	2.66667	0	1.33333	3	14.6667	16.6667	0.666667	0	0	1	9	Medtr1g105495.1	0	83.8002	AT1G11545.1	9e-167	XTH8 | xyloglucan endotransglucosylase/hydrolase 8 |	Q8L9A9	1e-139	81.2274	XTH8_ARATH Probable xyloglucan endotransglucosylase/hydrolase protein 8 OS=Arabidopsis thaliana GN=XTH8 PE=2 SV=2	AT1G11545	GO:0005975 GO:0006073	carbohydrate_metabolic_process cellular_glucan_metabolic_process	GO:0004553 GO:0016762 GO:0016798	hydrolase_activity,_acting_on_glycosyl_bonds hydrolase_activity,_hydrolyzing_O-glycosyl_compounds xyloglucan:xyloglucosyl_transferase_activity
654	contig_653	1447	8	7	6	4.66667	5.66667	4.66667	7.66667	6.66667	6.33333	4.33333	7.66667	5	Medtr4g133000.3	0	54.8134	AT4G22330.1	5e-154	ATCES1 | Alkaline phytoceramidase (aPHC) |	Q9NUN7	2e-26	28.2946	ACER3_HUMAN Alkaline ceramidase 3 OS=Homo sapiens GN=ACER3 PE=1 SV=3	AT4G22330	GO:0006672	ceramide_metabolic_process	GO:0003824 GO:0016811	catalytic_activity hydrolase_activity,_acting_on_carbon-nitrogen_(but_not_peptide)_bonds,_in_linear_amides
655	contig_654	1860	5	3.33333	0.666667	1.66667	1.66667	2.33333	4	2	0	1	1.33333	1.33333	Medtr4g127970.1	0	82.8125	AT5G57410.1	0	Afadin/alpha-actinin-binding protein	Q9Y2D8	1e-32	25.9067	ADIP_HUMAN Afadin- and alpha-actinin-binding protein OS=Homo sapiens GN=SSX2IP PE=1 SV=3	AT5G57410	GO:0046686	response_to_cadmium_ion
656	contig_655	3252	13.3333	17.3333	13	13	13	16.3333	12.3333	16	10.6667	10.3333	14.6667	15.3333	Medtr2g086160.1	0	64.4641	AT2G27600.1	0	SKD1, VPS4, ATSKD1 | AAA-type ATPase family protein |	P52917	1e-124	54.5455	VPS4_YEAST Vacuolar protein sorting-associated protein 4 OS=Saccharomyces cerevisiae (strain ATCC 204508 / S288c) GN=VPS4 PE=1 SV=1	AT2G27600	GO:0006623 GO:0006635 GO:0006869 GO:0006891 GO:0006944 GO:0007032 GO:0007033 GO:0010091 GO:0010351 GO:0016192 GO:0016197 GO:0016558	cellular_membrane_fusion endosomal_transport endosome_organization fatty_acid_beta-oxidation intra-Golgi_vesicle-mediated_transport lipid_transport lithium_ion_transport protein_import_into_peroxisome_matrix protein_targeting_to_vacuole trichome_branching vacuole_organization vesicle-mediated_transport	GO:0000166 GO:0005515 GO:0005524 GO:0017111	ATP_binding nucleoside-triphosphatase_activity nucleotide_binding protein_binding
657	contig_656	2670	5	20	4	0	3	1	3.66667	5.66667	3	0	3.33333	0	Medtr4g084870.1	0	34.4828	AT1G23080.1	0	PIN7, ATPIN7 | Auxin efflux carrier family protein |	Q9S7Z8	0	69.9074	PIN3_ARATH Auxin efflux carrier component 3 OS=Arabidopsis thaliana GN=PIN3 PE=1 SV=1	AT1G23080	GO:0000271 GO:0007389 GO:0008361 GO:0009825 GO:0009926 GO:0009932 GO:0009942 GO:0010015 GO:0010583 GO:0010817 GO:0040007 GO:0043481 GO:0048364 GO:0048767 GO:0055085 GO:0071555	anthocyanin_accumulation_in_tissues_in_response_to_UV_light auxin_polar_transport cell_tip_growth cell_wall_organization growth longitudinal_axis_specification multidimensional_cell_growth pattern_specification_process polysaccharide_biosynthetic_process regulation_of_cell_size regulation_of_hormone_levels response_to_cyclopentenone root_development root_hair_elongation root_morphogenesis transme…	GO:0005215 GO:0009672 GO:0010329	auxin:hydrogen_symporter_activity auxin_efflux_transmembrane_transporter_activity transporter_activity
658	contig_657	2982	1.66667	2.33333	2	2	1.33333	2	1	2	1	1	1	1.66667	Medtr6g011450.1	0	71.0728	AT4G04885.1	3e-91	PCFS4 | PCF11P-similar protein 4 |	O94913	2e-19	32.3077	PCF11_HUMAN Pre-mRNA cleavage complex 2 protein Pcf11 OS=Homo sapiens GN=PCF11 PE=1 SV=3	AT4G04885	GO:0006378 GO:0009911	mRNA_polyadenylation positive_regulation_of_flower_development	GO:0005515 GO:0008270	protein_binding zinc_ion_binding
659	contig_658	4486	4	0	0.333333	0.666667	2.66667	3.33333	1	0.666667	0.333333	0	0.333333	0	mrna20290.1-v1.0-hybrid	0	35.733	AT4G23160.1	3e-180	CRK8 | cysteine-rich RLK (RECEPTOR-like protein kinase) 8 |	P10978	7e-98	38.0952	POLX_TOBAC Retrovirus-related Pol polyprotein from transposon TNT 1-94 OS=Nicotiana tabacum PE=2 SV=1	AT4G23160	GO:0006468	protein_phosphorylation	GO:0004672 GO:0004674 GO:0004713 GO:0005524 GO:0016301 GO:0016772	ATP_binding kinase_activity protein_kinase_activity protein_serine/threonine_kinase_activity protein_tyrosine_kinase_activity transferase_activity,_transferring_phosphorus-containing_groups
660	contig_659	3322	8.33333	3.33333	7	1.66667	3.66667	2.66667	5.33333	2.66667	5.66667	1	3.66667	2	Medtr1g115230.1	0	67.6414	AT1G50380.1	0	Prolyl oligopeptidase family protein	Q59536	1e-135	36.0743	PTRB_MORLA Protease 2 OS=Moraxella lacunata GN=ptrB PE=3 SV=1	AT1G50380	GO:0006508 GO:0010048	proteolysis vernalization_response	GO:0004252 GO:0008236	serine-type_endopeptidase_activity serine-type_peptidase_activity
661	contig_660	3461	6.66667	3.33333	6.66667	2.33333	5	4	6	3	7.66667	2.66667	6.66667	4.33333	PGSC0003DMT400044306	4e-19	5.15267	AT3G54140.1	1e-09	ATPTR1, PTR1 | peptide transporter 1 |	Q59536	1e-127	60.5505	PTRB_MORLA Protease 2 OS=Moraxella lacunata GN=ptrB PE=3 SV=1	AT3G54140	GO:0006807 GO:0006857 GO:0015824 GO:0015996 GO:0042938 GO:0042939	chlorophyll_catabolic_process dipeptide_transport nitrogen_compound_metabolic_process oligopeptide_transport proline_transport tripeptide_transport	GO:0005215 GO:0042936 GO:0042937	dipeptide_transporter_activity transporter_activity tripeptide_transporter_activity
662	contig_661	472	25.6667	5	0	0	0.666667	0	12.3333	0.666667	0	0	0	0	Medtr3g437820.1	2e-10	14.0919				Q05091	3e-12	43.6782	PGIP_PYRCO Polygalacturonase inhibitor OS=Pyrus communis GN=PGIP PE=1 SV=1
663	contig_662	3085	9.33333	3.66667	7	2.66667	3.66667	4.33333	6	3	6.33333	1.66667	4.33333	2.66667	Medtr1g115230.1	0	77.222	AT1G50380.1	0	Prolyl oligopeptidase family protein	Q59536	1e-143	38.8017	PTRB_MORLA Protease 2 OS=Moraxella lacunata GN=ptrB PE=3 SV=1	AT1G50380	GO:0006508 GO:0010048	proteolysis vernalization_response	GO:0004252 GO:0008236	serine-type_endopeptidase_activity serine-type_peptidase_activity
664	contig_663	4168	6	2	5	1.66667	2.66667	3	5.33333	2.33333	5.33333	2.33333	4.66667	3.66667	mrna00775.1-v1.0-hybrid	0	46.5201	AT4G29090.1	4e-12	Ribonuclease H-like superfamily protein	Q59536	1e-134	38.1872	PTRB_MORLA Protease 2 OS=Moraxella lacunata GN=ptrB PE=3 SV=1	AT4G29090	GO:0006278	RNA-dependent_DNA_replication	GO:0003676 GO:0003723 GO:0003964	RNA-directed_DNA_polymerase_activity RNA_binding nucleic_acid_binding
665	contig_664	2688	2	4	10.6667	0	2.33333	0	1	2.33333	6	0	1	0	Medtr5g016110.1	0	43.8111	AT5G67370.1	6e-134	Protein of unknown function (DUF1230)	P51273	3e-28	41.0256	YCF36_PORPU Uncharacterized protein ycf36 OS=Porphyra purpurea GN=ycf36 PE=3 SV=1	AT5G67370	GO:0008150	biological_process	GO:0003674	molecular_function
666	contig_665	11715	3	1.66667	0.666667	1.66667	2.33333	2.66667	2.33333	3.33333	2	1	5.33333	2.66667	Medtr3g105990.1	0	52.6012	AT3G23780.2	0	NRPD2A | nuclear RNA polymerase D2A |	Q9LK40	0	61.5795	RPD2A_ARATH DNA-directed RNA polymerase D subunit 2a OS=Arabidopsis thaliana GN=NRPD2a PE=1 SV=1	AT3G23780	GO:0006306 GO:0006351 GO:0030422 GO:0031047 GO:0035194 GO:0050776 GO:0050832	DNA_methylation defense_response_to_fungus gene_silencing_by_RNA posttranscriptional_gene_silencing_by_RNA production_of_siRNA_involved_in_RNA_interference regulation_of_immune_response transcription,_DNA-dependent	GO:0003677 GO:0003899 GO:0005515 GO:0032549	DNA-directed_RNA_polymerase_activity DNA_binding protein_binding ribonucleoside_binding
667	contig_666	2459	2.33333	1.33333	4.33333	10	2	1	3.33333	1	4	6.33333	2.66667	1.66667	Medtr1g085570.5	1e-167	97.2868	AT3G62040.1	5e-121	Haloacid dehalogenase-like hydrolase (HAD) superfamily protein	Q09893	6e-18	33.4802	YAI5_SCHPO Uncharacterized protein C24B11.05 OS=Schizosaccharomyces pombe (strain 972 / ATCC 24843) GN=SPAC24B11.05 PE=3 SV=1	AT3G62040	GO:0010167 GO:0015706	nitrate_transport response_to_nitrate	GO:0016787	hydrolase_activity
668	contig_667	2587	1.66667	1	1	1	0.666667	2.33333	1	1	1	1	1	1	Medtr3g017580.2	0	50.6203	AT3G54470.1	0	uridine 5'-monophosphate synthase / UMP synthase (PYRE-F) (UMPS)	Q42942	1e-176	74.4681	UMPS_TOBAC Uridine 5'-monophosphate synthase (Fragment) OS=Nicotiana tabacum GN=PYR5-6 PE=2 SV=1	AT3G54470	GO:0006207 GO:0006221 GO:0008152 GO:0009116 GO:0009220 GO:0016036 GO:0044205 GO:0046686	'de_novo'_UMP_biosynthetic_process 'de_novo'_pyrimidine_nucleobase_biosynthetic_process cellular_response_to_phosphate_starvation metabolic_process nucleoside_metabolic_process pyrimidine_nucleotide_biosynthetic_process pyrimidine_ribonucleotide_biosynthetic_process response_to_cadmium_ion	GO:0003824 GO:0004588 GO:0004590	catalytic_activity orotate_phosphoribosyltransferase_activity orotidine-5'-phosphate_decarboxylase_activity
669	contig_668	914	2	2.33333	1.66667	1	0.666667	1.66667	1	2	1	1	0.666667	0.333333
670	contig_669	1562	37.6667	23	16.6667	17	22.3333	23.6667	2.66667	1.33333	1	3.33333	3	4.66667	Medtr7g068350.1	6e-48	55.6911
671	contig_670	1613	43.6667	12.3333	19.3333	20	20.6667	22.3333	16.3333	4.33333	5.33333	5.33333	9	8.33333	Medtr3g085740.1	2e-141	48.5679	AT1G24360.1	3e-74	NAD(P)-binding Rossmann-fold superfamily protein	P28643	1e-100	77.907	FABG_CUPLA 3-oxoacyl-[acyl-carrier-protein] reductase, chloroplastic OS=Cuphea lanceolata GN=CLKR27 PE=2 SV=1	AT1G24360	GO:0000038 GO:0006633 GO:0008152 GO:0009409 GO:0042335 GO:0055114	cuticle_development fatty_acid_biosynthetic_process metabolic_process oxidation-reduction_process response_to_cold very_long-chain_fatty_acid_metabolic_process	GO:0000166 GO:0004316 GO:0005507 GO:0016491 GO:0051287	3-oxoacyl-[acyl-carrier-protein]_reductase_(NADPH)_activity NAD_binding copper_ion_binding nucleotide_binding oxidoreductase_activity
672	contig_671	1195	34.3333	18.3333	16	26.3333	22.3333	29.6667	33	19.6667	11.3333	19	21.6667	26.6667	Medtr7g072680.1	3e-147	58.312	AT3G51610.1	2e-97	unknown protein; FUNCTIONS IN: molecular_function unknown; INVOLVED IN: response to oxidative stress; LOCATED					AT3G51610	GO:0006979 GO:0009555	pollen_development response_to_oxidative_stress	GO:0003674	molecular_function
673	contig_672	1434	12.3333	4	5.33333	7.66667	8.66667	6.66667	12.3333	5.33333	7.33333	5.33333	8.33333	8	Medtr5g096560.1	0	83.5811	AT3G13226.1	5e-50	regulatory protein RecX family protein					AT3G13226	GO:0006282 GO:0007126	meiosis regulation_of_DNA_repair	GO:0003674	molecular_function
674	contig_673	1158	36.6667	44.3333	57.3333	7	36	3.66667	38.6667	36.6667	27	4.66667	29	4	Medtr4g131390.1	2e-164	72.7273	AT5G58070.1	2e-91	ATTIL, TIL | temperature-induced lipocalin |	Q46036	1e-22	39.8773	BLC_CITFR Outer membrane lipoprotein blc OS=Citrobacter freundii PE=3 SV=1	AT5G58070	GO:0006810 GO:0009408 GO:0009409 GO:0009416 GO:0042538	hyperosmotic_salinity_response response_to_cold response_to_heat response_to_light_stimulus transport	GO:0005215	transporter_activity
675	contig_674	848	6.66667	1	0.333333	0.333333	9.66667	2	9	1	1	0	14	2	Medtr2g101850.1	7e-34	26.4813	AT1G52240.2	1e-20	ATROPGEF11, ROPGEF11, PIRF1 | RHO guanyl-nucleotide exchange factor 11 |					AT1G52240	GO:0000226 GO:0007017 GO:0009860 GO:0048364 GO:0080147	microtubule-based_process microtubule_cytoskeleton_organization pollen_tube_growth root_development root_hair_cell_development	GO:0005089	Rho_guanyl-nucleotide_exchange_factor_activity
676	contig_675	1936	4	7	3	3	4.33333	4	4.33333	6.66667	2.33333	2.66667	4.66667	4.66667	Medtr8g089815.2	0	55.7377	AT1G67850.2	0	Protein of unknown function (DUF707)					AT1G67850	GO:0008150	biological_process	GO:0016757	transferase_activity,_transferring_glycosyl_groups
677	contig_676	2561	44.6667	21	4.33333	4.66667	22.3333	48.6667	25.6667	21.6667	4.33333	3	23.3333	31.6667	Medtr4g035310.2	7e-106	17.9053	AT1G33470.2	1e-57	RNA-binding (RRM/RBD/RNP motifs) family protein	Q6P8A7	7e-25	48.8722	RBM24_XENTR RNA-binding protein 24 OS=Xenopus tropicalis GN=rbm24 PE=2 SV=1	AT1G33470	GO:0000398 GO:0006810 GO:0008150	biological_process mRNA_splicing,_via_spliceosome transport	GO:0000166 GO:0003676 GO:0003723	RNA_binding nucleic_acid_binding nucleotide_binding
678	contig_677	1702	9.33333	4.33333	0	0.333333	0.666667	13.6667	4	1.33333	0	0	0	9.33333	Medtr5g064120.1	2e-77	21.0054	AT1G78260.1	3e-47	RNA-binding (RRM/RBD/RNP motifs) family protein	Q5ZJX4	2e-25	65.8537	RBM38_CHICK RNA-binding protein 38 OS=Gallus gallus GN=RBM38 PE=2 SV=1	AT1G78260	GO:0008150	biological_process	GO:0000166 GO:0003676 GO:0003723	RNA_binding nucleic_acid_binding nucleotide_binding
679	contig_678	1580	1.33333	1	1	1	1.66667	2.33333	0.333333	0.333333	1	0	1	1.66667	Medtr2g010740.1	7e-145	46.0385	AT4G21250.1	7e-76	Sulfite exporter TauE/SafE family protein					AT4G21250	GO:0008150	biological_process	GO:0003674	molecular_function
680	contig_679	1813	1.33333	1	1	1.33333	1.66667	2.33333	0.666667	0	0.666667	0	1	1.33333				AT1G61740.1	3e-75	Sulfite exporter TauE/SafE family protein					AT1G61740	GO:0006612 GO:0009963 GO:0010363	positive_regulation_of_flavonoid_biosynthetic_process protein_targeting_to_membrane regulation_of_plant-type_hypersensitive_response
681	contig_680	1921	1.66667	1	1	1	1.33333	2.33333	0.666667	0.333333	0	0	1	1.33333				AT1G11540.1	9e-59	Sulfite exporter TauE/SafE family protein					AT1G11540	GO:0008150 GO:0010167 GO:0015706	biological_process nitrate_transport response_to_nitrate	GO:0003674	molecular_function
682	contig_681	1799	1.33333	2.66667	2.33333	1	1.33333	1.66667	0.333333	1	1.33333	0	1	1.33333	Medtr2g010740.1	8e-145	46.0385	AT4G21250.1	4e-75	Sulfite exporter TauE/SafE family protein					AT4G21250	GO:0008150	biological_process	GO:0003674	molecular_function
683	contig_682	2085	11	8	3	7	4	16	6.66667	7.33333	4	4.33333	5.66667	11.6667	Medtr8g063080.1	0	74.3569	AT1G13750.1	0	Purple acid phosphatases superfamily protein	Q9LMX4	0	72.1122	PPA1_ARATH Probable inactive purple acid phosphatase 1 OS=Arabidopsis thaliana GN=PAP1 PE=2 SV=1	AT1G13750	GO:0006569 GO:0009627 GO:0009684 GO:0031347	indoleacetic_acid_biosynthetic_process regulation_of_defense_response systemic_acquired_resistance tryptophan_catabolic_process	GO:0003993 GO:0004722 GO:0016787 GO:0046872	acid_phosphatase_activity hydrolase_activity metal_ion_binding protein_serine/threonine_phosphatase_activity
684	contig_683	870	16.3333	15.6667	16	17.6667	23.6667	48.3333	17	8.33333	9	16.3333	20.3333	59.6667
685	contig_684	731	10.3333	12	11.6667	13.3333	17.6667	37	14.6667	5.66667	7.33333	12.6667	18.3333	51.3333	Medtr3g466420.1	3e-49	10.2811	AT5G58375.1	8e-17	Methyltransferase-related protein					AT5G58375	GO:0008150	biological_process	GO:0003674	molecular_function
686	contig_685	3040	6	5.66667	7.66667	3	12	2.66667	3.33333	4.66667	5	3.66667	9.66667	2.33333	Medtr3g092090.1	0	43.9705	AT5G53550.2	2e-179	YSL3 | YELLOW STRIPE like 3 |	Q2EF88	1e-153	77.5758	YSL3_ARATH Metal-nicotianamine transporter YSL3 OS=Arabidopsis thaliana GN=YSL3 PE=2 SV=1	AT5G53550	GO:0003006 GO:0006857 GO:0009624 GO:0048316 GO:0055085	developmental_process_involved_in_reproduction oligopeptide_transport response_to_nematode seed_development transmembrane_transport	GO:0015198 GO:0051980	iron-nicotianamine_transmembrane_transporter_activity oligopeptide_transporter_activity
687	contig_686	1404	1.33333	1	1	0	0.666667	0	0	0	0	0	0	0
688	contig_687	1078	2.66667	1.66667	2	0	1.66667	0.666667	0	0	0	0	0	0.333333
689	contig_688	1576	1.33333	0.666667	1	0	0.666667	0.333333	0	0	0	0	0	0
690	contig_689	1368	7	0	0	0	0	1	3	0	0	0	0	0	Medtr6g088425.1	2e-49	24.839	AT5G11590.1	9e-39	TINY2 | Integrase-type DNA-binding superfamily protein |	Q9LYD3	7e-32	50	DREB3_ARATH Dehydration-responsive element-binding protein 3 OS=Arabidopsis thaliana GN=DREB3 PE=2 SV=1	AT5G11590	GO:0006355 GO:0045893	positive_regulation_of_transcription,_DNA-dependent regulation_of_transcription,_DNA-dependent	GO:0003677 GO:0003700 GO:0043565	DNA_binding sequence-specific_DNA_binding sequence-specific_DNA_binding_transcription_factor_activity
691	contig_690	1804	5	4	15.6667	1	5	2.33333	2.66667	1	3.33333	0.333333	1.66667	1	Medtr2g099470.1	3e-139	41.109	AT3G54420.1	6e-137	ATEP3, ATCHITIV, CHIV, EP3 | homolog of carrot EP3-3 chitinase |	P27054	1e-115	72.963	CHI4_PHAVU Endochitinase PR4 OS=Phaseolus vulgaris GN=CHI4 PE=2 SV=1	AT3G54420	GO:0002679 GO:0005975 GO:0006865 GO:0009626 GO:0010167 GO:0010200 GO:0010262 GO:0015706 GO:0015824 GO:0016998	amino_acid_transport carbohydrate_metabolic_process cell_wall_macromolecule_catabolic_process nitrate_transport plant-type_hypersensitive_response proline_transport respiratory_burst_involved_in_defense_response response_to_chitin response_to_nitrate somatic_embryogenesis	GO:0004568 GO:0008061	chitin_binding chitinase_activity
692	contig_691	1353	3.33333	1.66667	16.3333	0	4	0.333333	2.33333	0.666667	2.66667	0	1	0.333333	Glyma.11G124500.1	7e-120	61.4053	AT1G02360.1	2e-48	Chitinase family protein	P27054	1e-109	75.3036	CHI4_PHAVU Endochitinase PR4 OS=Phaseolus vulgaris GN=CHI4 PE=2 SV=1	AT1G02360	GO:0002679 GO:0005975 GO:0006865 GO:0010167 GO:0010200 GO:0015706 GO:0016998 GO:0050832	amino_acid_transport carbohydrate_metabolic_process cell_wall_macromolecule_catabolic_process defense_response_to_fungus nitrate_transport respiratory_burst_involved_in_defense_response response_to_chitin response_to_nitrate	GO:0004568	chitinase_activity
693	contig_692	1338	38.3333	26	19.3333	29.6667	27	41.3333	30.6667	19.6667	13	19	23	33	Medtr1g016750.1	0	72.6477	AT1G64520.1	3e-145	RPN12a | regulatory particle non-ATPase 12A |	Q9SGW3	1e-112	76.4045	RP12A_ARATH 26S proteasome non-ATPase regulatory subunit RPN12A OS=Arabidopsis thaliana GN=RPN12A PE=1 SV=1	AT1G64520	GO:0006508 GO:0006511 GO:0006635 GO:0009407 GO:0009408 GO:0009647 GO:0009733 GO:0009735 GO:0009908 GO:0030163 GO:0031540 GO:0042023 GO:0043161 GO:0043248 GO:0048366 GO:0048528 GO:0048767 GO:0048825 GO:0051510 GO:0051604 GO:0051788 GO:0080129	DNA_endoreduplication cotyledon_development fatty_acid_beta-oxidation flower_development leaf_development post-embryonic_root_development proteasomal_ubiquitin-dependent_protein_catabolic_process proteasome_assembly proteasome_core_complex_assembly protein_catabolic_process protein_maturation proteolysis regulation_of_anthocyanin_biosynthetic_process regulation_of_unidimensional_cell_growth respo…	GO:0008233	peptidase_activity
694	contig_693	1223	1.66667	1.66667	1.33333	1	1	2.33333	0	0	0	0	0	0
695	contig_694	1227	63	17.3333	8.66667	12.6667	30	9	0	2	0	0	0	0	mrna35033.1-v1.0-hybrid	1e-11	17.2515
696	contig_695	1612	2	1.66667	1.66667	1.33333	1.66667	1	2	1.33333	1	1	1.33333	1.33333	Medtr4g121560.1	2e-63	22.6981	AT5G49340.1	3e-39	TBL4 | TRICHOME BIREFRINGENCE-LIKE 4 |		5e-36	44.4444		AT5G49340	GO:0008150	biological_process
697	contig_696	985	47.3333	27	203.667	10	77	2.33333	67.3333	37.6667	172.333	9	115.333	4.33333	Medtr4g052010.1	7e-116	59.3132	AT2G27290.1	1e-52	Protein of unknown function (DUF1279)					AT2G27290	GO:0006661 GO:0008150 GO:0009965 GO:0030154 GO:0045893	biological_process cell_differentiation leaf_morphogenesis phosphatidylinositol_biosynthetic_process positive_regulation_of_transcription,_DNA-dependent	GO:0003674	molecular_function
698	contig_697	1341	53.6667	8	6	4	36	25.6667	57	7.33333	5	4	39	27	Medtr3g104460.1	8e-133	47.8397	AT5G11890.1	2e-47	FUNCTIONS IN: molecular_function unknown; LOCATED IN: plasma membrane; EXPRESSED IN: 12 plant structures; EXP					AT5G11890			GO:0003674	molecular_function
699	contig_698	517	4	5.66667	1	0	2.33333	11	6.66667	2.33333	1.33333	3	2.33333	13.6667	Medtr3g028495.1	1e-64	82.0513
700	contig_699	958	19	5.33333	4	15.3333	15.6667	23.6667	19.3333	8	1	13.6667	22	19.3333	Medtr2g014300.1	6e-119	47.5369	AT1G28360.1	4e-40	ERF12, ATERF12 | ERF domain protein 12 |	Q94ID6	1e-34	49.2386	ERF81_ARATH Ethylene-responsive transcription factor 12 OS=Arabidopsis thaliana GN=ERF12 PE=2 SV=1	AT1G28360	GO:0006355 GO:0009873	ethylene_mediated_signaling_pathway regulation_of_transcription,_DNA-dependent	GO:0003677 GO:0003700	DNA_binding sequence-specific_DNA_binding_transcription_factor_activity
701	contig_700	1496	10.6667	8.66667	20.3333	11.3333	11.3333	12.3333	15.6667	15.3333	23	14	17.3333	15.3333	Medtr4g052390.1	0	81.4343	AT5G22300.1	0	NIT4, AtNIT4 | nitrilase 4 |	Q42966	1e-176	86.0399	NRL4B_TOBAC Bifunctional nitrilase/nitrile hydratase NIT4B OS=Nicotiana tabacum GN=NIT4B PE=2 SV=1	AT5G22300	GO:0006807 GO:0019499 GO:0051410	cyanide_metabolic_process detoxification_of_nitrogen_compound nitrogen_compound_metabolic_process	GO:0000257 GO:0016810 GO:0018822 GO:0047427 GO:0047558 GO:0080061	3-cyanoalanine_hydratase_activity cyanoalanine_nitrilase_activity hydrolase_activity,_acting_on_carbon-nitrogen_(but_not_peptide)_bonds indole-3-acetonitrile_nitrilase_activity nitrilase_activity nitrile_hydratase_activity
702	contig_701	267	1	0	0	0.666667	1	2.33333	0.333333	0.333333	0	0	0	0.333333
703	contig_702	2914	12.6667	4	24.3333	2.66667	8	4.33333	7.66667	3	17.6667	1.33333	8.33333	3	Medtr7g114900.2	4e-170	94.6619	AT3G04790.1	3e-128	Ribose 5-phosphate isomerase, type A protein		1e-104	73.4317		AT3G04790	GO:0000096 GO:0000165 GO:0006546 GO:0006569 GO:0006612 GO:0006636 GO:0006733 GO:0006766 GO:0008652 GO:0009052 GO:0009072 GO:0009106 GO:0009108 GO:0009117 GO:0009409 GO:0009595 GO:0009684 GO:0009695 GO:0009697 GO:0009814 GO:0009862 GO:0009867 GO:0010200 GO:0010310 GO:0010363 GO:0019253 GO:0019288 GO:0019344 GO:0019684 GO:0019748 GO:0031348 GO:0042742 GO:0043900 GO:0044272 GO:0050832	MAPK_cascade aromatic_amino_acid_family_metabolic_process cellular_amino_acid_biosynthetic_process coenzyme_biosynthetic_process cysteine_biosynthetic_process defense_response,_incompatible_interaction defense_response_to_bacterium defense_response_to_fungus detection_of_biotic_stimulus glycine_catabolic_process indoleacetic_acid_biosynthetic_process isopentenyl_diphosphate_biosynthetic_process,_…	GO:0004751	ribose-5-phosphate_isomerase_activity
704	contig_703	336	1	0	1	0.333333	0.333333	1	1	0.666667	1.66667	0	0.666667	1	Medtr7g082300.1	1e-14	3.46232
705	contig_704	573	1.33333	1	2.33333	0.333333	0.666667	2.33333	1.33333	2	4	0.666667	1.66667	2.66667	Glyma.05G136200.1	2e-74	14.645	AT2G02020.2	3e-66	Major facilitator superfamily protein	Q84WG0	3e-54	73.3813	PTR26_ARATH Probable peptide/nitrate transporter At2g02020 OS=Arabidopsis thaliana GN=At2g02020 PE=2 SV=2	AT2G02020	GO:0006857	oligopeptide_transport	GO:0005215	transporter_activity
706	contig_705	2296	1	1	1	0.666667	1	1.66667	1	1	1	1	1	1	Medtr5g034120.1	6e-142	21.6147	AT1G60490.1	1e-105	ATVPS34, VPS34, PI3K | vacuolar protein sorting 34 |	P42347	1e-166	92.5926	PI3K1_SOYBN Phosphatidylinositol 3-kinase, root isoform OS=Glycine max PE=2 SV=1	AT1G60490	GO:0006487 GO:0006499 GO:0006897 GO:0009651 GO:0010228 GO:0016926 GO:0032957 GO:0046854 GO:0046855 GO:0048015 GO:0050665 GO:0055046 GO:0072593	N-terminal_protein_myristoylation endocytosis hydrogen_peroxide_biosynthetic_process inositol_phosphate_dephosphorylation inositol_trisphosphate_metabolic_process microgametogenesis phosphatidylinositol-mediated_signaling phosphatidylinositol_phosphorylation protein_N-linked_glycosylation protein_desumoylation reactive_oxygen_species_metabolic_process response_to_salt_stress vegetative_to_reprodu…	GO:0016303 GO:0016772 GO:0016773 GO:0035004	1-phosphatidylinositol-3-kinase_activity phosphatidylinositol_3-kinase_activity phosphotransferase_activity,_alcohol_group_as_acceptor transferase_activity,_transferring_phosphorus-containing_groups
707	contig_706	2584	16.6667	10	1.66667	9.33333	21.6667	9	13	9	1.66667	6.66667	26	4.66667	Medtr8g087770.1	0	64.3902	AT1G60500.1	0	DRP4C | Dynamin related protein 4C |	Q9ZP55	0	56.3988	DRP4C_ARATH Dynamin-related protein 4C OS=Arabidopsis thaliana GN=DRP4C PE=2 SV=1	AT1G60500			GO:0003924 GO:0005525	GTP_binding GTPase_activity
708	contig_707	2153	14.3333	34.3333	16	8	18.3333	21	11	26.6667	10.6667	4.33333	17.6667	15	Medtr8g064810.1	0	88.7137	AT1G60420.1	0	DC1 domain-containing protein	O80763	0	63.0931	NRX1_ARATH Probable nucleoredoxin 1 OS=Arabidopsis thaliana GN=At1g60420 PE=1 SV=1	AT1G60420	GO:0009860 GO:0010183 GO:0045454 GO:0046686 GO:0055114 GO:0080092	cell_redox_homeostasis oxidation-reduction_process pollen_tube_growth pollen_tube_guidance regulation_of_pollen_tube_growth response_to_cadmium_ion	GO:0016209 GO:0016491 GO:0047134	antioxidant_activity oxidoreductase_activity protein-disulfide_reductase_activity
709	contig_708	1289	15.3333	4.33333	1.66667	1.33333	9.33333	7	13	5.33333	4	1	10.6667	5.66667							Q9LQV2	1e-105	73.93	RDR1_ARATH RNA-dependent RNA polymerase 1 OS=Arabidopsis thaliana GN=RDR1 PE=2 SV=1
710	contig_709	1168	17.6667	5	2	2	9.33333	7	16.3333	6.33333	4.66667	1	13	7	Medtr1g032630.1	9e-133	20.8072	AT1G14790.1	2e-120	RDR1, ATRDRP1 | RNA-dependent RNA polymerase 1 |	Q9LQV2	1e-105	73.93	RDR1_ARATH RNA-dependent RNA polymerase 1 OS=Arabidopsis thaliana GN=RDR1 PE=2 SV=1	AT1G14790	GO:0000165 GO:0006355 GO:0006612 GO:0009615 GO:0009617 GO:0009751 GO:0009862 GO:0009867 GO:0010025 GO:0010310 GO:0010363 GO:0016441 GO:0031348 GO:0035304 GO:0060148	MAPK_cascade jasmonic_acid_mediated_signaling_pathway negative_regulation_of_defense_response positive_regulation_of_posttranscriptional_gene_silencing posttranscriptional_gene_silencing protein_targeting_to_membrane regulation_of_hydrogen_peroxide_metabolic_process regulation_of_plant-type_hypersensitive_response regulation_of_protein_dephosphorylation regulation_of_transcription,_DNA-dependent …	GO:0003676 GO:0003968	RNA-directed_RNA_polymerase_activity nucleic_acid_binding
711	contig_710	3425	24.6667	12.3333	16.3333	4	11.3333	15	16.3333	4.66667	6	1.66667	7	6.33333	Medtr2g101040.2	0	60.0386	AT1G79750.1	0	ATNADP-ME4, NADP-ME4 | NADP-malic enzyme 4 |	Q9CA83	0	73.6667	MAOP4_ARATH NADP-dependent malic enzyme 4, chloroplastic OS=Arabidopsis thaliana GN=NADP-ME4 PE=1 SV=1	AT1G79750	GO:0006094 GO:0006108 GO:0006633 GO:0007010 GO:0009793 GO:0009845 GO:0010498 GO:0051289 GO:0055114	cytoskeleton_organization embryo_development_ending_in_seed_dormancy fatty_acid_biosynthetic_process gluconeogenesis malate_metabolic_process oxidation-reduction_process proteasomal_protein_catabolic_process protein_homotetramerization seed_germination	GO:0000166 GO:0004470 GO:0004473 GO:0008270 GO:0016491 GO:0016616 GO:0016619 GO:0016652 GO:0042803 GO:0046872 GO:0050897 GO:0051287	NAD_binding cobalt_ion_binding malate_dehydrogenase_(oxaloacetate-decarboxylating)_(NADP+)_activity malate_dehydrogenase_(oxaloacetate-decarboxylating)_activity malic_enzyme_activity metal_ion_binding nucleotide_binding oxidoreductase_activity oxidoreductase_activity,_acting_on_NAD(P)H,_NAD(P)_as_acceptor oxidoreductase_activity,_acting_on_the_CH-OH_group_of_donors,_NAD_or_NADP_as_acceptor protei…
712	contig_711	4103	12.3333	6.33333	4.33333	6.33333	7.66667	16.3333	7.33333	6.33333	5.33333	2.66667	7.66667	9.33333	Medtr7g037280.1	0	84.2681	AT3G27325.2	0	hydrolases, acting on ester bonds	Q1DWP9	3e-46	34.4473	BST1_COCIM GPI inositol-deacylase OS=Coccidioides immitis (strain RS) GN=BST1 PE=3 SV=1	AT3G27325	GO:0006505 GO:0006886	GPI_anchor_metabolic_process intracellular_protein_transport	GO:0016788	hydrolase_activity,_acting_on_ester_bonds
713	contig_712	4075	9.33333	2.66667	8.33333	5	1.66667	0.666667	7	2	12.3333	3.66667	2	1	Medtr2g436530.1	0	58.6162	AT3G06880.2	0	Transducin/WD40 repeat-like superfamily protein	C6L7U1	7e-78	26.4916	LIN1_LOTJA Putative E3 ubiquitin-protein ligase LIN-1 OS=Lotus japonicus GN=CERBERUS PE=2 SV=2	AT3G06880			GO:0000166	nucleotide_binding
714	contig_713	913	2	0	0	1	6.33333	2	3.33333	0.666667	0	0.333333	7	2.66667	Medtr7g021660.1	1e-71	44.1948	AT5G16490.1	6e-20	RIC4 | ROP-interactive CRIB motif-containing protein 4 |		1e-16	41.6667		AT5G16490	GO:0007155 GO:0009860 GO:0010090 GO:0010215 GO:0017157 GO:0030833 GO:0045010 GO:0048765 GO:0051650 GO:0071555	actin_nucleation cell_adhesion cell_wall_organization cellulose_microfibril_organization establishment_of_vesicle_localization pollen_tube_growth regulation_of_actin_filament_polymerization regulation_of_exocytosis root_hair_cell_differentiation trichome_morphogenesis	GO:0005515	protein_binding
715	contig_714	781	9.33333	1	1	2.33333	9.33333	1	4	0.333333	0.666667	0.666667	4	0.666667	Medtr6g488150.1	2e-89	32.6982	AT4G29080.1	2e-79	PAP2, IAA27 | phytochrome-associated protein 2 | chr4	Q9ZSY8	8e-62	58.1028	IAA27_ARATH Auxin-responsive protein IAA27 OS=Arabidopsis thaliana GN=IAA27 PE=1 SV=1	AT4G29080	GO:0006355 GO:0006417 GO:0007389 GO:0009733 GO:0048438 GO:0048439	floral_whorl_development flower_morphogenesis pattern_specification_process regulation_of_transcription,_DNA-dependent regulation_of_translation response_to_auxin_stimulus	GO:0003700 GO:0046983	protein_dimerization_activity sequence-specific_DNA_binding_transcription_factor_activity
716	contig_715	1219	7.33333	0.333333	1	1.33333	7	0.666667	3	0.333333	0	0.333333	2	0	Glyma.06G091700.1	2e-24	25.2055				Q9ZSY8	4e-40	53.5885	IAA27_ARATH Auxin-responsive protein IAA27 OS=Arabidopsis thaliana GN=IAA27 PE=1 SV=1
717	contig_716	2505	23.6667	9	4.66667	5	9.33333	12.3333	30.6667	8.66667	2	4.66667	11.6667	10.6667	Medtr3g099120.2	0	64.4689	AT3G48610.1	0	NPC6 | non-specific phospholipase C6 |		0	80.0821		AT3G48610			GO:0016788	hydrolase_activity,_acting_on_ester_bonds
718	contig_717	207	2.33333	1	2	2	2.33333	1	0.666667	2	1.66667	1.66667	2.66667	0.666667
719	contig_718	3221	14.3333	13	8.66667	11.6667	9.33333	18.6667	11.3333	14.6667	9.66667	8.33333	12	13.6667	Medtr4g115350.1	0	49.8672	AT5G35430.1	0	Tetratricopeptide repeat (TPR)-like superfamily protein	Q8BH15	4e-54	26.3409	CNO10_MOUSE CCR4-NOT transcription complex subunit 10 OS=Mus musculus GN=Cnot10 PE=2 SV=1	AT5G35430	GO:0006007 GO:0008150	biological_process glucose_catabolic_process
720	contig_719	1022	67	36	251.667	3	60	2.33333	47.6667	23.6667	235.333	2	60	2	Medtr3g106820.1	5e-111	51.1395	AT4G32260.1	2e-73	ATPase, F0 complex, subunit B/B', bacterial/chloroplast	P31853	4e-65	62.5	ATPX_SPIOL ATP synthase subunit b', chloroplastic OS=Spinacia oleracea GN=ATPG PE=1 SV=2	AT4G32260	GO:0000165 GO:0006098 GO:0006364 GO:0006612 GO:0009409 GO:0009595 GO:0009657 GO:0009697 GO:0009814 GO:0009853 GO:0009862 GO:0009867 GO:0010200 GO:0010207 GO:0010310 GO:0010363 GO:0015986 GO:0019684 GO:0019761 GO:0031348 GO:0035304 GO:0042742 GO:0043085 GO:0043900 GO:0050832	ATP_synthesis_coupled_proton_transport MAPK_cascade defense_response,_incompatible_interaction defense_response_to_bacterium defense_response_to_fungus detection_of_biotic_stimulus glucosinolate_biosynthetic_process jasmonic_acid_mediated_signaling_pathway negative_regulation_of_defense_response pentose-phosphate_shunt photorespiration photosynthesis,_light_reaction photosystem_II_assembly plasti…	GO:0015078	hydrogen_ion_transmembrane_transporter_activity
721	contig_720	2354	44.6667	28.6667	118.667	6	37.6667	8.66667	42	22	107.333	6.33333	39	11	Medtr7g112700.1	0	58.3756	AT3G05520.1	5e-158	Subunits of heterodimeric actin filament capping protein Capz superfamily	O82631	1e-127	71.9178	CAPZA_ARATH F-actin-capping protein subunit alpha OS=Arabidopsis thaliana GN=At3g05520 PE=2 SV=2	AT3G05520	GO:0007015 GO:0030036 GO:0030048 GO:0051645 GO:0051646 GO:0051693 GO:0060151	Golgi_localization actin_cytoskeleton_organization actin_filament-based_movement actin_filament_capping actin_filament_organization mitochondrion_localization peroxisome_localization	GO:0003779	actin_binding
722	contig_721	2729	17.3333	5	6	7.33333	6.66667	14	12.6667	6	9.33333	5	8	11.3333	Medtr7g017330.1	0	75	AT3G30300.1	0	O-fucosyltransferase family protein	Q8W486	3e-39	31.9355	Y1491_ARATH Uncharacterized protein At1g04910 OS=Arabidopsis thaliana GN=At1g04910 PE=1 SV=1	AT3G30300	GO:0000394 GO:0008150 GO:0009086	RNA_splicing,_via_endonucleolytic_cleavage_and_ligation biological_process methionine_biosynthetic_process	GO:0016757	transferase_activity,_transferring_glycosyl_groups
723	contig_722	1526	1.33333	1	0.333333	0.333333	1.33333	1	0.666667	0	0	0	1.33333	0.333333	Medtr8g075150.1	0	49.242	AT4G35920.2	2e-105	MCA1 | PLAC8 family protein |	B6SJQ0	5e-86	58.6957	CNR13_MAIZE Cell number regulator 13 OS=Zea mays GN=CNR13 PE=2 SV=1	AT4G35920	GO:0006655 GO:0006816 GO:0007020 GO:0007231 GO:0007638 GO:0019344 GO:0033500	calcium_ion_transport carbohydrate_homeostasis cysteine_biosynthetic_process mechanosensory_behavior microtubule_nucleation osmosensory_signaling_pathway phosphatidylglycerol_biosynthetic_process	GO:0003674	molecular_function
724	contig_723	2478	26.6667	28.6667	12.6667	20	20	13.3333	25	27	14	14.6667	23.3333	10
725	contig_724	2352	27	29	13	20	21.3333	14	28.6667	30.6667	16.6667	17	28	12.3333	Medtr8g099560.1	2e-113	44.2969	AT2G39050.1	1e-73	hydroxyproline-rich glycoprotein family protein					AT2G39050	GO:0008150	biological_process	GO:0030246	carbohydrate_binding
726	contig_725	726	1.33333	1	1	0.666667	0.666667	1.33333	0	0	0	0	0	0
727	contig_726	1652	4.66667	3.33333	16	1	3.33333	1	2.33333	3.33333	15.6667	0	3.33333	0	Medtr6g007030.1	0	63.9031	AT3G27925.1	0	DEGP1, Deg1 | DegP protease 1 |	O22609	1e-145	91.9014	DEGP1_ARATH Protease Do-like 1, chloroplastic OS=Arabidopsis thaliana GN=DEGP1 PE=1 SV=2	AT3G27925	GO:0006098 GO:0006508 GO:0010206 GO:0010304 GO:0015996 GO:0019761 GO:0030163	PSII_associated_light-harvesting_complex_II_catabolic_process chlorophyll_catabolic_process glucosinolate_biosynthetic_process pentose-phosphate_shunt photosystem_II_repair protein_catabolic_process proteolysis	GO:0003824 GO:0004252 GO:0008236	catalytic_activity serine-type_endopeptidase_activity serine-type_peptidase_activity
728	contig_727	1937	4.33333	1	0	1.66667	1.66667	3	4	1	0	1	1	2.66667	Medtr7g028623.1	0	71.51	AT5G61370.1	0	Pentatricopeptide repeat (PPR) superfamily protein	Q9FLJ6	1e-158	66.988	PP439_ARATH Pentatricopeptide repeat-containing protein At5g61370, mitochondrial OS=Arabidopsis thaliana GN=At5g61370 PE=2 SV=1	AT5G61370	GO:0008150	biological_process	GO:0003674	molecular_function
729	contig_728	2239	23	11	8.33333	7.66667	25	16.6667	21.3333	11.3333	7.66667	8.33333	27.6667	16.3333	Medtr4g094668.1	0	64.1797	AT1G31070.2	0	GlcNAc1pUT1 | N-acetylglucosamine-1-phosphate uridylyltransferase 1 |	Q940S3	0	77.0021	UAP1_ARATH UDP-N-acetylglucosamine diphosphorylase 1 OS=Arabidopsis thaliana GN=GLCNAC1PUT1 PE=1 SV=1	AT1G31070	GO:0006047 GO:0008152 GO:0019276	UDP-N-acetylgalactosamine_metabolic_process UDP-N-acetylglucosamine_metabolic_process metabolic_process	GO:0003977 GO:0016779 GO:0052630	UDP-N-acetylgalactosamine_diphosphorylase_activity UDP-N-acetylglucosamine_diphosphorylase_activity nucleotidyltransferase_activity
730	contig_729	2280	21.3333	9	7.66667	7	21.3333	14.3333	19.3333	9.33333	7.33333	8	25	14.6667	Glyma.10G114200.1	1e-46	84.8	AT1G31070.1	3e-54	GlcNAc1pUT1 | N-acetylglucosamine-1-phosphate uridylyltransferase 1 |	Q940S3	0	72.5338	UAP1_ARATH UDP-N-acetylglucosamine diphosphorylase 1 OS=Arabidopsis thaliana GN=GLCNAC1PUT1 PE=1 SV=1	AT1G31070	GO:0006047 GO:0008152 GO:0019276	UDP-N-acetylgalactosamine_metabolic_process UDP-N-acetylglucosamine_metabolic_process metabolic_process	GO:0003977 GO:0016779 GO:0052630	UDP-N-acetylgalactosamine_diphosphorylase_activity UDP-N-acetylglucosamine_diphosphorylase_activity nucleotidyltransferase_activity
731	contig_730	2753	11.3333	6.66667	4.33333	2.33333	6	4	8	2.33333	3	2.33333	7	2.66667	Medtr5g032070.1	9e-88	28.4061
732	contig_731	715	8	4.66667	2	5.33333	4.33333	4.33333	9.66667	4.33333	1.66667	4.66667	5.66667	5.66667	Medtr3g088525.1	4e-44	15.6202	AT1G77350.2	1e-11	unknown protein; FUNCTIONS IN: molecular_function unknown; INVOLVED IN: biological_process unknown; LOCATED I					AT1G77350	GO:0006084 GO:0008150 GO:0016126 GO:0016132	acetyl-CoA_metabolic_process biological_process brassinosteroid_biosynthetic_process sterol_biosynthetic_process	GO:0003674	molecular_function
733	contig_732	1070	13.3333	3.66667	4.33333	0	7.66667	1.33333	7	2	3.33333	0	5.66667	1.33333	Medtr6g075210.1	7e-95	24.9726	AT5G17330.1	2e-56	GAD, GAD1 | glutamate decarboxylase |	Q07346	2e-51	80	DCE_PETHY Glutamate decarboxylase OS=Petunia hybrida GN=GAD PE=1 SV=1	AT5G17330	GO:0000041 GO:0006536 GO:0010167 GO:0010359 GO:0015706 GO:0019752 GO:0046686 GO:0048767	carboxylic_acid_metabolic_process glutamate_metabolic_process nitrate_transport regulation_of_anion_channel_activity response_to_cadmium_ion response_to_nitrate root_hair_elongation transition_metal_ion_transport	GO:0003824 GO:0004351 GO:0005516 GO:0016831 GO:0030170	calmodulin_binding carboxy-lyase_activity catalytic_activity glutamate_decarboxylase_activity pyridoxal_phosphate_binding
734	contig_733	2397	69	17	20.6667	1.66667	36	7	25	6	9.66667	1	16.3333	3.33333	Medtr6g075210.1	0	87.897	AT2G02010.1	0	GAD4 | glutamate decarboxylase 4 |	P54767	0	74.2574	DCE_SOLLC Glutamate decarboxylase OS=Solanum lycopersicum PE=1 SV=1	AT2G02010	GO:0006536 GO:0006540 GO:0019752	carboxylic_acid_metabolic_process glutamate_decarboxylation_to_succinate glutamate_metabolic_process	GO:0003824 GO:0004351 GO:0005516 GO:0016831 GO:0030170	calmodulin_binding carboxy-lyase_activity catalytic_activity glutamate_decarboxylase_activity pyridoxal_phosphate_binding
735	contig_734	1248	17	37.3333	52	17.3333	20	16.3333	18.3333	31.3333	47.3333	17.6667	21	17.6667	Medtr7g076200.3	6e-179	41.3352	AT1G01820.1	3e-136	PEX11C | peroxin 11c |	Q9LQ73	1e-104	81.4978	PX11C_ARATH Peroxisomal membrane protein 11C OS=Arabidopsis thaliana GN=PEX11C PE=1 SV=1	AT1G01820	GO:0007031 GO:0009627 GO:0016559 GO:0031347	peroxisome_fission peroxisome_organization regulation_of_defense_response systemic_acquired_resistance	GO:0003674 GO:0005515 GO:0042802	identical_protein_binding molecular_function protein_binding
736	contig_735	315	2.66667	1.33333	1.66667	0.666667	1.33333	0.333333	0	0	0	0	0	0	Medtr3g030980.1	6e-18	2.80177
737	contig_736	864	5	3	2.66667	5.66667	3	6	3.66667	4.66667	4	3.33333	4	4.66667	Medtr8g093580.1	2e-67	16.1947
738	contig_737	376	16	14.6667	8	9	12	11.6667	0	0	0	0	0	0
739	contig_738	239	5	5	2.66667	8	21.6667	12.6667	0	0	0.333333	0	0.333333	0
740	contig_739	368	24.6667	39.6667	15.6667	46.6667	9.33333	43	0	0	0	0	0	0	Medtr1g061230.1	4e-10	32.8358
741	contig_740	1648	5	2	1	2	4	3.66667	3.33333	2.66667	1.66667	1	5	3.33333	Medtr6g026800.1	1e-109	29.6482	AT3G56850.1	3e-84	AREB3, DPBF3 | ABA-responsive element binding protein 3 |	Q9LES3	9e-69	51.735	AI5L2_ARATH ABSCISIC ACID-INSENSITIVE 5-like protein 2 OS=Arabidopsis thaliana GN=DPBF3 PE=1 SV=1	AT3G56850	GO:0006355 GO:0009737 GO:0009738 GO:0045893	abscisic_acid_mediated_signaling_pathway positive_regulation_of_transcription,_DNA-dependent regulation_of_transcription,_DNA-dependent response_to_abscisic_acid_stimulus	GO:0003677 GO:0003700 GO:0043565 GO:0046983	DNA_binding protein_dimerization_activity sequence-specific_DNA_binding sequence-specific_DNA_binding_transcription_factor_activity
742	contig_741	2344	6	3.66667	6.66667	7.33333	5	8.33333	2	3.33333	3.33333	2.66667	3.33333	3.33333	Medtr4g086410.2	0	76.038	AT1G49670.1	0	NQR | ARP protein (REF) |	Q8BGC4	4e-74	45.8333	ZADH2_MOUSE Zinc-binding alcohol dehydrogenase domain-containing protein 2 OS=Mus musculus GN=Zadh2 PE=2 SV=1	AT1G49670	GO:0006635 GO:0006979 GO:0008152 GO:0055114	fatty_acid_beta-oxidation metabolic_process oxidation-reduction_process response_to_oxidative_stress	GO:0000166 GO:0008270 GO:0016491 GO:0016747	nucleotide_binding oxidoreductase_activity transferase_activity,_transferring_acyl_groups_other_than_amino-acyl_groups zinc_ion_binding
743	contig_742	677	10	3.66667	3.66667	8	4.66667	8	8.66667	3	3	6	5.33333	7.66667	Medtr5g005130.1	5e-29	16.7973	AT4G33865.1	1e-23	Ribosomal protein S14p/S29e family protein	Q680P8	5e-22	89.5833	RS29_ARATH 40S ribosomal protein S29 OS=Arabidopsis thaliana GN=RPS29A PE=2 SV=2	AT4G33865	GO:0006412	translation	GO:0003735	structural_constituent_of_ribosome
744	contig_743	719	51	20	19.6667	48.3333	28.3333	41.6667	56	19.3333	13.6667	36	29.3333	43.3333	Medtr3g115330.1	8e-38	31.4371	AT4G33865.1	6e-31	Ribosomal protein S14p/S29e family protein	Q680P8	9e-27	92.8571	RS29_ARATH 40S ribosomal protein S29 OS=Arabidopsis thaliana GN=RPS29A PE=2 SV=2	AT4G33865	GO:0006412	translation	GO:0003735	structural_constituent_of_ribosome
745	contig_744	3293	10	11	4.33333	3.66667	7	7	3	3	1.66667	1	3	2				AT3G19700.1	9e-39	IKU2 | Leucine-rich repeat protein kinase family protein |	Q9C9N5	1e-67	42.0382	Y1668_ARATH Probable inactive leucine-rich repeat receptor-like protein kinase At1g66830 OS=Arabidopsis thaliana GN=At1g66830 PE=1 SV=1	AT3G19700	GO:0006468 GO:0009960	endosperm_development protein_phosphorylation	GO:0004672 GO:0004674 GO:0005524 GO:0016772	ATP_binding protein_kinase_activity protein_serine/threonine_kinase_activity transferase_activity,_transferring_phosphorus-containing_groups
746	contig_745	3206	11	11.3333	5.33333	3.66667	8	7.33333	3	3	1.66667	1	3	2.33333	Medtr7g070200.1	0	36.9763	AT1G67510.1	0	Leucine-rich repeat protein kinase family protein	Q9C9N5	1e-67	42.0382	Y1668_ARATH Probable inactive leucine-rich repeat receptor-like protein kinase At1g66830 OS=Arabidopsis thaliana GN=At1g66830 PE=1 SV=1	AT1G67510	GO:0006468 GO:0007169	protein_phosphorylation transmembrane_receptor_protein_tyrosine_kinase_signaling_pathway	GO:0004672 GO:0004674 GO:0005524 GO:0016301 GO:0016772	ATP_binding kinase_activity protein_kinase_activity protein_serine/threonine_kinase_activity transferase_activity,_transferring_phosphorus-containing_groups
747	contig_746	1349	19.3333	9.66667	6.33333	12	11.3333	13.6667	14	6.33333	4.33333	10	11.3333	13	Medtr8g098735.3	4e-121	32.9469	AT1G63830.3	9e-97	PLAC8 family protein					AT1G63830
748	contig_747	1703	4.66667	3.66667	4.33333	3.33333	2.66667	6.33333	3.33333	5	5.33333	2.33333	4	4.66667	Medtr2g035080.1	0	66.0172	AT5G49220.1	3e-90	Protein of unknown function (DUF789)					AT5G49220	GO:0008150	biological_process	GO:0003674	molecular_function
749	contig_748	959	10.6667	4.66667	6	6.66667	5	7	11	4.33333	5	4.66667	7.66667	5.66667	Medtr1g116820.1	3e-142	58.0225	AT2G43110.1	2e-87	unknown protein; Has 212 Blast hits to 211 proteins in 96 species: Archae - 0; Bacteria - 6; Metazoa - 62; Fu	Q68EV5	2e-12	25.8065	CMS1_XENLA Protein CMSS1 OS=Xenopus laevis GN=cmss1 PE=2 SV=1	AT2G43110	GO:0008150	biological_process	GO:0003674	molecular_function
750	contig_749	2408	11	8.33333	1.66667	9.66667	6	3.33333	6.33333	7.33333	2	5.33333	5	20.6667	Medtr5g026860.1	0	87.9234	AT4G19140.1	9e-70	unknown protein; Has 30201 Blast hits to 17322 proteins in 780 species: Archae - 12; Bacteria - 1396; Metazoa					AT4G19140	GO:0008150	biological_process	GO:0003674	molecular_function
751	contig_750	877	40.6667	6.66667	31.6667	2.66667	19.6667	3	48	6.33333	35.6667	3.66667	20	4.33333	Medtr7g088520.1	2e-41	40.2282				P11891	2e-12	38.9706	PSRP5_PEA 50S ribosomal protein 5, chloroplastic OS=Pisum sativum GN=PSRP5 PE=2 SV=1
752	contig_751	1878	19.3333	4	16.6667	4.66667	9.66667	4.66667	21.6667	4	14.6667	6	10.3333	6.66667	Medtr8g098400.2	3e-77	35.3299	AT1G63460.1	6e-68	GPX8, ATGPX8 | glutathione peroxidase 8 |	Q8LBU2	3e-57	81.6	GPX8_ARATH Probable glutathione peroxidase 8 OS=Arabidopsis thaliana GN=GPX8 PE=2 SV=1	AT1G63460	GO:0006979 GO:0009407	response_to_oxidative_stress toxin_catabolic_process	GO:0004601 GO:0004602	glutathione_peroxidase_activity peroxidase_activity
753	contig_752	1714	40	18.3333	2	0.333333	5.33333	11	20.3333	11.6667	1.33333	1	3	8.66667	Medtr5g035580.1	0	91.6459	AT1G24100.1	5e-164	UGT74B1 | UDP-glucosyl transferase 74B1 |	O48676	1e-133	51.5487	U74B1_ARATH UDP-glycosyltransferase 74B1 OS=Arabidopsis thaliana GN=UGT74B1 PE=1 SV=1	AT1G24100	GO:0006569 GO:0008152 GO:0009684 GO:0019761 GO:0042742 GO:0048767 GO:0052544	defense_response_by_callose_deposition_in_cell_wall defense_response_to_bacterium glucosinolate_biosynthetic_process indoleacetic_acid_biosynthetic_process metabolic_process root_hair_elongation tryptophan_catabolic_process	GO:0008194 GO:0016757 GO:0016758 GO:0047251	UDP-glycosyltransferase_activity thiohydroximate_beta-D-glucosyltransferase_activity transferase_activity,_transferring_glycosyl_groups transferase_activity,_transferring_hexosyl_groups
754	contig_753	2414	15.6667	5.33333	6	4.66667	8.66667	10.6667	8.33333	1.66667	4	2	7.33333	6	Medtr1g066800.2	7e-160	34.7177	AT5G03040.3	1e-37	iqd2 | IQ-domain 2 |	Q9SF32	3e-21	41.9811	IQD1_ARATH Protein IQ-DOMAIN 1 OS=Arabidopsis thaliana GN=IQD1 PE=1 SV=1	AT5G03040	GO:0006007 GO:0008150 GO:0048767	biological_process glucose_catabolic_process root_hair_elongation	GO:0005516	calmodulin_binding
755	contig_754	1868	8.33333	2	2.66667	1.66667	11	6.33333	4.66667	1	0.666667	0.333333	7.33333	2.66667	Medtr7g062300.1	3e-90	25.2649	AT3G09110.1	1e-40	Protein of unknown function (DUF674)					AT3G09110	GO:0008150	biological_process	GO:0003674	molecular_function
756	contig_755	1930	13.6667	5.33333	9	7.66667	9	11.3333	4	1	2	1	3.33333	2.66667	Medtr6g008840.1	0	69.702	AT1G74910.2	0	ADP-glucose pyrophosphorylase family protein	Q86HG0	1e-99	45.7627	GMPPA_DICDI Mannose-1-phosphate guanyltransferase alpha OS=Dictyostelium discoideum GN=gmppA PE=2 SV=1	AT1G74910	GO:0009058 GO:0046686	biosynthetic_process response_to_cadmium_ion	GO:0016740 GO:0016779	nucleotidyltransferase_activity transferase_activity
757	contig_756	6143	1	1	0.666667	1.33333	0.666667	1.33333	0	0.666667	0.666667	1.33333	0.666667	0.666667	mrna16042.1-v1.0-hybrid	9e-94	28.6404	AT4G23160.1	9e-103	CRK8 | cysteine-rich RLK (RECEPTOR-like protein kinase) 8 |	P04146	1e-148	31.178	COPIA_DROME Copia protein OS=Drosophila melanogaster GN=GIP PE=1 SV=3	AT4G23160	GO:0006468	protein_phosphorylation	GO:0004672 GO:0004674 GO:0004713 GO:0005524 GO:0016301 GO:0016772	ATP_binding kinase_activity protein_kinase_activity protein_serine/threonine_kinase_activity protein_tyrosine_kinase_activity transferase_activity,_transferring_phosphorus-containing_groups
758	contig_757	1887	1.66667	1.66667	1	8.66667	1.33333	0	1.33333	1	1	6.66667	1	0	Glyma.12G169800.1	7e-78	14.4558	AT1G10940.1	1e-97	ASK1, SNRK2-4, SNRK2.4, SRK2A | Protein kinase superfamily protein |	P43291	1e-78	66.9856	SRK2A_ARATH Serine/threonine-protein kinase SRK2A OS=Arabidopsis thaliana GN=SRK2A PE=1 SV=1	AT1G10940	GO:0006468 GO:0006511 GO:0006970 GO:0009651 GO:0009737 GO:0042752 GO:0080022	primary_root_development protein_phosphorylation regulation_of_circadian_rhythm response_to_abscisic_acid_stimulus response_to_osmotic_stress response_to_salt_stress ubiquitin-dependent_protein_catabolic_process	GO:0004672 GO:0005515 GO:0016301 GO:0070300	kinase_activity phosphatidic_acid_binding protein_binding protein_kinase_activity
759	contig_758	1346	110.667	26.6667	128.667	9	58	14.3333	114	27	144	7.33333	97.3333	13.6667	Medtr1g110750.1	7e-147	59.8976	AT3G25920.1	1e-79	RPL15 | ribosomal protein L15 |	P31165	9e-98	75.4864	RK15_PEA 50S ribosomal protein L15, chloroplastic (Fragment) OS=Pisum sativum GN=RPL15 PE=1 SV=1	AT3G25920	GO:0006354 GO:0006412	DNA-dependent_transcription,_elongation translation	GO:0003735	structural_constituent_of_ribosome
760	contig_759	3541	5.33333	8	4.33333	4	4	6.66667	3	5.33333	5	2.33333	4.33333	4.33333	Medtr2g069530.1	0	58.3377	AT3G22270.1	0	Topoisomerase II-associated protein PAT1					AT3G22270	GO:0008150	biological_process	GO:0003674	molecular_function
761	contig_760	2864	9.33333	1	3	6	2.66667	17.3333	4.66667	2	1.66667	3.66667	2	10	Medtr8g027440.1	0	57.3455	AT4G23980.2	0	ARF9 | auxin response factor 9 |	Q9XED8	1e-171	52.8391	ARFI_ARATH Auxin response factor 9 OS=Arabidopsis thaliana GN=ARF9 PE=1 SV=1	AT4G23980	GO:0006355 GO:0009725	regulation_of_transcription,_DNA-dependent response_to_hormone_stimulus	GO:0003700 GO:0005515	protein_binding sequence-specific_DNA_binding_transcription_factor_activity
762	contig_761	1169	1.66667	1	1.66667	1.33333	1.33333	1.33333	0	0	0	0	0	0	Medtr8g040140.1	3e-11	16.8848
763	contig_762	2118	23.3333	14	7.66667	18.3333	13	17	13.3333	6	3.33333	7.33333	8.66667	8.66667	Medtr8g075320.1	3e-49	22.4208
764	contig_763	595	1	0.666667	1	0.666667	0.666667	1	0	0	0	0	0	0	Medtr2g032060.1	7e-15	12.8814
765	contig_764	1234	2.66667	2	2	2	1.66667	1.66667	0.333333	0	0	0	0	0.333333	Medtr5g089000.1	5e-53	4.52922	AT2G26780.1	6e-20	ARM repeat superfamily protein					AT2G26780	GO:0008150	biological_process
766	contig_765	3754	6.33333	3.33333	3.33333	3.66667	3	6.33333	3.66667	5	3.66667	2.66667	4	5.33333	Medtr3g075040.1	0	46.7116	AT5G63320.1	3e-133	NPX1 | nuclear protein X1 |	Q9FGW9	1e-121	44.4079	GTE10_ARATH Transcription factor GTE10 OS=Arabidopsis thaliana GN=GTE10 PE=1 SV=2	AT5G63320	GO:0009409 GO:0009651 GO:0009737 GO:0010200 GO:0045892	negative_regulation_of_transcription,_DNA-dependent response_to_abscisic_acid_stimulus response_to_chitin response_to_cold response_to_salt_stress	GO:0005515	protein_binding
767	contig_766	1799	10	5	7	5.66667	3	11	7	5	5.33333	4.33333	2.66667	12.6667	Medtr3g462150.1	0	44.468	AT5G58960.3	1e-165	GIL1 | Plant protein of unknown function (DUF641) |					AT5G58960	GO:0007020 GO:0009639 GO:0009959 GO:0010075 GO:0048653	anther_development microtubule_nucleation negative_gravitropism regulation_of_meristem_growth response_to_red_or_far_red_light	GO:0003674	molecular_function
768	contig_767	1901	4.66667	7.33333	5.66667	7.33333	3.33333	5.33333	4	6	4.33333	6.66667	3.66667	4.33333	Medtr7g016640.1	0	90.9968	AT3G02300.1	0	Regulator of chromosome condensation (RCC1) family protein chr3	Q9FN03	1e-35	30	UVR8_ARATH Ultraviolet-B receptor UVR8 OS=Arabidopsis thaliana GN=UVR8 PE=1 SV=1	AT3G02300	GO:0008150	biological_process	GO:0008536	Ran_GTPase_binding
769	contig_768	1578	8	1.66667	1	2.66667	3.66667	7.66667	6	2	1	2	4.66667	6.33333	Medtr3g107050.1	2e-142	30.7658	AT4G32330.2	3e-48	TPX2 (targeting protein for Xklp2) protein family	Q8GYX9	1e-15	38.5185	WDL1_ARATH Protein WVD2-like 1 OS=Arabidopsis thaliana GN=WDL1 PE=2 SV=1	AT4G32330	GO:0000023 GO:0008150 GO:0009736 GO:0019252 GO:0043085	biological_process cytokinin_mediated_signaling_pathway maltose_metabolic_process positive_regulation_of_catalytic_activity starch_biosynthetic_process	GO:0003674	molecular_function
770	contig_769	1900	32	11	4.33333	1	8	9.33333	16	5	2	1	9.33333	7	Medtr8g090265.1	8e-120	32.678	AT4G39840.1	8e-97	unknown protein; FUNCTIONS IN: molecular_function unknown; INVOLVED IN: biological_process unknown; LOCATED I					AT4G39840	GO:0008150	biological_process	GO:0003674	molecular_function
771	contig_770	1811	17.6667	15.6667	7.66667	10	10.6667	14.3333	13.3333	12	6.66667	7.33333	11.3333	11.6667	Medtr4g132070.1	0	60.9959	AT4G04720.1	0	CPK21 | calcium-dependent protein kinase 21 |	Q9ZSA2	0	81.0417	CDPKL_ARATH Calcium-dependent protein kinase 21 OS=Arabidopsis thaliana GN=CPK21 PE=1 SV=1	AT4G04720	GO:0006468 GO:0006499	N-terminal_protein_myristoylation protein_phosphorylation	GO:0004672 GO:0004674 GO:0004683 GO:0005509 GO:0005515 GO:0005524 GO:0016301 GO:0016772 GO:0019903	ATP_binding calcium_ion_binding calmodulin-dependent_protein_kinase_activity kinase_activity protein_binding protein_kinase_activity protein_phosphatase_binding protein_serine/threonine_kinase_activity transferase_activity,_transferring_phosphorus-containing_groups
772	contig_771	608	1.66667	0.333333	0	0.666667	0.333333	1.33333	0	0	0	0	0	0
773	contig_772	1722	2.33333	1	9	0	2	0	1	1	9	0	1.66667	0	Medtr1g116270.1	2e-178	66.971	AT3G55040.1	2e-95	GSTL2 | glutathione transferase lambda 2 |	Q9M2W2	2e-76	66.0377	GSTL2_ARATH Glutathione S-transferase L2, chloroplastic OS=Arabidopsis thaliana GN=GSTL2 PE=2 SV=1	AT3G55040	GO:0009407 GO:0010583 GO:0010731	protein_glutathionylation response_to_cyclopentenone toxin_catabolic_process
774	contig_773	2505	11.6667	3.33333	3.66667	2	5.33333	3.66667	6.66667	2	1	1	4	2	Medtr1g016510.1	9e-114	33.5088	AT5G56750.1	5e-53	NDL1 | N-MYC downregulated-like 1 |	O23969	3e-36	56.8182	SF21_HELAN Pollen-specific protein SF21 OS=Helianthus annuus GN=SF21 PE=2 SV=1	AT5G56750	GO:0030154 GO:0060918	auxin_transport cell_differentiation	GO:0003674	molecular_function
775	contig_774	890	8.66667	15.6667	3.66667	3.33333	5.33333	7.66667	4.66667	8	2.66667	2	5	6.66667	Medtr4g073400.1	5e-49	11.2039	AT1G20080.1	2e-14	SYTB, ATSYTB, NTMC2TYPE1.2, NTMC2T1.2, SYT2 | Calcium-dependent lipid-binding (CaLB domain) family protein | ch	B6ETT4	2e-13	69.5652	SYT2_ARATH Synaptotagmin-2 OS=Arabidopsis thaliana GN=SYT2 PE=2 SV=1	AT1G20080	GO:0009306	protein_secretion	GO:0003674	molecular_function
776	contig_775	2371	63.6667	39.6667	39	0	37	8.33333	56	20	43	0	39.6667	5.33333	Medtr4g114340.1	0	78.5319	AT2G26690.1	0	Major facilitator superfamily protein	Q9SZY4	0	68.6851	PTR27_ARATH Nitrate transporter 1.4 OS=Arabidopsis thaliana GN=NRT1.4 PE=1 SV=1	AT2G26690	GO:0006857 GO:0009611 GO:0009753 GO:0030003 GO:0070838	cellular_cation_homeostasis divalent_metal_ion_transport oligopeptide_transport response_to_jasmonic_acid_stimulus response_to_wounding	GO:0005215	transporter_activity
777	contig_776	4328	2.33333	2.66667	1	1	3	2	1.66667	2	1	1	3.33333	1	Medtr4g107110.1	0	46.7662	AT1G27210.1	3e-86	ARM repeat superfamily protein	Q9T041	3e-44	35.9155	MAPT_ARATH Microtubule-associated protein TORTIFOLIA1 OS=Arabidopsis thaliana GN=TOR1 PE=1 SV=2	AT1G27210
778	contig_777	1605	30	21	18.3333	26	15.3333	25	28.3333	30.3333	21	25	21	24.3333	Medtr3g076970.1	0	81.8533	AT5G50180.1	0	Protein kinase superfamily protein	Q2MHE4	4e-57	45.3237	HT1_ARATH Serine/threonine-protein kinase HT1 OS=Arabidopsis thaliana GN=HT1 PE=1 SV=1	AT5G50180	GO:0006468 GO:0007020	microtubule_nucleation protein_phosphorylation	GO:0004672 GO:0004674 GO:0004712 GO:0005524 GO:0016301 GO:0016772	ATP_binding kinase_activity protein_kinase_activity protein_serine/threonine/tyrosine_kinase_activity protein_serine/threonine_kinase_activity transferase_activity,_transferring_phosphorus-containing_groups
779	contig_778	1174	13.6667	395.333	0	3.33333	2	3	2.33333	40	0	0	0	0.666667	Medtr3g027280.1	2e-100	51.7615	AT4G02410.1	5e-14	Concanavalin A-like lectin protein kinase family protein	Q40987	1e-72	58.5271	LECR_PEA Nodule lectin OS=Pisum sativum GN=NLEC1 PE=1 SV=1	AT4G02410	GO:0006468 GO:0009625 GO:0009862 GO:0031348	negative_regulation_of_defense_response protein_phosphorylation response_to_insect systemic_acquired_resistance,_salicylic_acid_mediated_signaling_pathway	GO:0004672 GO:0004674 GO:0005524 GO:0016301 GO:0016772	ATP_binding kinase_activity protein_kinase_activity protein_serine/threonine_kinase_activity transferase_activity,_transferring_phosphorus-containing_groups
780	contig_779	384	1.33333	0	0.333333	1	1.33333	1.33333	0.666667	0.666667	0	0.666667	0.333333	0.333333
781	contig_780	2825	32.3333	6.66667	1	2.66667	4.33333	10	22.3333	2.66667	1	2.33333	4	8.66667	Medtr4g006010.1	0	85.7768	AT4G31590.1	0	ATCSLC05, CSLC05, ATCSLC5, CSLC5 | Cellulose-synthase-like C5 |	Q9SB75	0	70.0284	CSLC5_ARATH Probable xyloglucan glycosyltransferase 5 OS=Arabidopsis thaliana GN=CSLC5 PE=1 SV=1	AT4G31590	GO:0042546	cell_wall_biogenesis	GO:0016757 GO:0016759	cellulose_synthase_activity transferase_activity,_transferring_glycosyl_groups
782	contig_781	2011	7	6.66667	6.66667	6	5	8.66667	4.66667	5.66667	5.33333	4.33333	5.66667	7.66667	Medtr3g452710.2	0	55.1422	AT2G42810.1	0	PAPP5, PP5 | protein phosphatase 5.2 |	Q84K11	1e-176	89.9083	PPP5_SOLLC Serine/threonine-protein phosphatase 5 OS=Solanum lycopersicum GN=PP5 PE=1 SV=1	AT2G42810	GO:0006913 GO:0010017 GO:0010019 GO:0046686	chloroplast-nucleus_signaling_pathway nucleocytoplasmic_transport red_or_far-red_light_signaling_pathway response_to_cadmium_ion	GO:0004721 GO:0004722 GO:0005515 GO:0046906	phosphoprotein_phosphatase_activity protein_binding protein_serine/threonine_phosphatase_activity tetrapyrrole_binding
783	contig_782	2039	1	1	0.333333	0	1.66667	1.66667	0	0.666667	0.666667	0	1	1	Medtr4g080777.1	0	38.0789	AT5G36930.1	4e-54	Disease resistance protein (TIR-NBS-LRR class) family	Q40392	1e-46	29.0581	TMVRN_NICGU TMV resistance protein N OS=Nicotiana glutinosa GN=N PE=1 SV=1	AT5G36930	GO:0006952 GO:0007165	defense_response signal_transduction	GO:0043531	ADP_binding
784	contig_783	2984	9	1.66667	1	0	25	0	5.33333	0.333333	0.333333	0	19.3333	0.666667	Medtr7g103590.1	0	52.5701	AT5G03760.1	0	ATCSLA09, CSLA09, ATCSLA9, CSLA9, RAT4 | Nucleotide-diphospho-sugar transferases superfamily protein |	Q9LZR3	0	79.2181	CSLA9_ARATH Glucomannan 4-beta-mannosyltransferase 9 OS=Arabidopsis thaliana GN=CSLA9 PE=2 SV=1	AT5G03760	GO:0006816 GO:0007030 GO:0009294 GO:0009617 GO:0009651 GO:0009736 GO:0042546	DNA_mediated_transformation Golgi_organization calcium_ion_transport cell_wall_biogenesis cytokinin_mediated_signaling_pathway response_to_bacterium response_to_salt_stress	GO:0016757 GO:0051753	mannan_synthase_activity transferase_activity,_transferring_glycosyl_groups
785	contig_784	1192	61	65.6667	52	29.6667	45	42.6667	57.3333	82.6667	60.3333	34	54	43.6667	Medtr3g073960.1	1e-64	25.5051	AT1G78020.1	7e-33	Protein of unknown function (DUF581)					AT1G78020
786	contig_785	1511	6.66667	4.66667	8.33333	9.33333	6.66667	5.33333	9	6	6.66667	7.33333	8.66667	5.33333	Medtr1g098590.1	2e-82	28.0427	AT1G03970.1	3e-26	GBF4 | G-box binding factor 4 |	P42777	9e-22	40.7407	GBF4_ARATH G-box-binding factor 4 OS=Arabidopsis thaliana GN=GBF4 PE=1 SV=1	AT1G03970	GO:0006355	regulation_of_transcription,_DNA-dependent	GO:0003677 GO:0003700 GO:0043565 GO:0046983	DNA_binding protein_dimerization_activity sequence-specific_DNA_binding sequence-specific_DNA_binding_transcription_factor_activity
787	contig_786	3987	6	6.33333	4.66667	5.33333	3.66667	9.33333	3.66667	6.66667	4.66667	3	5	6.33333	Medtr1g017520.1	0	32.2078	AT1G44910.2	3e-174	ATPRP40A, PRP40A | pre-mRNA-processing protein 40A |	B6EUA9	1e-152	60.771	PR40A_ARATH Pre-mRNA-processing protein 40A OS=Arabidopsis thaliana GN=PRP40A PE=1 SV=1	AT1G44910	GO:0008380	RNA_splicing	GO:0070063	RNA_polymerase_binding
788	contig_787	1278	21.6667	101	8	0	13.3333	0.333333	11.3333	47	9.33333	0	4.33333	0.333333	Medtr5g065010.1	0	94.0514	AT2G36690.1	2e-80	2-oxoglutarate (2OG) and Fe(II)-dependent oxygenase superfamily protein	D4N500	6e-59	37.8151	DIOX1_PAPSO Thebaine 6-O-demethylase OS=Papaver somniferum GN=T6ODM PE=1 SV=1	AT2G36690	GO:0009058 GO:0055114	biosynthetic_process oxidation-reduction_process	GO:0016491 GO:0016706	oxidoreductase_activity oxidoreductase_activity,_acting_on_paired_donors,_with_incorporation_or_reduction_of_molecular_oxygen,_2-oxoglutarate_as_one_donor,_and_incorporation_of_one_atom_each_of_oxygen_into_both_donors
789	contig_788	2678	25.3333	35	26.6667	18.3333	24.3333	28	20.3333	35.6667	30	14.3333	29	25.6667	Medtr4g130820.1	0	73.9383	AT5G57940.3	0	ATCNGC5, CNGC5 | cyclic nucleotide gated channel 5 |	Q8RWS9	0	78.7425	CNGC5_ARATH Probable cyclic nucleotide-gated ion channel 5 OS=Arabidopsis thaliana GN=CNGC5 PE=2 SV=1	AT5G57940	GO:0006811 GO:0055085	ion_transport transmembrane_transport	GO:0005216 GO:0005267 GO:0005516 GO:0030551	calmodulin_binding cyclic_nucleotide_binding ion_channel_activity potassium_channel_activity
790	contig_789	4149	9	5.66667	9.33333	5	5	6.33333	4.33333	4.33333	10	2	5	3	Glyma.20G123600.1	8e-45	17.1469	AT5G08690.1	4e-139	ATP synthase alpha/beta family protein	Q8L7S8	0	70.6625	RH3_ARATH DEAD-box ATP-dependent RNA helicase 3, chloroplastic OS=Arabidopsis thaliana GN=RH3 PE=1 SV=2	AT5G08690	GO:0006200 GO:0006754 GO:0015986 GO:0015991 GO:0015992 GO:0046034	ATP_biosynthetic_process ATP_catabolic_process ATP_hydrolysis_coupled_proton_transport ATP_metabolic_process ATP_synthesis_coupled_proton_transport proton_transport	GO:0000166 GO:0005507 GO:0005524 GO:0008266 GO:0008553 GO:0016820 GO:0016887 GO:0017111 GO:0046933 GO:0046961	ATP_binding ATPase_activity copper_ion_binding hydrogen-exporting_ATPase_activity,_phosphorylative_mechanism hydrolase_activity,_acting_on_acid_anhydrides,_catalyzing_transmembrane_movement_of_substances nucleoside-triphosphatase_activity nucleotide_binding poly(U)_RNA_binding proton-transporting_ATP_synthase_activity,_rotational_mechanism proton-transporting_ATPase_activity,_rotational_mechanism
791	contig_790	2689	12.3333	8.33333	24	1.33333	7	2	7	7.66667	22.6667	1	7.66667	1	Eucgr.H01352.1	0	54.6	AT5G26742.2	0	emb1138 | DEAD box RNA helicase (RH3) |	Q8L7S8	0	65.1194	RH3_ARATH DEAD-box ATP-dependent RNA helicase 3, chloroplastic OS=Arabidopsis thaliana GN=RH3 PE=1 SV=2	AT5G26742	GO:0009793	embryo_development_ending_in_seed_dormancy	GO:0003676 GO:0003723 GO:0004386 GO:0005524 GO:0008026 GO:0008270	ATP-dependent_helicase_activity ATP_binding RNA_binding helicase_activity nucleic_acid_binding zinc_ion_binding
792	contig_791	2068	3.33333	4	1.66667	0.666667	2	1.33333	2	4.66667	2	0	1.66667	0.333333	Medtr8g098620.1	2e-11	9.32203				Q9M817	3e-86	55.3265	PTR6_ARATH Probable peptide transporter At1g52190 OS=Arabidopsis thaliana GN=At1g52190 PE=1 SV=1
793	contig_792	2796	5.33333	10.3333	3.66667	0	2.66667	1.33333	2	7.66667	2.66667	0	2	0.666667	Medtr2g101640.1	0	37.3183	AT1G52190.1	3e-111	Major facilitator superfamily protein	Q9M817	1e-94	54.9153	PTR6_ARATH Probable peptide transporter At1g52190 OS=Arabidopsis thaliana GN=At1g52190 PE=1 SV=1	AT1G52190	GO:0006857	oligopeptide_transport	GO:0005215	transporter_activity
794	contig_793	1137	51.3333	20.6667	15.3333	44.6667	27	52	67	30	14.6667	37	39.6667	56.6667	Medtr8g092200.1	2e-99	63.8858	AT1G20580.1	6e-63	Small nuclear ribonucleoprotein family protein	P62323	1e-29	57.732	SMD3_XENLA Small nuclear ribonucleoprotein Sm D3 OS=Xenopus laevis GN=snrpd3 PE=2 SV=1	AT1G20580	GO:0001510	RNA_methylation	GO:0003674	molecular_function
795	contig_794	7381	9	3	1.33333	5.66667	4	10	5	4.33333	2	4	4.66667	6.33333	Medtr1g029790.1	0	57.1698	AT1G77460.2	0	Armadillo/beta-catenin-like repeat ; C2 calcium/lipid-binding domain (CaLB) protein	O22193	3e-12	27.1478	PUB4_ARATH U-box domain-containing protein 4 OS=Arabidopsis thaliana GN=PUB4 PE=1 SV=3	AT1G77460	GO:0008150	biological_process
796	contig_795	1492	5.33333	2.66667	3	4	3.66667	4	0	0	0	0	0	0
797	contig_796	1458	3	2.33333	1.33333	0.666667	1	5	2.33333	2	5	0	1	6	Medtr8g106530.1	1e-97	37.3281	AT3G18215.1	2e-71	Protein of unknown function, DUF599					AT3G18215	GO:0008150	biological_process	GO:0003674	molecular_function
798	contig_797	4006	3	2	1	3.33333	2	6.66667	2	2	1.66667	2.66667	2	5.33333	Medtr4g130310.1	7e-156	36.4232	AT4G30780.1	2e-71	unknown protein; BEST Arabidopsis thaliana protein match is: unknown protein (TAIR:AT2G24100.1); Has 109 Blas					AT4G30780	GO:0008150	biological_process	GO:0003674	molecular_function
799	contig_798	1336	1.66667	1.33333	1	2	0.333333	2.33333	1	1.66667	1	1	1	1.33333
800	contig_799	1767	1.66667	1.66667	1.33333	1.66667	0.666667	2.33333	1	2	1.66667	0.666667	1.66667	1.66667	Medtr8g088050.1	0	25.341
801	contig_800	5168	6.33333	12.3333	9.33333	5	4.66667	10	2.66667	7.33333	9.66667	3	4.33333	5	Medtr4g013235.1	0	27.7469	AT2G38440.1	2e-113	ITB1, SCAR2, DIS3, WAVE4, ATSCAR2 | SCAR homolog 2 |	Q5XPJ9	1e-104	50.1199	SCAR2_ARATH Protein SCAR2 OS=Arabidopsis thaliana GN=SCAR2 PE=1 SV=1	AT2G38440	GO:0000003 GO:0000278 GO:0003002 GO:0006325 GO:0007131 GO:0007155 GO:0009887 GO:0009888 GO:0009965 GO:0010014 GO:0010090 GO:0010091 GO:0010638 GO:0016049 GO:0016337 GO:0030036 GO:0033043 GO:0033044 GO:0045010 GO:0045595 GO:0048449 GO:0048589 GO:0048765 GO:0051127 GO:0071555	actin_cytoskeleton_organization actin_nucleation cell-cell_adhesion cell_adhesion cell_growth cell_wall_organization chromatin_organization developmental_growth floral_organ_formation leaf_morphogenesis meristem_initiation mitotic_cell_cycle organ_morphogenesis positive_regulation_of_actin_nucleation positive_regulation_of_organelle_organization reciprocal_meiotic_recombination regionalization re…	GO:0003779 GO:0005515	actin_binding protein_binding
802	contig_801	4268	15	15.3333	12	12	10.6667	23.3333	10	17.6667	15.3333	9	13.6667	19.6667	Medtr8g062150.1	0	95.7265	AT1G59820.1	0	ALA3 | aminophospholipid ATPase 3 |	Q9XIE6	0	78.4641	ALA3_ARATH Phospholipid-transporting ATPase 3 OS=Arabidopsis thaliana GN=ALA3 PE=1 SV=2	AT1G59820	GO:0006612 GO:0006812 GO:0006820 GO:0006862 GO:0006888 GO:0006944 GO:0010363 GO:0015696 GO:0015802 GO:0015914 GO:0016192 GO:0043069 GO:0043090 GO:0043269 GO:0048193 GO:0048194 GO:0048364 GO:0048367 GO:0048527	ER_to_Golgi_vesicle-mediated_transport Golgi_vesicle_budding Golgi_vesicle_transport amino_acid_import ammonium_transport anion_transport basic_amino_acid_transport cation_transport cellular_membrane_fusion lateral_root_development negative_regulation_of_programmed_cell_death nucleotide_transport phospholipid_transport protein_targeting_to_membrane regulation_of_ion_transport regulation_of_plant-…	GO:0000166 GO:0000287 GO:0004012 GO:0005524 GO:0005548 GO:0015662 GO:0016820 GO:0046872	ATP_binding ATPase_activity,_coupled_to_transmembrane_movement_of_ions,_phosphorylative_mechanism hydrolase_activity,_acting_on_acid_anhydrides,_catalyzing_transmembrane_movement_of_substances magnesium_ion_binding metal_ion_binding nucleotide_binding phospholipid-translocating_ATPase_activity phospholipid_transporter_activity
803	contig_802	2111	3	1	0	2	0.666667	3.33333	2.66667	2.66667	0.666667	1	1	3.33333	Medtr7g089910.1	0	68.2759	AT2G41190.1	0	Transmembrane amino acid transporter family protein	P47082	7e-29	26.9802	AVT1_YEAST Vacuolar amino acid transporter 1 OS=Saccharomyces cerevisiae (strain ATCC 204508 / S288c) GN=AVT1 PE=1 SV=1	AT2G41190	GO:0006865	amino_acid_transport	GO:0015171	amino_acid_transmembrane_transporter_activity
804	contig_803	1611	51	10	3	3.33333	15.3333	15.3333	44	6.33333	2	3	12.6667	13.6667	Medtr7g111780.1	0	55.9239	AT1G09390.1	4e-168	GDSL-like Lipase/Acylhydrolase superfamily protein	O80522	1e-134	65.6805	GDL2_ARATH GDSL esterase/lipase At1g09390 OS=Arabidopsis thaliana GN=At1g09390 PE=2 SV=1	AT1G09390	GO:0006114 GO:0006629	glycerol_biosynthetic_process lipid_metabolic_process	GO:0004091 GO:0016788	carboxylesterase_activity hydrolase_activity,_acting_on_ester_bonds
805	contig_804	1318	7.66667	6.33333	5	5.33333	6.33333	8	6.66667	5.66667	4	3.66667	6	6	Medtr5g090520.1	9e-90	39.5548	AT2G36900.1	3e-71	MEMB11, ATMEMB11 | membrin 11 |	Q9SJL6	1e-56	48.1928	MEM11_ARATH Membrin-11 OS=Arabidopsis thaliana GN=MEMB11 PE=1 SV=1	AT2G36900	GO:0006944 GO:0016192	cellular_membrane_fusion vesicle-mediated_transport	GO:0005484	SNAP_receptor_activity
806	contig_805	6129	9	4.33333	4	8.66667	4.66667	11	5	7.33333	6.66667	7.33333	5.66667	7.33333	Medtr2g013580.1	0	74.1534	AT4G04970.1	0	ATGSL1, ATGSL01, GSL01, GSL1 | glucan synthase-like 1 |	Q9S9U0	0	68.5828	CALSB_ARATH Callose synthase 11 OS=Arabidopsis thaliana GN=CALS11 PE=2 SV=1	AT4G04970	GO:0000003 GO:0006075 GO:0006944 GO:0007623 GO:0009555 GO:0009556 GO:0052543	(1->3)-beta-D-glucan_biosynthetic_process callose_deposition_in_cell_wall cellular_membrane_fusion circadian_rhythm microsporogenesis pollen_development reproduction	GO:0003843 GO:0016757	1,3-beta-D-glucan_synthase_activity transferase_activity,_transferring_glycosyl_groups
807	contig_806	1488	7	11	38.3333	6.33333	6	12.3333	5	15.6667	52.3333	14	6.66667	13.3333	Medtr3g096920.2	2e-120	37.15	AT1G01720.1	2e-109	ATAF1, ANAC002 | NAC (No Apical Meristem) domain transcriptional regulator superfamily protein |	Q39013	3e-90	53.8462	NAC2_ARATH NAC domain-containing protein 2 OS=Arabidopsis thaliana GN=NAC002 PE=2 SV=2	AT1G01720	GO:0006355 GO:0007275 GO:0009414 GO:0009611 GO:0009620 GO:0009695 GO:0009737 GO:0009753 GO:0009788 GO:0010200 GO:0042538	hyperosmotic_salinity_response jasmonic_acid_biosynthetic_process multicellular_organismal_development negative_regulation_of_abscisic_acid_mediated_signaling_pathway regulation_of_transcription,_DNA-dependent response_to_abscisic_acid_stimulus response_to_chitin response_to_fungus response_to_jasmonic_acid_stimulus response_to_water_deprivation response_to_wounding	GO:0003677 GO:0003700	DNA_binding sequence-specific_DNA_binding_transcription_factor_activity
808	contig_807	3276	17.3333	9.33333	16.6667	0	10.3333	0	6.66667	3	9.66667	0.333333	7	0	Medtr2g006870.1	0	55.4995	AT4G22200.1	0	AKT2/3, AKT3, AKT2, KT2/3 | potassium transport 2/3 |	Q38898	0	71.979	AKT2_ARATH Potassium channel AKT2/3 OS=Arabidopsis thaliana GN=AKT2 PE=1 SV=1	AT4G22200	GO:0006811 GO:0006813 GO:0009737 GO:0010264 GO:0042391 GO:0055085	ion_transport myo-inositol_hexakisphosphate_biosynthetic_process potassium_ion_transport regulation_of_membrane_potential response_to_abscisic_acid_stimulus transmembrane_transport	GO:0005216 GO:0005242 GO:0005249 GO:0005515 GO:0030551 GO:0042802	cyclic_nucleotide_binding identical_protein_binding inward_rectifier_potassium_channel_activity ion_channel_activity protein_binding voltage-gated_potassium_channel_activity
809	contig_808	3561	5.33333	9.33333	7.33333	22	4.66667	6.66667	4.33333	19	11.6667	15.3333	7.66667	8.66667	Medtr8g073335.1	0	92.5681	AT4G35560.1	0	Transducin/WD40 repeat-like superfamily protein	Q5T5C0	4e-17	25.3275	STXB5_HUMAN Syntaxin-binding protein 5 OS=Homo sapiens GN=STXBP5 PE=1 SV=1	AT4G35560	GO:0048235	pollen_sperm_cell_differentiation	GO:0003674	molecular_function
810	contig_809	1364	15	0	1	0.666667	5.66667	5.66667	8.66667	1	0	0	1.33333	3.33333	Medtr8g020690.1	0	71.6271	AT3G11480.1	8e-90	BSMT1, ATBSMT1 | S-adenosyl-L-methionine-dependent methyltransferases superfamily protein |	Q9SPV4	1e-103	54.0761	SAMT_CLABR Salicylate O-methyltransferase OS=Clarkia breweri GN=SAMT PE=1 SV=1	AT3G11480	GO:0006952 GO:0009611 GO:0009620 GO:0009695 GO:0009753 GO:0051707	defense_response jasmonic_acid_biosynthetic_process response_to_fungus response_to_jasmonic_acid_stimulus response_to_other_organism response_to_wounding	GO:0008168 GO:0008757 GO:0052624 GO:0080150	2-phytyl-1,4-naphthoquinone_methyltransferase_activity S-adenosyl-L-methionine:benzoic_acid_carboxyl_methyl_transferase_activity S-adenosylmethionine-dependent_methyltransferase_activity methyltransferase_activity
811	contig_810	2916	10.3333	6	2.66667	4	5.33333	7	7.66667	5.66667	2	3.66667	6.33333	5.66667	Medtr4g113020.2	0	44.4239	AT5G25510.1	7e-178	Protein phosphatase 2A regulatory B subunit family protein	Q93YV6	1e-146	69.6275	2A5I_ARATH Serine/threonine protein phosphatase 2A 57 kDa regulatory subunit B' iota isoform OS=Arabidopsis thaliana GN=B'IOTA PE=2 SV=1	AT5G25510	GO:0007165	signal_transduction	GO:0008601	protein_phosphatase_type_2A_regulator_activity
812	contig_811	1571	23.6667	10.6667	12.6667	20	13.6667	24	25.6667	14.6667	26.3333	13.6667	25.6667	24	Medtr7g075090.1	0	83.2335	AT2G45440.1	6e-167	DHDPS2 | dihydrodipicolinate synthase |	Q42800	1e-142	75.841	DAPA_SOYBN 4-hydroxy-tetrahydrodipicolinate synthase, chloroplastic OS=Glycine max GN=DHPS1 PE=2 SV=1	AT2G45440	GO:0008152 GO:0009089	lysine_biosynthetic_process_via_diaminopimelate metabolic_process	GO:0003824 GO:0008840 GO:0016829	4-hydroxy-tetrahydrodipicolinate_synthase catalytic_activity lyase_activity
813	contig_812	967	6.66667	0.333333	6.66667	1.66667	5	3.66667	5	0	4	1	3.66667	2.33333	Medtr8g033220.1	4e-36	28.9439	AT2G45660.1	8e-25	AGL20, SOC1, ATSOC1 | AGAMOUS-like 20 |	O64645	3e-21	72.8571	SOC1_ARATH MADS-box protein SOC1 OS=Arabidopsis thaliana GN=SOC1 PE=1 SV=1	AT2G45660	GO:0000060 GO:0006355 GO:0009409 GO:0009739 GO:0009908 GO:0009911 GO:0010048 GO:0010077 GO:0043481 GO:0045893 GO:0048440 GO:0048481	anthocyanin_accumulation_in_tissues_in_response_to_UV_light carpel_development flower_development maintenance_of_inflorescence_meristem_identity ovule_development positive_regulation_of_flower_development positive_regulation_of_transcription,_DNA-dependent protein_import_into_nucleus,_translocation regulation_of_transcription,_DNA-dependent response_to_cold response_to_gibberellin_stimulus vernal…	GO:0003700 GO:0005515 GO:0008134	protein_binding sequence-specific_DNA_binding_transcription_factor_activity transcription_factor_binding
814	contig_813	1587	15.6667	6	5.33333	13.6667	7.33333	15.3333	13.3333	5	4.33333	8	7.66667	12	Medtr7g069390.1	0	64.8936	AT3G51800.3	0	ATG2 | metallopeptidase M24 family protein |	P50580	4e-85	47.619	PA2G4_MOUSE Proliferation-associated protein 2G4 OS=Mus musculus GN=Pa2g4 PE=1 SV=3	AT3G51800	GO:0001510 GO:0006164 GO:0006508 GO:0006606 GO:0009220 GO:0009640 GO:0009987 GO:0010388	RNA_methylation cellular_process cullin_deneddylation photomorphogenesis protein_import_into_nucleus proteolysis purine_nucleotide_biosynthetic_process pyrimidine_ribonucleotide_biosynthetic_process	GO:0004177 GO:0008235	aminopeptidase_activity metalloexopeptidase_activity
815	contig_814	2394	5.33333	13.3333	26.6667	8	7	3.66667	6	11.3333	11.3333	4.33333	6.33333	2.33333	Medtr5g083170.1	2e-134	37.9943	AT3G11050.1	2e-72	ATFER2, FER2 | ferritin 2 |	Q41709	6e-91	67.9245	FRI2_VIGUN Ferritin-2, chloroplastic OS=Vigna unguiculata GN=PFE2 PE=1 SV=2	AT3G11050	GO:0000302 GO:0006826 GO:0006879 GO:0006979 GO:0009737 GO:0010039 GO:0015979 GO:0055072 GO:0055114	cellular_iron_ion_homeostasis iron_ion_homeostasis iron_ion_transport oxidation-reduction_process photosynthesis response_to_abscisic_acid_stimulus response_to_iron_ion response_to_oxidative_stress response_to_reactive_oxygen_species	GO:0008199 GO:0016491 GO:0046914	ferric_iron_binding oxidoreductase_activity transition_metal_ion_binding
816	contig_815	3444	1	1	1	1	0.666667	1.33333	1	1	1.66667	0.666667	0.666667	1	Medtr1g015620.1	0	60.0231	AT4G33200.1	0	XI-I, ATXI-I, XI-15 | myosin, putative |		0	63.5983		AT4G33200	GO:0006606 GO:0030048 GO:0051645 GO:0051646 GO:0060151	Golgi_localization actin_filament-based_movement mitochondrion_localization peroxisome_localization protein_import_into_nucleus	GO:0000166 GO:0003774 GO:0005524 GO:0017111	ATP_binding motor_activity nucleoside-triphosphatase_activity nucleotide_binding
817	contig_816	3017	17.3333	16.3333	11.6667	8	8.33333	17	11.6667	10.3333	7.33333	3	8	9.33333	Medtr4g005410.1	0	45.9103	AT1G78900.2	0	VHA-A | vacuolar ATP synthase subunit A |	Q9SM09	0	94.0887	VATA_CITUN V-type proton ATPase catalytic subunit A OS=Citrus unshiu PE=1 SV=1	AT1G78900	GO:0000902 GO:0006007 GO:0006094 GO:0006096 GO:0006098 GO:0006816 GO:0006833 GO:0006972 GO:0007010 GO:0007030 GO:0007033 GO:0009266 GO:0009555 GO:0009651 GO:0010498 GO:0015991 GO:0015992 GO:0016049 GO:0046034 GO:0046686 GO:0048193	ATP_hydrolysis_coupled_proton_transport ATP_metabolic_process Golgi_organization Golgi_vesicle_transport calcium_ion_transport cell_growth cell_morphogenesis cytoskeleton_organization gluconeogenesis glucose_catabolic_process glycolysis hyperosmotic_response pentose-phosphate_shunt pollen_development proteasomal_protein_catabolic_process proton_transport response_to_cadmium_ion response_to_salt_s…	GO:0002020 GO:0005524 GO:0016820 GO:0046933 GO:0046961	ATP_binding hydrolase_activity,_acting_on_acid_anhydrides,_catalyzing_transmembrane_movement_of_substances protease_binding proton-transporting_ATP_synthase_activity,_rotational_mechanism proton-transporting_ATPase_activity,_rotational_mechanism
818	contig_817	2274	11.6667	7.66667	3.33333	7	5.33333	10.6667	11.3333	9.33333	3.33333	6	7.66667	10	Medtr1g051055.1	0	66.7616	AT3G10200.1	0	S-adenosyl-L-methionine-dependent methyltransferases superfamily protein	Q84TJ0	0	68.3946	PMT6_ARATH Probable methyltransferase PMT6 OS=Arabidopsis thaliana GN=At3g10200 PE=2 SV=1	AT3G10200			GO:0008168	methyltransferase_activity
819	contig_818	862	4.66667	2.33333	2.66667	3	3.33333	4	0.666667	1	0.666667	0.333333	1.33333	0.666667
820	contig_819	914	4.33333	2.33333	1	2	2.33333	3.33333	1.66667	1.33333	1	1	1.33333	1.33333
821	contig_820	1713	1.66667	4	2.33333	1	1	2	1	2.66667	1.33333	1	2	1	Medtr5g006560.3	0	45.6186	AT3G22750.1	6e-137	Protein kinase superfamily protein	Q2MHE4	7e-40	41.3978	HT1_ARATH Serine/threonine-protein kinase HT1 OS=Arabidopsis thaliana GN=HT1 PE=1 SV=1	AT3G22750	GO:0006468	protein_phosphorylation	GO:0004672 GO:0004674 GO:0005524 GO:0016301 GO:0016772	ATP_binding kinase_activity protein_kinase_activity protein_serine/threonine_kinase_activity transferase_activity,_transferring_phosphorus-containing_groups
822	contig_821	2339	1	1	0.666667	1	0.666667	1	0	1.33333	1	1	1	1	Medtr4g070430.2	1e-36	9.82995
823	contig_822	2456	16	13.6667	9	16	10.6667	27.6667	11.3333	13	7.66667	8.33333	13.6667	19	Medtr2g085330.1	0	65.037	AT4G27500.1	1e-132	PPI1 | proton pump interactor 1 |	O23144	1e-113	48.0962	PPI1_ARATH Proton pump-interactor 1 OS=Arabidopsis thaliana GN=PPI1 PE=1 SV=2	AT4G27500	GO:0006612 GO:0006820 GO:0006862 GO:0006888 GO:0006944 GO:0010155 GO:0010363 GO:0015696 GO:0015802 GO:0043069 GO:0043090 GO:0043269	ER_to_Golgi_vesicle-mediated_transport amino_acid_import ammonium_transport anion_transport basic_amino_acid_transport cellular_membrane_fusion negative_regulation_of_programmed_cell_death nucleotide_transport protein_targeting_to_membrane regulation_of_ion_transport regulation_of_plant-type_hypersensitive_response regulation_of_proton_transport	GO:0005515	protein_binding
824	contig_823	1297	14.3333	17.3333	42.6667	34	16.6667	7.66667	14.3333	21.3333	64.6667	69.3333	18.6667	8.66667	Medtr2g023070.1	4e-162	55.7143	AT1G11700.1	6e-41	Protein of unknown function, DUF584					AT1G11700	GO:0008150	biological_process	GO:0003674	molecular_function
825	contig_824	1311	10.3333	10.6667	9	12.6667	9.33333	12.6667	14.6667	12.3333	7.33333	13	13.6667	16.6667	cassava4.1	2e-90	40.2204				Q3SZX8	1e-56	55.1887	CCD25_BOVIN Coiled-coil domain-containing protein 25 OS=Bos taurus GN=CCDC25 PE=2 SV=1
826	contig_825	1264	13.3333	13.3333	11	15	12.3333	17	18.3333	14.6667	9	17.3333	18	21	Medtr3g110022.1	5e-157	54.8837	AT5G11500.1	5e-114	unknown protein; CONTAINS InterPro DOMAIN/s: Protein of unknown function DUF814 (InterPro:IPR008532); Has 180	Q3SZX8	2e-58	58	CCD25_BOVIN Coiled-coil domain-containing protein 25 OS=Bos taurus GN=CCDC25 PE=2 SV=1	AT5G11500	GO:0006623 GO:0008150 GO:0016192	biological_process protein_targeting_to_vacuole vesicle-mediated_transport	GO:0003674	molecular_function
827	contig_826	1215	41.6667	2	25.6667	0.333333	16.6667	0.333333	27.3333	2	38.3333	0.333333	12.3333	1	Medtr1g012710.1	5e-129	56.6286	AT2G45180.1	6e-36	Bifunctional inhibitor/lipid-transfer protein/seed storage 2S albumin superfamily protein		2e-28	69.0476		AT2G45180	GO:0000038 GO:0006869 GO:0042335	cuticle_development lipid_transport very_long-chain_fatty_acid_metabolic_process	GO:0008289	lipid_binding
828	contig_827	1147	20	26	16.3333	17.6667	13.3333	15.6667	6.33333	15.6667	5.66667	10.3333	6.33333	3	Medtr3g082420.2	9e-92	33.3907
829	contig_828	2166	3	4	3	2	2.33333	3	2.66667	3.33333	2.66667	2	2.66667	2.33333	Medtr4g104620.4	4e-142	35.7106	AT4G24740.1	0	AFC2, AME1, FC2 | FUS3-complementing gene 2 |	P51567	0	69.9801	AFC2_ARATH Serine/threonine-protein kinase AFC2 OS=Arabidopsis thaliana GN=AFC2 PE=1 SV=1	AT4G24740	GO:0006397 GO:0006468 GO:0045727 GO:0046777	mRNA_processing positive_regulation_of_translation protein_autophosphorylation protein_phosphorylation	GO:0004672 GO:0004674 GO:0005515 GO:0016301	kinase_activity protein_binding protein_kinase_activity protein_serine/threonine_kinase_activity
830	contig_829	1671	7.33333	4	1.33333	0.333333	1.66667	2	4	1	1	0	1	0.666667	Medtr1g026910.1	0	73.8369	AT2G25737.1	7e-128	Sulfite exporter TauE/SafE family protein					AT2G25737
831	contig_830	3718	13	8.33333	7	24.6667	8.66667	15.6667	12.3333	11	8.66667	15	11.3333	15.6667	Medtr2g044580.2	0	59.7141	AT1G79940.3	0	ATERDJ2A | DnaJ / Sec63 Brl domains-containing protein |		4e-91	69.5652		AT1G79940	GO:0006457 GO:0030968	endoplasmic_reticulum_unfolded_protein_response protein_folding	GO:0031072 GO:0051082	heat_shock_protein_binding unfolded_protein_binding
832	contig_831	824	12	4	1.66667	4	4.33333	9.66667	14.6667	4.33333	1.33333	4.66667	11.6667	13.6667	Medtr1g018710.1	2e-116	80.049	AT1G47200.1	7e-33	WPP2 | WPP domain protein 2 |	Q9M7N6	3e-27	56.4103	MAF1_SOLLC MFP1 attachment factor 1 OS=Solanum lycopersicum GN=MAF1 PE=1 SV=1	AT1G47200	GO:0006913 GO:0007067 GO:0048527	lateral_root_development mitosis nucleocytoplasmic_transport	GO:0003674	molecular_function
833	contig_832	1496	5.66667	5	2.33333	3	3	4.33333	3.33333	3	1.66667	1.66667	2.33333	2.66667	Medtr1g057850.1	7e-178	39.1557	AT1G53000.1	4e-166	KDSB | Nucleotide-diphospho-sugar transferases superfamily protein |	Q9C920	1e-133	82.1429	KDSB_ARATH 3-deoxy-manno-octulosonate cytidylyltransferase, mitochondrial OS=Arabidopsis thaliana GN=KDSB PE=1 SV=1	AT1G53000	GO:0009103 GO:0009555 GO:0009860 GO:0019243 GO:0033468	CMP-keto-3-deoxy-D-manno-octulosonic_acid_biosynthetic_process lipopolysaccharide_biosynthetic_process methylglyoxal_catabolic_process_to_D-lactate pollen_development pollen_tube_growth	GO:0008690 GO:0016779	3-deoxy-manno-octulosonate_cytidylyltransferase_activity nucleotidyltransferase_activity
834	contig_833	3396	3.66667	3	2.33333	2.66667	2.33333	3.66667	3	2.33333	1	1	2	2.33333	Medtr0072s0050.1	0	66.9291	AT1G03530.1	1e-65	ATNAF1, NAF1 | nuclear assembly factor 1 |	Q9C920	1e-133	82.1429	KDSB_ARATH 3-deoxy-manno-octulosonate cytidylyltransferase, mitochondrial OS=Arabidopsis thaliana GN=KDSB PE=1 SV=1	AT1G03530	GO:0006606 GO:0031120 GO:0042254	protein_import_into_nucleus ribosome_biogenesis snRNA_pseudouridine_synthesis	GO:0030515	snoRNA_binding
835	contig_834	3819	15	18.6667	17.3333	10	8.66667	16.3333	8.33333	18	20	5.33333	9.66667	11.3333	Medtr8g098525.2	0	40.6593	AT1G63770.5	0	Peptidase M1 family protein		0	78.4024		AT1G63770	GO:0006508 GO:0019243 GO:0046686	methylglyoxal_catabolic_process_to_D-lactate proteolysis response_to_cadmium_ion	GO:0008237 GO:0008270	metallopeptidase_activity zinc_ion_binding
836	contig_835	2946	7.33333	7.33333	5	3.66667	9	11.3333	5	4.66667	5	2.33333	8.66667	8.33333	Medtr2g026180.3	0	48.8315	AT5G47620.3	3e-79	RNA-binding (RRM/RBD/RNP motifs) family protein	Q8W034	2e-34	32.6203	RNP1_ARATH Heterogeneous nuclear ribonucleoprotein 1 OS=Arabidopsis thaliana GN=RNP1 PE=1 SV=1	AT5G47620	GO:0000398 GO:0008150	biological_process mRNA_splicing,_via_spliceosome	GO:0000166 GO:0003676 GO:0003723	RNA_binding nucleic_acid_binding nucleotide_binding
837	contig_836	2762	31	1	0.333333	1	32	12.6667	22.3333	0.333333	0	0	28	5.66667	Medtr7g109390.1	0	84.6749	AT1G02640.1	0	BXL2, ATBXL2 | beta-xylosidase 2 |	Q94KD8	0	74.4993	BXL2_ARATH Probable beta-D-xylosidase 2 OS=Arabidopsis thaliana GN=BXL2 PE=2 SV=1	AT1G02640	GO:0005975 GO:0046685	carbohydrate_metabolic_process response_to_arsenic-containing_substance	GO:0004553	hydrolase_activity,_hydrolyzing_O-glycosyl_compounds
[truncated: 111,790 more rows]
