# Supplementary material for: The Medicago sativa gene index 1.2: a web-accessible gene expression atlas for investigating expression differences between Medicago sativa subspecies
Source: BMC Genomics. 2015 Jul 7;16(1):502. doi: 10.1186/s12864-015-1718-7 (PMC4492073; doi:10.1186/s12864-015-1718-7)
Supplement: Additional file 5: — Expression and annotation of the 500 most highly expressed transcripts in M. sativa ssp. sativa (B47). [file 12864_2015_1718_MOESM5_ESM.xlsx]

## Sheet: ORourke_AddFile5_Top500_B47
ContigID	ContigLength	B47_ES_AvRPKM	B47_Flower_AvRPKM	B47_Leaf_AvRPKM	B47_Nodule_AvRPKM	B47_PES_AvRPKM	B47_Root_AvRPKM	F56_ES_AvRPKM	F56_Flower_AvRPKM	F56_Leaf_AvRPKM	F56_Nodule_AvRPKM	F56_PES_AvRPKM	F56_Root_AvRPKM	TopAngiospermHit	TopAngiospermHitEvalue	TopAngiospermHitCoverage	Arabidopsis_BLASTX_TopHit	Arabidopsis_BLASTX_E-value	Arabidopsis_Annotation	UniprotID_BLASTX_TopHit	Uniprot_Evalue	Uniprot_%ID	Uniprot_desc	AtID_for_GO	At_BP_GOID	BP_GODescription	At_MF_GOID	MF_GODescription
contig_100026	892	1	410	0	2047	0	120	2	172	0	1077	0	107
contig_100133	502	3	2	1	828	5	1720	4	6	3	727	14	1246	Medtr1g094130.2	0	11
contig_100482	483	941	675	691	24	467	102	228	51	20	3	126	40	Medtr3g014608.1	0	14
contig_100486	2857	7	33	11	514	13	21	8	35	18	536	27	22	Medtr5g071360.1	0	73	AT3G47340.1	0	ASN1, DIN6, AT-ASN1 | glutamine-dependent asparagine synthase 1 |	P19252	0	91	ASNS2_PEA Asparagine synthetase, root [glutamine-hydrolyzing] OS=Pisum sativum GN=AS2 PE=1 SV=3	AT3G47340	GO:0006529 GO:0009063 GO:0009416 GO:0009646 GO:0009744 GO:0009749 GO:0009750 GO:0043617	asparagine_biosynthetic_process cellular_amino_acid_catabolic_process cellular_response_to_sucrose_starvation response_to_absence_of_light response_to_fructose_stimulus response_to_glucose_stimulus response_to_light_stimulus response_to_sucrose_stimulus	GO:0004066	asparagine_synthase_(glutamine-hydrolyzing)_activity
contig_100594	775	76	37	318	23	102	12	84	32	267	29	133	10	Medtr7g094710.1	0	16
contig_100716	1159	129	8	13	53	51	1159	85	12	15	29	68	817	Medtr1g033080.1	0	11
contig_10092	305	0	0	0	1971	0	1	0	0	0	2058	0	0	Medtr3g055480.1	0	16
contig_10095	1140	0	0	0	311	0	1	0	0	0	38	0	0	Medtr4g066070.1	0	28
contig_101150	649	0	0	0	643	0	0	0	0	0	822	0	0
contig_101229	956	49	3	4	64	49	663	19	5	8	38	58	287	Medtr1g116947.1	0	18
contig_101274	1053	0	8	0	418	0	3	0	6	0	411	0	4	Medtr5g022390.1	0	38	AT5G66170.3	0	STR18 | sulfurtransferase 18 |	Q9FKW8	0	58	STR18_ARATH Thiosulfate sulfurtransferase 18 OS=Arabidopsis thaliana GN=STR18 PE=1 SV=1	AT5G66170	GO:0007568	aging	GO:0004792	thiosulfate_sulfurtransferase_activity
contig_101906	1170	172	103	20	204	294	2173	78	21	5	74	125	733	Medtr4g029620.1	0	21
contig_102010	738	123	501	3240	3	1053	4	186	402	2296	3	931	1	Medtr3g076960.1	0	55
contig_102124	436	64	292	54	45	35	346	48	139	34	46	30	542	Medtr5g082070.1	0	11	AT4G00430.2	0	TMP-C, PIP1;4, PIP1E | plasma membrane intrinsic protein 1;4 |	P25794	0	83	PIP2_PEA Probable aquaporin PIP-type 7a OS=Pisum sativum GN=TRG-31 PE=2 SV=2	AT4G00430	GO:0006810 GO:0006826 GO:0006833 GO:0009414 GO:0010106	cellular_response_to_iron_ion_starvation iron_ion_transport response_to_water_deprivation transport water_transport	GO:0005215 GO:0015250	transporter_activity water_channel_activity
contig_102507	258	0	20	14	5	9	466	0	67	10	1	6	352	Medtr6g034905.1	0	21
contig_102653	857	3	0	0	3	2	335	3	0	1	2	2	248	Medtr1g033130.1	0	11
contig_102831	1066	344	101	2	16	118	95	216	101	3	9	164	78	Medtr1g099150.1	0	14
contig_102931	507	0	25	17	8	12	594	1	77	9	2	10	491	Medtr6g034905.1	0	20
contig_103224	1605	2762	483	3048	7	2102	4	3014	515	4077	31	2158	10	Medtr4g094605.1	0	66	AT2G34430.1	0	LHB1B1, LHCB1.4 | light-harvesting chlorophyll-protein complex II subunit B1 |	P07371	0	96	CB22_PEA Chlorophyll a-b binding protein AB80, chloroplastic OS=Pisum sativum GN=AB80 PE=1 SV=1	AT2G34430	GO:0009765 GO:0009769 GO:0015979	photosynthesis photosynthesis,_light_harvesting photosynthesis,_light_harvesting_in_photosystem_II	GO:0016168	chlorophyll_binding
contig_103354	746	0	0	0	5471	0	2	0	0	0	9908	0	3	Medtr5g066070.1	0	58	AT3G10520.1	0	AHB2, GLB2, ARATH GLB2, NSHB2, ATGLB2, HB2 | haemoglobin 2 |	P09187	0	93	LGB1_MEDSA Leghemoglobin-1 OS=Medicago sativa PE=2 SV=1	AT3G10520	GO:0006631 GO:0009735 GO:0015671 GO:0019432	fatty_acid_metabolic_process oxygen_transport response_to_cytokinin_stimulus triglyceride_biosynthetic_process	GO:0005344 GO:0005506 GO:0019825 GO:0020037	heme_binding iron_ion_binding oxygen_binding oxygen_transporter_activity
contig_103401	446	347	28	27	460	314	4276	117	34	47	241	402	2058	Medtr1g116947.1	0	6
contig_103500	1547	27	0	0	33	13	338	29	0	1	21	15	493	Medtr2g088770.1	0	88	AT1G05260.1	0	RCI3, RCI3A | Peroxidase superfamily protein |	O23044	0	70	PER3_ARATH Peroxidase 3 OS=Arabidopsis thaliana GN=PER3 PE=2 SV=1	AT1G05260	GO:0006826 GO:0006979 GO:0009269 GO:0009409 GO:0010054 GO:0010106 GO:0010167 GO:0015706 GO:0016132 GO:0042538 GO:0055114	brassinosteroid_biosynthetic_process cellular_response_to_iron_ion_starvation hyperosmotic_salinity_response iron_ion_transport nitrate_transport oxidation-reduction_process response_to_cold response_to_desiccation response_to_nitrate response_to_oxidative_stress trichoblast_differentiation	GO:0004601 GO:0020037	heme_binding peroxidase_activity
contig_103626	462	229	620	496	5	413	3	247	512	487	1	670	3	Medtr5g084470.1	0	16
contig_103757	460	0	355	0	0	0	2	0	419	0	0	0	3	Medtr6g014270.1	0	16	AT1G22380.1	0	AtUGT85A3, UGT85A3 | UDP-glucosyl transferase 85A3 |	Q9LMF0	0	60	U85A5_ARATH UDP-glycosyltransferase 85A5 OS=Arabidopsis thaliana GN=UGT85A5 PE=2 SV=1	AT1G22380	GO:0008152 GO:0015824	metabolic_process proline_transport	GO:0015020 GO:0016757 GO:0016758	glucuronosyltransferase_activity transferase_activity,_transferring_glycosyl_groups transferase_activity,_transferring_hexosyl_groups
contig_103901	1123	213	78	429	1	175	4	291	91	638	0	267	0	Medtr7g081170.1	0	16	AT1G55670.1	0	PSAG | photosystem I subunit G |	P12357	0	41	PSAG_SPIOL Photosystem I reaction center subunit V, chloroplastic OS=Spinacia oleracea GN=PSAG PE=1 SV=1	AT1G55670	GO:0009773 GO:0009780 GO:0015979 GO:0019344 GO:0030003 GO:0042550 GO:0050821 GO:0070838	cellular_cation_homeostasis cysteine_biosynthetic_process divalent_metal_ion_transport photosynthesis photosynthetic_NADP+_reduction photosynthetic_electron_transport_in_photosystem_I photosystem_I_stabilization protein_stabilization	GO:0003674	molecular_function
contig_103910	665	354	80	160	244	220	179	500	178	213	215	407	201	Medtr4g070080.1	0	19	AT2G21660.2	0	ATGRP7, CCR2 | cold, circadian rhythm, and rna binding 2 |	P49310	0	70	GRP1_SINAL Glycine-rich RNA-binding protein GRP1A OS=Sinapis alba PE=2 SV=1	AT2G21660	GO:0000380 GO:0006094 GO:0006096 GO:0006406 GO:0006833 GO:0006970 GO:0006972 GO:0007030 GO:0007623 GO:0009266 GO:0009409 GO:0009414 GO:0009651 GO:0010043 GO:0010119 GO:0010228 GO:0010501 GO:0032508 GO:0045087 GO:0046686	DNA_duplex_unwinding Golgi_organization RNA_secondary_structure_unwinding alternative_mRNA_splicing,_via_spliceosome circadian_rhythm gluconeogenesis glycolysis hyperosmotic_response innate_immune_response mRNA_export_from_nucleus regulation_of_stomatal_movement response_to_cadmium_ion response_to_cold response_to_osmotic_stress response_to_salt_stress response_to_temperature_stimulus response_to…	GO:0003690 GO:0003697 GO:0003723 GO:0003729	RNA_binding double-stranded_DNA_binding mRNA_binding single-stranded_DNA_binding
contig_103927	1980	44	32	346	0	42	0	37	22	633	0	64	0	cassava4.1	0	19				Q40460	0	75	RCA1_TOBAC Ribulose bisphosphate carboxylase/oxygenase activase 1, chloroplastic OS=Nicotiana tabacum PE=1 SV=1
contig_103977	371	85	372	317	0	113	0	102	312	140	0	166	0	Medtr5g084410.3	0	4
contig_10398	423	1	0	1	20	1	418	8	1	2	20	4	416	Medtr2g029910.1	0	20	AT5G06720.1	0	ATPA2, PA2 | peroxidase 2 |	P15233	0	55	PER1C_ARMRU Peroxidase C1C (Fragment) OS=Armoracia rusticana GN=PRXC1C PE=3 SV=1	AT5G06720	GO:0002215 GO:0006979 GO:0009908 GO:0055114	defense_response_to_nematode flower_development oxidation-reduction_process response_to_oxidative_stress	GO:0004601 GO:0020037	heme_binding peroxidase_activity
contig_104034	677	65	209	9	39	35	306	80	174	7	53	45	464	Medtr4g059390.1	0	21	AT5G60660.1	0	PIP2F, PIP2;4 | plasma membrane intrinsic protein 2;4 |	Q9ATM4	0	85	PIP27_MAIZE Aquaporin PIP2-7 OS=Zea mays GN=PIP2-7 PE=1 SV=1	AT5G60660	GO:0006810 GO:0006826 GO:0006833 GO:0009737 GO:0010106 GO:0010413 GO:0045492 GO:0048767 GO:0055085 GO:0080170	cellular_response_to_iron_ion_starvation glucuronoxylan_metabolic_process hydrogen_peroxide_transmembrane_transport iron_ion_transport response_to_abscisic_acid_stimulus root_hair_elongation transmembrane_transport transport water_transport xylan_biosynthetic_process	GO:0005215 GO:0015250	transporter_activity water_channel_activity
contig_104039	634	58	37	9	79	114	772	110	30	6	92	187	925	Medtr4g029600.1	0	11
contig_104091	931	61	64	427	0	88	0	81	64	451	0	108	0	Medtr2g064650.1	0	17	AT1G79040.1	0	PSBR | photosystem II subunit R |	P06183	0	52	PSBR_SOLTU Photosystem II 10 kDa polypeptide, chloroplastic OS=Solanum tuberosum GN=PSBR PE=2 SV=1	AT1G79040	GO:0009637 GO:0009644 GO:0009744 GO:0010114 GO:0010155 GO:0010218 GO:0010270 GO:0015979 GO:0019344	cysteine_biosynthetic_process photosynthesis photosystem_II_oxygen_evolving_complex_assembly regulation_of_proton_transport response_to_blue_light response_to_far_red_light response_to_high_light_intensity response_to_red_light response_to_sucrose_stimulus	GO:0005515	protein_binding
contig_104156	2081	9	28	325	0	15	0	9	28	222	0	28	0	Medtr8g091320.1	0	87	AT5G10170.1	0	ATMIPS3, MIPS3 | myo-inositol-1-phosphate synthase 3 |	Q9LW96	0	90	INO1_TOBAC Inositol-3-phosphate synthase OS=Nicotiana tabacum PE=2 SV=1	AT5G10170	GO:0000302 GO:0006021 GO:0008654 GO:0009793 GO:0010039 GO:0015979 GO:0055072	embryo_development_ending_in_seed_dormancy inositol_biosynthetic_process iron_ion_homeostasis phospholipid_biosynthetic_process photosynthesis response_to_iron_ion response_to_reactive_oxygen_species	GO:0000166 GO:0004512	inositol-3-phosphate_synthase_activity nucleotide_binding
contig_104163	234	240	397	474	35	424	740	160	323	354	4	251	338	Medtr6g034870.1	0	8
contig_104249	928	8	3540	1	17036	0	1309	9	2363	0	11839	0	1782	Medtr3g436100.1	0	40				P62927	0	50	ALB1B_PEA Albumin-1 B OS=Pisum sativum PE=2 SV=1
contig_104272	805	7	475	325	0	19	0	10	137	68	0	17	0	Medtr1g102780.1	0	53	AT3G22840.1	0	ELIP1, ELIP | Chlorophyll A-B binding family protein |	P11432	0	74	ELI_PEA Early light-induced protein, chloroplastic OS=Pisum sativum PE=2 SV=1	AT3G22840	GO:0009409 GO:0009411 GO:0009718 GO:0009744 GO:0009813 GO:0010030 GO:0010117 GO:0010224 GO:0010380 GO:0034605 GO:0071483 GO:0071486 GO:0071490 GO:0071491 GO:0071492 GO:0080167	anthocyanin-containing_compound_biosynthetic_process cellular_response_to_UV-A cellular_response_to_blue_light cellular_response_to_far_red_light cellular_response_to_heat cellular_response_to_high_light_intensity cellular_response_to_red_light flavonoid_biosynthetic_process photoprotection positive_regulation_of_seed_germination regulation_of_chlorophyll_biosynthetic_process response_to_UV respo…	GO:0016168	chlorophyll_binding
contig_104368	978	161	59	302	0	130	0	193	64	450	0	176	0				AT1G55670.1	0	PSAG | photosystem I subunit G |	Q9S7N7	0	62	PSAG_ARATH Photosystem I reaction center subunit V, chloroplastic OS=Arabidopsis thaliana GN=PSAG PE=1 SV=1	AT1G55670	GO:0009773 GO:0009780 GO:0015979 GO:0019344 GO:0030003 GO:0042550 GO:0050821 GO:0070838	cellular_cation_homeostasis cysteine_biosynthetic_process divalent_metal_ion_transport photosynthesis photosynthetic_NADP+_reduction photosynthetic_electron_transport_in_photosystem_I photosystem_I_stabilization protein_stabilization	GO:0003674	molecular_function
contig_105098	740	109	441	188	0	97	0	129	364	103	0	197	0	Medtr5g084470.1	0	19
contig_105105	338	0	612	0	0	0	0	0	352	0	0	0	0	Medtr7g073170.1	0	29
contig_105118	737	0	779	0	0	0	0	0	85	0	0	0	0	Medtr7g063330.1	0	29	AT5G06060.1	0	NAD(P)-binding Rossmann-fold superfamily protein	P50165	0	45	TRNH_DATST Tropinone reductase homolog OS=Datura stramonium PE=2 SV=1	AT5G06060	GO:0008152	metabolic_process	GO:0000166 GO:0016491	nucleotide_binding oxidoreductase_activity
contig_105119	1367	1	920	1	0	1	0	1	96	1	0	1	0	Medtr7g063270.1	0	44	AT2G29350.2	0	SAG13 | senescence-associated gene 13 |	P50165	0	48	TRNH_DATST Tropinone reductase homolog OS=Datura stramonium PE=2 SV=1	AT2G29350	GO:0002213 GO:0007568	aging defense_response_to_insect	GO:0000166 GO:0004022 GO:0016491	alcohol_dehydrogenase_(NAD)_activity nucleotide_binding oxidoreductase_activity
contig_105120	1523	1	562	1	0	0	0	1	55	1	0	1	0	mrna01931.1-v1.0-hybrid	0	13	AT5G06060.1	0	NAD(P)-binding Rossmann-fold superfamily protein	P50165	0	48	TRNH_DATST Tropinone reductase homolog OS=Datura stramonium PE=2 SV=1	AT5G06060	GO:0008152	metabolic_process	GO:0000166 GO:0016491	nucleotide_binding oxidoreductase_activity
contig_105135	1904	204	49	339	0	165	0	180	35	368	0	159	1	Medtr5g097280.1	0	62	AT2G05100.1	0	LHCB2.1, LHCB2 | photosystem II light harvesting complex gene 2.1 |	P27520	0	89	CB215_PEA Chlorophyll a-b binding protein 215, chloroplastic OS=Pisum sativum GN=CAB215 PE=1 SV=1	AT2G05100	GO:0009637 GO:0009765 GO:0010114 GO:0010218 GO:0015979	photosynthesis photosynthesis,_light_harvesting response_to_blue_light response_to_far_red_light response_to_red_light	GO:0016168	chlorophyll_binding
contig_105170	1542	716	163	1296	0	393	0	655	76	1141	0	444	0	Medtr6g018300.1	0	26				O65194	0	88	RBS_MEDSA Ribulose bisphosphate carboxylase small chain, chloroplastic OS=Medicago sativa PE=1 SV=1
contig_105171	1120	1075	245	1946	0	574	0	965	110	1683	0	611	0	Medtr6g018310.1	0	25	AT1G67090.1	0	RBCS1A | ribulose bisphosphate carboxylase small chain 1A |	O65194	0	75	RBS_MEDSA Ribulose bisphosphate carboxylase small chain, chloroplastic OS=Medicago sativa PE=1 SV=1	AT1G67090	GO:0009409 GO:0009637 GO:0010114 GO:0010218 GO:0015977 GO:0015979 GO:0080158	carbon_fixation chloroplast_ribulose_bisphosphate_carboxylase_complex_biogenesis photosynthesis response_to_blue_light response_to_cold response_to_far_red_light response_to_red_light	GO:0005507 GO:0016984	copper_ion_binding ribulose-bisphosphate_carboxylase_activity
contig_105336	1328	21	311	15	0	38	1	52	331	13	0	59	1	Medtr2g012520.1	0	31	AT4G21620.1	0	glycine-rich protein					AT4G21620	GO:0008150	biological_process	GO:0003674	molecular_function
contig_105555	1345	257	17	19	269	179	2548	112	22	28	129	218	1643	Medtr1g116947.1	0	14
contig_106441	1054	21	1279	50	0	43	0	56	1235	57	0	48	0
contig_107207	1267	299	506	146	0	182	0	742	580	159	0	604	0	Medtr4g029390.1	0	41	AT5G59320.1	0	LTP3 | lipid transfer protein 3 |	A0AT33	0	61	NLTP4_LENCU Non-specific lipid-transfer protein 4 (Fragment) OS=Lens culinaris PE=1 SV=1	AT5G59320	GO:0006869 GO:0009409 GO:0009414 GO:0009737 GO:0042538	hyperosmotic_salinity_response lipid_transport response_to_abscisic_acid_stimulus response_to_cold response_to_water_deprivation	GO:0008289	lipid_binding
contig_107213	679	173	261	325	29	317	516	131	198	239	6	179	310	Medtr6g034870.1	0	16
contig_107523	249	563	1438	1062	5	571	3	612	1243	791	2	956	2	Medtr5g084540.1	0	19
contig_107600	744	759	1260	243	104	357	222	898	665	200	133	477	243	Medtr1g016850.1	0	39
contig_107687	1433	10	621	10	0	16	0	15	495	6	1	11	0	Medtr4g097670.1	0	69	AT5G65730.1	0	XTH6 | xyloglucan endotransglucosylase/hydrolase 6 |	Q8LER3	0	73	XTH7_ARATH Probable xyloglucan endotransglucosylase/hydrolase protein 7 OS=Arabidopsis thaliana GN=XTH7 PE=2 SV=2	AT5G65730	GO:0005975 GO:0006073 GO:0009269 GO:0009409 GO:0009414 GO:0009651 GO:0009737	carbohydrate_metabolic_process cellular_glucan_metabolic_process response_to_abscisic_acid_stimulus response_to_cold response_to_desiccation response_to_salt_stress response_to_water_deprivation	GO:0004553 GO:0016762 GO:0016798	hydrolase_activity,_acting_on_glycosyl_bonds hydrolase_activity,_hydrolyzing_O-glycosyl_compounds xyloglucan:xyloglucosyl_transferase_activity
contig_107693	689	1	584	17	0	2	0	0	993	16	0	3	0	Medtr6g013440.1	0	47	AT1G22360.1	0	AtUGT85A2, UGT85A2 | UDP-glucosyl transferase 85A2 |	Q9ZWJ3	0	52	U85A2_ARATH UDP-glycosyltransferase 85A2 OS=Arabidopsis thaliana GN=UGT85A2 PE=2 SV=1	AT1G22360	GO:0008152	metabolic_process	GO:0008194 GO:0015020 GO:0016757 GO:0016758	UDP-glycosyltransferase_activity glucuronosyltransferase_activity transferase_activity,_transferring_glycosyl_groups transferase_activity,_transferring_hexosyl_groups
contig_107739	1300	186	12	21	62	71	2037	110	18	23	36	84	1192	Medtr1g033080.1	0	12
contig_107740	1098	137	8	9	149	95	1050	67	9	11	67	110	870	Medtr1g116947.1	0	14
contig_107746	245	492	40	37	615	439	6072	181	43	67	325	551	2889	Medtr1g116947.1	0	5
contig_108177	461	0	0	2	663	0	1	0	0	2	1317	0	1	Medtr7g044980.1	0	36				Q39837	0	49	ALB1_SOYBN Albumin-1 OS=Glycine max PE=1 SV=3
contig_108387	1422	102	40	338	0	84	0	75	25	224	0	73	0	Medtr3g086230.1	0	18	AT1G67740.1	0	PSBY, YCF32 | photosystem II BY |					AT1G67740	GO:0006364 GO:0009657 GO:0010207 GO:0015979 GO:0019344 GO:0019684 GO:0035304	cysteine_biosynthetic_process photosynthesis photosynthesis,_light_reaction photosystem_II_assembly plastid_organization rRNA_processing regulation_of_protein_dephosphorylation	GO:0030145	manganese_ion_binding
contig_108892	157	0	0	0	714	0	0	0	0	0	1395	0	1
contig_108904	358	0	0	0	548	0	0	0	0	0	1038	0	0	Medtr0672s0010.1	0	47
contig_108909	625	0	0	0	9659	0	4	0	0	0	9102	0	2	Medtr5g081030.1	0	61	AT3G10520.1	0	AHB2, GLB2, ARATH GLB2, NSHB2, ATGLB2, HB2 | haemoglobin 2 |	P28010	0	93	LGB4_MEDSA Leghemoglobin OS=Medicago sativa GN=LB3 PE=2 SV=1	AT3G10520	GO:0006631 GO:0009735 GO:0015671 GO:0019432	fatty_acid_metabolic_process oxygen_transport response_to_cytokinin_stimulus triglyceride_biosynthetic_process	GO:0005344 GO:0005506 GO:0019825 GO:0020037	heme_binding iron_ion_binding oxygen_binding oxygen_transporter_activity
contig_108986	590	0	0	0	1593	0	3	0	0	0	2140	0	2	Medtr1g042850.1	0	24
contig_109109	587	0	0	0	314	0	0	0	0	0	273	0	0	Medtr7g029210.1	0	64
contig_109176	197	0	0	0	677	0	0	0	0	0	1900	0	0	Medtr1g061100.1	0	16
contig_109215	497	271	153	31	357	463	2776	327	75	13	229	455	2441	Medtr4g029600.1	0	9
contig_109397	392	0	0	0	321	0	0	0	0	0	351	0	0	Medtr7g007940.1	0	76
contig_110019	389	0	0	0	124	0	336	0	0	0	22	0	177	Medtr3g067445.2	0	55				P62926	0	41	ALB1A_PEA Albumin-1 A OS=Pisum sativum PE=2 SV=1
contig_110122	416	0	0	0	8	0	327	0	0	0	8	0	310	Medtr4g065113.1	0	26
contig_110442	274	1	52	0	374	0	20	0	24	0	176	0	17
contig_110800	166	190	265	308	24	381	570	123	196	242	5	218	236	Medtr6g034870.1	0	5
contig_110876	155	158	249	321	28	286	566	102	203	241	5	149	349	Medtr6g034920.1	0	9
contig_111074	1075	122	47	346	0	135	0	203	55	420	0	185	0	Medtr5g006130.1	0	17	AT1G03130.1	0	PSAD-2 | photosystem I subunit D-2 |	P29302	0	55	PSAD_NICSY Photosystem I reaction center subunit II, chloroplastic OS=Nicotiana sylvestris GN=psaD PE=2 SV=1	AT1G03130	GO:0015979 GO:0019684 GO:0030003 GO:0035304 GO:0070838	cellular_cation_homeostasis divalent_metal_ion_transport photosynthesis photosynthesis,_light_reaction regulation_of_protein_dephosphorylation	GO:0003674	molecular_function
contig_111085	638	393	163	213	13	193	49	161	24	21	4	116	32	Medtr3g015830.1	0	27
contig_111134	1595	94	43	450	0	94	0	107	56	780	0	169	0	Medtr5g027530.1	0	69	AT1G32060.1	0	PRK | phosphoribulokinase |	P27774	0	85	KPPR_MESCR Phosphoribulokinase, chloroplastic OS=Mesembryanthemum crystallinum PE=2 SV=1	AT1G32060	GO:0000165 GO:0005975 GO:0006098 GO:0006364 GO:0006612 GO:0008152 GO:0009058 GO:0009409 GO:0009595 GO:0009637 GO:0009657 GO:0009697 GO:0009773 GO:0009814 GO:0009862 GO:0009867 GO:0009902 GO:0010103 GO:0010114 GO:0010200 GO:0010207 GO:0010218 GO:0010310 GO:0010363 GO:0015979 GO:0018119 GO:0019344 GO:0019684 GO:0031348 GO:0035304 GO:0042742 GO:0043900 GO:0050832	MAPK_cascade biosynthetic_process carbohydrate_metabolic_process chloroplast_relocation cysteine_biosynthetic_process defense_response,_incompatible_interaction defense_response_to_bacterium defense_response_to_fungus detection_of_biotic_stimulus jasmonic_acid_mediated_signaling_pathway metabolic_process negative_regulation_of_defense_response pentose-phosphate_shunt peptidyl-cysteine_S-nitrosyla…	GO:0005515 GO:0005524 GO:0008974 GO:0016301	ATP_binding kinase_activity phosphoribulokinase_activity protein_binding
contig_111181	1496	44	44	318	0	55	0	32	26	426	0	67	1	Medtr3g053890.2	0	54	AT2G13360.2	0	AGT, AGT1, SGAT | alanine:glyoxylate aminotransferase |	Q56YA5	0	82	SGAT_ARATH Serine--glyoxylate aminotransferase OS=Arabidopsis thaliana GN=AGT1 PE=1 SV=2	AT2G13360	GO:0006833 GO:0008152 GO:0009651 GO:0009750 GO:0009853 GO:0030003 GO:0070838	cellular_cation_homeostasis divalent_metal_ion_transport metabolic_process photorespiration response_to_fructose_stimulus response_to_salt_stress water_transport	GO:0003824 GO:0004760 GO:0008453 GO:0030170 GO:0050281	alanine-glyoxylate_transaminase_activity catalytic_activity pyridoxal_phosphate_binding serine-glyoxylate_transaminase_activity serine-pyruvate_transaminase_activity
contig_111304	351	60	5	4	96	68	805	24	6	10	48	83	339
contig_111582	354	1	426	3	0	0	0	2	524	1	0	4	0	Medtr6g014200.1	0	24	AT1G22370.1	0	AtUGT85A5, UGT85A5 | UDP-glucosyl transferase 85A5 |	Q9ZWJ3	0	59	U85A2_ARATH UDP-glycosyltransferase 85A2 OS=Arabidopsis thaliana GN=UGT85A2 PE=2 SV=1	AT1G22370	GO:0008152	metabolic_process	GO:0015020 GO:0016757 GO:0016758	glucuronosyltransferase_activity transferase_activity,_transferring_glycosyl_groups transferase_activity,_transferring_hexosyl_groups
contig_111956	536	509	486	501	18	364	74	446	61	48	9	268	62	Medtr3g016080.1	0	11
contig_112302	2230	16	13	8	2930	10	17	15	8	5	3580	9	15	Medtr4g129790.1	0	83	AT2G33040.1	0	ATP3 | gamma subunit of Mt ATP synthase |	P26360	0	81	ATPG3_IPOBA ATP synthase subunit gamma, mitochondrial OS=Ipomoea batatas GN=ATPC PE=1 SV=2	AT2G33040	GO:0006511 GO:0009853 GO:0015986 GO:0015992 GO:0019243 GO:0051788 GO:0080129	ATP_synthesis_coupled_proton_transport methylglyoxal_catabolic_process_to_D-lactate photorespiration proteasome_core_complex_assembly proton_transport response_to_misfolded_protein ubiquitin-dependent_protein_catabolic_process	GO:0008270 GO:0046933 GO:0046961	proton-transporting_ATP_synthase_activity,_rotational_mechanism proton-transporting_ATPase_activity,_rotational_mechanism zinc_ion_binding
contig_112392	362	953	2352	1867	17	1487	8	991	1856	1749	5	2363	9	Medtr5g084570.1	0	12
contig_112436	399	0	0	0	987	0	1	0	0	0	1565	0	1	Medtr7g063420.2	0	15
contig_112537	113	0	0	0	1052	0	2	0	0	0	1818	0	1	Medtr7g063420.2	0	13
contig_12362	1973	49	36	418	0	48	0	25	15	451	0	42	0							Q7X9A0	0	78	RCA1_LARTR Ribulose bisphosphate carboxylase/oxygenase activase 1, chloroplastic OS=Larrea tridentata GN=RCA1 PE=1 SV=1
contig_12522	1562	27	65	349	16	107	7	24	29	146	15	57	8	Medtr4g057685.1	0	46	AT1G08110.4	0	lactoylglutathione lyase family protein / glyoxalase I family protein	O49818	0	96	LGUL_CICAR Lactoylglutathione lyase OS=Cicer arietinum PE=2 SV=1	AT1G08110	GO:0005975 GO:0006094 GO:0006096 GO:0009651 GO:0046686	carbohydrate_metabolic_process gluconeogenesis glycolysis response_to_cadmium_ion response_to_salt_stress	GO:0004462 GO:0005516 GO:0046872	calmodulin_binding lactoylglutathione_lyase_activity metal_ion_binding
contig_12523	496	57	4	3	55	44	471	23	5	6	26	56	374	Medtr1g116947.1	0	7
contig_12589	853	43	3	4	0	464	6	56	1	1	0	211	6	Medtr7g092340.1	0	51
contig_12627	1365	204	133	849	0	208	0	202	81	726	0	220	0	Medtr2g089510.1	0	42	AT4G03280.1	0	PETC, PGR1 | photosynthetic electron transfer C |	P26291	0	71	UCRIA_PEA Cytochrome b6-f complex iron-sulfur subunit, chloroplastic OS=Pisum sativum GN=petC PE=1 SV=1	AT4G03280	GO:0000165 GO:0006098 GO:0006364 GO:0006612 GO:0009409 GO:0009595 GO:0009657 GO:0009697 GO:0009767 GO:0009814 GO:0009862 GO:0009867 GO:0010196 GO:0010200 GO:0010207 GO:0010310 GO:0010363 GO:0019684 GO:0031348 GO:0042742 GO:0043900 GO:0050832 GO:0055114 GO:0080167	MAPK_cascade defense_response,_incompatible_interaction defense_response_to_bacterium defense_response_to_fungus detection_of_biotic_stimulus jasmonic_acid_mediated_signaling_pathway negative_regulation_of_defense_response nonphotochemical_quenching oxidation-reduction_process pentose-phosphate_shunt photosynthesis,_light_reaction photosynthetic_electron_transport_chain photosystem_II_assembly pl…	GO:0005515 GO:0008121 GO:0009496 GO:0016491 GO:0016679 GO:0046028 GO:0051537	2_iron,_2_sulfur_cluster_binding electron_transporter,_transferring_electrons_from_cytochrome_b6/f_complex_of_photosystem_II_activity oxidoreductase_activity oxidoreductase_activity,_acting_on_diphenols_and_related_substances_as_donors plastoquinol--plastocyanin_reductase_activity protein_binding ubiquinol-cytochrome-c_reductase_activity
contig_12640	614	370	261	383	350	298	305	53	40	26	29	43	36	Medtr4g075290.1	0	12	AT5G13120.2	0	CYP20-2 | cyclophilin 20-2 |	P21568	0	91	CYPH_SOLLC Peptidyl-prolyl cis-trans isomerase OS=Solanum lycopersicum GN=CYP PE=2 SV=1	AT5G13120	GO:0006457 GO:0010275 GO:0019344	NAD(P)H_dehydrogenase_complex_assembly cysteine_biosynthetic_process protein_folding	GO:0003755 GO:0005515 GO:0043424	peptidyl-prolyl_cis-trans_isomerase_activity protein_binding protein_histidine_kinase_binding
contig_12736	2053	256	665	124	0	227	3	337	362	66	0	301	3	Medtr4g058860.2	0	68	AT2G28315.1	0	Nucleotide/sugar transporter family protein	Q8RXL8	0	68	Y1689_ARATH Uncharacterized membrane protein At1g06890 OS=Arabidopsis thaliana GN=At1g06890 PE=1 SV=1	AT2G28315
contig_12834	280	24	15	3	31	47	339	20	5	1	20	34	181	Medtr4g029600.1	0	11
contig_12858	1647	52	26	309	0	41	0	20	9	151	0	25	0	Medtr4g071860.1	0	42	AT2G21330.1	0	FBA1 | fructose-bisphosphate aldolase 1 |	Q01516	0	84	ALFC1_PEA Fructose-bisphosphate aldolase 1, chloroplastic (Fragment) OS=Pisum sativum PE=1 SV=1	AT2G21330	GO:0000096 GO:0006096 GO:0006098 GO:0006364 GO:0006546 GO:0006636 GO:0006733 GO:0006766 GO:0008652 GO:0009072 GO:0009073 GO:0009106 GO:0009108 GO:0009117 GO:0009637 GO:0009657 GO:0009695 GO:0009902 GO:0009965 GO:0010027 GO:0010114 GO:0010207 GO:0010218 GO:0010304 GO:0015979 GO:0015995 GO:0019252 GO:0019288 GO:0019344 GO:0019684 GO:0019748 GO:0019760 GO:0019761 GO:0030154 GO:0034660 GO:0035304 GO:…	PSII_associated_light-harvesting_complex_II_catabolic_process aromatic_amino_acid_family_biosynthetic_process aromatic_amino_acid_family_metabolic_process cell_differentiation cellular_amino_acid_biosynthetic_process chlorophyll_biosynthetic_process chloroplast_relocation coenzyme_biosynthetic_process cysteine_biosynthetic_process glucosinolate_biosynthetic_process glucosinolate_metabolic_process…	GO:0003824 GO:0004332	catalytic_activity fructose-bisphosphate_aldolase_activity
contig_13367	897	2	1018	3	1	3	1	0	515	0	0	0	0	Medtr5g022630.1	0	37	AT1G75900.1	0	GDSL-like Lipase/Acylhydrolase superfamily protein	Q94CH6	0	54	EXL3_ARATH GDSL esterase/lipase EXL3 OS=Arabidopsis thaliana GN=EXL3 PE=2 SV=1	AT1G75900	GO:0006629 GO:0019761 GO:0019953	glucosinolate_biosynthetic_process lipid_metabolic_process sexual_reproduction	GO:0004091 GO:0016298 GO:0016746 GO:0016788	carboxylesterase_activity hydrolase_activity,_acting_on_ester_bonds lipase_activity transferase_activity,_transferring_acyl_groups
contig_13506	776	611	1113	277	3	431	2	878	855	177	2	684	2	Medtr3g102780.1	0	22
contig_14090	2304	237	67	382	1	175	1	196	41	335	1	142	1	Medtr2g008610.1	0	81	AT1G15820.1	0	LHCB6, CP24 | light harvesting complex photosystem II subunit 6 |	P27525	0	91	CB4B_SOLLC Chlorophyll a-b binding protein CP24 10B, chloroplastic OS=Solanum lycopersicum GN=CAP10B PE=3 SV=1	AT1G15820	GO:0006816 GO:0007030 GO:0009651 GO:0009765 GO:0010196 GO:0015979 GO:0019344 GO:0019684 GO:0035304	Golgi_organization calcium_ion_transport cysteine_biosynthetic_process nonphotochemical_quenching photosynthesis photosynthesis,_light_harvesting photosynthesis,_light_reaction regulation_of_protein_dephosphorylation response_to_salt_stress	GO:0016168	chlorophyll_binding
contig_147	994	315	28	2	6	13	53	524	19	1	11	5	62	Medtr7g010580.1	0	48	AT5G15230.1	0	GASA4 | GAST1 protein homolog 4 |	P46690	0	57	GASA4_ARATH Gibberellin-regulated protein 4 OS=Arabidopsis thaliana GN=GASA4 PE=1 SV=2	AT5G15230	GO:0009739 GO:0009740 GO:0019344 GO:0045454	cell_redox_homeostasis cysteine_biosynthetic_process gibberellic_acid_mediated_signaling_pathway response_to_gibberellin_stimulus	GO:0003674	molecular_function
contig_14793	626	0	0	0	1814	1	4	0	0	0	1732	0	1	Medtr2g069283.1	0	41
contig_14913	964	1	2	0	10	0	468	0	0	0	0	0	1							Q41160	0	47	LCB3_ROBPS Putative bark agglutinin LECRPA3 (Fragment) OS=Robinia pseudoacacia PE=2 SV=2
contig_14932	599	0	94	0	461	0	31	0	39	0	208	0	45	Medtr3g436100.1	0	19
contig_15054	2004	333	31	53	145	172	288	140	35	25	82	92	188	Glyma.17G013600.1	0	55	AT4G21960.1	0	PRXR1 | Peroxidase superfamily protein |	Q9SB81	0	81	PER42_ARATH Peroxidase 42 OS=Arabidopsis thaliana GN=PER42 PE=1 SV=2	AT4G21960	GO:0006833 GO:0006979 GO:0009651 GO:0009750 GO:0019344 GO:0019761 GO:0030003 GO:0055114 GO:0070838	cellular_cation_homeostasis cysteine_biosynthetic_process divalent_metal_ion_transport glucosinolate_biosynthetic_process oxidation-reduction_process response_to_fructose_stimulus response_to_oxidative_stress response_to_salt_stress water_transport	GO:0004601 GO:0020037	heme_binding peroxidase_activity
contig_15305	902	0	822	3	12	0	44	0	209	3	18	0	27	Medtr1g025250.1	0	69	AT1G75750.2	0	GASA1 | GAST1 protein homolog 1 |	Q93X17	0	71	SNAK2_SOLTU Snakin-2 OS=Solanum tuberosum GN=SN2 PE=1 SV=1	AT1G75750	GO:0000271 GO:0006569 GO:0009684 GO:0009737 GO:0009739 GO:0009741 GO:0009825 GO:0009826 GO:0009932 GO:0010817 GO:0043481 GO:0048767 GO:0071555	anthocyanin_accumulation_in_tissues_in_response_to_UV_light cell_tip_growth cell_wall_organization indoleacetic_acid_biosynthetic_process multidimensional_cell_growth polysaccharide_biosynthetic_process regulation_of_hormone_levels response_to_abscisic_acid_stimulus response_to_brassinosteroid_stimulus response_to_gibberellin_stimulus root_hair_elongation tryptophan_catabolic_process unidimension…	GO:0003674	molecular_function
contig_15440	1672	0	0	0	6	0	324	0	0	0	7	0	502	Medtr1g066530.1	0	59				P08688	0	44	ALB2_PEA Albumin-2 OS=Pisum sativum PE=2 SV=1
contig_15451	571	22	3	16	202	203	790	38	6	17	417	239	1480
contig_15544	1331	582	132	8	26	19	75	330	26	3	13	3	51	Medtr4g115360.1	0	28	AT2G10940.2	0	Bifunctional inhibitor/lipid-transfer protein/seed storage 2S albumin superfamily protein	Q00451	0	47	PRF1_SOLLC 36.4 kDa proline-rich protein OS=Solanum lycopersicum GN=TPRP-F1 PE=2 SV=1	AT2G10940	GO:0006869	lipid_transport	GO:0008289	lipid_binding
contig_16130	723	0	1	0	649	0	44	2	0	0	296	0	7	Medtr8g056800.1	0	97				P62929	0	39	ALB1D_PEA Albumin-1 D OS=Pisum sativum PE=1 SV=1
contig_19022	241	0	1	0	0	0	296	0	1	0	1	1	244
contig_19307	382	0	0	0	4526	0	7	0	0	0	4579	0	6	Medtr6g453200.1	0	44
contig_20	1806	321	76	691	1	271	2	333	62	605	2	249	2	Medtr3g449930.1	0	88	AT1G06680.1	0	PSBP-1, OEE2, PSII-P, OE23 | photosystem II subunit P-1 |	P16059	0	87	PSBP_PEA Oxygen-evolving enhancer protein 2, chloroplastic OS=Pisum sativum GN=PSBP PE=1 SV=1	AT1G06680	GO:0000165 GO:0006364 GO:0006612 GO:0009409 GO:0009595 GO:0009637 GO:0009644 GO:0009657 GO:0009697 GO:0009744 GO:0009773 GO:0009814 GO:0009862 GO:0009867 GO:0010114 GO:0010155 GO:0010200 GO:0010207 GO:0010218 GO:0010310 GO:0010363 GO:0015979 GO:0019344 GO:0019684 GO:0031348 GO:0042742 GO:0043900 GO:0050832	MAPK_cascade cysteine_biosynthetic_process defense_response,_incompatible_interaction defense_response_to_bacterium defense_response_to_fungus detection_of_biotic_stimulus jasmonic_acid_mediated_signaling_pathway negative_regulation_of_defense_response photosynthesis photosynthesis,_light_reaction photosynthetic_electron_transport_in_photosystem_I photosystem_II_assembly plastid_organization prot…	GO:0005509 GO:0008266	calcium_ion_binding poly(U)_RNA_binding
contig_20227	678	0	0	0	2581	0	2	0	0	0	2862	0	1	Medtr1g090820.1	0	59	AT3G10520.1	0	AHB2, GLB2, ARATH GLB2, NSHB2, ATGLB2, HB2 | haemoglobin 2 |	P93848	0	77	LGB2_VICFA Leghemoglobin 29 OS=Vicia faba GN=LB29 PE=2 SV=1	AT3G10520	GO:0006631 GO:0009735 GO:0015671 GO:0019432	fatty_acid_metabolic_process oxygen_transport response_to_cytokinin_stimulus triglyceride_biosynthetic_process	GO:0005344 GO:0005506 GO:0019825 GO:0020037	heme_binding iron_ion_binding oxygen_binding oxygen_transporter_activity
contig_20308	1042	0	0	0	1185	0	2	0	0	0	887	0	0	Medtr2g069283.1	0	32
contig_20562	544	98	44	10	142	142	1065	31	7	2	18	39	192	Medtr4g029600.1	0	9
contig_20819	1129	0	0	0	3805	0	4	0	0	0	2294	0	1	Medtr3g055450.1	0	49
contig_21577	858	6949	1539	12888	0	3895	1	4974	581	9557	0	3551	0	Medtr6g018300.1	0	69	AT1G67090.1	0	RBCS1A | ribulose bisphosphate carboxylase small chain 1A |	O65194	0	92	RBS_MEDSA Ribulose bisphosphate carboxylase small chain, chloroplastic OS=Medicago sativa PE=1 SV=1	AT1G67090	GO:0009409 GO:0009637 GO:0010114 GO:0010218 GO:0015977 GO:0015979 GO:0080158	carbon_fixation chloroplast_ribulose_bisphosphate_carboxylase_complex_biogenesis photosynthesis response_to_blue_light response_to_cold response_to_far_red_light response_to_red_light	GO:0005507 GO:0016984	copper_ion_binding ribulose-bisphosphate_carboxylase_activity
contig_21793	1300	0	0	0	1018	0	0	0	0	0	1061	0	0	Medtr1g061100.1	0	33
contig_21875	411	35	3	6	11	13	582	14	5	6	8	18	186
contig_22284	873	6	3	2	483	4	6	5	3	2	288	4	4	Medtr3g055570.1	0	42				P04353	0	96	CALM_SPIOL Calmodulin OS=Spinacia oleracea PE=1 SV=2
contig_22397	207	807	1030	986	807	873	782	839	874	1052	587	986	736	PGSC0003DMT400057275	0	2
contig_22787	257	562	152	295	336	366	292	781	327	366	216	667	317	Medtr4g070080.1	0	10
contig_22851	852	59	4	3	65	41	408	31	5	5	27	49	375	Medtr1g116947.1	0	10
contig_22925	621	46	1403	1	6958	2	507	6	832	0	4788	0	600	Medtr3g436100.1	0	67				P62929	0	53	ALB1D_PEA Albumin-1 D OS=Pisum sativum PE=1 SV=1
contig_22937	132	189	498	326	0	109	0	182	401	211	0	193	0
contig_23095	617	86	334	13	0	13	0	112	87	3	0	17	0	Medtr8g037933.1	0	45
contig_23603	370	47	175	356	36	154	72	50	214	338	106	275	82	Medtr4g021730.1	0	16
contig_24	1848	376	147	952	0	319	0	271	139	1212	0	326	0	Medtr5g098785.1	0	78	AT1G61520.3	0	LHCA3 | photosystem I light harvesting complex gene 3 |	Q32904	0	79	CB23_PEA Chlorophyll a-b binding protein 3, chloroplastic OS=Pisum sativum GN=lhca3 PE=1 SV=1	AT1G61520	GO:0009765 GO:0015979 GO:0019344	cysteine_biosynthetic_process photosynthesis photosynthesis,_light_harvesting	GO:0016168	chlorophyll_binding
contig_24091	1014	17	1	2	4	9	296	6	2	3	3	10	95	Medtr1g033080.1	0	12
contig_24982	340	89	542	1816	658	441	1305	120	775	2379	319	842	1045	Medtr4g021725.1	0	35				P43399	0	85	MT1_TRIRP Metallothionein-like protein 1 OS=Trifolium repens GN=MT1B PE=3 SV=1
contig_26191	111	1	34	31	11	16	962	2	111	13	2	10	626
contig_26329	164	4	1456	0	6563	1	562	2	1050	0	4904	0	857	Medtr5g464590.1	0	17
contig_26498	170	17	373	1	4	12	147	7	414	0	3	2	117	Medtr3g034610.1	0	14				P17772	0	74	OSS2_PEA Organ-specific protein S2 OS=Pisum sativum PE=2 SV=1
contig_26836	1227	5	665	3	0	1	0	0	287	0	0	0	0
contig_26873	2373	217	65	469	0	190	0	185	52	488	0	176	0	Medtr5g018670.1	0	52	AT3G50820.1	0	PSBO2, PSBO-2, OEC33 | photosystem II subunit O-2 |	P14226	0	96	PSBO_PEA Oxygen-evolving enhancer protein 1, chloroplastic OS=Pisum sativum GN=PSBO PE=1 SV=1	AT3G50820	GO:0000165 GO:0006098 GO:0006355 GO:0006364 GO:0006612 GO:0009617 GO:0009657 GO:0009773 GO:0009862 GO:0009867 GO:0009902 GO:0009965 GO:0010027 GO:0010205 GO:0010207 GO:0010310 GO:0010363 GO:0015979 GO:0019684 GO:0019761 GO:0030003 GO:0030154 GO:0031348 GO:0035304 GO:0042549 GO:0042742 GO:0042793 GO:0045893 GO:0070838	MAPK_cascade cell_differentiation cellular_cation_homeostasis chloroplast_relocation defense_response_to_bacterium divalent_metal_ion_transport glucosinolate_biosynthetic_process jasmonic_acid_mediated_signaling_pathway leaf_morphogenesis negative_regulation_of_defense_response pentose-phosphate_shunt photoinhibition photosynthesis photosynthesis,_light_reaction photosynthetic_electron_transport_…	GO:0005509 GO:0005515 GO:0008266 GO:0010242	calcium_ion_binding oxygen_evolving_activity poly(U)_RNA_binding protein_binding
contig_26884	565	543	111	1037	0	304	0	289	35	576	0	232	0							O65194	0	59	RBS_MEDSA Ribulose bisphosphate carboxylase small chain, chloroplastic OS=Medicago sativa PE=1 SV=1
contig_26885	976	614	146	1110	0	315	0	209	25	389	0	135	0							P08705	0	47	RBS_HELAN Ribulose bisphosphate carboxylase small chain, chloroplastic OS=Helianthus annuus GN=RBCS PE=2 SV=1
contig_26886	742	589	137	1045	0	306	0	201	24	346	0	122	0	Aquca	0	28	AT1G67090.1	0	RBCS1A | ribulose bisphosphate carboxylase small chain 1A |	P00865	0	68	RBS1_SOYBN Ribulose bisphosphate carboxylase small chain 1, chloroplastic OS=Glycine max GN=RBCS-1 PE=3 SV=1	AT1G67090	GO:0009409 GO:0009637 GO:0010114 GO:0010218 GO:0015977 GO:0015979 GO:0080158	carbon_fixation chloroplast_ribulose_bisphosphate_carboxylase_complex_biogenesis photosynthesis response_to_blue_light response_to_cold response_to_far_red_light response_to_red_light	GO:0005507 GO:0016984	copper_ion_binding ribulose-bisphosphate_carboxylase_activity
contig_26887	742	305	68	601	0	178	0	274	33	548	0	199	0	Medtr7g007220.1	0	40	AT1G67090.2	0	RBCS1A | ribulose bisphosphate carboxylase small chain 1A |	O65194	0	76	RBS_MEDSA Ribulose bisphosphate carboxylase small chain, chloroplastic OS=Medicago sativa PE=1 SV=1	AT1G67090	GO:0009409 GO:0009637 GO:0010114 GO:0010218 GO:0015977 GO:0015979 GO:0080158	carbon_fixation chloroplast_ribulose_bisphosphate_carboxylase_complex_biogenesis photosynthesis response_to_blue_light response_to_cold response_to_far_red_light response_to_red_light	GO:0005507 GO:0016984	copper_ion_binding ribulose-bisphosphate_carboxylase_activity
contig_26946	1918	0	367	0	0	0	0	0	296	0	0	0	0	Medtr4g104660.1	0	19	AT5G25120.1	0	CYP71B11 | ytochrome p450, family 71, subfamily B, polypeptide 11 | chr5	Q9ZU07	0	27	C71BC_ARATH Cytochrome P450 71B12 OS=Arabidopsis thaliana GN=CYP71B12 PE=2 SV=1	AT5G25120	GO:0055114	oxidation-reduction_process	GO:0005506 GO:0009055 GO:0016705 GO:0019825 GO:0020037	electron_carrier_activity heme_binding iron_ion_binding oxidoreductase_activity,_acting_on_paired_donors,_with_incorporation_or_reduction_of_molecular_oxygen oxygen_binding
contig_26960	511	0	426	0	0	0	0	0	229	0	0	0	0
contig_27036	659	1	418	8	0	0	0	0	289	10	0	0	0	Medtr8g096310.1	0	9
contig_27124	396	287	143	96	246	156	487	204	147	92	141	177	367	cassava4.1	0	29	AT1G07930.2	0	GTP binding Elongation factor Tu family protein	O49169	0	82	EF1A_MANES Elongation factor 1-alpha OS=Manihot esculenta GN=EF1 PE=3 SV=1	AT1G07930	GO:0006414	translational_elongation	GO:0003746 GO:0003924 GO:0005516 GO:0005525	GTP_binding GTPase_activity calmodulin_binding translation_elongation_factor_activity
contig_27224	140	1	1276	1	0	0	0	1	1827	2	0	1	0	Medtr6g014300.1	0	10
contig_27233	673	165	125	510	0	312	0	84	67	111	0	171	0	Glyma.13G278000.1	0	23				P18646	0	72	DEF_VIGUN Defensin-like protein OS=Vigna unguiculata PE=3 SV=1
contig_27339	1250	474	60	72	36	166	603	353	54	34	138	242	1380	Medtr2g081610.1	0	73	AT5G25610.1	0	RD22, ATRD22 | BURP domain-containing protein |	P21747	0	40	EA92_VICFA Embryonic abundant protein USP92 OS=Vicia faba PE=2 SV=1	AT5G25610	GO:0009269 GO:0009409 GO:0009651 GO:0009737	response_to_abscisic_acid_stimulus response_to_cold response_to_desiccation response_to_salt_stress	GO:0045735	nutrient_reservoir_activity
contig_27408	2271	11	51	18	478	20	29	12	45	22	409	36	22	Medtr5g071360.1	0	73	AT3G47340.1	0	ASN1, DIN6, AT-ASN1 | glutamine-dependent asparagine synthase 1 |	P19252	0	93	ASNS2_PEA Asparagine synthetase, root [glutamine-hydrolyzing] OS=Pisum sativum GN=AS2 PE=1 SV=3	AT3G47340	GO:0006529 GO:0009063 GO:0009416 GO:0009646 GO:0009744 GO:0009749 GO:0009750 GO:0043617	asparagine_biosynthetic_process cellular_amino_acid_catabolic_process cellular_response_to_sucrose_starvation response_to_absence_of_light response_to_fructose_stimulus response_to_glucose_stimulus response_to_light_stimulus response_to_sucrose_stimulus	GO:0004066	asparagine_synthase_(glutamine-hydrolyzing)_activity
contig_27453	2377	174	91	472	0	111	0	116	47	458	0	104	0	Medtr7g084800.1	0	38	AT1G12900.1	0	GAPA-2 | glyceraldehyde 3-phosphate dehydrogenase A subunit 2 |	P12858	0	81	G3PA_PEA Glyceraldehyde-3-phosphate dehydrogenase A, chloroplastic OS=Pisum sativum GN=GAPA PE=2 SV=2	AT1G12900	GO:0006006 GO:0006096 GO:0006364 GO:0009657 GO:0009773 GO:0010103 GO:0010207 GO:0015979 GO:0019684 GO:0035304 GO:0055114	glucose_metabolic_process glycolysis oxidation-reduction_process photosynthesis photosynthesis,_light_reaction photosynthetic_electron_transport_in_photosystem_I photosystem_II_assembly plastid_organization rRNA_processing regulation_of_protein_dephosphorylation stomatal_complex_morphogenesis	GO:0000166 GO:0016620 GO:0050661 GO:0051287	NADP_binding NAD_binding nucleotide_binding oxidoreductase_activity,_acting_on_the_aldehyde_or_oxo_group_of_donors,_NAD_or_NADP_as_acceptor
contig_27501	1824	54	42	443	0	53	0	22	15	419	0	41	0	Glyma.14G067000.1	0	24	AT1G73110.1	0	P-loop containing nucleoside triphosphate hydrolases superfamily protein	Q40281	0	72	RCA_MALDO Ribulose bisphosphate carboxylase/oxygenase activase, chloroplastic OS=Malus domestica GN=RCA PE=2 SV=1	AT1G73110	GO:0010027 GO:0016117	carotenoid_biosynthetic_process thylakoid_membrane_organization	GO:0005524 GO:0016887	ATP_binding ATPase_activity
contig_27502	1663	48	39	366	0	48	0	21	16	332	0	36	0	Medtr5g080450.1	0	33	AT2G39730.3	0	RCA | rubisco activase |	Q40281	0	72	RCA_MALDO Ribulose bisphosphate carboxylase/oxygenase activase, chloroplastic OS=Malus domestica GN=RCA PE=2 SV=1	AT2G39730	GO:0000165 GO:0006612 GO:0009409 GO:0009416 GO:0009595 GO:0009637 GO:0009644 GO:0009697 GO:0009744 GO:0009753 GO:0009814 GO:0009862 GO:0009867 GO:0010114 GO:0010150 GO:0010155 GO:0010200 GO:0010218 GO:0010310 GO:0010363 GO:0019684 GO:0031348 GO:0042742 GO:0043900 GO:0050832	MAPK_cascade defense_response,_incompatible_interaction defense_response_to_bacterium defense_response_to_fungus detection_of_biotic_stimulus jasmonic_acid_mediated_signaling_pathway leaf_senescence negative_regulation_of_defense_response photosynthesis,_light_reaction protein_targeting_to_membrane regulation_of_hydrogen_peroxide_metabolic_process regulation_of_multi-organism_process regulation_o…	GO:0005524 GO:0030234 GO:0043531 GO:0046863	ADP_binding ATP_binding enzyme_regulator_activity ribulose-1,5-bisphosphate_carboxylase/oxygenase_activator_activity
contig_27503	1906	57	45	468	0	56	0	24	16	427	0	41	0							Q40281	0	71	RCA_MALDO Ribulose bisphosphate carboxylase/oxygenase activase, chloroplastic OS=Malus domestica GN=RCA PE=2 SV=1
contig_27536	1708	0	306	0	0	0	1	0	211	0	0	1	0	Medtr7g009390.1	0	62	AT1G14420.1	0	AT59 | Pectate lyase family protein |	P40973	0	60	PLY_LILLO Pectate lyase OS=Lilium longiflorum PE=2 SV=1	AT1G14420	GO:0009664 GO:0009827	plant-type_cell_wall_modification plant-type_cell_wall_organization	GO:0016829 GO:0030570	lyase_activity pectate_lyase_activity
contig_27631	1214	242	83	568	0	247	0	85	29	222	0	78	0	Medtr3g435460.1	0	45	AT3G47470.1	0	LHCA4, CAB4 | light-harvesting chlorophyll-protein complex I subunit A4 |	Q9SQL2	0	94	CB24_PEA Chlorophyll a-b binding protein P4, chloroplastic OS=Pisum sativum GN=lhcA-P4 PE=1 SV=1	AT3G47470	GO:0009765 GO:0015979 GO:0019344 GO:0030003 GO:0070838 GO:0080167	cellular_cation_homeostasis cysteine_biosynthetic_process divalent_metal_ion_transport photosynthesis photosynthesis,_light_harvesting response_to_karrikin	GO:0016168	chlorophyll_binding
contig_27705	764	281	110	74	255	124	407	217	102	72	105	127	261	Medtr6g021805.1	0	9
contig_27886	1167	263	96	613	0	199	0	136	51	404	0	130	0	Medtr6g033320.1	0	75	AT3G54890.1	0	LHCA1 | photosystem I light harvesting complex gene 1 |	P12360	0	86	CB11_SOLLC Chlorophyll a-b binding protein 6A, chloroplastic OS=Solanum lycopersicum GN=CAB6A PE=2 SV=1	AT3G54890	GO:0006364 GO:0009637 GO:0009644 GO:0009744 GO:0009765 GO:0009768 GO:0010114 GO:0010155 GO:0010218 GO:0015979	photosynthesis photosynthesis,_light_harvesting photosynthesis,_light_harvesting_in_photosystem_I rRNA_processing regulation_of_proton_transport response_to_blue_light response_to_far_red_light response_to_high_light_intensity response_to_red_light response_to_sucrose_stimulus	GO:0016168	chlorophyll_binding
contig_27927	1290	273	91	555	0	176	0	181	57	618	2	153	0	Medtr6g060175.1	0	45	AT4G10340.1	0	LHCB5 | light harvesting complex of photosystem II 5 |	Q9XF89	0	80	CB5_ARATH Chlorophyll a-b binding protein CP26, chloroplastic OS=Arabidopsis thaliana GN=LHCB5 PE=2 SV=1	AT4G10340	GO:0006364 GO:0009637 GO:0009644 GO:0009744 GO:0009765 GO:0010114 GO:0010155 GO:0010196 GO:0010218 GO:0015979 GO:0019344	cysteine_biosynthetic_process nonphotochemical_quenching photosynthesis photosynthesis,_light_harvesting rRNA_processing regulation_of_proton_transport response_to_blue_light response_to_far_red_light response_to_high_light_intensity response_to_red_light response_to_sucrose_stimulus	GO:0016168	chlorophyll_binding
contig_280	1803	54	49	378	0	69	0	32	29	428	0	66	1	Medtr3g053890.2	0	55	AT2G13360.2	0	AGT, AGT1, SGAT | alanine:glyoxylate aminotransferase |	Q56YA5	0	83	SGAT_ARATH Serine--glyoxylate aminotransferase OS=Arabidopsis thaliana GN=AGT1 PE=1 SV=2	AT2G13360	GO:0006833 GO:0008152 GO:0009651 GO:0009750 GO:0009853 GO:0030003 GO:0070838	cellular_cation_homeostasis divalent_metal_ion_transport metabolic_process photorespiration response_to_fructose_stimulus response_to_salt_stress water_transport	GO:0003824 GO:0004760 GO:0008453 GO:0030170 GO:0050281	alanine-glyoxylate_transaminase_activity catalytic_activity pyridoxal_phosphate_binding serine-glyoxylate_transaminase_activity serine-pyruvate_transaminase_activity
contig_28086	359	0	604	0	0	0	0	0	839	1	0	0	0	Medtr6g014170.1	0	14	AT1G22370.1	0	AtUGT85A5, UGT85A5 | UDP-glucosyl transferase 85A5 |	Q9LMF0	0	55	U85A5_ARATH UDP-glycosyltransferase 85A5 OS=Arabidopsis thaliana GN=UGT85A5 PE=2 SV=1	AT1G22370	GO:0008152	metabolic_process	GO:0015020 GO:0016757 GO:0016758	glucuronosyltransferase_activity transferase_activity,_transferring_glycosyl_groups transferase_activity,_transferring_hexosyl_groups
contig_28189	323	0	304	2	0	0	0	0	0	0	0	0	0
contig_28400	886	142	46	358	0	149	0	213	26	260	0	174	0	Medtr1g034260.1	0	28	AT2G26500.1	0	cytochrome b6f complex subunit (petM), putative					AT2G26500	GO:0006364 GO:0009657 GO:0010207	photosystem_II_assembly plastid_organization rRNA_processing	GO:0009496	plastoquinol--plastocyanin_reductase_activity
contig_28541	776	10	3	0	40	2	304	4	0	0	28	2	376	Medtr4g101330.1	0	51	AT1G12090.1	0	ELP | extensin-like protein |	P14009	0	44	14KD_DAUCA 14 kDa proline-rich protein DC2.15 OS=Daucus carota PE=2 SV=1	AT1G12090	GO:0000271 GO:0006869 GO:0007389 GO:0008361 GO:0009825 GO:0009926 GO:0009932 GO:0010015 GO:0010817 GO:0019344 GO:0040007 GO:0043481 GO:0048767 GO:0071555	anthocyanin_accumulation_in_tissues_in_response_to_UV_light auxin_polar_transport cell_tip_growth cell_wall_organization cysteine_biosynthetic_process growth lipid_transport multidimensional_cell_growth pattern_specification_process polysaccharide_biosynthetic_process regulation_of_cell_size regulation_of_hormone_levels root_hair_elongation root_morphogenesis	GO:0008289	lipid_binding
contig_28542	772	3	5	0	37	2	455	1	1	0	34	7	657	Medtr4g101280.1	0	56	AT4G12510.1	0	Bifunctional inhibitor/lipid-transfer protein/seed storage 2S albumin superfamily protein		0	40		AT4G12510	GO:0006869	lipid_transport	GO:0008289	lipid_binding
contig_28875	373	0	337	0	0	0	0	0	534	0	0	1	0
contig_30258	169	73	65	326	0	64	0	326	131	998	0	295	0	Medtr2g006290.1	0	15
contig_306	2297	96	74	532	0	109	0	22	22	194	0	42	0	Medtr2g070420.2	0	80	AT3G14420.2	0	Aldolase-type TIM barrel family protein	P05414	0	88	GOX_SPIOL Peroxisomal (S)-2-hydroxy-acid oxidase OS=Spinacia oleracea PE=1 SV=1	AT3G14420	GO:0042742 GO:0050665	defense_response_to_bacterium hydrogen_peroxide_biosynthetic_process	GO:0003824 GO:0008891 GO:0010181 GO:0016491	FMN_binding catalytic_activity glycolate_oxidase_activity oxidoreductase_activity
contig_3197	609	3	2	1	1122	8	1929	5	6	5	844	15	1662	Medtr1g094130.2	0	19
contig_32822	2462	266	126	86	222	125	423	157	104	75	92	123	249	Medtr6g021805.1	0	32	AT5G60390.3	0	GTP binding Elongation factor Tu family protein	Q41803	0	71	EF1A_MAIZE Elongation factor 1-alpha OS=Zea mays GN=EF1A PE=3 SV=1	AT5G60390	GO:0006414	translational_elongation	GO:0003746 GO:0003924 GO:0005516 GO:0005525	GTP_binding GTPase_activity calmodulin_binding translation_elongation_factor_activity
contig_32885	792	140	53	365	0	152	0	62	22	179	0	59	0	Medtr3g435460.1	0	16	AT3G47470.1	0	LHCA4, CAB4 | light-harvesting chlorophyll-protein complex I subunit A4 |	P27521	0	72	CA4_ARATH Chlorophyll a-b binding protein 4, chloroplastic OS=Arabidopsis thaliana GN=LHCA4 PE=1 SV=1	AT3G47470	GO:0009765 GO:0015979 GO:0019344 GO:0030003 GO:0070838 GO:0080167	cellular_cation_homeostasis cysteine_biosynthetic_process divalent_metal_ion_transport photosynthesis photosynthesis,_light_harvesting response_to_karrikin	GO:0016168	chlorophyll_binding
contig_32887	894	199	584	86	0	198	0	272	393	56	0	266	0	Medtr4g029350.1	0	30				O23758	0	84	NLTP_CICAR Non-specific lipid-transfer protein OS=Cicer arietinum PE=3 SV=1
contig_33009	782	148	308	98	55	100	179	89	115	48	55	61	179	cassava4.1	0	38				Q7XSQ9	0	77	PIP12_ORYSJ Probable aquaporin PIP1-2 OS=Oryza sativa subsp. japonica GN=PIP1-2 PE=2 SV=3
contig_33010	2244	166	344	107	69	108	199	94	112	50	53	61	189	Medtr5g082070.1	0	28	AT4G00430.1	0	TMP-C, PIP1;4, PIP1E | plasma membrane intrinsic protein 1;4 |	P25794	0	86	PIP2_PEA Probable aquaporin PIP-type 7a OS=Pisum sativum GN=TRG-31 PE=2 SV=2	AT4G00430	GO:0006810 GO:0006826 GO:0006833 GO:0009414 GO:0010106	cellular_response_to_iron_ion_starvation iron_ion_transport response_to_water_deprivation transport water_transport	GO:0005215 GO:0015250	transporter_activity water_channel_activity
contig_33261	2272	182	239	367	1	131	0	96	164	330	0	149	0	Medtr4g131180.1	0	51	AT2G24270.3	0	ALDH11A3 | aldehyde dehydrogenase 11A3 |	P81406	0	79	GAPN_PEA NADP-dependent glyceraldehyde-3-phosphate dehydrogenase OS=Pisum sativum GN=GAPN PE=1 SV=1	AT2G24270	GO:0008152 GO:0009902 GO:0019344 GO:0055114	chloroplast_relocation cysteine_biosynthetic_process metabolic_process oxidation-reduction_process	GO:0004028 GO:0008886 GO:0016491	3-chloroallyl_aldehyde_dehydrogenase_activity glyceraldehyde-3-phosphate_dehydrogenase_(NADP+)_(non-phosphorylating)_activity oxidoreductase_activity
contig_34038	1502	295	534	121	95	119	747	212	424	91	100	146	947	Medtr7g103030.1	0	21	AT2G36830.1	0	GAMMA-TIP, TIP1;1, GAMMA-TIP1 | gamma tonoplast intrinsic protein |	Q9FY14	0	100	TIP1_MEDTR Probable aquaporin TIP-type OS=Medicago truncatula GN=AQP1 PE=1 SV=1	AT2G36830	GO:0006096 GO:0006598 GO:0006810 GO:0006816 GO:0006833 GO:0006972 GO:0007030 GO:0009266 GO:0009269 GO:0009409 GO:0009651 GO:0009698 GO:0009737 GO:0009740 GO:0015840 GO:0042398 GO:0046686 GO:0055085 GO:0080170	Golgi_organization calcium_ion_transport cellular_modified_amino_acid_biosynthetic_process gibberellic_acid_mediated_signaling_pathway glycolysis hydrogen_peroxide_transmembrane_transport hyperosmotic_response phenylpropanoid_metabolic_process polyamine_catabolic_process response_to_abscisic_acid_stimulus response_to_cadmium_ion response_to_cold response_to_desiccation response_to_salt_stress res…	GO:0005215 GO:0015204 GO:0015250	transporter_activity urea_transmembrane_transporter_activity water_channel_activity
contig_34214	1053	326	129	23	13	8	6	91	25	6	3	1	5	Medtr8g014650.1	0	57	AT4G25150.1	0	HAD superfamily, subfamily IIIB acid phosphatase	P15490	0	54	VSPA_SOYBN Stem 28 kDa glycoprotein OS=Glycine max GN=VSPA PE=2 SV=1	AT4G25150			GO:0003993	acid_phosphatase_activity
contig_34630	626	0	1134	9	5	0	20	0	466	5	13	0	19	Medtr1g025220.1	0	26	AT1G75750.1	0	GASA1 | GAST1 protein homolog 1 |	Q93X17	0	68	SNAK2_SOLTU Snakin-2 OS=Solanum tuberosum GN=SN2 PE=1 SV=1	AT1G75750	GO:0000271 GO:0006569 GO:0009684 GO:0009737 GO:0009739 GO:0009741 GO:0009825 GO:0009826 GO:0009932 GO:0010817 GO:0043481 GO:0048767 GO:0071555	anthocyanin_accumulation_in_tissues_in_response_to_UV_light cell_tip_growth cell_wall_organization indoleacetic_acid_biosynthetic_process multidimensional_cell_growth polysaccharide_biosynthetic_process regulation_of_hormone_levels response_to_abscisic_acid_stimulus response_to_brassinosteroid_stimulus response_to_gibberellin_stimulus root_hair_elongation tryptophan_catabolic_process unidimension…	GO:0003674	molecular_function
contig_36028	435	119	468	16	0	18	0	222	156	5	0	27	0
contig_37409	122	0	0	0	535	0	0	0	0	0	1155	0	0
contig_37410	140	0	0	0	296	0	0	0	0	0	221	0	0	Medtr5g041610.1	0	17				P28010	0	85	LGB4_MEDSA Leghemoglobin OS=Medicago sativa GN=LB3 PE=2 SV=1
contig_37430	111	0	0	0	407	0	0	0	0	0	278	0	0
contig_37442	177	0	0	0	787	0	0	0	0	0	973	0	0	Medtr4g065510.1	0	55
contig_37444	116	0	0	0	799	0	0	0	0	0	1479	0	0
contig_37470	133	0	0	0	763	0	1	0	0	0	1220	0	0	Medtr5g080400.1	0	10				P28010	0	79	LGB4_MEDSA Leghemoglobin OS=Medicago sativa GN=LB3 PE=2 SV=1
contig_37477	190	0	0	0	2081	0	3	0	0	0	1121	0	0
contig_37492	777	0	0	0	352	0	0	0	0	0	290	0	0
contig_37581	340	0	0	0	1321	0	0	0	0	0	740	0	0	Medtr0115s0030.1	0	36
contig_37662	269	0	0	0	896	0	1	0	0	0	2597	0	1
contig_37677	271	0	0	0	600	0	0	0	0	0	1023	0	0
contig_37679	671	0	0	0	405	0	0	0	0	0	631	0	0	Medtr2g044310.1	0	37
contig_3768	1841	2	419	1	0	18	0	1	276	2	0	24	0	Medtr4g104370.1	0	77	AT5G50260.1	0	Cysteine proteinases superfamily protein	P12412	0	78	CYSEP_VIGMU Vignain OS=Vigna mungo PE=1 SV=1	AT5G50260	GO:0006508	proteolysis	GO:0008234	cysteine-type_peptidase_activity
contig_37680	762	0	0	0	867	0	0	0	0	0	1426	0	0	Medtr2g044330.1	0	63
contig_37696	429	0	0	0	445	0	0	0	0	0	1021	0	0	Medtr6g038290.1	0	31
contig_37809	1009	0	0	0	357	0	0	0	0	0	535	0	0	Medtr1g042940.1	0	27
contig_37829	607	0	0	0	314	0	0	0	0	0	415	0	0	Medtr7g045520.1	0	37
contig_37836	170	0	0	0	492	0	0	0	0	0	875	0	0	Medtr6g453200.1	0	29
contig_37837	188	0	0	0	612	0	0	0	0	0	800	0	0
contig_37839	417	0	0	0	309	0	0	0	0	0	0	0	0	Medtr8g467170.1	0	55
contig_37845	591	0	0	0	450	0	1	0	0	0	768	0	0	Medtr3g012380.2	0	48
contig_37915	376	0	0	0	308	0	0	0	0	0	54	0	0
contig_37920	300	0	0	0	603	0	0	0	0	0	168	0	0	Medtr6g091600.2	0	16
contig_37922	401	0	0	0	296	0	0	0	0	0	190	0	0	Medtr6g090485.1	0	47
contig_37965	489	0	0	0	636	0	0	0	0	0	1070	0	0	Medtr1g055035.1	0	25
contig_38031	123	0	0	0	359	0	0	0	0	0	376	0	0
contig_38073	763	0	0	0	460	0	0	0	0	0	669	0	0	Medtr5g056185.1	0	13
contig_38080	505	0	0	0	360	0	0	0	0	0	426	0	0	Medtr3g053600.1	0	43
contig_3813	2016	254	66	437	0	187	1	169	33	367	0	143	1	Medtr5g097280.1	0	75	AT2G05100.1	0	LHCB2.1, LHCB2 | photosystem II light harvesting complex gene 2.1 |	P27520	0	91	CB215_PEA Chlorophyll a-b binding protein 215, chloroplastic OS=Pisum sativum GN=CAB215 PE=1 SV=1	AT2G05100	GO:0009637 GO:0009765 GO:0010114 GO:0010218 GO:0015979	photosynthesis photosynthesis,_light_harvesting response_to_blue_light response_to_far_red_light response_to_red_light	GO:0016168	chlorophyll_binding
contig_38159	154	0	0	0	333	0	0	0	0	0	262	0	0	Medtr6g090485.1	0	21
contig_3817	844	5	318	292	0	13	0	5	55	64	0	8	0	Medtr1g102810.1	0	53	AT3G22840.1	0	ELIP1, ELIP | Chlorophyll A-B binding family protein |	P11432	0	73	ELI_PEA Early light-induced protein, chloroplastic OS=Pisum sativum PE=2 SV=1	AT3G22840	GO:0009409 GO:0009411 GO:0009718 GO:0009744 GO:0009813 GO:0010030 GO:0010117 GO:0010224 GO:0010380 GO:0034605 GO:0071483 GO:0071486 GO:0071490 GO:0071491 GO:0071492 GO:0080167	anthocyanin-containing_compound_biosynthetic_process cellular_response_to_UV-A cellular_response_to_blue_light cellular_response_to_far_red_light cellular_response_to_heat cellular_response_to_high_light_intensity cellular_response_to_red_light flavonoid_biosynthetic_process photoprotection positive_regulation_of_seed_germination regulation_of_chlorophyll_biosynthetic_process response_to_UV respo…	GO:0016168	chlorophyll_binding
contig_38194	627	0	0	0	296	0	0	0	0	0	302	0	0
contig_38251	1206	422	19	32	65	167	663	383	51	31	146	233	1480	Medtr2g081610.1	0	67	AT5G25610.1	0	RD22, ATRD22 | BURP domain-containing protein |	P21747	0	43	EA92_VICFA Embryonic abundant protein USP92 OS=Vicia faba PE=2 SV=1	AT5G25610	GO:0009269 GO:0009409 GO:0009651 GO:0009737	response_to_abscisic_acid_stimulus response_to_cold response_to_desiccation response_to_salt_stress	GO:0045735	nutrient_reservoir_activity
contig_38341	1050	0	0	1	35	4	302	0	0	1	84	6	450	Medtr1g079490.1	0	64	AT3G05950.1	0	RmlC-like cupins superfamily protein	Q9SFF9	0	69	GL17_ARATH Germin-like protein subfamily 1 member 7 OS=Arabidopsis thaliana GN=At3g05950 PE=2 SV=1	AT3G05950	GO:0008150	biological_process	GO:0030145 GO:0045735	manganese_ion_binding nutrient_reservoir_activity
contig_38379	735	29	2	3	32	24	414	11	3	4	18	28	134	Medtr1g116947.1	0	7
contig_38413	296	0	0	0	378	0	0	0	0	0	597	0	0
contig_38505	509	0	0	0	588	0	0	0	0	0	700	0	0	Medtr7g022430.1	0	53
contig_38579	202	0	0	0	581	0	0	0	0	0	1623	0	0	Medtr6g038600.1	0	40
contig_38685	628	11	2	8	121	119	452	21	4	11	255	134	843
contig_38871	721	0	0	0	300	0	0	0	0	0	368	0	0
contig_38909	605	0	0	0	422	0	0	0	0	0	330	0	0
contig_39026	1257	1	0	0	296	0	0	0	0	0	6	0	0	Medtr1g090943.1	0	72	AT5G10530.1	0	Concanavalin A-like lectin protein kinase family protein	Q41160	0	49	LCB3_ROBPS Putative bark agglutinin LECRPA3 (Fragment) OS=Robinia pseudoacacia PE=2 SV=2	AT5G10530	GO:0006468	protein_phosphorylation	GO:0004672 GO:0004674 GO:0005524 GO:0016301 GO:0016772	ATP_binding kinase_activity protein_kinase_activity protein_serine/threonine_kinase_activity transferase_activity,_transferring_phosphorus-containing_groups
contig_39378	220	0	0	0	392	0	1	0	0	0	450	0	1
contig_39493	371	0	0	0	357	0	0	0	0	0	306	0	0
contig_39598	1009	0	5	0	26	0	379	1	9	0	8	0	93	Medtr1g090960.1	0	35	AT5G10530.1	0	Concanavalin A-like lectin protein kinase family protein	Q41160	0	54	LCB3_ROBPS Putative bark agglutinin LECRPA3 (Fragment) OS=Robinia pseudoacacia PE=2 SV=2	AT5G10530	GO:0006468	protein_phosphorylation	GO:0004672 GO:0004674 GO:0005524 GO:0016301 GO:0016772	ATP_binding kinase_activity protein_kinase_activity protein_serine/threonine_kinase_activity transferase_activity,_transferring_phosphorus-containing_groups
contig_39716	353	0	0	0	352	0	0	0	0	0	1041	0	0	Medtr7g029760.1	0	47
contig_39999	281	0	0	0	320	0	0	0	0	0	529	0	0	Medtr3g030420.1	0	43
contig_40014	222	0	0	0	321	0	0	0	0	0	1	0	0
contig_40243	720	423	190	14	26	66	76	448	344	10	17	112	93	Medtr3g008840.1	0	61	AT5G62350.1	0	Plant invertase/pectin methylesterase inhibitor superfamily protein	P17407	0	56	21KD_DAUCA 21 kDa protein OS=Daucus carota PE=2 SV=1	AT5G62350	GO:0006096 GO:0006833 GO:0006972 GO:0007030 GO:0009266 GO:0009651 GO:0046686	Golgi_organization glycolysis hyperosmotic_response response_to_cadmium_ion response_to_salt_stress response_to_temperature_stimulus water_transport	GO:0004857 GO:0030599 GO:0046910	enzyme_inhibitor_activity pectinesterase_activity pectinesterase_inhibitor_activity
contig_40251	118	51	4	5	57	43	573	20	5	7	35	58	283	Medtr1g116947.1	0	2
contig_40442	286	26	2	3	12	11	457	13	4	6	6	14	149	Medtr1g033080.1	0	5
contig_405	1404	169	53	791	0	133	0	114	27	647	0	120	0	Medtr7g111860.1	0	85	AT1G09340.1	0	CRB, CSP41B, HIP1.3 | chloroplast RNA binding |	Q9SA52	0	86	CP41B_ARATH Chloroplast stem-loop binding protein of 41 kDa b, chloroplastic OS=Arabidopsis thaliana GN=CSP41B PE=1 SV=1	AT1G09340	GO:0000165 GO:0005996 GO:0006098 GO:0006364 GO:0006612 GO:0006636 GO:0007623 GO:0009409 GO:0009595 GO:0009611 GO:0009637 GO:0009657 GO:0009658 GO:0009697 GO:0009814 GO:0009853 GO:0009862 GO:0009867 GO:0009902 GO:0009965 GO:0010027 GO:0010114 GO:0010200 GO:0010207 GO:0010218 GO:0010310 GO:0010363 GO:0015995 GO:0016117 GO:0018119 GO:0019288 GO:0019684 GO:0030154 GO:0031348 GO:0032544 GO:0034660 GO:…	MAPK_cascade carotenoid_biosynthetic_process cell_differentiation cellular_response_to_water_deprivation chlorophyll_biosynthetic_process chloroplast_organization chloroplast_relocation circadian_rhythm defense_response,_incompatible_interaction defense_response_to_bacterium defense_response_to_fungus detection_of_biotic_stimulus isopentenyl_diphosphate_biosynthetic_process,_mevalonate-independen…	GO:0003723 GO:0005515	RNA_binding protein_binding
contig_40716	668	1	0	0	22	1	413	9	0	0	7	1	348	Medtr4g069810.1	0	37
contig_40721	190	1720	689	13	61	826	742	311	391	9	10	464	197
contig_4081	1088	88	59	362	5	85	4	78	46	263	4	79	4	Medtr7g080250.1	0	64	AT5G16400.1	0	TRXF2, ATF2 | thioredoxin F2 |	P29450	0	64	TRXF_PEA Thioredoxin F-type, chloroplastic OS=Pisum sativum PE=2 SV=1	AT5G16400	GO:0006662 GO:0043085 GO:0045454	cell_redox_homeostasis glycerol_ether_metabolic_process positive_regulation_of_catalytic_activity	GO:0008047 GO:0009055 GO:0015035	electron_carrier_activity enzyme_activator_activity protein_disulfide_oxidoreductase_activity
contig_4141	2088	185	412	8	1	8	27	198	591	2	0	2	23	Medtr2g098250.1	0	69	AT3G20820.1	0	Leucine-rich repeat (LRR) family protein	Q00874	0	60	DR100_ARATH DNA-damage-repair/toleration protein DRT100 OS=Arabidopsis thaliana GN=DRT100 PE=2 SV=2	AT3G20820	GO:0006952 GO:0007165	defense_response signal_transduction
contig_41543	420	3	1	1	18	3	356	4	1	1	15	4	448	Medtr2g029910.1	0	29	AT4G08770.1	0	Prx37 | Peroxidase superfamily protein |	Q9LDN9	0	61	PER37_ARATH Peroxidase 37 OS=Arabidopsis thaliana GN=PER37 PE=2 SV=1	AT4G08770	GO:0006979 GO:0009684 GO:0042742 GO:0045926 GO:0055114	defense_response_to_bacterium indoleacetic_acid_biosynthetic_process negative_regulation_of_growth oxidation-reduction_process response_to_oxidative_stress	GO:0004601 GO:0020037	heme_binding peroxidase_activity
contig_41616	100	0	7	0	368	0	2	0	0	0	1	0	0
contig_4178	1335	38	47	379	5	64	9	30	35	293	4	70	8	Medtr1g075660.1	0	73	AT3G23400.1	0	FIB4 | Plastid-lipid associated protein PAP / fibrillin family protein |	Q9LW57	0	54	PAP6_ARATH Probable plastid-lipid-associated protein 6, chloroplastic OS=Arabidopsis thaliana GN=PAP6 PE=1 SV=1	AT3G23400	GO:0009658 GO:0010193 GO:0042742	chloroplast_organization defense_response_to_bacterium response_to_ozone	GO:0005198	structural_molecule_activity
contig_41929	236	1	22	22	7	9	522	1	67	25	2	13	364	Medtr6g034905.1	0	21
contig_4226	1671	241	80	479	0	152	0	154	47	529	2	129	0	Medtr6g060175.1	0	45	AT4G10340.1	0	LHCB5 | light harvesting complex of photosystem II 5 |	Q9XF89	0	80	CB5_ARATH Chlorophyll a-b binding protein CP26, chloroplastic OS=Arabidopsis thaliana GN=LHCB5 PE=2 SV=1	AT4G10340	GO:0006364 GO:0009637 GO:0009644 GO:0009744 GO:0009765 GO:0010114 GO:0010155 GO:0010196 GO:0010218 GO:0015979 GO:0019344	cysteine_biosynthetic_process nonphotochemical_quenching photosynthesis photosynthesis,_light_harvesting rRNA_processing regulation_of_proton_transport response_to_blue_light response_to_far_red_light response_to_high_light_intensity response_to_red_light response_to_sucrose_stimulus	GO:0016168	chlorophyll_binding
contig_43686	292	717	157	1299	0	388	0	489	54	830	0	301	0	Medtr6g018310.1	0	15
contig_43745	2035	176	86	466	0	102	0	117	44	440	0	99	0	Medtr3g115920.1	0	28	AT3G26650.1	0	GAPA, GAPA-1 | glyceraldehyde 3-phosphate dehydrogenase A subunit |	P12858	0	66	G3PA_PEA Glyceraldehyde-3-phosphate dehydrogenase A, chloroplastic OS=Pisum sativum GN=GAPA PE=2 SV=2	AT3G26650	GO:0006006 GO:0006096 GO:0006364 GO:0009409 GO:0009416 GO:0009637 GO:0009644 GO:0009657 GO:0009744 GO:0009749 GO:0010114 GO:0010155 GO:0010207 GO:0010218 GO:0018119 GO:0019253 GO:0042742 GO:0055114	defense_response_to_bacterium glucose_metabolic_process glycolysis oxidation-reduction_process peptidyl-cysteine_S-nitrosylation photosystem_II_assembly plastid_organization rRNA_processing reductive_pentose-phosphate_cycle regulation_of_proton_transport response_to_blue_light response_to_cold response_to_far_red_light response_to_glucose_stimulus response_to_high_light_intensity response_to_ligh…	GO:0000166 GO:0005515 GO:0016620 GO:0050661 GO:0051287	NADP_binding NAD_binding nucleotide_binding oxidoreductase_activity,_acting_on_the_aldehyde_or_oxo_group_of_donors,_NAD_or_NADP_as_acceptor protein_binding
contig_43759	2223	99	44	334	1	85	0	40	14	142	0	39	0	Medtr3g070340.1	0	70	AT2G40100.1	0	LHCB4.3 | light harvesting complex photosystem II |	Q9S7W1	0	70	CB4C_ARATH Chlorophyll a-b binding protein CP29.3, chloroplastic OS=Arabidopsis thaliana GN=LHCB4.3 PE=1 SV=1	AT2G40100	GO:0006364 GO:0009637 GO:0009765 GO:0010114 GO:0010218 GO:0015979	photosynthesis photosynthesis,_light_harvesting rRNA_processing response_to_blue_light response_to_far_red_light response_to_red_light	GO:0016168	chlorophyll_binding
contig_43760	2138	142	50	322	0	101	0	83	27	274	1	75	0	Medtr6g060175.1	0	17	AT4G10340.1	0	LHCB5 | light harvesting complex of photosystem II 5 |	Q9XF88	0	82	CB4B_ARATH Chlorophyll a-b binding protein CP29.2, chloroplastic OS=Arabidopsis thaliana GN=LHCB4.2 PE=1 SV=1	AT4G10340	GO:0006364 GO:0009637 GO:0009644 GO:0009744 GO:0009765 GO:0010114 GO:0010155 GO:0010196 GO:0010218 GO:0015979 GO:0019344	cysteine_biosynthetic_process nonphotochemical_quenching photosynthesis photosynthesis,_light_harvesting rRNA_processing regulation_of_proton_transport response_to_blue_light response_to_far_red_light response_to_high_light_intensity response_to_red_light response_to_sucrose_stimulus	GO:0016168	chlorophyll_binding
contig_43789	1292	163	67	402	0	130	0	105	59	413	0	111	0	AT5G28450.1	0	28	AT5G28450.1	0	Chlorophyll A-B binding family protein	P10708	0	59	CB12_SOLLC Chlorophyll a-b binding protein 7, chloroplastic OS=Solanum lycopersicum GN=CAB7 PE=3 SV=1	AT5G28450	GO:0009765 GO:0015979	photosynthesis photosynthesis,_light_harvesting	GO:0016168	chlorophyll_binding
contig_43820	510	113	43	312	0	93	0	77	46	395	0	94	0	Medtr5g098785.1	0	26				Q32904	0	79	CB23_PEA Chlorophyll a-b binding protein 3, chloroplastic OS=Pisum sativum GN=lhca3 PE=1 SV=1
contig_43871	2995	253	275	335	54	34	22	46	228	37	5	4	16	Medtr8g018690.1	0	48				P38414	0	83	LOX1_LENCU Linoleate 9S-lipoxygenase OS=Lens culinaris GN=LOX1.1 PE=1 SV=1
contig_43884	1478	213	65	355	0	145	0	176	49	492	0	154	0	Medtr8g005175.2	0	36	AT4G05180.1	0	PSBQ, PSBQ-2, PSII-Q | photosystem II subunit Q-2 |	O22591	0	57	PSBQ_ONOVI Oxygen-evolving enhancer protein 3, chloroplastic OS=Onobrychis viciifolia GN=PSBQ PE=2 SV=1	AT4G05180	GO:0009853 GO:0015979 GO:0018119 GO:0030003 GO:0070838	cellular_cation_homeostasis divalent_metal_ion_transport peptidyl-cysteine_S-nitrosylation photorespiration photosynthesis	GO:0005509	calcium_ion_binding
contig_43960	1160	58	4	3	64	37	410	29	4	4	30	46	373	Medtr1g116947.1	0	9
contig_43986	899	155	44	297	0	118	0	180	40	323	0	143	0	Medtr4g125600.1	0	19
contig_43992	1759	77	34	313	0	76	0	52	17	249	0	62	0	cassava4.1	0	62	AT4G04640.1	0	ATPC1 | ATPase, F1 complex, gamma subunit protein |	P28552	0	83	ATPG_PEA ATP synthase gamma chain, chloroplastic OS=Pisum sativum GN=ATPC PE=1 SV=1	AT4G04640	GO:0000023 GO:0000096 GO:0006364 GO:0006546 GO:0006636 GO:0006733 GO:0006754 GO:0006766 GO:0008652 GO:0009072 GO:0009106 GO:0009108 GO:0009117 GO:0009657 GO:0009695 GO:0009772 GO:0009773 GO:0009965 GO:0010207 GO:0015986 GO:0015995 GO:0019252 GO:0019288 GO:0019344 GO:0019684 GO:0019748 GO:0030154 GO:0035304 GO:0043085 GO:0044272 GO:0045893	ATP_biosynthetic_process ATP_synthesis_coupled_proton_transport aromatic_amino_acid_family_metabolic_process cell_differentiation cellular_amino_acid_biosynthetic_process chlorophyll_biosynthetic_process coenzyme_biosynthetic_process cysteine_biosynthetic_process glycine_catabolic_process isopentenyl_diphosphate_biosynthetic_process,_mevalonate-independent_pathway jasmonic_acid_biosynthetic_proce…	GO:0030234 GO:0046933 GO:0046961	enzyme_regulator_activity proton-transporting_ATP_synthase_activity,_rotational_mechanism proton-transporting_ATPase_activity,_rotational_mechanism
contig_43994	872	131	46	321	0	80	0	101	38	378	0	89	0	Medtr3g095540.1	0	19	AT5G64040.2	0	PSAN | photosystem I reaction center subunit PSI-N, chloroplast, putative / PSI-N, putative (PSAN) |	P49107	0	92	PSAN_ARATH Photosystem I reaction center subunit N, chloroplastic OS=Arabidopsis thaliana GN=PSAN PE=1 SV=2	AT5G64040	GO:0006098 GO:0009773 GO:0015979 GO:0019344 GO:0019684 GO:0035304	cysteine_biosynthetic_process pentose-phosphate_shunt photosynthesis photosynthesis,_light_reaction photosynthetic_electron_transport_in_photosystem_I regulation_of_protein_dephosphorylation	GO:0005516	calmodulin_binding
contig_44038	872	153	150	688	0	131	0	125	57	427	0	110	0	Medtr2g006290.1	0	48	AT1G60950.1	0	FED A, ATFD2 | 2Fe-2S ferredoxin-like superfamily protein |	P09911	0	72	FER1_PEA Ferredoxin-1, chloroplastic OS=Pisum sativum GN=PETF PE=1 SV=2	AT1G60950	GO:0009416 GO:0009637 GO:0009644 GO:0009744 GO:0009767 GO:0009773 GO:0010114 GO:0010155 GO:0010207 GO:0010218 GO:0022900 GO:0042742	defense_response_to_bacterium electron_transport_chain photosynthetic_electron_transport_chain photosynthetic_electron_transport_in_photosystem_I photosystem_II_assembly regulation_of_proton_transport response_to_blue_light response_to_far_red_light response_to_high_light_intensity response_to_light_stimulus response_to_red_light response_to_sucrose_stimulus	GO:0009055 GO:0051536 GO:0051537	2_iron,_2_sulfur_cluster_binding electron_carrier_activity iron-sulfur_cluster_binding
contig_44103	349	75	38	7	124	117	798	69	13	3	51	94	500	Medtr4g029600.1	0	12
contig_44116	158	446	579	566	443	425	444	181	154	186	103	188	138	mrna08359.1-v1.0-hybrid	0	3	AT4G05050.4	0	UBQ11 | ubiquitin 11 |					AT4G05050	GO:0006464 GO:0006511	cellular_protein_modification_process ubiquitin-dependent_protein_catabolic_process
contig_44174	174	653	957	871	609	666	780	332	489	579	294	453	380
contig_44336	826	1	12	307	0	15	0	0	3	147	0	8	0	Medtr8g012565.1	0	27	AT5G62790.1	0	DXR, PDE129 | 1-deoxy-D-xylulose 5-phosphate reductoisomerase |	Q8W250	0	75	DXR_ORYSJ 1-deoxy-D-xylulose 5-phosphate reductoisomerase, chloroplastic OS=Oryza sativa subsp. japonica GN=DXR PE=2 SV=2	AT5G62790	GO:0000023 GO:0000096 GO:0006098 GO:0006546 GO:0006636 GO:0006655 GO:0006733 GO:0006766 GO:0008299 GO:0008652 GO:0009072 GO:0009106 GO:0009108 GO:0009117 GO:0009416 GO:0009695 GO:0015994 GO:0015995 GO:0016117 GO:0019216 GO:0019252 GO:0019288 GO:0019748 GO:0019760 GO:0019761 GO:0031408 GO:0042744 GO:0043085 GO:0044272 GO:0046686 GO:0055114	aromatic_amino_acid_family_metabolic_process carotenoid_biosynthetic_process cellular_amino_acid_biosynthetic_process chlorophyll_biosynthetic_process chlorophyll_metabolic_process coenzyme_biosynthetic_process glucosinolate_biosynthetic_process glucosinolate_metabolic_process glycine_catabolic_process hydrogen_peroxide_catabolic_process isopentenyl_diphosphate_biosynthetic_process,_mevalonate-in…	GO:0000166 GO:0030604 GO:0046872 GO:0070402	1-deoxy-D-xylulose-5-phosphate_reductoisomerase_activity NADPH_binding metal_ion_binding nucleotide_binding
contig_44458	155	62	5	7	17	23	1023	26	8	11	11	25	379	Medtr1g033080.1	0	3
contig_45014	2175	11	734	24	0	7	1	5	435	31	0	4	1	Medtr3g062540.1	0	74	AT2G30520.1	0	RPT2 | Phototropic-responsive NPH3 family protein |	Q682S0	0	64	RPT2_ARATH Root phototropism protein 2 OS=Arabidopsis thaliana GN=RPT2 PE=1 SV=2	AT2G30520	GO:0006816 GO:0007030 GO:0009416 GO:0009638 GO:0009651 GO:0009954 GO:0010227 GO:0019344 GO:0048439	Golgi_organization calcium_ion_transport cysteine_biosynthetic_process floral_organ_abscission flower_morphogenesis phototropism proximal/distal_pattern_formation response_to_light_stimulus response_to_salt_stress	GO:0004871	signal_transducer_activity
contig_45121	346	0	0	0	1495	4	3	0	0	0	707	0	0
contig_45122	339	0	0	0	864	3	2	0	0	0	33	0	0	Medtr2g069273.1	0	45
contig_4525	1035	310	124	46	30	21	19	167	46	4	2	4	6	Glyma.11G150300.1	0	41	AT1G65870.1	0	Disease resistance-responsive (dirigent-like protein) family protein		0	50		AT1G65870	GO:0006952 GO:0009807	defense_response lignan_biosynthetic_process	GO:0003674	molecular_function
contig_45709	141	0	0	0	571	1	1	0	0	0	1439	0	1	Medtr2g069283.1	0	17
contig_45714	192	466	591	535	444	487	429	534	517	613	342	593	429							P0CH32	0	81	UBQ4_ARATH Polyubiquitin 4 OS=Arabidopsis thaliana GN=UBQ4 PE=1 SV=1
contig_45719	1098	77	33	26	24	327	32	128	16	15	16	330	33	Medtr3g092900.1	0	42	AT5G54160.1	0	ATOMT1, OMT1 | O-methyltransferase 1 |	P28002	0	98	COMT1_MEDSA Caffeic acid 3-O-methyltransferase OS=Medicago sativa PE=1 SV=1	AT5G54160	GO:0006598 GO:0009611 GO:0009698 GO:0009805 GO:0009809 GO:0009963 GO:0016126 GO:0042398 GO:0051555	cellular_modified_amino_acid_biosynthetic_process coumarin_biosynthetic_process flavonol_biosynthetic_process lignin_biosynthetic_process phenylpropanoid_metabolic_process polyamine_catabolic_process positive_regulation_of_flavonoid_biosynthetic_process response_to_wounding sterol_biosynthetic_process	GO:0030744 GO:0030755 GO:0033799 GO:0047763	caffeate_O-methyltransferase_activity luteolin_O-methyltransferase_activity myricetin_3'-O-methyltransferase_activity quercetin_3-O-methyltransferase_activity
contig_45734	273	392	1066	0	0	0	410	0	1	0	0	0	0
contig_45874	548	2	93	0	427	0	28	0	40	0	211	0	36
contig_45875	120	0	100	0	485	0	37	0	44	0	302	0	59
contig_46268	923	0	612	2	7	0	31	0	156	2	12	0	19	Medtr1g025250.1	0	71	AT1G75750.1	0	GASA1 | GAST1 protein homolog 1 |	Q93X17	0	82	SNAK2_SOLTU Snakin-2 OS=Solanum tuberosum GN=SN2 PE=1 SV=1	AT1G75750	GO:0000271 GO:0006569 GO:0009684 GO:0009737 GO:0009739 GO:0009741 GO:0009825 GO:0009826 GO:0009932 GO:0010817 GO:0043481 GO:0048767 GO:0071555	anthocyanin_accumulation_in_tissues_in_response_to_UV_light cell_tip_growth cell_wall_organization indoleacetic_acid_biosynthetic_process multidimensional_cell_growth polysaccharide_biosynthetic_process regulation_of_hormone_levels response_to_abscisic_acid_stimulus response_to_brassinosteroid_stimulus response_to_gibberellin_stimulus root_hair_elongation tryptophan_catabolic_process unidimension…	GO:0003674	molecular_function
contig_46624	960	5	0	0	1898	1	8	4	0	0	1972	1	4	Medtr3g089005.1	0	47	AT2G02850.1	0	ARPN | plantacyanin |	Q8LG89	0	54	BABL_ARATH Basic blue protein OS=Arabidopsis thaliana GN=ARPN PE=2 SV=2	AT2G02850	GO:0009640 GO:0009737 GO:0009793 GO:0009845 GO:0009856 GO:0009909 GO:0009933 GO:0010162 GO:0010182 GO:0010228 GO:0016567 GO:0019915 GO:0048653 GO:0050826	anther_development embryo_development_ending_in_seed_dormancy lipid_storage meristem_structural_organization photomorphogenesis pollination protein_ubiquitination regulation_of_flower_development response_to_abscisic_acid_stimulus response_to_freezing seed_dormancy_process seed_germination sugar_mediated_signaling_pathway vegetative_to_reproductive_phase_transition_of_meristem	GO:0005507 GO:0009055	copper_ion_binding electron_carrier_activity
contig_46656	569	393	177	241	14	215	57	137	21	14	4	100	22	Medtr3g014608.1	0	28
contig_46978	698	0	0	0	405	0	7	0	0	0	170	0	7	Medtr1g030265.1	0	46	AT3G26430.1	0	GDSL-like Lipase/Acylhydrolase superfamily protein	Q7Y1X1	0	61	EST_HEVBR Esterase OS=Hevea brasiliensis PE=1 SV=1	AT3G26430	GO:0006629	lipid_metabolic_process	GO:0004091 GO:0016298	carboxylesterase_activity lipase_activity
contig_47087	228	0	173	0	489	0	64	0	613	0	855	0	230	Medtr5g464490.1	0	18
contig_47508	1029	360	142	25	31	10	13	102	28	6	7	1	7	Medtr8g014650.1	0	68	AT4G25150.1	0	HAD superfamily, subfamily IIIB acid phosphatase	P15490	0	55	VSPA_SOYBN Stem 28 kDa glycoprotein OS=Glycine max GN=VSPA PE=2 SV=1	AT4G25150			GO:0003993	acid_phosphatase_activity
contig_48207	506	0	0	0	9488	0	3	0	0	0	5002	0	1	Medtr6g463200.1	0	80
contig_48639	2199	0	0	0	1272	0	11	1	0	1	690	1	10	Medtr3g464580.1	0	85	AT3G47340.1	0	ASN1, DIN6, AT-ASN1 | glutamine-dependent asparagine synthase 1 |	P19251	0	93	ASNS1_PEA Asparagine synthetase, nodule [glutamine-hydrolyzing] OS=Pisum sativum GN=AS1 PE=2 SV=3	AT3G47340	GO:0006529 GO:0009063 GO:0009416 GO:0009646 GO:0009744 GO:0009749 GO:0009750 GO:0043617	asparagine_biosynthetic_process cellular_amino_acid_catabolic_process cellular_response_to_sucrose_starvation response_to_absence_of_light response_to_fructose_stimulus response_to_glucose_stimulus response_to_light_stimulus response_to_sucrose_stimulus	GO:0004066	asparagine_synthase_(glutamine-hydrolyzing)_activity
contig_48929	125	216	1106	430	2	361	2	343	1585	532	3	523	4	Medtr1g098680.1	0	6
contig_49317	506	0	0	0	3370	0	3	0	0	0	3410	0	2	Medtr1g090820.1	0	57	AT3G10520.1	0	AHB2, GLB2, ARATH GLB2, NSHB2, ATGLB2, HB2 | haemoglobin 2 |	P93848	0	73	LGB2_VICFA Leghemoglobin 29 OS=Vicia faba GN=LB29 PE=2 SV=1	AT3G10520	GO:0006631 GO:0009735 GO:0015671 GO:0019432	fatty_acid_metabolic_process oxygen_transport response_to_cytokinin_stimulus triglyceride_biosynthetic_process	GO:0005344 GO:0005506 GO:0019825 GO:0020037	heme_binding iron_ion_binding oxygen_binding oxygen_transporter_activity
contig_49366	583	0	0	0	1515	1	3	0	0	0	1922	0	1	Medtr2g069283.1	0	32
contig_4975	2206	111	22	376	12	171	7	49	24	175	2	85	3	Medtr1g105480.1	0	65	AT5G54770.1	0	THI1, TZ, THI4 | thiazole biosynthetic enzyme, chloroplast (ARA6) (THI1) (THI4) |	O23787	0	89	THI4_CITSI Thiamine thiazole synthase, chloroplastic OS=Citrus sinensis GN=THI1 PE=2 SV=1	AT5G54770	GO:0000023 GO:0006974 GO:0009228 GO:0009409 GO:0009637 GO:0010155 GO:0018131 GO:0019252 GO:0042742 GO:0043085 GO:0046777	defense_response_to_bacterium maltose_metabolic_process oxazole_or_thiazole_biosynthetic_process positive_regulation_of_catalytic_activity protein_autophosphorylation regulation_of_proton_transport response_to_DNA_damage_stimulus response_to_blue_light response_to_cold starch_biosynthetic_process thiamine_biosynthetic_process	GO:0008270 GO:0042803	protein_homodimerization_activity zinc_ion_binding
contig_50136	374	0	0	0	3922	0	2	0	0	0	5114	0	1	Medtr6g445080.1	0	49
contig_50338	243	0	0	0	1602	0	2	0	0	0	1798	0	1	Medtr3g065710.1	0	100
contig_50527	249	0	0	0	7960	0	4	0	0	0	5846	0	1	Medtr7g027180.1	0	29
contig_50664	143	0	0	0	2910	0	2	0	0	0	8903	0	1	Medtr5g041610.1	0	17	AT3G10520.1	0	AHB2, GLB2, ARATH GLB2, NSHB2, ATGLB2, HB2 | haemoglobin 2 |	P28010	0	94	LGB4_MEDSA Leghemoglobin OS=Medicago sativa GN=LB3 PE=2 SV=1	AT3G10520	GO:0006631 GO:0009735 GO:0015671 GO:0019432	fatty_acid_metabolic_process oxygen_transport response_to_cytokinin_stimulus triglyceride_biosynthetic_process	GO:0005344 GO:0005506 GO:0019825 GO:0020037	heme_binding iron_ion_binding oxygen_binding oxygen_transporter_activity
contig_50721	137	0	0	0	1021	0	1	0	0	0	2057	0	1	Medtr6g038290.1	0	20
contig_50726	122	0	0	0	954	0	2	0	0	0	603	0	1	Medtr3g055450.1	0	13
contig_50977	3840	126	104	318	0	112	0	57	99	266	0	111	0	Medtr8g069390.1	0	60	AT3G26570.2	0	PHT2;1, ORF02 | phosphate transporter 2;1 |	Q38954	0	71	PHT21_ARATH Inorganic phosphate transporter 2-1, chloroplastic OS=Arabidopsis thaliana GN=PHT2-1 PE=1 SV=1	AT3G26570	GO:0006817 GO:0006944 GO:0009556 GO:0016117 GO:0052543	callose_deposition_in_cell_wall carotenoid_biosynthetic_process cellular_membrane_fusion microsporogenesis phosphate_ion_transport	GO:0005315 GO:0009673	inorganic_phosphate_transmembrane_transporter_activity low_affinity_phosphate_transmembrane_transporter_activity
contig_50995	1209	319	18	4	1	280	41	372	11	3	0	422	57	Medtr5g004980.1	0	19
contig_50996	1546	494	168	16	9	13	7	401	83	18	3	3	10	Medtr8g014650.1	0	69	AT4G25150.1	0	HAD superfamily, subfamily IIIB acid phosphatase	P15490	0	53	VSPA_SOYBN Stem 28 kDa glycoprotein OS=Glycine max GN=VSPA PE=2 SV=1	AT4G25150			GO:0003993	acid_phosphatase_activity
contig_51	1763	69	34	425	0	54	0	30	14	254	0	39	0	Medtr4g071860.1	0	61	AT2G21330.1	0	FBA1 | fructose-bisphosphate aldolase 1 |	Q01516	0	96	ALFC1_PEA Fructose-bisphosphate aldolase 1, chloroplastic (Fragment) OS=Pisum sativum PE=1 SV=1	AT2G21330	GO:0000096 GO:0006096 GO:0006098 GO:0006364 GO:0006546 GO:0006636 GO:0006733 GO:0006766 GO:0008652 GO:0009072 GO:0009073 GO:0009106 GO:0009108 GO:0009117 GO:0009637 GO:0009657 GO:0009695 GO:0009902 GO:0009965 GO:0010027 GO:0010114 GO:0010207 GO:0010218 GO:0010304 GO:0015979 GO:0015995 GO:0019252 GO:0019288 GO:0019344 GO:0019684 GO:0019748 GO:0019760 GO:0019761 GO:0030154 GO:0034660 GO:0035304 GO:…	PSII_associated_light-harvesting_complex_II_catabolic_process aromatic_amino_acid_family_biosynthetic_process aromatic_amino_acid_family_metabolic_process cell_differentiation cellular_amino_acid_biosynthetic_process chlorophyll_biosynthetic_process chloroplast_relocation coenzyme_biosynthetic_process cysteine_biosynthetic_process glucosinolate_biosynthetic_process glucosinolate_metabolic_process…	GO:0003824 GO:0004332	catalytic_activity fructose-bisphosphate_aldolase_activity
contig_51111	1884	426	18	104	14	140	75	472	14	82	6	130	90	Medtr4g085480.1	0	51	AT1G49750.1	0	Leucine-rich repeat (LRR) family protein	Q8W3M4	0	45	Y4744_ARATH Uncharacterized protein At4g06744 OS=Arabidopsis thaliana GN=At4g06744 PE=2 SV=1	AT1G49750	GO:0006995	cellular_response_to_nitrogen_starvation
contig_51624	2054	9	27	325	0	14	0	9	27	228	0	29	0	Medtr8g091320.1	0	87	AT5G10170.1	0	ATMIPS3, MIPS3 | myo-inositol-1-phosphate synthase 3 |	Q9LW96	0	90	INO1_TOBAC Inositol-3-phosphate synthase OS=Nicotiana tabacum PE=2 SV=1	AT5G10170	GO:0000302 GO:0006021 GO:0008654 GO:0009793 GO:0010039 GO:0015979 GO:0055072	embryo_development_ending_in_seed_dormancy inositol_biosynthetic_process iron_ion_homeostasis phospholipid_biosynthetic_process photosynthesis response_to_iron_ion response_to_reactive_oxygen_species	GO:0000166 GO:0004512	inositol-3-phosphate_synthase_activity nucleotide_binding
contig_52867	612	29	2	2	44	30	398	13	4	6	25	43	185	Medtr1g116947.1	0	4
contig_53163	632	58	48	333	8	118	3	4	2	2	2	4	1	Medtr4g006140.1	0	87
contig_53528	773	4	0	0	174	0	393	3	0	0	111	0	486	Medtr4g069220.1	0	48	AT5G48490.1	0	Bifunctional inhibitor/lipid-transfer protein/seed storage 2S albumin superfamily protein	Q8W453	0	36	DIR1_ARATH Putative lipid-transfer protein DIR1 OS=Arabidopsis thaliana GN=DIR1 PE=1 SV=1	AT5G48490	GO:0006869	lipid_transport	GO:0008289	lipid_binding
contig_53898	856	93	392	150	1	196	1	159	626	209	2	316	2	Medtr1g098680.1	0	10
contig_53948	1868	480	423	3	3	25	7	513	131	1	1	2	6	Medtr1g011800.1	0	78	AT5G11420.1	0	Protein of unknown function, DUF642					AT5G11420	GO:0008150	biological_process	GO:0003674	molecular_function
contig_54051	804	343	111	778	0	299	0	534	130	1000	0	406	1	Medtr1g070495.1	0	68	AT2G30570.1	0	PSBW | photosystem II reaction center W |	Q41387	0	59	PSBW_SPIOL Photosystem II reaction center W protein, chloroplastic OS=Spinacia oleracea GN=psbW PE=1 SV=1	AT2G30570	GO:0006364 GO:0009657 GO:0010207 GO:0015979 GO:0042549	photosynthesis photosystem_II_assembly photosystem_II_stabilization plastid_organization rRNA_processing	GO:0003674	molecular_function
contig_54075	986	361	261	341	323	282	308	592	514	392	342	545	426	Medtr4g075290.1	0	48	AT2G16600.1	0	ROC3 | rotamase CYP 3 |	Q8W171	0	83	CYP1_SOYBN Peptidyl-prolyl cis-trans isomerase 1 OS=Glycine max GN=Cyp1 PE=1 SV=1	AT2G16600	GO:0006457 GO:0007165	protein_folding signal_transduction	GO:0003755	peptidyl-prolyl_cis-trans_isomerase_activity
contig_54392	697	459	186	1555	0	389	1	446	155	1440	0	463	1	Medtr3g086230.1	0	29	AT1G67740.1	0	PSBY, YCF32 | photosystem II BY |	P80470	0	51	PSBY_SPIOL Photosystem II core complex proteins psbY, chloroplastic OS=Spinacia oleracea GN=PSBY PE=1 SV=2	AT1G67740	GO:0006364 GO:0009657 GO:0010207 GO:0015979 GO:0019344 GO:0019684 GO:0035304	cysteine_biosynthetic_process photosynthesis photosynthesis,_light_reaction photosystem_II_assembly plastid_organization rRNA_processing regulation_of_protein_dephosphorylation	GO:0030145	manganese_ion_binding
contig_54798	846	309	65	4	14	10	38	258	19	1	9	3	39	Medtr4g115360.1	0	26	AT2G10940.2	0	Bifunctional inhibitor/lipid-transfer protein/seed storage 2S albumin superfamily protein	Q00451	0	48	PRF1_SOLLC 36.4 kDa proline-rich protein OS=Solanum lycopersicum GN=TPRP-F1 PE=2 SV=1	AT2G10940	GO:0006869	lipid_transport	GO:0008289	lipid_binding
contig_56404	1062	3	1052	0	4007	11	503	2	687	1	3527	40	628	Medtr3g436100.1	0	50				P62929	0	53	ALB1D_PEA Albumin-1 D OS=Pisum sativum PE=1 SV=1
contig_56572	2045	144	67	360	0	83	0	97	37	352	0	80	0	Medtr7g084800.1	0	31	AT1G12900.1	0	GAPA-2 | glyceraldehyde 3-phosphate dehydrogenase A subunit 2 |	P12858	0	87	G3PA_PEA Glyceraldehyde-3-phosphate dehydrogenase A, chloroplastic OS=Pisum sativum GN=GAPA PE=2 SV=2	AT1G12900	GO:0006006 GO:0006096 GO:0006364 GO:0009657 GO:0009773 GO:0010103 GO:0010207 GO:0015979 GO:0019684 GO:0035304 GO:0055114	glucose_metabolic_process glycolysis oxidation-reduction_process photosynthesis photosynthesis,_light_reaction photosynthetic_electron_transport_in_photosystem_I photosystem_II_assembly plastid_organization rRNA_processing regulation_of_protein_dephosphorylation stomatal_complex_morphogenesis	GO:0000166 GO:0016620 GO:0050661 GO:0051287	NADP_binding NAD_binding nucleotide_binding oxidoreductase_activity,_acting_on_the_aldehyde_or_oxo_group_of_donors,_NAD_or_NADP_as_acceptor
contig_56575	2118	67	114	429	32	75	47	41	104	595	18	109	39	Medtr3g115370.1	0	66	AT4G35090.1	0	CAT2 | catalase 2 |	P25890	0	93	CATA_PEA Catalase OS=Pisum sativum PE=1 SV=1	AT4G35090	GO:0005982 GO:0006979 GO:0006995 GO:0008219 GO:0009409 GO:0009416 GO:0009648 GO:0009970 GO:0016036 GO:0042744 GO:0045454 GO:0055114	cell_death cell_redox_homeostasis cellular_response_to_nitrogen_starvation cellular_response_to_phosphate_starvation cellular_response_to_sulfate_starvation hydrogen_peroxide_catabolic_process oxidation-reduction_process photoperiodism response_to_cold response_to_light_stimulus response_to_oxidative_stress starch_metabolic_process	GO:0004096 GO:0005515 GO:0020037 GO:0050897	catalase_activity cobalt_ion_binding heme_binding protein_binding
contig_56617	1161	35	675	450	4	321	581	64	526	391	6	341	485	Medtr3g086650.1	0	29
contig_56640	2088	138	361	86	61	111	6	244	312	82	109	239	6				AT5G02580.2	0	Plant protein 1589 of unknown function	A0AT32	0	63	NLTP6_LENCU Non-specific lipid-transfer protein 6 OS=Lens culinaris PE=1 SV=1	AT5G02580	GO:0006635 GO:0008150 GO:0009062	biological_process fatty_acid_beta-oxidation fatty_acid_catabolic_process	GO:0003674	molecular_function
contig_56682	2360	92	49	724	1	117	0	81	32	555	2	100	1	Medtr3g070100.1	0	43	AT3G55800.1	0	SBPASE | sedoheptulose-bisphosphatase |	O20252	0	61	S17P_SPIOL Sedoheptulose-1,7-bisphosphatase, chloroplastic OS=Spinacia oleracea PE=2 SV=1	AT3G55800	GO:0000023 GO:0000165 GO:0005975 GO:0005986 GO:0006098 GO:0006364 GO:0006612 GO:0009409 GO:0009595 GO:0009657 GO:0009697 GO:0009773 GO:0009814 GO:0009862 GO:0009867 GO:0010103 GO:0010200 GO:0010207 GO:0010310 GO:0010363 GO:0016051 GO:0019252 GO:0019253 GO:0019288 GO:0019344 GO:0019684 GO:0019760 GO:0019761 GO:0031348 GO:0035304 GO:0042742 GO:0043085 GO:0043900 GO:0050832	MAPK_cascade carbohydrate_biosynthetic_process carbohydrate_metabolic_process cysteine_biosynthetic_process defense_response,_incompatible_interaction defense_response_to_bacterium defense_response_to_fungus detection_of_biotic_stimulus glucosinolate_biosynthetic_process glucosinolate_metabolic_process isopentenyl_diphosphate_biosynthetic_process,_mevalonate-independent_pathway jasmonic_acid_medi…	GO:0042578 GO:0050278	phosphoric_ester_hydrolase_activity sedoheptulose-bisphosphatase_activity
contig_57058	936	101	86	579	0	114	1	140	42	371	0	129	1	Medtr3g462990.1	0	55	AT3G47070.1	0	LOCATED IN: thylakoid, chloroplast thylakoid membrane, chloroplast, chloroplast envelope; EXPRESSED IN: 22 pl					AT3G47070	GO:0006364 GO:0009637 GO:0009902 GO:0010027 GO:0010114 GO:0010218 GO:0015979 GO:0030003 GO:0034660 GO:0070838	cellular_cation_homeostasis chloroplast_relocation divalent_metal_ion_transport ncRNA_metabolic_process photosynthesis rRNA_processing response_to_blue_light response_to_far_red_light response_to_red_light thylakoid_membrane_organization
contig_57527	718	0	655	4	3	0	14	0	723	6	8	0	11	Medtr1g025250.1	0	65	AT1G75750.2	0	GASA1 | GAST1 protein homolog 1 |	Q93X17	0	72	SNAK2_SOLTU Snakin-2 OS=Solanum tuberosum GN=SN2 PE=1 SV=1	AT1G75750	GO:0000271 GO:0006569 GO:0009684 GO:0009737 GO:0009739 GO:0009741 GO:0009825 GO:0009826 GO:0009932 GO:0010817 GO:0043481 GO:0048767 GO:0071555	anthocyanin_accumulation_in_tissues_in_response_to_UV_light cell_tip_growth cell_wall_organization indoleacetic_acid_biosynthetic_process multidimensional_cell_growth polysaccharide_biosynthetic_process regulation_of_hormone_levels response_to_abscisic_acid_stimulus response_to_brassinosteroid_stimulus response_to_gibberellin_stimulus root_hair_elongation tryptophan_catabolic_process unidimension…	GO:0003674	molecular_function
contig_58504	1275	29	2	4	9	12	455	16	3	6	7	16	219	Medtr1g033080.1	0	14
contig_59240	2996	0	0	0	571	0	4	1	0	1	827	2	15	Medtr3g464580.1	0	79	AT3G47340.1	0	ASN1, DIN6, AT-ASN1 | glutamine-dependent asparagine synthase 1 |	P19251	0	93	ASNS1_PEA Asparagine synthetase, nodule [glutamine-hydrolyzing] OS=Pisum sativum GN=AS1 PE=2 SV=3	AT3G47340	GO:0006529 GO:0009063 GO:0009416 GO:0009646 GO:0009744 GO:0009749 GO:0009750 GO:0043617	asparagine_biosynthetic_process cellular_amino_acid_catabolic_process cellular_response_to_sucrose_starvation response_to_absence_of_light response_to_fructose_stimulus response_to_glucose_stimulus response_to_light_stimulus response_to_sucrose_stimulus	GO:0004066	asparagine_synthase_(glutamine-hydrolyzing)_activity
contig_59241	2209	14	62	21	609	24	36	18	60	29	562	52	33	Medtr5g071360.1	0	77	AT3G47340.1	0	ASN1, DIN6, AT-ASN1 | glutamine-dependent asparagine synthase 1 |	P19252	0	91	ASNS2_PEA Asparagine synthetase, root [glutamine-hydrolyzing] OS=Pisum sativum GN=AS2 PE=1 SV=3	AT3G47340	GO:0006529 GO:0009063 GO:0009416 GO:0009646 GO:0009744 GO:0009749 GO:0009750 GO:0043617	asparagine_biosynthetic_process cellular_amino_acid_catabolic_process cellular_response_to_sucrose_starvation response_to_absence_of_light response_to_fructose_stimulus response_to_glucose_stimulus response_to_light_stimulus response_to_sucrose_stimulus	GO:0004066	asparagine_synthase_(glutamine-hydrolyzing)_activity
contig_59265	813	0	0	0	656	0	2	0	0	0	690	0	2	Medtr4g130780.1	0	23				P93328	0	59	NO16_MEDTR Early nodulin-16 OS=Medicago truncatula GN=ENOD16 PE=3 SV=1
contig_59272	2888	4	7	4	795	5	9	6	10	6	780	9	11	Medtr4g075550.1	0	56	AT2G21190.1	0	ER lumen protein retaining receptor family protein	P46513	0	49	CAH2_FLALI Carbonic anhydrase 2 (Fragment) OS=Flaveria linearis PE=2 SV=1	AT2G21190	GO:0006621 GO:0015031	protein_retention_in_ER_lumen protein_transport	GO:0004872 GO:0046923	ER_retention_sequence_binding receptor_activity
contig_59345	1706	10	21	1	354	16	9	16	31	1	449	21	18
contig_59346	1234	0	5	0	360	0	1	5	2	0	1095	1	2	Medtr1g074410.1	0	12				P08297	0	36	NO75_SOYBN Early nodulin-75 OS=Glycine max GN=ENOD2A PE=2 SV=2
contig_59364	2809	91	38	53	372	43	161	111	71	53	262	72	181	Medtr3g088220.1	0	77	AT1G21750.1	0	ATPDIL1-1, ATPDI5, PDI5, PDIL1-1 | PDI-like 1-1 |	P29828	0	100	PDI_MEDSA Protein disulfide-isomerase OS=Medicago sativa GN=PDI PE=1 SV=1	AT1G21750	GO:0006662 GO:0009627 GO:0009651 GO:0009790 GO:0010043 GO:0034976 GO:0043067 GO:0045454 GO:0048316	cell_redox_homeostasis embryo_development glycerol_ether_metabolic_process regulation_of_programmed_cell_death response_to_endoplasmic_reticulum_stress response_to_salt_stress response_to_zinc_ion seed_development systemic_acquired_resistance	GO:0003756 GO:0005515 GO:0009055 GO:0015035 GO:0016853	electron_carrier_activity isomerase_activity protein_binding protein_disulfide_isomerase_activity protein_disulfide_oxidoreductase_activity
contig_59394	961	16	5	1	307	52	35	2	3	1	303	10	36	Medtr1g083950.1	0	54	AT3G62550.1	0	Adenine nucleotide alpha hydrolases-like superfamily protein	Q8LGG8	0	30	USPAL_ARATH Universal stress protein A-like protein OS=Arabidopsis thaliana GN=At3g01520 PE=1 SV=2	AT3G62550	GO:0002238	response_to_molecule_of_fungal_origin	GO:0003674	molecular_function
contig_59671	535	0	0	0	437	0	1	0	0	0	392	0	1	Medtr4g065820.1	0	52
contig_59881	1367	348	140	22	14	11	7	221	68	10	10	2	13	Medtr8g014650.1	0	69	AT5G44020.1	0	HAD superfamily, subfamily IIIB acid phosphatase	P15490	0	54	VSPA_SOYBN Stem 28 kDa glycoprotein OS=Glycine max GN=VSPA PE=2 SV=1	AT5G44020	GO:0009684 GO:0019344 GO:0019761 GO:0030003 GO:0070838	cellular_cation_homeostasis cysteine_biosynthetic_process divalent_metal_ion_transport glucosinolate_biosynthetic_process indoleacetic_acid_biosynthetic_process	GO:0003993	acid_phosphatase_activity
contig_60131	792	0	1	1	704	0	46	3	0	0	355	0	8	Medtr8g056800.1	0	97				P62929	0	39	ALB1D_PEA Albumin-1 D OS=Pisum sativum PE=1 SV=1
contig_60951	1039	4	297	6	0	1	0	3	30	14	2	2	0	Medtr7g063390.1	0	100	AT5G06060.1	0	NAD(P)-binding Rossmann-fold superfamily protein	P50162	0	58	TRN1_DATST Tropinone reductase 1 OS=Datura stramonium GN=TR1 PE=1 SV=1	AT5G06060	GO:0008152	metabolic_process	GO:0000166 GO:0016491	nucleotide_binding oxidoreductase_activity
contig_61768	985	0	56	0	315	0	93	0	31	0	157	0	128	Medtr5g464490.1	0	32
contig_61994	290	797	342	8	30	382	348	398	383	12	12	580	210
contig_62126	3210	270	201	753	0	263	0	80	144	478	0	188	0	Medtr4g038440.1	0	77	AT5G54160.1	0	ATOMT1, OMT1 | O-methyltransferase 1 |		0	49		AT5G54160	GO:0006598 GO:0009611 GO:0009698 GO:0009805 GO:0009809 GO:0009963 GO:0016126 GO:0042398 GO:0051555	cellular_modified_amino_acid_biosynthetic_process coumarin_biosynthetic_process flavonol_biosynthetic_process lignin_biosynthetic_process phenylpropanoid_metabolic_process polyamine_catabolic_process positive_regulation_of_flavonoid_biosynthetic_process response_to_wounding sterol_biosynthetic_process	GO:0030744 GO:0030755 GO:0033799 GO:0047763	caffeate_O-methyltransferase_activity luteolin_O-methyltransferase_activity myricetin_3'-O-methyltransferase_activity quercetin_3-O-methyltransferase_activity
contig_62396	1249	190	42	9	1	517	41	267	11	3	1	529	52	Medtr7g101080.1	0	83	AT5G03170.1	0	FLA11, ATFLA11 | FASCICLIN-like arabinogalactan-protein 11 |	Q8LEJ6	0	71	FLA11_ARATH Fasciclin-like arabinogalactan protein 11 OS=Arabidopsis thaliana GN=FLA11 PE=2 SV=2	AT5G03170	GO:0009834	secondary_cell_wall_biogenesis
contig_62398	1073	335	92	648	0	248	0	333	66	649	0	253	0	Medtr3g114850.1	0	96	AT1G20340.1	0	DRT112, PETE2 | Cupredoxin superfamily protein |	P16002	0	73	PLAS_PEA Plastocyanin, chloroplastic OS=Pisum sativum GN=PETE PE=4 SV=1	AT1G20340	GO:0000271 GO:0006098 GO:0006417 GO:0009411 GO:0009637 GO:0009644 GO:0009657 GO:0009744 GO:0009825 GO:0009932 GO:0009965 GO:0010114 GO:0010155 GO:0010218 GO:0010817 GO:0017148 GO:0019344 GO:0030154 GO:0042744 GO:0043481 GO:0045893 GO:0046686 GO:0046688 GO:0048767 GO:0055070 GO:0071555	anthocyanin_accumulation_in_tissues_in_response_to_UV_light cell_differentiation cell_tip_growth cell_wall_organization copper_ion_homeostasis cysteine_biosynthetic_process hydrogen_peroxide_catabolic_process leaf_morphogenesis multidimensional_cell_growth negative_regulation_of_translation pentose-phosphate_shunt plastid_organization polysaccharide_biosynthetic_process positive_regulation_of_tra…	GO:0005507 GO:0009055	copper_ion_binding electron_carrier_activity
contig_62489	1902	110	513	26	6	127	50	137	492	20	3	259	32	Medtr4g015180.1	0	35	AT5G01210.1	0	HXXXD-type acyl-transferase family protein	Q9FF86	0	29	DCR_ARATH BAHD acyltransferase DCR OS=Arabidopsis thaliana GN=DCR PE=2 SV=1	AT5G01210			GO:0016740 GO:0016747	transferase_activity transferase_activity,_transferring_acyl_groups_other_than_amino-acyl_groups
contig_62604	2066	65	112	429	31	71	45	48	121	715	21	125	46	Medtr3g115370.1	0	83	AT4G35090.1	0	CAT2 | catalase 2 |	P25890	0	92	CATA_PEA Catalase OS=Pisum sativum PE=1 SV=1	AT4G35090	GO:0005982 GO:0006979 GO:0006995 GO:0008219 GO:0009409 GO:0009416 GO:0009648 GO:0009970 GO:0016036 GO:0042744 GO:0045454 GO:0055114	cell_death cell_redox_homeostasis cellular_response_to_nitrogen_starvation cellular_response_to_phosphate_starvation cellular_response_to_sulfate_starvation hydrogen_peroxide_catabolic_process oxidation-reduction_process photoperiodism response_to_cold response_to_light_stimulus response_to_oxidative_stress starch_metabolic_process	GO:0004096 GO:0005515 GO:0020037 GO:0050897	catalase_activity cobalt_ion_binding heme_binding protein_binding
contig_64118	1355	13	815	12	0	25	0	17	743	9	2	25	0	Medtr4g097670.1	0	69	AT5G65730.1	0	XTH6 | xyloglucan endotransglucosylase/hydrolase 6 |	Q8LF99	0	72	XTH6_ARATH Probable xyloglucan endotransglucosylase/hydrolase protein 6 OS=Arabidopsis thaliana GN=XTH6 PE=2 SV=2	AT5G65730	GO:0005975 GO:0006073 GO:0009269 GO:0009409 GO:0009414 GO:0009651 GO:0009737	carbohydrate_metabolic_process cellular_glucan_metabolic_process response_to_abscisic_acid_stimulus response_to_cold response_to_desiccation response_to_salt_stress response_to_water_deprivation	GO:0004553 GO:0016762 GO:0016798	hydrolase_activity,_acting_on_glycosyl_bonds hydrolase_activity,_hydrolyzing_O-glycosyl_compounds xyloglucan:xyloglucosyl_transferase_activity
contig_64923	2309	4	0	0	73	6	316	8	0	1	198	12	976	Medtr6g043240.1	0	36	AT1G71695.1	0	Peroxidase superfamily protein	Q96520	0	54	PER12_ARATH Peroxidase 12 OS=Arabidopsis thaliana GN=PER12 PE=1 SV=1	AT1G71695	GO:0006979 GO:0010075 GO:0048653 GO:0055114	anther_development oxidation-reduction_process regulation_of_meristem_growth response_to_oxidative_stress	GO:0004601 GO:0020037	heme_binding peroxidase_activity
contig_64974	927	0	124	0	666	0	147	0	68	0	378	0	185	Medtr3g067430.1	0	11				Q9FRT8	0	47	ALB1_VIGRR Albumin-1 (Fragment) OS=Vigna radiata var. radiata GN=LEG PE=3 SV=1
contig_64976	768	0	83	0	453	0	35	0	43	0	275	0	41	Medtr5g464350.1	0	37
contig_65126	431	1039	700	665	26	599	138	438	30	48	8	299	55	Medtr3g016080.1	0	12
contig_65362	1403	405	318	13	324	317	187	682	488	15	466	566	196	Medtr2g025780.1	0	33
contig_65655	1671	87	78	6	267	30	375	18	45	2	155	9	311	Medtr3g082100.1	0	29	AT4G15160.2	0	Bifunctional inhibitor/lipid-transfer protein/seed storage 2S albumin superfamily protein	Q00451	0	75	PRF1_SOLLC 36.4 kDa proline-rich protein OS=Solanum lycopersicum GN=TPRP-F1 PE=2 SV=1	AT4G15160	GO:0006869	lipid_transport	GO:0008289	lipid_binding
contig_66523	783	72	7	6	112	72	1057	26	8	12	59	91	407	Medtr1g116947.1	0	7
contig_66709	1235	145	362	12	9	34	27	35	93	0	3	8	22	Medtr3g463370.1	0	67	AT5G10530.1	0	Concanavalin A-like lectin protein kinase family protein	Q01807	0	86	LEC2_MEDTR Truncated lectin 2 OS=Medicago truncatula GN=LEC2 PE=3 SV=1	AT5G10530	GO:0006468	protein_phosphorylation	GO:0004672 GO:0004674 GO:0005524 GO:0016301 GO:0016772	ATP_binding kinase_activity protein_kinase_activity protein_serine/threonine_kinase_activity transferase_activity,_transferring_phosphorus-containing_groups
contig_68071	587	0	0	0	12434	0	6	0	0	0	23184	0	7	Medtr5g081030.1	0	66	AT3G10520.1	0	AHB2, GLB2, ARATH GLB2, NSHB2, ATGLB2, HB2 | haemoglobin 2 |	P28010	0	96	LGB4_MEDSA Leghemoglobin OS=Medicago sativa GN=LB3 PE=2 SV=1	AT3G10520	GO:0006631 GO:0009735 GO:0015671 GO:0019432	fatty_acid_metabolic_process oxygen_transport response_to_cytokinin_stimulus triglyceride_biosynthetic_process	GO:0005344 GO:0005506 GO:0019825 GO:0020037	heme_binding iron_ion_binding oxygen_binding oxygen_transporter_activity
contig_68254	471	0	0	0	4277	0	4	0	0	0	5672	0	2	Medtr1g090820.1	0	51	AT3G10520.1	0	AHB2, GLB2, ARATH GLB2, NSHB2, ATGLB2, HB2 | haemoglobin 2 |	P93848	0	78	LGB2_VICFA Leghemoglobin 29 OS=Vicia faba GN=LB29 PE=2 SV=1	AT3G10520	GO:0006631 GO:0009735 GO:0015671 GO:0019432	fatty_acid_metabolic_process oxygen_transport response_to_cytokinin_stimulus triglyceride_biosynthetic_process	GO:0005344 GO:0005506 GO:0019825 GO:0020037	heme_binding iron_ion_binding oxygen_binding oxygen_transporter_activity
contig_68314	170	83	74	12	96	120	1273	31	16	2	21	50	275
contig_68429	596	0	0	0	3691	0	5	0	0	0	3253	0	2	Medtr3g055450.1	0	30
contig_6877	1608	109	86	426	11	98	14	100	73	481	9	120	14	Medtr0059s0060.1	0	59	AT3G63490.1	0	Ribosomal protein L1p/L10e family	Q9LY66	0	81	RK1_ARATH 50S ribosomal protein L1, chloroplastic OS=Arabidopsis thaliana GN=RPL1 PE=1 SV=1	AT3G63490	GO:0006098 GO:0006354 GO:0006412 GO:0009073 GO:0009902 GO:0010027 GO:0015979 GO:0016226 GO:0019288 GO:0034660 GO:0042793 GO:0045036	DNA-dependent_transcription,_elongation aromatic_amino_acid_family_biosynthetic_process chloroplast_relocation iron-sulfur_cluster_assembly isopentenyl_diphosphate_biosynthetic_process,_mevalonate-independent_pathway ncRNA_metabolic_process pentose-phosphate_shunt photosynthesis protein_targeting_to_chloroplast thylakoid_membrane_organization transcription_from_plastid_promoter translation	GO:0003723 GO:0003735	RNA_binding structural_constituent_of_ribosome
contig_69218	836	0	68	0	358	0	24	0	40	0	192	0	28	Medtr5g464490.1	0	32
contig_69315	508	841	206	1697	0	425	0	602	82	1289	0	416	0	Medtr6g018300.1	0	13	AT1G67090.2	0	RBCS1A | ribulose bisphosphate carboxylase small chain 1A |	O65194	0	94	RBS_MEDSA Ribulose bisphosphate carboxylase small chain, chloroplastic OS=Medicago sativa PE=1 SV=1	AT1G67090	GO:0009409 GO:0009637 GO:0010114 GO:0010218 GO:0015977 GO:0015979 GO:0080158	carbon_fixation chloroplast_ribulose_bisphosphate_carboxylase_complex_biogenesis photosynthesis response_to_blue_light response_to_cold response_to_far_red_light response_to_red_light	GO:0005507 GO:0016984	copper_ion_binding ribulose-bisphosphate_carboxylase_activity
contig_69422	2848	0	0	0	301	0	0	0	0	0	846	0	0	Medtr6g445080.1	0	51
contig_70040	1608	45	34	328	0	43	0	38	23	449	0	57	0	Medtr3g068030.1	0	52	AT2G39730.3	0	RCA | rubisco activase |	Q7X999	0	91	RCA2_LARTR Ribulose bisphosphate carboxylase/oxygenase activase 2, chloroplastic OS=Larrea tridentata GN=RCA2 PE=2 SV=1	AT2G39730	GO:0000165 GO:0006612 GO:0009409 GO:0009416 GO:0009595 GO:0009637 GO:0009644 GO:0009697 GO:0009744 GO:0009753 GO:0009814 GO:0009862 GO:0009867 GO:0010114 GO:0010150 GO:0010155 GO:0010200 GO:0010218 GO:0010310 GO:0010363 GO:0019684 GO:0031348 GO:0042742 GO:0043900 GO:0050832	MAPK_cascade defense_response,_incompatible_interaction defense_response_to_bacterium defense_response_to_fungus detection_of_biotic_stimulus jasmonic_acid_mediated_signaling_pathway leaf_senescence negative_regulation_of_defense_response photosynthesis,_light_reaction protein_targeting_to_membrane regulation_of_hydrogen_peroxide_metabolic_process regulation_of_multi-organism_process regulation_o…	GO:0005524 GO:0030234 GO:0043531 GO:0046863	ADP_binding ATP_binding enzyme_regulator_activity ribulose-1,5-bisphosphate_carboxylase/oxygenase_activator_activity
contig_70041	2394	41	29	308	0	40	0	32	21	457	0	53	0	Medtr3g068030.1	0	52	AT2G39730.2	0	RCA | rubisco activase |	Q7X999	0	90	RCA2_LARTR Ribulose bisphosphate carboxylase/oxygenase activase 2, chloroplastic OS=Larrea tridentata GN=RCA2 PE=2 SV=1	AT2G39730	GO:0000165 GO:0006612 GO:0009409 GO:0009416 GO:0009595 GO:0009637 GO:0009644 GO:0009697 GO:0009744 GO:0009753 GO:0009814 GO:0009862 GO:0009867 GO:0010114 GO:0010150 GO:0010155 GO:0010200 GO:0010218 GO:0010310 GO:0010363 GO:0019684 GO:0031348 GO:0042742 GO:0043900 GO:0050832	MAPK_cascade defense_response,_incompatible_interaction defense_response_to_bacterium defense_response_to_fungus detection_of_biotic_stimulus jasmonic_acid_mediated_signaling_pathway leaf_senescence negative_regulation_of_defense_response photosynthesis,_light_reaction protein_targeting_to_membrane regulation_of_hydrogen_peroxide_metabolic_process regulation_of_multi-organism_process regulation_o…	GO:0005524 GO:0030234 GO:0043531 GO:0046863	ADP_binding ATP_binding enzyme_regulator_activity ribulose-1,5-bisphosphate_carboxylase/oxygenase_activator_activity
contig_70054	1389	221	108	579	0	129	0	145	54	556	0	123	0	Medtr7g084800.1	0	33	AT1G12900.1	0	GAPA-2 | glyceraldehyde 3-phosphate dehydrogenase A subunit 2 |	P12858	0	73	G3PA_PEA Glyceraldehyde-3-phosphate dehydrogenase A, chloroplastic OS=Pisum sativum GN=GAPA PE=2 SV=2	AT1G12900	GO:0006006 GO:0006096 GO:0006364 GO:0009657 GO:0009773 GO:0010103 GO:0010207 GO:0015979 GO:0019684 GO:0035304 GO:0055114	glucose_metabolic_process glycolysis oxidation-reduction_process photosynthesis photosynthesis,_light_reaction photosynthetic_electron_transport_in_photosystem_I photosystem_II_assembly plastid_organization rRNA_processing regulation_of_protein_dephosphorylation stomatal_complex_morphogenesis	GO:0000166 GO:0016620 GO:0050661 GO:0051287	NADP_binding NAD_binding nucleotide_binding oxidoreductase_activity,_acting_on_the_aldehyde_or_oxo_group_of_donors,_NAD_or_NADP_as_acceptor
contig_70106	762	366	85	351	0	100	44	335	14	187	0	128	26	Medtr2g009480.1	0	26
contig_70268	1692	71	325	294	63	99	94	67	535	359	44	140	94	Medtr1g023210.1	0	64	AT4G39090.1	0	RD19, RD19A | Papain family cysteine protease |	P25804	0	92	CYSP_PEA Cysteine proteinase 15A OS=Pisum sativum PE=1 SV=1	AT4G39090	GO:0006096 GO:0006508 GO:0006833 GO:0006970 GO:0006972 GO:0007030 GO:0009266 GO:0009269 GO:0009414 GO:0009651 GO:0042742 GO:0046686	Golgi_organization defense_response_to_bacterium glycolysis hyperosmotic_response proteolysis response_to_cadmium_ion response_to_desiccation response_to_osmotic_stress response_to_salt_stress response_to_temperature_stimulus response_to_water_deprivation water_transport	GO:0004197 GO:0008234	cysteine-type_endopeptidase_activity cysteine-type_peptidase_activity
contig_7048	830	41	324	91	22	48	53	79	157	39	23	97	50	Medtr7g108735.1	0	21	AT4G02380.1	0	SAG21, AtLEA5 | senescence-associated gene 21 |	P32292	0	56	ARG2_VIGRR Indole-3-acetic acid-induced protein ARG2 OS=Vigna radiata var. radiata GN=ARG2 PE=2 SV=1	AT4G02380	GO:0000165 GO:0000302 GO:0006612 GO:0006979 GO:0007154 GO:0009409 GO:0009611 GO:0009738 GO:0009790 GO:0009862 GO:0009867 GO:0010363 GO:0016036 GO:0019375 GO:0030968 GO:0031348 GO:0042631 GO:0043069 GO:0050832	MAPK_cascade abscisic_acid_mediated_signaling_pathway cell_communication cellular_response_to_phosphate_starvation cellular_response_to_water_deprivation defense_response_to_fungus embryo_development endoplasmic_reticulum_unfolded_protein_response galactolipid_biosynthetic_process jasmonic_acid_mediated_signaling_pathway negative_regulation_of_defense_response negative_regulation_of_programmed_ce…	GO:0003674	molecular_function
contig_7060	2091	1	16	433	0	21	0	0	3	206	0	11	0	Medtr8g012565.1	0	83	AT5G62790.1	0	DXR, PDE129 | 1-deoxy-D-xylulose 5-phosphate reductoisomerase |	Q9XFS9	0	73	DXR_ARATH 1-deoxy-D-xylulose 5-phosphate reductoisomerase, chloroplastic OS=Arabidopsis thaliana GN=DXR PE=2 SV=2	AT5G62790	GO:0000023 GO:0000096 GO:0006098 GO:0006546 GO:0006636 GO:0006655 GO:0006733 GO:0006766 GO:0008299 GO:0008652 GO:0009072 GO:0009106 GO:0009108 GO:0009117 GO:0009416 GO:0009695 GO:0015994 GO:0015995 GO:0016117 GO:0019216 GO:0019252 GO:0019288 GO:0019748 GO:0019760 GO:0019761 GO:0031408 GO:0042744 GO:0043085 GO:0044272 GO:0046686 GO:0055114	aromatic_amino_acid_family_metabolic_process carotenoid_biosynthetic_process cellular_amino_acid_biosynthetic_process chlorophyll_biosynthetic_process chlorophyll_metabolic_process coenzyme_biosynthetic_process glucosinolate_biosynthetic_process glucosinolate_metabolic_process glycine_catabolic_process hydrogen_peroxide_catabolic_process isopentenyl_diphosphate_biosynthetic_process,_mevalonate-in…	GO:0000166 GO:0030604 GO:0046872 GO:0070402	1-deoxy-D-xylulose-5-phosphate_reductoisomerase_activity NADPH_binding metal_ion_binding nucleotide_binding
contig_71332	1098	5	358	241	0	14	0	12	178	95	0	21	0	Medtr1g102780.1	0	34	AT3G22840.1	0	ELIP1, ELIP | Chlorophyll A-B binding family protein |	P11432	0	71	ELI_PEA Early light-induced protein, chloroplastic OS=Pisum sativum PE=2 SV=1	AT3G22840	GO:0009409 GO:0009411 GO:0009718 GO:0009744 GO:0009813 GO:0010030 GO:0010117 GO:0010224 GO:0010380 GO:0034605 GO:0071483 GO:0071486 GO:0071490 GO:0071491 GO:0071492 GO:0080167	anthocyanin-containing_compound_biosynthetic_process cellular_response_to_UV-A cellular_response_to_blue_light cellular_response_to_far_red_light cellular_response_to_heat cellular_response_to_high_light_intensity cellular_response_to_red_light flavonoid_biosynthetic_process photoprotection positive_regulation_of_seed_germination regulation_of_chlorophyll_biosynthetic_process response_to_UV respo…	GO:0016168	chlorophyll_binding
contig_71564	597	36	3	2	34	36	375	14	3	4	14	38	250	Medtr1g033100.1	0	10
contig_71568	109	172	12	12	218	137	2106	63	21	23	125	202	1021
contig_72904	537	0	643	0	0	0	0	0	567	0	0	0	0	Medtr7g072930.1	0	31
contig_72943	1224	1	592	0	0	0	0	0	67	0	0	0	0	Glyma.07G136400.1	0	45	AT1G07450.1	0	NAD(P)-binding Rossmann-fold superfamily protein	Q9ASX2	0	55	TRNH1_ARATH Tropinone reductase homolog At1g07440 OS=Arabidopsis thaliana GN=At1g07440 PE=1 SV=1	AT1G07450	GO:0008152	metabolic_process	GO:0000166 GO:0016491	nucleotide_binding oxidoreductase_activity
contig_72944	1603	1	400	1	0	0	0	1	44	1	0	1	0	Medtr7g063270.1	0	44	AT2G29350.2	0	SAG13 | senescence-associated gene 13 |	P50165	0	48	TRNH_DATST Tropinone reductase homolog OS=Datura stramonium PE=2 SV=1	AT2G29350	GO:0002213 GO:0007568	aging defense_response_to_insect	GO:0000166 GO:0004022 GO:0016491	alcohol_dehydrogenase_(NAD)_activity nucleotide_binding oxidoreductase_activity
contig_73043	286	0	96	0	743	0	46	0	12	0	120	0	7	Medtr3g436100.1	0	20
contig_7308	1415	18	960	18	0	24	0	17	545	6	1	10	0	Medtr4g097670.1	0	69	AT4G37800.1	0	XTH7 | xyloglucan endotransglucosylase/hydrolase 7 |	Q8LER3	0	73	XTH7_ARATH Probable xyloglucan endotransglucosylase/hydrolase protein 7 OS=Arabidopsis thaliana GN=XTH7 PE=2 SV=2	AT4G37800	GO:0005975 GO:0006073 GO:0019761	carbohydrate_metabolic_process cellular_glucan_metabolic_process glucosinolate_biosynthetic_process	GO:0004553 GO:0016762 GO:0016798	hydrolase_activity,_acting_on_glycosyl_bonds hydrolase_activity,_hydrolyzing_O-glycosyl_compounds xyloglucan:xyloglucosyl_transferase_activity
contig_73123	498	0	5993	0	0	0	0	0	461	0	0	0	0	Medtr7g073150.1	0	49	AT3G08770.1	0	LTP6 | lipid transfer protein 6 |	P85894	0	50	LTP1_MORNI Non-specific lipid-transfer protein 1 OS=Morus nigra PE=1 SV=1	AT3G08770	GO:0006869 GO:0009414	lipid_transport response_to_water_deprivation	GO:0008289	lipid_binding
contig_73152	698	368	79	718	0	228	0	218	23	394	0	165	0	Medtr7g007220.1	0	54	AT1G67090.1	0	RBCS1A | ribulose bisphosphate carboxylase small chain 1A |	O65194	0	85	RBS_MEDSA Ribulose bisphosphate carboxylase small chain, chloroplastic OS=Medicago sativa PE=1 SV=1	AT1G67090	GO:0009409 GO:0009637 GO:0010114 GO:0010218 GO:0015977 GO:0015979 GO:0080158	carbon_fixation chloroplast_ribulose_bisphosphate_carboxylase_complex_biogenesis photosynthesis response_to_blue_light response_to_cold response_to_far_red_light response_to_red_light	GO:0005507 GO:0016984	copper_ion_binding ribulose-bisphosphate_carboxylase_activity
contig_73171	540	187	158	83	309	137	81	497	80	56	1060	212	277	Medtr7g085780.1	0	54
contig_73253	549	16	75	426	0	122	1	38	96	650	0	215	0	Medtr3g076960.1	0	27
contig_73280	345	0	1547	0	0	0	0	0	339	0	0	0	0
contig_73541	253	764	1260	317	0	493	0	1131	701	183	1	711	0	Medtr4g428370.1	0	18
contig_73558	1572	168	38	354	1	142	1	291	58	550	1	226	3	PGSC0003DMT400002421	0	39				P16059	0	81	PSBP_PEA Oxygen-evolving enhancer protein 2, chloroplastic OS=Pisum sativum GN=PSBP PE=1 SV=1
contig_73573	2066	111	79	788	0	105	0	73	50	982	0	115	0	Medtr5g080450.1	0	62	AT2G39730.2	0	RCA | rubisco activase |	Q7X999	0	89	RCA2_LARTR Ribulose bisphosphate carboxylase/oxygenase activase 2, chloroplastic OS=Larrea tridentata GN=RCA2 PE=2 SV=1	AT2G39730	GO:0000165 GO:0006612 GO:0009409 GO:0009416 GO:0009595 GO:0009637 GO:0009644 GO:0009697 GO:0009744 GO:0009753 GO:0009814 GO:0009862 GO:0009867 GO:0010114 GO:0010150 GO:0010155 GO:0010200 GO:0010218 GO:0010310 GO:0010363 GO:0019684 GO:0031348 GO:0042742 GO:0043900 GO:0050832	MAPK_cascade defense_response,_incompatible_interaction defense_response_to_bacterium defense_response_to_fungus detection_of_biotic_stimulus jasmonic_acid_mediated_signaling_pathway leaf_senescence negative_regulation_of_defense_response photosynthesis,_light_reaction protein_targeting_to_membrane regulation_of_hydrogen_peroxide_metabolic_process regulation_of_multi-organism_process regulation_o…	GO:0005524 GO:0030234 GO:0043531 GO:0046863	ADP_binding ATP_binding enzyme_regulator_activity ribulose-1,5-bisphosphate_carboxylase/oxygenase_activator_activity
contig_73574	1268	158	114	1272	0	155	0	94	54	1554	0	159	0	Medtr3g068030.1	0	58	AT2G39730.3	0	RCA | rubisco activase |	Q7X999	0	90	RCA2_LARTR Ribulose bisphosphate carboxylase/oxygenase activase 2, chloroplastic OS=Larrea tridentata GN=RCA2 PE=2 SV=1	AT2G39730	GO:0000165 GO:0006612 GO:0009409 GO:0009416 GO:0009595 GO:0009637 GO:0009644 GO:0009697 GO:0009744 GO:0009753 GO:0009814 GO:0009862 GO:0009867 GO:0010114 GO:0010150 GO:0010155 GO:0010200 GO:0010218 GO:0010310 GO:0010363 GO:0019684 GO:0031348 GO:0042742 GO:0043900 GO:0050832	MAPK_cascade defense_response,_incompatible_interaction defense_response_to_bacterium defense_response_to_fungus detection_of_biotic_stimulus jasmonic_acid_mediated_signaling_pathway leaf_senescence negative_regulation_of_defense_response photosynthesis,_light_reaction protein_targeting_to_membrane regulation_of_hydrogen_peroxide_metabolic_process regulation_of_multi-organism_process regulation_o…	GO:0005524 GO:0030234 GO:0043531 GO:0046863	ADP_binding ATP_binding enzyme_regulator_activity ribulose-1,5-bisphosphate_carboxylase/oxygenase_activator_activity
contig_73606	1139	192	75	864	0	278	0	167	55	1034	0	377	0	Medtr6g006990.6	0	44	AT3G01500.3	0	CA1 | carbonic anhydrase 1 |	P17067	0	96	CAHC_PEA Carbonic anhydrase, chloroplastic OS=Pisum sativum PE=1 SV=1	AT3G01500	GO:0000165 GO:0006098 GO:0006612 GO:0009409 GO:0009595 GO:0009697 GO:0009814 GO:0009817 GO:0009862 GO:0009867 GO:0010037 GO:0010119 GO:0010200 GO:0010310 GO:0010363 GO:0015976 GO:0019684 GO:0031348 GO:0042742 GO:0043900 GO:0050832	MAPK_cascade carbon_utilization defense_response,_incompatible_interaction defense_response_to_bacterium defense_response_to_fungus defense_response_to_fungus,_incompatible_interaction detection_of_biotic_stimulus jasmonic_acid_mediated_signaling_pathway negative_regulation_of_defense_response pentose-phosphate_shunt photosynthesis,_light_reaction protein_targeting_to_membrane regulation_of_hydro…	GO:0004089 GO:0008270	carbonate_dehydratase_activity zinc_ion_binding
contig_7382	895	318	307	322	12	240	43	206	12	22	4	121	22	Medtr3g014608.1	0	27
contig_73878	180	40	19	325	0	31	0	9	3	105	0	12	0							Q01516	0	97	ALFC1_PEA Fructose-bisphosphate aldolase 1, chloroplastic (Fragment) OS=Pisum sativum PE=1 SV=1
contig_7406	3846	85	527	8	3	12	5	42	394	6	1	13	2	Medtr1g074950.1	0	90	AT5G47530.1	0	Auxin-responsive family protein	Q94BT2	0	30	AIR12_ARATH Auxin-induced in root cultures protein 12 OS=Arabidopsis thaliana GN=AIR12 PE=1 SV=3	AT5G47530	GO:0007275 GO:0010413 GO:0045492	glucuronoxylan_metabolic_process multicellular_organismal_development xylan_biosynthetic_process
contig_74105	1563	218	74	467	0	213	0	430	139	1043	0	369	1	Medtr3g435460.1	0	46	AT3G47470.1	0	LHCA4, CAB4 | light-harvesting chlorophyll-protein complex I subunit A4 |	Q9SQL2	0	95	CB24_PEA Chlorophyll a-b binding protein P4, chloroplastic OS=Pisum sativum GN=lhcA-P4 PE=1 SV=1	AT3G47470	GO:0009765 GO:0015979 GO:0019344 GO:0030003 GO:0070838 GO:0080167	cellular_cation_homeostasis cysteine_biosynthetic_process divalent_metal_ion_transport photosynthesis photosynthesis,_light_harvesting response_to_karrikin	GO:0016168	chlorophyll_binding
contig_74215	954	239	67	446	0	196	0	229	59	471	0	187	0	Medtr2g101820.1	0	54	AT1G52230.1	0	PSAH2, PSAH-2, PSI-H | photosystem I subunit H2 |	O04006	0	70	PSAH_BRARA Photosystem I reaction center subunit VI, chloroplastic OS=Brassica rapa GN=PSAH PE=2 SV=1	AT1G52230	GO:0006364 GO:0009657 GO:0009773 GO:0010207 GO:0015979 GO:0019344 GO:0019684 GO:0035304	cysteine_biosynthetic_process photosynthesis photosynthesis,_light_reaction photosynthetic_electron_transport_in_photosystem_I photosystem_II_assembly plastid_organization rRNA_processing regulation_of_protein_dephosphorylation	GO:0003674	molecular_function
contig_74273	1294	213	152	801	0	181	0	209	89	698	0	173	0	Medtr3g088040.1	0	80	AT1G44575.1	0	NPQ4, PSBS | Chlorophyll A-B binding family protein |	Q02060	0	62	PSBS_SPIOL Photosystem II 22 kDa protein, chloroplastic OS=Spinacia oleracea GN=PSBS PE=1 SV=1	AT1G44575	GO:0000023 GO:0006364 GO:0009657 GO:0010027 GO:0010103 GO:0010196 GO:0010207 GO:0019252 GO:0019344 GO:0043085 GO:0080167	cysteine_biosynthetic_process maltose_metabolic_process nonphotochemical_quenching photosystem_II_assembly plastid_organization positive_regulation_of_catalytic_activity rRNA_processing response_to_karrikin starch_biosynthetic_process stomatal_complex_morphogenesis thylakoid_membrane_organization	GO:0016168 GO:0051738	chlorophyll_binding xanthophyll_binding
contig_77490	352	1105	618	700	28	523	122	190	19	23	4	131	31
contig_77493	802	186	848	120	0	201	0	317	517	132	0	441	0							A0AT31	0	59	NLTP5_LENCU Non-specific lipid-transfer protein 5 OS=Lens culinaris PE=3 SV=1
contig_77494	935	164	644	90	0	179	0	149	293	78	0	262	0	Medtr4g029390.1	0	41	AT5G59320.1	0	LTP3 | lipid transfer protein 3 |	A0AT33	0	61	NLTP4_LENCU Non-specific lipid-transfer protein 4 (Fragment) OS=Lens culinaris PE=1 SV=1	AT5G59320	GO:0006869 GO:0009409 GO:0009414 GO:0009737 GO:0042538	hyperosmotic_salinity_response lipid_transport response_to_abscisic_acid_stimulus response_to_cold response_to_water_deprivation	GO:0008289	lipid_binding
contig_77523	1046	2	9	3	316	3	8	3	16	9	557	14	13	Medtr3g464580.1	0	36	AT3G47340.3	0	ASN1, DIN6, AT-ASN1 | glutamine-dependent asparagine synthase 1 |	P19251	0	88	ASNS1_PEA Asparagine synthetase, nodule [glutamine-hydrolyzing] OS=Pisum sativum GN=AS1 PE=2 SV=3	AT3G47340	GO:0006529 GO:0009063 GO:0009416 GO:0009646 GO:0009744 GO:0009749 GO:0009750 GO:0043617	asparagine_biosynthetic_process cellular_amino_acid_catabolic_process cellular_response_to_sucrose_starvation response_to_absence_of_light response_to_fructose_stimulus response_to_glucose_stimulus response_to_light_stimulus response_to_sucrose_stimulus	GO:0004066	asparagine_synthase_(glutamine-hydrolyzing)_activity
contig_77546	1377	155	263	55	56	60	374	134	239	54	61	92	564	Medtr7g103030.1	0	41	AT2G36830.1	0	GAMMA-TIP, TIP1;1, GAMMA-TIP1 | gamma tonoplast intrinsic protein |	Q9FY14	0	88	TIP1_MEDTR Probable aquaporin TIP-type OS=Medicago truncatula GN=AQP1 PE=1 SV=1	AT2G36830	GO:0006096 GO:0006598 GO:0006810 GO:0006816 GO:0006833 GO:0006972 GO:0007030 GO:0009266 GO:0009269 GO:0009409 GO:0009651 GO:0009698 GO:0009737 GO:0009740 GO:0015840 GO:0042398 GO:0046686 GO:0055085 GO:0080170	Golgi_organization calcium_ion_transport cellular_modified_amino_acid_biosynthetic_process gibberellic_acid_mediated_signaling_pathway glycolysis hydrogen_peroxide_transmembrane_transport hyperosmotic_response phenylpropanoid_metabolic_process polyamine_catabolic_process response_to_abscisic_acid_stimulus response_to_cadmium_ion response_to_cold response_to_desiccation response_to_salt_stress res…	GO:0005215 GO:0015204 GO:0015250	transporter_activity urea_transmembrane_transporter_activity water_channel_activity
contig_77617	759	301	217	286	271	233	250	206	190	147	115	195	150	Medtr4g075290.1	0	18	AT2G21130.1	0	Cyclophilin-like peptidyl-prolyl cis-trans isomerase family protein	Q8W171	0	75	CYP1_SOYBN Peptidyl-prolyl cis-trans isomerase 1 OS=Glycine max GN=Cyp1 PE=1 SV=1	AT2G21130	GO:0006457 GO:0007623 GO:0009409 GO:0009414 GO:0009737	circadian_rhythm protein_folding response_to_abscisic_acid_stimulus response_to_cold response_to_water_deprivation	GO:0003755	peptidyl-prolyl_cis-trans_isomerase_activity
contig_7769	1584	68	375	74	0	21	0	35	153	11	0	12	0	Medtr7g084300.1	0	77	AT5G13930.1	0	CHS, TT4, ATCHS | Chalcone and stilbene synthase family protein |	P51075	0	83	CHSY_BETPN Chalcone synthase OS=Betula pendula GN=CHS PE=2 SV=2	AT5G13930	GO:0006979 GO:0008152 GO:0009058 GO:0009411 GO:0009611 GO:0009629 GO:0009715 GO:0009718 GO:0009733 GO:0009744 GO:0009753 GO:0009813 GO:0009926 GO:0010224 GO:0031540	anthocyanin-containing_compound_biosynthetic_process auxin_polar_transport biosynthetic_process chalcone_biosynthetic_process flavonoid_biosynthetic_process metabolic_process regulation_of_anthocyanin_biosynthetic_process response_to_UV response_to_UV-B response_to_auxin_stimulus response_to_gravity response_to_jasmonic_acid_stimulus response_to_oxidative_stress response_to_sucrose_stimulus respo…	GO:0003824 GO:0005515 GO:0016210 GO:0016746 GO:0016747	catalytic_activity naringenin-chalcone_synthase_activity protein_binding transferase_activity,_transferring_acyl_groups transferase_activity,_transferring_acyl_groups_other_than_amino-acyl_groups
contig_778	1174	14	395	0	3	2	3	2	40	0	0	0	1	Medtr3g027280.1	0	52	AT4G02410.1	0	Concanavalin A-like lectin protein kinase family protein	Q40987	0	59	LECR_PEA Nodule lectin OS=Pisum sativum GN=NLEC1 PE=1 SV=1	AT4G02410	GO:0006468 GO:0009625 GO:0009862 GO:0031348	negative_regulation_of_defense_response protein_phosphorylation response_to_insect systemic_acquired_resistance,_salicylic_acid_mediated_signaling_pathway	GO:0004672 GO:0004674 GO:0005524 GO:0016301 GO:0016772	ATP_binding kinase_activity protein_kinase_activity protein_serine/threonine_kinase_activity transferase_activity,_transferring_phosphorus-containing_groups
contig_79030	1285	12	791	12	0	21	0	16	531	8	1	14	0	Medtr4g097670.1	0	69	AT5G65730.1	0	XTH6 | xyloglucan endotransglucosylase/hydrolase 6 |	Q8LER3	0	73	XTH7_ARATH Probable xyloglucan endotransglucosylase/hydrolase protein 7 OS=Arabidopsis thaliana GN=XTH7 PE=2 SV=2	AT5G65730	GO:0005975 GO:0006073 GO:0009269 GO:0009409 GO:0009414 GO:0009651 GO:0009737	carbohydrate_metabolic_process cellular_glucan_metabolic_process response_to_abscisic_acid_stimulus response_to_cold response_to_desiccation response_to_salt_stress response_to_water_deprivation	GO:0004553 GO:0016762 GO:0016798	hydrolase_activity,_acting_on_glycosyl_bonds hydrolase_activity,_hydrolyzing_O-glycosyl_compounds xyloglucan:xyloglucosyl_transferase_activity
contig_79404	230	26	3	4	8	11	384	23	3	9	8	22	329	Medtr1g033130.1	0	5
contig_81234	215	0	0	0	545	0	0	0	0	0	1473	0	0	Medtr5g081000.1	0	14
contig_81244	235	0	0	0	307	0	0	0	0	0	592	0	1	Medtr6g027155.1	0	15
contig_81265	131	0	0	0	436	0	0	0	0	0	592	0	0	Medtr4g065720.2	0	22
contig_81311	108	0	0	0	1069	0	0	0	0	0	2061	0	1	Medtr5g081000.1	0	15
contig_81326	210	0	0	0	316	0	1	0	0	0	197	0	5	Medtr3g464580.1	0	6	AT5G10240.2	0	ASN3 | asparagine synthetase 3 |	P19251	0	87	ASNS1_PEA Asparagine synthetase, nodule [glutamine-hydrolyzing] OS=Pisum sativum GN=AS1 PE=2 SV=3	AT5G10240	GO:0006529	asparagine_biosynthetic_process	GO:0004066 GO:0004071	asparagine_synthase_(glutamine-hydrolyzing)_activity aspartate-ammonia_ligase_activity
contig_81336	134	0	0	0	1320	0	1	0	0	0	577	0	0
contig_81356	142	0	0	0	521	0	0	0	0	0	1241	0	0
contig_81389	295	0	0	0	1095	0	0	0	0	0	1178	0	0
contig_81588	1892	0	0	0	299	0	0	0	0	0	174	0	0	Medtr1g030275.1	0	23	AT3G26430.1	0	GDSL-like Lipase/Acylhydrolase superfamily protein	Q7Y1X1	0	46	EST_HEVBR Esterase OS=Hevea brasiliensis PE=1 SV=1	AT3G26430	GO:0006629	lipid_metabolic_process	GO:0004091 GO:0016298	carboxylesterase_activity lipase_activity
contig_82057	292	0	0	0	474	0	0	0	0	0	323	0	0
contig_82250	114	0	0	0	401	0	0	0	0	0	2	0	0
contig_82258	801	0	0	0	351	0	0	0	0	0	293	0	0	Medtr3g055510.1	0	29				P17928	0	41	CALM_MEDSA Calmodulin OS=Medicago sativa GN=CAL1 PE=2 SV=2
contig_82277	956	35	3	3	37	30	517	13	4	5	19	33	213	Medtr1g116947.1	0	18
contig_82278	110	49	4	3	61	43	541	12	3	5	21	40	186
contig_82493	634	0	0	0	307	0	0	0	0	0	535	0	0	Medtr7g056473.1	0	34
contig_84052	590	170	645	1206	25	584	139	200	662	883	16	573	117	Medtr8g060850.1	0	54	AT3G15353.1	0	MT3, ATMT3 | metallothionein 3 |	Q40256	0	65	MT3_MUSAC Metallothionein-like protein type 3 OS=Musa acuminata PE=3 SV=1	AT3G15353	GO:0006612 GO:0006833 GO:0006878 GO:0006970 GO:0007389 GO:0008361 GO:0009651 GO:0009750 GO:0009926 GO:0009963 GO:0010015 GO:0010363 GO:0040007 GO:0046686	auxin_polar_transport cellular_copper_ion_homeostasis growth pattern_specification_process positive_regulation_of_flavonoid_biosynthetic_process protein_targeting_to_membrane regulation_of_cell_size regulation_of_plant-type_hypersensitive_response response_to_cadmium_ion response_to_fructose_stimulus response_to_osmotic_stress response_to_salt_stress root_morphogenesis water_transport	GO:0005507	copper_ion_binding
contig_84110	326	2315	704	16	68	811	658	1561	937	26	28	1333	659	Medtr1g099150.1	0	9
contig_84115	623	0	0	0	36	0	759	0	0	0	32	0	1159	Medtr2g029910.1	0	36	AT5G06730.1	0	Peroxidase superfamily protein	Q9FG34	0	66	PER54_ARATH Peroxidase 54 OS=Arabidopsis thaliana GN=PER54 PE=2 SV=1	AT5G06730	GO:0006979 GO:0055114	oxidation-reduction_process response_to_oxidative_stress	GO:0004601 GO:0020037	heme_binding peroxidase_activity
contig_84777	396	0	1610	0	0	0	0	0	205	1	2	0	0	Medtr7g063330.1	0	39	AT5G06060.1	0	NAD(P)-binding Rossmann-fold superfamily protein	P50162	0	54	TRN1_DATST Tropinone reductase 1 OS=Datura stramonium GN=TR1 PE=1 SV=1	AT5G06060	GO:0008152	metabolic_process	GO:0000166 GO:0016491	nucleotide_binding oxidoreductase_activity
contig_84866	196	0	0	1	137	0	521	0	0	0	44	0	618
contig_85642	120	0	0	0	1393	0	2	0	0	0	1608	0	2
contig_86824	140	1	306	0	3	0	59	0	83	0	4	0	49	Medtr8g045520.1	0	15
contig_86852	297	192	41	400	0	144	0	109	17	259	0	108	0							O65194	0	78	RBS_MEDSA Ribulose bisphosphate carboxylase small chain, chloroplastic OS=Medicago sativa PE=1 SV=1
contig_86853	495	553	124	1006	0	275	0	787	102	1585	0	473	0
contig_87178	1241	100	72	376	0	85	0	96	43	337	0	83	0	Medtr3g088040.1	0	29	AT1G44575.2	0	NPQ4, PSBS | Chlorophyll A-B binding family protein |	Q9XF91	0	81	PSBS_ARATH Photosystem II 22 kDa protein, chloroplastic OS=Arabidopsis thaliana GN=PSBS PE=2 SV=1	AT1G44575	GO:0000023 GO:0006364 GO:0009657 GO:0010027 GO:0010103 GO:0010196 GO:0010207 GO:0019252 GO:0019344 GO:0043085 GO:0080167	cysteine_biosynthetic_process maltose_metabolic_process nonphotochemical_quenching photosystem_II_assembly plastid_organization positive_regulation_of_catalytic_activity rRNA_processing response_to_karrikin starch_biosynthetic_process stomatal_complex_morphogenesis thylakoid_membrane_organization	GO:0016168 GO:0051738	chlorophyll_binding xanthophyll_binding
contig_87493	899	50	3	3	53	31	332	25	3	4	25	41	318	Medtr1g116947.1	0	8
contig_87760	515	95	298	60	48	36	276	136	332	51	88	76	1141	Medtr5g082070.1	0	17	AT3G61430.2	0	PIP1A, ATPIP1, PIP1, PIP1;1 | plasma membrane intrinsic protein 1A |	Q06611	0	94	PIP12_ARATH Aquaporin PIP1-2 OS=Arabidopsis thaliana GN=PIP1-2 PE=1 SV=1	AT3G61430	GO:0006096 GO:0006810 GO:0006816 GO:0006833 GO:0006972 GO:0007030 GO:0009266 GO:0009414 GO:0009651 GO:0009750 GO:0046686 GO:0055085	Golgi_organization calcium_ion_transport glycolysis hyperosmotic_response response_to_cadmium_ion response_to_fructose_stimulus response_to_salt_stress response_to_temperature_stimulus response_to_water_deprivation transmembrane_transport transport water_transport	GO:0005215 GO:0015250	transporter_activity water_channel_activity
contig_88565	182	0	24	0	1493	0	6	3	1	0	1468	2	1	Medtr1g074410.1	0	9
contig_88712	663	0	100	0	515	0	37	1	51	0	326	0	44	Medtr0093s0090.1	0	38
contig_88713	756	0	86	0	451	0	33	0	44	0	290	0	39	Medtr5g464350.1	0	37
contig_88910	374	19	51	65	130	44	348	12	46	56	54	29	165
contig_89	1566	91	377	1	1	18	7	95	82	1	1	6	5	Medtr6g033085.1	0	66	AT5G13870.1	0	EXGT-A4, XTH5 | xyloglucan endotransglucosylase/hydrolase 5 |	Q41638	0	78	XTHA_PHAAN Xyloglucan endotransglucosylase/hydrolase protein A OS=Phaseolus angularis GN=XTHA PE=1 SV=1	AT5G13870	GO:0005975 GO:0006073	carbohydrate_metabolic_process cellular_glucan_metabolic_process	GO:0004553 GO:0016762 GO:0016798	hydrolase_activity,_acting_on_glycosyl_bonds hydrolase_activity,_hydrolyzing_O-glycosyl_compounds xyloglucan:xyloglucosyl_transferase_activity
contig_90428	491	0	0	0	20376	0	9	0	0	0	40085	0	9	Medtr5g081030.1	0	66	AT3G10520.1	0	AHB2, GLB2, ARATH GLB2, NSHB2, ATGLB2, HB2 | haemoglobin 2 |	P28010	0	91	LGB4_MEDSA Leghemoglobin OS=Medicago sativa GN=LB3 PE=2 SV=1	AT3G10520	GO:0006631 GO:0009735 GO:0015671 GO:0019432	fatty_acid_metabolic_process oxygen_transport response_to_cytokinin_stimulus triglyceride_biosynthetic_process	GO:0005344 GO:0005506 GO:0019825 GO:0020037	heme_binding iron_ion_binding oxygen_binding oxygen_transporter_activity
contig_90968	191	0	0	0	2686	0	4	0	0	0	3053	0	2	Medtr6g453200.1	0	32
contig_9121	2158	2864	495	3213	2	2179	5	2387	399	3261	19	1721	7	Medtr4g094605.1	0	74	AT2G34430.1	0	LHB1B1, LHCB1.4 | light-harvesting chlorophyll-protein complex II subunit B1 |	P07371	0	98	CB22_PEA Chlorophyll a-b binding protein AB80, chloroplastic OS=Pisum sativum GN=AB80 PE=1 SV=1	AT2G34430	GO:0009765 GO:0009769 GO:0015979	photosynthesis photosynthesis,_light_harvesting photosynthesis,_light_harvesting_in_photosystem_II	GO:0016168	chlorophyll_binding
contig_91230	164	0	0	0	1448	0	2	0	0	0	1446	0	1	Medtr2g069273.1	0	24
contig_91335	155	0	0	0	314	0	1	0	0	0	336	0	1	Medtr2g042480.1	0	20
contig_91370	162	0	0	0	350	0	1	0	0	0	344	0	1	Medtr2g042510.1	0	19
contig_91458	1434	73	321	1	1	17	8	58	55	0	1	4	7	Medtr6g033055.1	0	27	AT5G13870.1	0	EXGT-A4, XTH5 | xyloglucan endotransglucosylase/hydrolase 5 |	Q41638	0	66	XTHA_PHAAN Xyloglucan endotransglucosylase/hydrolase protein A OS=Phaseolus angularis GN=XTHA PE=1 SV=1	AT5G13870	GO:0005975 GO:0006073	carbohydrate_metabolic_process cellular_glucan_metabolic_process	GO:0004553 GO:0016762 GO:0016798	hydrolase_activity,_acting_on_glycosyl_bonds hydrolase_activity,_hydrolyzing_O-glycosyl_compounds xyloglucan:xyloglucosyl_transferase_activity
contig_91468	561	306	772	659	9	513	3	357	596	593	1	838	4	Medtr5g084570.1	0	14
contig_91479	1585	153	66	355	0	125	0	97	60	421	0	113	0	Medtr8g023790.1	0	65	AT3G61470.1	0	LHCA2 | photosystem I light harvesting complex gene 2 |	P10708	0	87	CB12_SOLLC Chlorophyll a-b binding protein 7, chloroplastic OS=Solanum lycopersicum GN=CAB7 PE=3 SV=1	AT3G61470	GO:0009765 GO:0009768 GO:0015979	photosynthesis photosynthesis,_light_harvesting photosynthesis,_light_harvesting_in_photosystem_I	GO:0016168	chlorophyll_binding
contig_91749	1244	6	1	4	0	297	4	9	0	1	0	292	6	Medtr4g053380.1	0	55	AT5G60490.1	0	FLA12 | FASCICLIN-like arabinogalactan-protein 12 |	Q8LEE9	0	48	FLA12_ARATH Fasciclin-like arabinogalactan protein 12 OS=Arabidopsis thaliana GN=FLA12 PE=2 SV=2	AT5G60490	GO:0009834	secondary_cell_wall_biogenesis
contig_9228	993	0	0	0	2613	0	1	0	0	0	1839	0	0							P10322	0	43	NO25_MEDSA Nodulin-25 OS=Medicago sativa GN=NMS-25 PE=2 SV=1
contig_9229	821	0	0	0	362	0	0	0	0	0	487	0	0	Medtr5g055370.1	0	30
contig_9242	1717	0	0	0	353	0	0	0	0	0	208	0	0	Medtr2g028885.1	0	68	AT4G03292.1	0	Polynucleotidyl transferase, ribonuclease H-like superfamily protein					AT4G03292	GO:0006499	N-terminal_protein_myristoylation	GO:0003676	nucleic_acid_binding
contig_9243	2205	13	31	5	433	21	14	7	18	1	194	10	11	Medtr8g021190.1	0	36	AT1G72510.2	0	Protein of unknown function (DUF1677)					AT1G72510	GO:0008150	biological_process	GO:0003674	molecular_function
contig_9254	365	0	0	0	566	0	0	0	0	0	517	0	0	Medtr0115s0030.1	0	27
contig_9270	1361	0	0	0	510	0	6	0	0	0	500	0	13	Medtr7g016060.1	0	94	AT3G29970.1	0	B12D protein					AT3G29970	GO:0008150	biological_process	GO:0003674	molecular_function
contig_92743	1495	95	397	1	0	18	0	94	75	1	0	4	0	Medtr6g033055.1	0	43	AT5G13870.1	0	EXGT-A4, XTH5 | xyloglucan endotransglucosylase/hydrolase 5 |	Q41542	0	81	XTH_WHEAT Probable xyloglucan endotransglucosylase/hydrolase OS=Triticum aestivum GN=XTH PE=2 SV=1	AT5G13870	GO:0005975 GO:0006073	carbohydrate_metabolic_process cellular_glucan_metabolic_process	GO:0004553 GO:0016762 GO:0016798	hydrolase_activity,_acting_on_glycosyl_bonds hydrolase_activity,_hydrolyzing_O-glycosyl_compounds xyloglucan:xyloglucosyl_transferase_activity
contig_92898	702	0	1	10	4737	0	8	0	0	0	1792	0	1	Medtr7g044980.1	0	49				P62929	0	50	ALB1D_PEA Albumin-1 D OS=Pisum sativum PE=1 SV=1
contig_92899	634	0	0	0	394	0	0	0	0	0	459	0	1	Medtr6g006240.1	0	69
contig_92929	2877	4	8	2	405	2	6	4	3	2	426	3	4	Medtr8g066730.1	0	26	AT1G32360.1	0	Zinc finger (CCCH-type) family protein	Q84UQ3	0	65	C3H56_ORYSJ Zinc finger CCCH domain-containing protein 56 OS=Oryza sativa subsp. japonica GN=Os08g0159800 PE=2 SV=1	AT1G32360	GO:0006355	regulation_of_transcription,_DNA-dependent	GO:0003676 GO:0003700 GO:0008270	nucleic_acid_binding sequence-specific_DNA_binding_transcription_factor_activity zinc_ion_binding
contig_92933	725	0	0	0	880	0	0	0	0	0	1431	0	0	Medtr5g056185.1	0	25
contig_92941	252	0	0	0	452	0	0	0	0	0	555	0	0
contig_92951	1749	4	1	17	1679	5	4	15	4	13	2133	12	6	Medtr8g087710.1	0	66	AT4G18910.1	0	NIP1;2, NLM2, ATNLM2 | NOD26-like intrinsic protein 1;2 |	P08995	0	73	NO26_SOYBN Nodulin-26 OS=Glycine max PE=1 SV=2	AT4G18910	GO:0006810 GO:0006833 GO:0006857 GO:0015700 GO:0046685 GO:0055085 GO:0080170	arsenite_transport hydrogen_peroxide_transmembrane_transport oligopeptide_transport response_to_arsenic-containing_substance transmembrane_transport transport water_transport	GO:0005215 GO:0015105 GO:0015250	arsenite_transmembrane_transporter_activity transporter_activity water_channel_activity
contig_92988	585	0	0	0	526	0	1	0	0	0	619	0	1	Medtr0330s0050.1	0	24
contig_93008	729	0	0	0	1375	0	0	0	0	0	1979	0	1	Medtr7g071720.3	0	16
contig_93280	2228	174	45	297	1	146	2	132	25	289	1	120	1	Medtr5g097280.1	0	54	AT5G66520.1	0	Tetratricopeptide repeat (TPR)-like superfamily protein	Q9FJY7	0	46	PP449_ARATH Pentatricopeptide repeat-containing protein At5g66520 OS=Arabidopsis thaliana GN=PCMP-H61 PE=2 SV=1	AT5G66520	GO:0008150 GO:0016556	biological_process mRNA_modification
contig_93397	1931	65	35	525	0	88	0	43	14	276	0	50	0	Medtr3g070100.1	0	26	AT3G55800.1	0	SBPASE | sedoheptulose-bisphosphatase |	P46283	0	60	S17P_ARATH Sedoheptulose-1,7-bisphosphatase, chloroplastic OS=Arabidopsis thaliana GN=At3g55800 PE=1 SV=1	AT3G55800	GO:0000023 GO:0000165 GO:0005975 GO:0005986 GO:0006098 GO:0006364 GO:0006612 GO:0009409 GO:0009595 GO:0009657 GO:0009697 GO:0009773 GO:0009814 GO:0009862 GO:0009867 GO:0010103 GO:0010200 GO:0010207 GO:0010310 GO:0010363 GO:0016051 GO:0019252 GO:0019253 GO:0019288 GO:0019344 GO:0019684 GO:0019760 GO:0019761 GO:0031348 GO:0035304 GO:0042742 GO:0043085 GO:0043900 GO:0050832	MAPK_cascade carbohydrate_biosynthetic_process carbohydrate_metabolic_process cysteine_biosynthetic_process defense_response,_incompatible_interaction defense_response_to_bacterium defense_response_to_fungus detection_of_biotic_stimulus glucosinolate_biosynthetic_process glucosinolate_metabolic_process isopentenyl_diphosphate_biosynthetic_process,_mevalonate-independent_pathway jasmonic_acid_medi…	GO:0042578 GO:0050278	phosphoric_ester_hydrolase_activity sedoheptulose-bisphosphatase_activity
contig_93414	1170	378	125	79	317	175	403	442	142	75	246	236	472	Medtr3g093110.1	0	71	AT1G33140.1	0	PGY2 | Ribosomal protein L6 family |	P30707	0	97	RL9_PEA 60S ribosomal protein L9 OS=Pisum sativum GN=RPL9 PE=1 SV=1	AT1G33140	GO:0006412 GO:0009955	adaxial/abaxial_pattern_specification translation	GO:0003735 GO:0019843	rRNA_binding structural_constituent_of_ribosome
contig_93420	797	334	34	150	0	138	3	0	0	0	0	0	0
contig_93437	1191	89	43	1511	0	220	0	154	72	1310	0	381	0	Medtr1g087030.1	0	51	AT3G62410.1	0	CP12-2, CP12 | CP12 domain-containing protein 2 |	Q9LZP9	0	44	CP122_ARATH Calvin cycle protein CP12-2, chloroplastic OS=Arabidopsis thaliana GN=CP12-2 PE=1 SV=1	AT3G62410	GO:0009416 GO:0009637 GO:0009644 GO:0009744 GO:0010114 GO:0010155 GO:0010218 GO:0018316 GO:0019253 GO:0034605 GO:0070417 GO:0071454 GO:0080153	cellular_response_to_anoxia cellular_response_to_cold cellular_response_to_heat negative_regulation_of_reductive_pentose-phosphate_cycle peptide_cross-linking_via_L-cystine reductive_pentose-phosphate_cycle regulation_of_proton_transport response_to_blue_light response_to_far_red_light response_to_high_light_intensity response_to_light_stimulus response_to_red_light response_to_sucrose_stimulus	GO:0005515	protein_binding
contig_9375	1101	0	0	0	371	0	0	0	0	0	543	0	0	Medtr6g055160.1	0	35
contig_93871	641	454	175	226	18	221	60	153	28	17	4	113	26	Medtr3g016080.1	0	20
contig_9391	1228	0	0	0	349	0	0	0	0	0	370	0	0	Medtr1g064350.1	0	37
contig_9404	448	0	0	0	431	0	2	0	0	0	188	0	1	Medtr4g065820.1	0	29
contig_94046	253	1	1	1	395	3	880	2	2	2	410	7	652
contig_94496	991	47	4	0	83	1	571	24	1	0	45	0	646	Medtr4g101260.1	0	71	AT2G45180.1	0	Bifunctional inhibitor/lipid-transfer protein/seed storage 2S albumin superfamily protein	P14009	0	55	14KD_DAUCA 14 kDa proline-rich protein DC2.15 OS=Daucus carota PE=2 SV=1	AT2G45180	GO:0000038 GO:0006869 GO:0042335	cuticle_development lipid_transport very_long-chain_fatty_acid_metabolic_process	GO:0008289	lipid_binding
contig_94581	1058	0	35	0	2463	0	8	1	1	0	827	1	1	Medtr1g074410.1	0	23
contig_94627	359	0	0	1	21890	0	7	0	0	0	25558	0	3	Medtr1g011540.1	0	40	AT3G10520.1	0	AHB2, GLB2, ARATH GLB2, NSHB2, ATGLB2, HB2 | haemoglobin 2 |	P14962	0	95	LGB3_MEDSA Leghemoglobin-3 OS=Medicago sativa PE=2 SV=1	AT3G10520	GO:0006631 GO:0009735 GO:0015671 GO:0019432	fatty_acid_metabolic_process oxygen_transport response_to_cytokinin_stimulus triglyceride_biosynthetic_process	GO:0005344 GO:0005506 GO:0019825 GO:0020037	heme_binding iron_ion_binding oxygen_binding oxygen_transporter_activity
contig_94784	225	0	0	0	761	0	1	0	0	0	1028	0	1
contig_94920	895	104	408	14	0	15	0	181	134	4	0	26	0	Medtr8g037933.1	0	51
contig_94939	1203	109	27	36	20	339	75	87	17	9	7	219	35	Medtr4g085590.1	0	30	AT4G34050.2	0	CCoAOMT1 | S-adenosyl-L-methionine-dependent methyltransferases superfamily protein |	Q40313	0	100	CAMT_MEDSA Caffeoyl-CoA O-methyltransferase OS=Medicago sativa GN=CCOMT PE=1 SV=1	AT4G34050	GO:0006598 GO:0009611 GO:0009698 GO:0009805 GO:0009963 GO:0019344 GO:0042398 GO:0046686	cellular_modified_amino_acid_biosynthetic_process coumarin_biosynthetic_process cysteine_biosynthetic_process phenylpropanoid_metabolic_process polyamine_catabolic_process positive_regulation_of_flavonoid_biosynthetic_process response_to_cadmium_ion response_to_wounding	GO:0008171 GO:0042409	O-methyltransferase_activity caffeoyl-CoA_O-methyltransferase_activity
contig_94942	193	343	28	25	446	310	4267	121	35	47	249	398	2067	Medtr1g116947.1	0	4
contig_94982	1968	79	884	10	0	23	0	51	346	11	0	40	0	Medtr3g479470.1	0	74	AT1G22360.1	0	AtUGT85A2, UGT85A2 | UDP-glucosyl transferase 85A2 |	Q9LMF0	0	46	U85A5_ARATH UDP-glycosyltransferase 85A5 OS=Arabidopsis thaliana GN=UGT85A5 PE=2 SV=1	AT1G22360	GO:0008152	metabolic_process	GO:0008194 GO:0015020 GO:0016757 GO:0016758	UDP-glycosyltransferase_activity glucuronosyltransferase_activity transferase_activity,_transferring_glycosyl_groups transferase_activity,_transferring_hexosyl_groups
contig_94997	1612	335	281	1899	0	497	0	374	233	1691	0	509	0	Medtr2g064650.1	0	53	AT1G79040.1	0	PSBR | photosystem II subunit R |	Q40519	0	67	PSBR_TOBAC Photosystem II 10 kDa polypeptide, chloroplastic OS=Nicotiana tabacum GN=PSBR PE=2 SV=1	AT1G79040	GO:0009637 GO:0009644 GO:0009744 GO:0010114 GO:0010155 GO:0010218 GO:0010270 GO:0015979 GO:0019344	cysteine_biosynthetic_process photosynthesis photosystem_II_oxygen_evolving_complex_assembly regulation_of_proton_transport response_to_blue_light response_to_far_red_light response_to_high_light_intensity response_to_red_light response_to_sucrose_stimulus	GO:0005515	protein_binding
contig_9500	2252	128	23	425	28	215	15	41	21	138	13	75	11	Medtr1g105480.1	0	56	AT5G54770.1	0	THI1, TZ, THI4 | thiazole biosynthetic enzyme, chloroplast (ARA6) (THI1) (THI4) |	O23787	0	84	THI4_CITSI Thiamine thiazole synthase, chloroplastic OS=Citrus sinensis GN=THI1 PE=2 SV=1	AT5G54770	GO:0000023 GO:0006974 GO:0009228 GO:0009409 GO:0009637 GO:0010155 GO:0018131 GO:0019252 GO:0042742 GO:0043085 GO:0046777	defense_response_to_bacterium maltose_metabolic_process oxazole_or_thiazole_biosynthetic_process positive_regulation_of_catalytic_activity protein_autophosphorylation regulation_of_proton_transport response_to_DNA_damage_stimulus response_to_blue_light response_to_cold starch_biosynthetic_process thiamine_biosynthetic_process	GO:0008270 GO:0042803	protein_homodimerization_activity zinc_ion_binding
contig_95375	2064	251	200	727	0	256	0	68	123	414	0	165	0	Medtr4g038440.1	0	30	AT5G54160.1	0	ATOMT1, OMT1 | O-methyltransferase 1 |	Q9LEL5	0	50	4OMT_COPJA 3'-hydroxy-N-methyl-(S)-coclaurine 4'-O-methyltransferase OS=Coptis japonica PE=1 SV=1	AT5G54160	GO:0006598 GO:0009611 GO:0009698 GO:0009805 GO:0009809 GO:0009963 GO:0016126 GO:0042398 GO:0051555	cellular_modified_amino_acid_biosynthetic_process coumarin_biosynthetic_process flavonol_biosynthetic_process lignin_biosynthetic_process phenylpropanoid_metabolic_process polyamine_catabolic_process positive_regulation_of_flavonoid_biosynthetic_process response_to_wounding sterol_biosynthetic_process	GO:0030744 GO:0030755 GO:0033799 GO:0047763	caffeate_O-methyltransferase_activity luteolin_O-methyltransferase_activity myricetin_3'-O-methyltransferase_activity quercetin_3-O-methyltransferase_activity
contig_95634	990	284	71	393	0	180	0	138	30	297	0	83	0	Medtr2g081090.1	0	34	AT5G54270.1	0	LHCB3, LHCB3*1 | light-harvesting chlorophyll B-binding protein 3 |	P27489	0	95	CB23_SOLLC Chlorophyll a-b binding protein 13, chloroplastic OS=Solanum lycopersicum GN=CAB13 PE=1 SV=1	AT5G54270	GO:0009765 GO:0015979	photosynthesis photosynthesis,_light_harvesting	GO:0005198	structural_molecule_activity
contig_95643	1939	56	41	471	0	57	0	23	13	428	0	40	0	Medtr3g068030.1	0	27	AT2G39730.3	0	RCA | rubisco activase |	Q40281	0	71	RCA_MALDO Ribulose bisphosphate carboxylase/oxygenase activase, chloroplastic OS=Malus domestica GN=RCA PE=2 SV=1	AT2G39730	GO:0000165 GO:0006612 GO:0009409 GO:0009416 GO:0009595 GO:0009637 GO:0009644 GO:0009697 GO:0009744 GO:0009753 GO:0009814 GO:0009862 GO:0009867 GO:0010114 GO:0010150 GO:0010155 GO:0010200 GO:0010218 GO:0010310 GO:0010363 GO:0019684 GO:0031348 GO:0042742 GO:0043900 GO:0050832	MAPK_cascade defense_response,_incompatible_interaction defense_response_to_bacterium defense_response_to_fungus detection_of_biotic_stimulus jasmonic_acid_mediated_signaling_pathway leaf_senescence negative_regulation_of_defense_response photosynthesis,_light_reaction protein_targeting_to_membrane regulation_of_hydrogen_peroxide_metabolic_process regulation_of_multi-organism_process regulation_o…	GO:0005524 GO:0030234 GO:0043531 GO:0046863	ADP_binding ATP_binding enzyme_regulator_activity ribulose-1,5-bisphosphate_carboxylase/oxygenase_activator_activity
contig_95679	878	0	372	0	0	0	0	0	394	0	0	0	0	Medtr7g035075.1	0	61	AT3G27810.1	0	ATMYB21, ATMYB3, MYB21 | myb domain protein 21 |	P81391	0	46	MYB05_ANTMA Myb-related protein 305 OS=Antirrhinum majus GN=MYB305 PE=2 SV=1	AT3G27810	GO:0006355 GO:0009740 GO:0009753 GO:0009867 GO:0048441 GO:0048443 GO:0048481 GO:0080086	gibberellic_acid_mediated_signaling_pathway jasmonic_acid_mediated_signaling_pathway ovule_development petal_development regulation_of_transcription,_DNA-dependent response_to_jasmonic_acid_stimulus stamen_development stamen_filament_development	GO:0003677 GO:0003700	DNA_binding sequence-specific_DNA_binding_transcription_factor_activity
contig_95717	1255	388	143	1075	0	416	0	551	145	1168	0	491	0	Medtr5g006130.1	0	39	AT1G03130.1	0	PSAD-2 | photosystem I subunit D-2 |	P32869	0	96	PSAD_CUCSA Photosystem I reaction center subunit II, chloroplastic OS=Cucumis sativus GN=psaD PE=1 SV=1	AT1G03130	GO:0015979 GO:0019684 GO:0030003 GO:0035304 GO:0070838	cellular_cation_homeostasis divalent_metal_ion_transport photosynthesis photosynthesis,_light_reaction regulation_of_protein_dephosphorylation	GO:0003674	molecular_function
contig_95921	265	23	31	398	0	100	0	1	0	6	0	5	2
contig_96047	309	120	7	13	33	42	1483	57	12	17	22	54	820
contig_9661	1100	0	0	0	442	0	1	0	0	0	340	0	0	Medtr2g103303.1	0	42	AT5G62200.1	0	Embryo-specific protein 3, (ATS3)					AT5G62200	GO:0008150 GO:0009611 GO:0009695	biological_process jasmonic_acid_biosynthetic_process response_to_wounding	GO:0003674	molecular_function
contig_96633	395	43	310	21	0	137	0	107	200	18	0	165	0							O23758	0	84	NLTP_CICAR Non-specific lipid-transfer protein OS=Cicer arietinum PE=3 SV=1
contig_96634	670	390	749	145	0	285	0	219	211	42	0	169	0	Medtr4g029350.1	0	30				O23758	0	84	NLTP_CICAR Non-specific lipid-transfer protein OS=Cicer arietinum PE=3 SV=1
contig_96687	1216	34	10	355	3	27	1	9	5	53	0	4	2	Medtr1g062590.1	0	57	AT1G20030.1	0	Pathogenesis-related thaumatin superfamily protein	Q9FSG7	0	73	TP1A_MALDO Thaumatin-like protein 1a OS=Malus domestica GN=TL1 PE=1 SV=1	AT1G20030	GO:0051707	response_to_other_organism	GO:0003674	molecular_function
contig_96700	500	315	122	83	279	139	446	402	190	131	192	230	486	Medtr6g021805.1	0	21	AT1G07930.2	0	GTP binding Elongation factor Tu family protein	O24534	0	93	EF1A_VICFA Elongation factor 1-alpha OS=Vicia faba PE=2 SV=1	AT1G07930	GO:0006414	translational_elongation	GO:0003746 GO:0003924 GO:0005516 GO:0005525	GTP_binding GTPase_activity calmodulin_binding translation_elongation_factor_activity
contig_96860	749	0	2038	16	0	0	1	0	777	7	1	0	3	Medtr1g025220.1	0	26	AT1G75750.2	0	GASA1 | GAST1 protein homolog 1 |	Q93X17	0	68	SNAK2_SOLTU Snakin-2 OS=Solanum tuberosum GN=SN2 PE=1 SV=1	AT1G75750	GO:0000271 GO:0006569 GO:0009684 GO:0009737 GO:0009739 GO:0009741 GO:0009825 GO:0009826 GO:0009932 GO:0010817 GO:0043481 GO:0048767 GO:0071555	anthocyanin_accumulation_in_tissues_in_response_to_UV_light cell_tip_growth cell_wall_organization indoleacetic_acid_biosynthetic_process multidimensional_cell_growth polysaccharide_biosynthetic_process regulation_of_hormone_levels response_to_abscisic_acid_stimulus response_to_brassinosteroid_stimulus response_to_gibberellin_stimulus root_hair_elongation tryptophan_catabolic_process unidimension…	GO:0003674	molecular_function
contig_9689	388	0	0	0	602	0	2	0	0	0	1632	0	1	Medtr6g445040.1	0	17
contig_97064	248	142	13	13	159	131	1502	58	13	22	73	152	925	Medtr1g116947.1	0	5
contig_97210	945	335	140	14	54	162	165	200	160	15	38	241	116	Medtr2g015680.1	0	68	AT3G61110.1	0	ARS27A, RS27A | ribosomal protein S27 |	Q9M2F1	0	81	RS272_ARATH 40S ribosomal protein S27-2 OS=Arabidopsis thaliana GN=RPS27B PE=2 SV=2	AT3G61110	GO:0001510 GO:0006412 GO:0009664 GO:0042254 GO:0042545	RNA_methylation cell_wall_modification plant-type_cell_wall_organization ribosome_biogenesis translation	GO:0003735	structural_constituent_of_ribosome
contig_97273	314	32	3	3	55	44	460	12	4	8	30	54	200	Medtr1g116947.1	0	7
contig_97373	971	70	4	4	79	46	552	36	5	7	35	58	515	Medtr1g116947.1	0	6
contig_97384	1112	0	0	0	334	0	0	0	0	0	598	0	0	Medtr1g042940.1	0	27
contig_97387	702	0	0	0	345	0	0	0	0	0	313	0	0	Medtr5g061800.1	0	47
contig_97408	385	0	0	0	564	0	0	0	0	0	218	0	0	Medtr6g090485.1	0	35
contig_97413	761	0	0	0	482	0	0	0	0	0	823	0	0	Medtr1g055035.1	0	25
contig_97445	356	0	0	0	338	0	0	0	0	0	1418	0	0
contig_97446	226	0	0	0	375	0	1	0	0	0	427	0	0
contig_97485	381	0	0	0	574	0	0	0	0	0	665	0	0	Medtr7g095860.1	0	19
contig_97555	357	0	0	0	429	0	0	0	0	0	656	0	0	Medtr1g042850.1	0	26
contig_97622	189	285	194	37	384	426	3812	191	65	9	154	301	1798
contig_97649	146	366	433	527	308	373	237	603	308	361	375	401	387
contig_9765	880	0	0	0	489	0	1	0	0	0	538	0	1	Medtr1g011415.1	0	63
contig_97759	569	366	235	202	16	199	55	189	16	23	4	129	23	Medtr3g015830.1	0	36
contig_97772	368	0	0	0	416	0	0	0	0	0	700	0	0
contig_97835	238	72	6	12	20	24	1277	33	10	16	17	34	477	Medtr1g033080.1	0	5
contig_97866	820	445	173	4	17	187	171	256	211	6	7	330	132
contig_97867	1069	416	151	3	14	160	142	218	170	6	6	266	105	Medtr1g099150.1	0	12
contig_9828	1209	474	17	1	1	9	0	1	0	0	0	0	0	Medtr1g090943.1	0	76	AT5G10530.1	0	Concanavalin A-like lectin protein kinase family protein	Q41160	0	52	LCB3_ROBPS Putative bark agglutinin LECRPA3 (Fragment) OS=Robinia pseudoacacia PE=2 SV=2	AT5G10530	GO:0006468	protein_phosphorylation	GO:0004672 GO:0004674 GO:0005524 GO:0016301 GO:0016772	ATP_binding kinase_activity protein_kinase_activity protein_serine/threonine_kinase_activity transferase_activity,_transferring_phosphorus-containing_groups
contig_98489	938	168	149	711	0	144	0	259	101	734	0	219	0	Medtr2g006290.1	0	49	AT1G60950.1	0	FED A, ATFD2 | 2Fe-2S ferredoxin-like superfamily protein |	P09911	0	71	FER1_PEA Ferredoxin-1, chloroplastic OS=Pisum sativum GN=PETF PE=1 SV=2	AT1G60950	GO:0009416 GO:0009637 GO:0009644 GO:0009744 GO:0009767 GO:0009773 GO:0010114 GO:0010155 GO:0010207 GO:0010218 GO:0022900 GO:0042742	defense_response_to_bacterium electron_transport_chain photosynthetic_electron_transport_chain photosynthetic_electron_transport_in_photosystem_I photosystem_II_assembly regulation_of_proton_transport response_to_blue_light response_to_far_red_light response_to_high_light_intensity response_to_light_stimulus response_to_red_light response_to_sucrose_stimulus	GO:0009055 GO:0051536 GO:0051537	2_iron,_2_sulfur_cluster_binding electron_carrier_activity iron-sulfur_cluster_binding
contig_98509	538	268	647	120	0	228	0	405	369	76	0	312	0	Medtr4g029390.1	0	12				A0AT33	0	58	NLTP4_LENCU Non-specific lipid-transfer protein 4 (Fragment) OS=Lens culinaris PE=1 SV=1
contig_98575	910	46	3	8	15	21	845	19	6	9	11	26	306	Medtr1g033080.1	0	20
contig_98578	1159	56	5	4	76	59	751	20	5	8	45	70	329	Medtr1g116947.1	0	17
contig_99315	1395	175	329	34	86	55	471	104	90	25	47	52	350	Medtr5g032670.1	0	14
contig_99680	1363	55	404	29	0	36	0	73	201	16	0	55	0	Medtr4g122180.1	0	21
contig_99869	1156	302	78	437	0	191	0	312	75	727	0	211	0	Medtr2g081090.1	0	75	AT5G54270.1	0	LHCB3, LHCB3*1 | light-harvesting chlorophyll B-binding protein 3 |	P27489	0	93	CB23_SOLLC Chlorophyll a-b binding protein 13, chloroplastic OS=Solanum lycopersicum GN=CAB13 PE=1 SV=1	AT5G54270	GO:0009765 GO:0015979	photosynthesis photosynthesis,_light_harvesting	GO:0005198	structural_molecule_activity
contig_99894	915	199	347	302	3	131	15	132	231	276	3	125	27	Medtr8g463180.1	0	31	AT4G27520.1	0	ENODL2, AtENODL2 | early nodulin-like protein 2 |	Q9T076	0	55	ENL2_ARATH Early nodulin-like protein 2 OS=Arabidopsis thaliana GN=At4g27520 PE=1 SV=1	AT4G27520	GO:0019761	glucosinolate_biosynthetic_process	GO:0005507 GO:0009055	copper_ion_binding electron_carrier_activity
