# Supplementary material for: The Medicago sativa gene index 1.2: a web-accessible gene expression atlas for investigating expression differences between Medicago sativa subspecies
Source: BMC Genomics. 2015 Jul 7;16(1):502. doi: 10.1186/s12864-015-1718-7 (PMC4492073; doi:10.1186/s12864-015-1718-7)
Supplement: Additional file 6: — Expression and annotation of the 500 most highly expressed transcripts in M. sativa ssp. falcata (F56). [file 12864_2015_1718_MOESM6_ESM.xlsx]

## Sheet: ORourkeAddFile6_Top500_F56
ContigID	ContigLength	B47_ES_AvRPKM	B47_Flower_AvRPKM	B47_Leaf_AvRPKM	B47_Nodule_AvRPKM	B47_PES_AvRPKM	B47_Root_AvRPKM	F56_ES_AvRPKM	F56_Flower_AvRPKM	F56_Leaf_AvRPKM	F56_Nodule_AvRPKM	F56_PES_AvRPKM	F56_Root_AvRPKM	TopAngiospermHit	TopAngiospermHitEvalue	TopAngiospermHitCoverage	Arabidopsis_BLASTX_TopHit	Arabidopsis_BLASTX_E-value	Arabidopsis_Annotation	UniprotID_BLASTX_TopHit	Uniprot_Evalue	Uniprot_%ID	Uniprot_desc	AtID_for_GO	At_BP_GOID	BP_GODescription	At_MF_GOID	MF_GODescription
contig_10	7032	106	120	250	240	141	160	647	105	128	473	783	143	Glyma.13G011900.1	0	80
contig_100026	892	1	410	0	2047	0	120	2	172	0	1077	0	107
contig_100133	502	3	2	1	828	5	1720	4	6	3	727	14	1246	Medtr1g094130.2	0	11
contig_100486	2857	7	33	11	514	13	21	8	35	18	536	27	22	Medtr5g071360.1	0	73	AT3G47340.1	0	ASN1, DIN6, AT-ASN1 | glutamine-dependent asparagine synthase 1 |	P19252	0	91	ASNS2_PEA Asparagine synthetase, root [glutamine-hydrolyzing] OS=Pisum sativum GN=AS2 PE=1 SV=3	AT3G47340	GO:0006529 GO:0009063 GO:0009416 GO:0009646 GO:0009744 GO:0009749 GO:0009750 GO:0043617	asparagine_biosynthetic_process cellular_amino_acid_catabolic_process cellular_response_to_sucrose_starvation response_to_absence_of_light response_to_fructose_stimulus response_to_glucose_stimulus response_to_light_stimulus response_to_sucrose_stimulus	GO:0004066	asparagine_synthase_(glutamine-hydrolyzing)_activity
contig_100616	5321	45	46	289	6	43	21	28	40	446	5	63	18	Medtr1g016230.1	0	93	AT4G33010.1	0	AtGLDP1, GLDP1 | glycine decarboxylase P-protein 1 |	P26969	0	92	GCSP_PEA Glycine dehydrogenase [decarboxylating], mitochondrial OS=Pisum sativum GN=GDCSP PE=1 SV=1	AT4G33010	GO:0000023 GO:0000096 GO:0006098 GO:0006544 GO:0006546 GO:0006636 GO:0006733 GO:0006766 GO:0008652 GO:0009069 GO:0009072 GO:0009073 GO:0009106 GO:0009108 GO:0009117 GO:0009695 GO:0009965 GO:0010304 GO:0015995 GO:0019252 GO:0019288 GO:0019344 GO:0019464 GO:0019748 GO:0030154 GO:0042545 GO:0043085 GO:0044272 GO:0045893 GO:0046686 GO:0055114	PSII_associated_light-harvesting_complex_II_catabolic_process aromatic_amino_acid_family_biosynthetic_process aromatic_amino_acid_family_metabolic_process cell_differentiation cell_wall_modification cellular_amino_acid_biosynthetic_process chlorophyll_biosynthetic_process coenzyme_biosynthetic_process cysteine_biosynthetic_process glycine_catabolic_process glycine_decarboxylation_via_glycine_clea…	GO:0003824 GO:0004375 GO:0005515 GO:0030170	catalytic_activity glycine_dehydrogenase_(decarboxylating)_activity protein_binding pyridoxal_phosphate_binding
contig_100716	1159	129	8	13	53	51	1159	85	12	15	29	68	817	Medtr1g033080.1	0	11
contig_10092	305	0	0	0	1971	0	1	0	0	0	2058	0	0	Medtr3g055480.1	0	16
contig_101150	649	0	0	0	643	0	0	0	0	0	822	0	0
contig_101274	1053	0	8	0	418	0	3	0	6	0	411	0	4	Medtr5g022390.1	0	38	AT5G66170.3	0	STR18 | sulfurtransferase 18 |	Q9FKW8	0	58	STR18_ARATH Thiosulfate sulfurtransferase 18 OS=Arabidopsis thaliana GN=STR18 PE=1 SV=1	AT5G66170	GO:0007568	aging	GO:0004792	thiosulfate_sulfurtransferase_activity
contig_101488	2529	1	2	2	146	1	6	3	1	1	520	4	3	PGSC0003DMT400010386	0	12
contig_101906	1170	172	103	20	204	294	2173	78	21	5	74	125	733	Medtr4g029620.1	0	21
contig_102010	738	123	501	3240	3	1053	4	186	402	2296	3	931	1	Medtr3g076960.1	0	55
contig_102124	436	64	292	54	45	35	346	48	139	34	46	30	542	Medtr5g082070.1	0	11	AT4G00430.2	0	TMP-C, PIP1;4, PIP1E | plasma membrane intrinsic protein 1;4 |	P25794	0	83	PIP2_PEA Probable aquaporin PIP-type 7a OS=Pisum sativum GN=TRG-31 PE=2 SV=2	AT4G00430	GO:0006810 GO:0006826 GO:0006833 GO:0009414 GO:0010106	cellular_response_to_iron_ion_starvation iron_ion_transport response_to_water_deprivation transport water_transport	GO:0005215 GO:0015250	transporter_activity water_channel_activity
contig_102507	258	0	20	14	5	9	466	0	67	10	1	6	352	Medtr6g034905.1	0	21
contig_102931	507	0	25	17	8	12	594	1	77	9	2	10	491	Medtr6g034905.1	0	20
contig_103224	1605	2762	483	3048	7	2102	4	3014	515	4077	31	2158	10	Medtr4g094605.1	0	66	AT2G34430.1	0	LHB1B1, LHCB1.4 | light-harvesting chlorophyll-protein complex II subunit B1 |	P07371	0	96	CB22_PEA Chlorophyll a-b binding protein AB80, chloroplastic OS=Pisum sativum GN=AB80 PE=1 SV=1	AT2G34430	GO:0009765 GO:0009769 GO:0015979	photosynthesis photosynthesis,_light_harvesting photosynthesis,_light_harvesting_in_photosystem_II	GO:0016168	chlorophyll_binding
contig_103354	746	0	0	0	5471	0	2	0	0	0	9908	0	3	Medtr5g066070.1	0	58	AT3G10520.1	0	AHB2, GLB2, ARATH GLB2, NSHB2, ATGLB2, HB2 | haemoglobin 2 |	P09187	0	93	LGB1_MEDSA Leghemoglobin-1 OS=Medicago sativa PE=2 SV=1	AT3G10520	GO:0006631 GO:0009735 GO:0015671 GO:0019432	fatty_acid_metabolic_process oxygen_transport response_to_cytokinin_stimulus triglyceride_biosynthetic_process	GO:0005344 GO:0005506 GO:0019825 GO:0020037	heme_binding iron_ion_binding oxygen_binding oxygen_transporter_activity
contig_103401	446	347	28	27	460	314	4276	117	34	47	241	402	2058	Medtr1g116947.1	0	6
contig_103500	1547	27	0	0	33	13	338	29	0	1	21	15	493	Medtr2g088770.1	0	88	AT1G05260.1	0	RCI3, RCI3A | Peroxidase superfamily protein |	O23044	0	70	PER3_ARATH Peroxidase 3 OS=Arabidopsis thaliana GN=PER3 PE=2 SV=1	AT1G05260	GO:0006826 GO:0006979 GO:0009269 GO:0009409 GO:0010054 GO:0010106 GO:0010167 GO:0015706 GO:0016132 GO:0042538 GO:0055114	brassinosteroid_biosynthetic_process cellular_response_to_iron_ion_starvation hyperosmotic_salinity_response iron_ion_transport nitrate_transport oxidation-reduction_process response_to_cold response_to_desiccation response_to_nitrate response_to_oxidative_stress trichoblast_differentiation	GO:0004601 GO:0020037	heme_binding peroxidase_activity
contig_103626	462	229	620	496	5	413	3	247	512	487	1	670	3	Medtr5g084470.1	0	16
contig_103757	460	0	355	0	0	0	2	0	419	0	0	0	3	Medtr6g014270.1	0	16	AT1G22380.1	0	AtUGT85A3, UGT85A3 | UDP-glucosyl transferase 85A3 |	Q9LMF0	0	60	U85A5_ARATH UDP-glycosyltransferase 85A5 OS=Arabidopsis thaliana GN=UGT85A5 PE=2 SV=1	AT1G22380	GO:0008152 GO:0015824	metabolic_process proline_transport	GO:0015020 GO:0016757 GO:0016758	glucuronosyltransferase_activity transferase_activity,_transferring_glycosyl_groups transferase_activity,_transferring_hexosyl_groups
contig_103775	344	0	0	0	40	0	0	0	0	0	406	0	0
contig_103901	1123	213	78	429	1	175	4	291	91	638	0	267	0	Medtr7g081170.1	0	16	AT1G55670.1	0	PSAG | photosystem I subunit G |	P12357	0	41	PSAG_SPIOL Photosystem I reaction center subunit V, chloroplastic OS=Spinacia oleracea GN=PSAG PE=1 SV=1	AT1G55670	GO:0009773 GO:0009780 GO:0015979 GO:0019344 GO:0030003 GO:0042550 GO:0050821 GO:0070838	cellular_cation_homeostasis cysteine_biosynthetic_process divalent_metal_ion_transport photosynthesis photosynthetic_NADP+_reduction photosynthetic_electron_transport_in_photosystem_I photosystem_I_stabilization protein_stabilization	GO:0003674	molecular_function
contig_103910	665	354	80	160	244	220	179	500	178	213	215	407	201	Medtr4g070080.1	0	19	AT2G21660.2	0	ATGRP7, CCR2 | cold, circadian rhythm, and rna binding 2 |	P49310	0	70	GRP1_SINAL Glycine-rich RNA-binding protein GRP1A OS=Sinapis alba PE=2 SV=1	AT2G21660	GO:0000380 GO:0006094 GO:0006096 GO:0006406 GO:0006833 GO:0006970 GO:0006972 GO:0007030 GO:0007623 GO:0009266 GO:0009409 GO:0009414 GO:0009651 GO:0010043 GO:0010119 GO:0010228 GO:0010501 GO:0032508 GO:0045087 GO:0046686	DNA_duplex_unwinding Golgi_organization RNA_secondary_structure_unwinding alternative_mRNA_splicing,_via_spliceosome circadian_rhythm gluconeogenesis glycolysis hyperosmotic_response innate_immune_response mRNA_export_from_nucleus regulation_of_stomatal_movement response_to_cadmium_ion response_to_cold response_to_osmotic_stress response_to_salt_stress response_to_temperature_stimulus response_to…	GO:0003690 GO:0003697 GO:0003723 GO:0003729	RNA_binding double-stranded_DNA_binding mRNA_binding single-stranded_DNA_binding
contig_103926	1883	31	24	209	0	27	0	31	22	365	0	47	0	Medtr5g080450.1	0	55	AT2G39730.1	0	RCA | rubisco activase |	P93431	0	88	RCA_ORYSJ Ribulose bisphosphate carboxylase/oxygenase activase, chloroplastic OS=Oryza sativa subsp. japonica GN=RCA PE=1 SV=2	AT2G39730	GO:0000165 GO:0006612 GO:0009409 GO:0009416 GO:0009595 GO:0009637 GO:0009644 GO:0009697 GO:0009744 GO:0009753 GO:0009814 GO:0009862 GO:0009867 GO:0010114 GO:0010150 GO:0010155 GO:0010200 GO:0010218 GO:0010310 GO:0010363 GO:0019684 GO:0031348 GO:0042742 GO:0043900 GO:0050832	MAPK_cascade defense_response,_incompatible_interaction defense_response_to_bacterium defense_response_to_fungus detection_of_biotic_stimulus jasmonic_acid_mediated_signaling_pathway leaf_senescence negative_regulation_of_defense_response photosynthesis,_light_reaction protein_targeting_to_membrane regulation_of_hydrogen_peroxide_metabolic_process regulation_of_multi-organism_process regulation_o…	GO:0005524 GO:0030234 GO:0043531 GO:0046863	ADP_binding ATP_binding enzyme_regulator_activity ribulose-1,5-bisphosphate_carboxylase/oxygenase_activator_activity
contig_103927	1980	44	32	346	0	42	0	37	22	633	0	64	0	cassava4.1	0	19				Q40460	0	75	RCA1_TOBAC Ribulose bisphosphate carboxylase/oxygenase activase 1, chloroplastic OS=Nicotiana tabacum PE=1 SV=1
contig_10398	423	1	0	1	20	1	418	8	1	2	20	4	416	Medtr2g029910.1	0	20	AT5G06720.1	0	ATPA2, PA2 | peroxidase 2 |	P15233	0	55	PER1C_ARMRU Peroxidase C1C (Fragment) OS=Armoracia rusticana GN=PRXC1C PE=3 SV=1	AT5G06720	GO:0002215 GO:0006979 GO:0009908 GO:0055114	defense_response_to_nematode flower_development oxidation-reduction_process response_to_oxidative_stress	GO:0004601 GO:0020037	heme_binding peroxidase_activity
contig_104034	677	65	209	9	39	35	306	80	174	7	53	45	464	Medtr4g059390.1	0	21	AT5G60660.1	0	PIP2F, PIP2;4 | plasma membrane intrinsic protein 2;4 |	Q9ATM4	0	85	PIP27_MAIZE Aquaporin PIP2-7 OS=Zea mays GN=PIP2-7 PE=1 SV=1	AT5G60660	GO:0006810 GO:0006826 GO:0006833 GO:0009737 GO:0010106 GO:0010413 GO:0045492 GO:0048767 GO:0055085 GO:0080170	cellular_response_to_iron_ion_starvation glucuronoxylan_metabolic_process hydrogen_peroxide_transmembrane_transport iron_ion_transport response_to_abscisic_acid_stimulus root_hair_elongation transmembrane_transport transport water_transport xylan_biosynthetic_process	GO:0005215 GO:0015250	transporter_activity water_channel_activity
contig_104039	634	58	37	9	79	114	772	110	30	6	92	187	925	Medtr4g029600.1	0	11
contig_104091	931	61	64	427	0	88	0	81	64	451	0	108	0	Medtr2g064650.1	0	17	AT1G79040.1	0	PSBR | photosystem II subunit R |	P06183	0	52	PSBR_SOLTU Photosystem II 10 kDa polypeptide, chloroplastic OS=Solanum tuberosum GN=PSBR PE=2 SV=1	AT1G79040	GO:0009637 GO:0009644 GO:0009744 GO:0010114 GO:0010155 GO:0010218 GO:0010270 GO:0015979 GO:0019344	cysteine_biosynthetic_process photosynthesis photosystem_II_oxygen_evolving_complex_assembly regulation_of_proton_transport response_to_blue_light response_to_far_red_light response_to_high_light_intensity response_to_red_light response_to_sucrose_stimulus	GO:0005515	protein_binding
contig_104163	234	240	397	474	35	424	740	160	323	354	4	251	338	Medtr6g034870.1	0	8
contig_104249	928	8	3540	1	17036	0	1309	9	2363	0	11839	0	1782	Medtr3g436100.1	0	40				P62927	0	50	ALB1B_PEA Albumin-1 B OS=Pisum sativum PE=2 SV=1
contig_104368	978	161	59	302	0	130	0	193	64	450	0	176	0				AT1G55670.1	0	PSAG | photosystem I subunit G |	Q9S7N7	0	62	PSAG_ARATH Photosystem I reaction center subunit V, chloroplastic OS=Arabidopsis thaliana GN=PSAG PE=1 SV=1	AT1G55670	GO:0009773 GO:0009780 GO:0015979 GO:0019344 GO:0030003 GO:0042550 GO:0050821 GO:0070838	cellular_cation_homeostasis cysteine_biosynthetic_process divalent_metal_ion_transport photosynthesis photosynthetic_NADP+_reduction photosynthetic_electron_transport_in_photosystem_I photosystem_I_stabilization protein_stabilization	GO:0003674	molecular_function
contig_105098	740	109	441	188	0	97	0	129	364	103	0	197	0	Medtr5g084470.1	0	19
contig_105103	1430	110	8	22	10	74	152	298	82	32	125	221	660	Medtr2g081610.1	0	52	AT5G25610.1	0	RD22, ATRD22 | BURP domain-containing protein |	P21747	0	51	EA92_VICFA Embryonic abundant protein USP92 OS=Vicia faba PE=2 SV=1	AT5G25610	GO:0009269 GO:0009409 GO:0009651 GO:0009737	response_to_abscisic_acid_stimulus response_to_cold response_to_desiccation response_to_salt_stress	GO:0045735	nutrient_reservoir_activity
contig_105105	338	0	612	0	0	0	0	0	352	0	0	0	0	Medtr7g073170.1	0	29
contig_105135	1904	204	49	339	0	165	0	180	35	368	0	159	1	Medtr5g097280.1	0	62	AT2G05100.1	0	LHCB2.1, LHCB2 | photosystem II light harvesting complex gene 2.1 |	P27520	0	89	CB215_PEA Chlorophyll a-b binding protein 215, chloroplastic OS=Pisum sativum GN=CAB215 PE=1 SV=1	AT2G05100	GO:0009637 GO:0009765 GO:0010114 GO:0010218 GO:0015979	photosynthesis photosynthesis,_light_harvesting response_to_blue_light response_to_far_red_light response_to_red_light	GO:0016168	chlorophyll_binding
contig_105170	1542	716	163	1296	0	393	0	655	76	1141	0	444	0	Medtr6g018300.1	0	26				O65194	0	88	RBS_MEDSA Ribulose bisphosphate carboxylase small chain, chloroplastic OS=Medicago sativa PE=1 SV=1
contig_105171	1120	1075	245	1946	0	574	0	965	110	1683	0	611	0	Medtr6g018310.1	0	25	AT1G67090.1	0	RBCS1A | ribulose bisphosphate carboxylase small chain 1A |	O65194	0	75	RBS_MEDSA Ribulose bisphosphate carboxylase small chain, chloroplastic OS=Medicago sativa PE=1 SV=1	AT1G67090	GO:0009409 GO:0009637 GO:0010114 GO:0010218 GO:0015977 GO:0015979 GO:0080158	carbon_fixation chloroplast_ribulose_bisphosphate_carboxylase_complex_biogenesis photosynthesis response_to_blue_light response_to_cold response_to_far_red_light response_to_red_light	GO:0005507 GO:0016984	copper_ion_binding ribulose-bisphosphate_carboxylase_activity
contig_105316	1285	17	14	14	286	23	20	42	25	21	366	45	50	Medtr1g080020.1	0	63	AT1G08650.1	0	PPCK1, ATPPCK1 | phosphoenolpyruvate carboxylase kinase 1 |	Q9SPK4	0	60	PPCK1_ARATH Phosphoenolpyruvate carboxylase kinase 1 OS=Arabidopsis thaliana GN=PPCK1 PE=1 SV=1	AT1G08650	GO:0006468	protein_phosphorylation	GO:0004672 GO:0004674 GO:0004713 GO:0005524 GO:0016301 GO:0016772	ATP_binding kinase_activity protein_kinase_activity protein_serine/threonine_kinase_activity protein_tyrosine_kinase_activity transferase_activity,_transferring_phosphorus-containing_groups
contig_105328	7730	64	79	150	142	83	96	320	69	79	251	412	87	Medtr0052s0130.1	0	32				Q8TGM7	0	81	ART2_YEAST Putative uncharacterized protein ART2 OS=Saccharomyces cerevisiae (strain ATCC 204508 / S288c) GN=ART2 PE=5 SV=1
contig_105336	1328	21	311	15	0	38	1	52	331	13	0	59	1	Medtr2g012520.1	0	31	AT4G21620.1	0	glycine-rich protein					AT4G21620	GO:0008150	biological_process	GO:0003674	molecular_function
contig_105555	1345	257	17	19	269	179	2548	112	22	28	129	218	1643	Medtr1g116947.1	0	14
contig_106441	1054	21	1279	50	0	43	0	56	1235	57	0	48	0
contig_107148	1978	37	28	258	0	35	0	30	21	406	0	50	0	Medtr3g068030.1	0	52	AT2G39730.3	0	RCA | rubisco activase |	P93431	0	88	RCA_ORYSJ Ribulose bisphosphate carboxylase/oxygenase activase, chloroplastic OS=Oryza sativa subsp. japonica GN=RCA PE=1 SV=2	AT2G39730	GO:0000165 GO:0006612 GO:0009409 GO:0009416 GO:0009595 GO:0009637 GO:0009644 GO:0009697 GO:0009744 GO:0009753 GO:0009814 GO:0009862 GO:0009867 GO:0010114 GO:0010150 GO:0010155 GO:0010200 GO:0010218 GO:0010310 GO:0010363 GO:0019684 GO:0031348 GO:0042742 GO:0043900 GO:0050832	MAPK_cascade defense_response,_incompatible_interaction defense_response_to_bacterium defense_response_to_fungus detection_of_biotic_stimulus jasmonic_acid_mediated_signaling_pathway leaf_senescence negative_regulation_of_defense_response photosynthesis,_light_reaction protein_targeting_to_membrane regulation_of_hydrogen_peroxide_metabolic_process regulation_of_multi-organism_process regulation_o…	GO:0005524 GO:0030234 GO:0043531 GO:0046863	ADP_binding ATP_binding enzyme_regulator_activity ribulose-1,5-bisphosphate_carboxylase/oxygenase_activator_activity
contig_107207	1267	299	506	146	0	182	0	742	580	159	0	604	0	Medtr4g029390.1	0	41	AT5G59320.1	0	LTP3 | lipid transfer protein 3 |	A0AT33	0	61	NLTP4_LENCU Non-specific lipid-transfer protein 4 (Fragment) OS=Lens culinaris PE=1 SV=1	AT5G59320	GO:0006869 GO:0009409 GO:0009414 GO:0009737 GO:0042538	hyperosmotic_salinity_response lipid_transport response_to_abscisic_acid_stimulus response_to_cold response_to_water_deprivation	GO:0008289	lipid_binding
contig_107462	4354	3	196	5	0	2	0	3	339	20	0	3	0	Medtr3g062540.1	0	73	AT2G30520.1	0	RPT2 | Phototropic-responsive NPH3 family protein |	Q682S0	0	65	RPT2_ARATH Root phototropism protein 2 OS=Arabidopsis thaliana GN=RPT2 PE=1 SV=2	AT2G30520	GO:0006816 GO:0007030 GO:0009416 GO:0009638 GO:0009651 GO:0009954 GO:0010227 GO:0019344 GO:0048439	Golgi_organization calcium_ion_transport cysteine_biosynthetic_process floral_organ_abscission flower_morphogenesis phototropism proximal/distal_pattern_formation response_to_light_stimulus response_to_salt_stress	GO:0004871	signal_transducer_activity
contig_107509	777	1	1	20	78	8	280	1	1	9	68	2	669	Medtr2g035100.1	0	55				Q43560	0	99	PR1_MEDSA Class-10 pathogenesis-related protein 1 OS=Medicago sativa GN=MSPR10-1 PE=2 SV=1
contig_107523	249	563	1438	1062	5	571	3	612	1243	791	2	956	2	Medtr5g084540.1	0	19
contig_107600	744	759	1260	243	104	357	222	898	665	200	133	477	243	Medtr1g016850.1	0	39
contig_107687	1433	10	621	10	0	16	0	15	495	6	1	11	0	Medtr4g097670.1	0	69	AT5G65730.1	0	XTH6 | xyloglucan endotransglucosylase/hydrolase 6 |	Q8LER3	0	73	XTH7_ARATH Probable xyloglucan endotransglucosylase/hydrolase protein 7 OS=Arabidopsis thaliana GN=XTH7 PE=2 SV=2	AT5G65730	GO:0005975 GO:0006073 GO:0009269 GO:0009409 GO:0009414 GO:0009651 GO:0009737	carbohydrate_metabolic_process cellular_glucan_metabolic_process response_to_abscisic_acid_stimulus response_to_cold response_to_desiccation response_to_salt_stress response_to_water_deprivation	GO:0004553 GO:0016762 GO:0016798	hydrolase_activity,_acting_on_glycosyl_bonds hydrolase_activity,_hydrolyzing_O-glycosyl_compounds xyloglucan:xyloglucosyl_transferase_activity
contig_107693	689	1	584	17	0	2	0	0	993	16	0	3	0	Medtr6g013440.1	0	47	AT1G22360.1	0	AtUGT85A2, UGT85A2 | UDP-glucosyl transferase 85A2 |	Q9ZWJ3	0	52	U85A2_ARATH UDP-glycosyltransferase 85A2 OS=Arabidopsis thaliana GN=UGT85A2 PE=2 SV=1	AT1G22360	GO:0008152	metabolic_process	GO:0008194 GO:0015020 GO:0016757 GO:0016758	UDP-glycosyltransferase_activity glucuronosyltransferase_activity transferase_activity,_transferring_glycosyl_groups transferase_activity,_transferring_hexosyl_groups
contig_107739	1300	186	12	21	62	71	2037	110	18	23	36	84	1192	Medtr1g033080.1	0	12
contig_107740	1098	137	8	9	149	95	1050	67	9	11	67	110	870	Medtr1g116947.1	0	14
contig_107746	245	492	40	37	615	439	6072	181	43	67	325	551	2889	Medtr1g116947.1	0	5
contig_108177	461	0	0	2	663	0	1	0	0	2	1317	0	1	Medtr7g044980.1	0	36				Q39837	0	49	ALB1_SOYBN Albumin-1 OS=Glycine max PE=1 SV=3
contig_108892	157	0	0	0	714	0	0	0	0	0	1395	0	1
contig_108904	358	0	0	0	548	0	0	0	0	0	1038	0	0	Medtr0672s0010.1	0	47
contig_108909	625	0	0	0	9659	0	4	0	0	0	9102	0	2	Medtr5g081030.1	0	61	AT3G10520.1	0	AHB2, GLB2, ARATH GLB2, NSHB2, ATGLB2, HB2 | haemoglobin 2 |	P28010	0	93	LGB4_MEDSA Leghemoglobin OS=Medicago sativa GN=LB3 PE=2 SV=1	AT3G10520	GO:0006631 GO:0009735 GO:0015671 GO:0019432	fatty_acid_metabolic_process oxygen_transport response_to_cytokinin_stimulus triglyceride_biosynthetic_process	GO:0005344 GO:0005506 GO:0019825 GO:0020037	heme_binding iron_ion_binding oxygen_binding oxygen_transporter_activity
contig_108918	934	0	0	0	123	0	0	0	0	0	326	0	0	Medtr1g055115.1	0	26
contig_108986	590	0	0	0	1593	0	3	0	0	0	2140	0	2	Medtr1g042850.1	0	24
contig_108988	695	0	0	0	159	0	0	0	0	0	436	0	0	Medtr3g006650.1	0	29
contig_109034	179	0	0	0	258	0	0	0	0	0	331	0	0	Medtr0240s0040.1	0	13
contig_109040	744	0	0	0	200	0	0	0	0	0	451	0	0	Medtr6g461980.1	0	17
contig_109077	527	0	0	0	215	0	0	0	0	0	580	0	0	Medtr8g468070.1	0	52
contig_109125	452	0	0	0	238	0	0	0	0	0	407	0	0
contig_109176	197	0	0	0	677	0	0	0	0	0	1900	0	0	Medtr1g061100.1	0	16
contig_109215	497	271	153	31	357	463	2776	327	75	13	229	455	2441	Medtr4g029600.1	0	9
contig_109298	341	0	0	0	1	0	0	0	0	0	708	0	0	Medtr1g074860.1	0	32
contig_109397	392	0	0	0	321	0	0	0	0	0	351	0	0	Medtr7g007940.1	0	76
contig_109921	1666	0	0	0	159	0	0	0	0	0	456	0	0	Medtr1g047330.1	0	96
contig_110533	1202	0	0	0	166	0	0	0	0	0	383	0	0	Medtr3g069830.1	0	38
contig_110876	155	158	249	321	28	286	566	102	203	241	5	149	349	Medtr6g034920.1	0	9
contig_111074	1075	122	47	346	0	135	0	203	55	420	0	185	0	Medtr5g006130.1	0	17	AT1G03130.1	0	PSAD-2 | photosystem I subunit D-2 |	P29302	0	55	PSAD_NICSY Photosystem I reaction center subunit II, chloroplastic OS=Nicotiana sylvestris GN=psaD PE=2 SV=1	AT1G03130	GO:0015979 GO:0019684 GO:0030003 GO:0035304 GO:0070838	cellular_cation_homeostasis divalent_metal_ion_transport photosynthesis photosynthesis,_light_reaction regulation_of_protein_dephosphorylation	GO:0003674	molecular_function
contig_111095	873	24	12	2	30	39	259	70	20	4	61	112	617	Medtr4g029620.1	0	17
contig_111122	1912	13	165	2	0	4	0	101	671	25	0	85	0	Medtr3g479470.1	0	69	AT1G22360.1	0	AtUGT85A2, UGT85A2 | UDP-glucosyl transferase 85A2 |	Q9LMF0	0	48	U85A5_ARATH UDP-glycosyltransferase 85A5 OS=Arabidopsis thaliana GN=UGT85A5 PE=2 SV=1	AT1G22360	GO:0008152	metabolic_process	GO:0008194 GO:0015020 GO:0016757 GO:0016758	UDP-glycosyltransferase_activity glucuronosyltransferase_activity transferase_activity,_transferring_glycosyl_groups transferase_activity,_transferring_hexosyl_groups
contig_111123	1895	12	123	3	0	3	0	70	459	19	0	59	0	Medtr3g479470.1	0	72	AT1G22360.2	0	AtUGT85A2, UGT85A2 | UDP-glucosyl transferase 85A2 |	Q9LMF0	0	48	U85A5_ARATH UDP-glycosyltransferase 85A5 OS=Arabidopsis thaliana GN=UGT85A5 PE=2 SV=1	AT1G22360	GO:0008152	metabolic_process	GO:0008194 GO:0015020 GO:0016757 GO:0016758	UDP-glycosyltransferase_activity glucuronosyltransferase_activity transferase_activity,_transferring_glycosyl_groups transferase_activity,_transferring_hexosyl_groups
contig_111134	1595	94	43	450	0	94	0	107	56	780	0	169	0	Medtr5g027530.1	0	69	AT1G32060.1	0	PRK | phosphoribulokinase |	P27774	0	85	KPPR_MESCR Phosphoribulokinase, chloroplastic OS=Mesembryanthemum crystallinum PE=2 SV=1	AT1G32060	GO:0000165 GO:0005975 GO:0006098 GO:0006364 GO:0006612 GO:0008152 GO:0009058 GO:0009409 GO:0009595 GO:0009637 GO:0009657 GO:0009697 GO:0009773 GO:0009814 GO:0009862 GO:0009867 GO:0009902 GO:0010103 GO:0010114 GO:0010200 GO:0010207 GO:0010218 GO:0010310 GO:0010363 GO:0015979 GO:0018119 GO:0019344 GO:0019684 GO:0031348 GO:0035304 GO:0042742 GO:0043900 GO:0050832	MAPK_cascade biosynthetic_process carbohydrate_metabolic_process chloroplast_relocation cysteine_biosynthetic_process defense_response,_incompatible_interaction defense_response_to_bacterium defense_response_to_fungus detection_of_biotic_stimulus jasmonic_acid_mediated_signaling_pathway metabolic_process negative_regulation_of_defense_response pentose-phosphate_shunt peptidyl-cysteine_S-nitrosyla…	GO:0005515 GO:0005524 GO:0008974 GO:0016301	ATP_binding kinase_activity phosphoribulokinase_activity protein_binding
contig_111181	1496	44	44	318	0	55	0	32	26	426	0	67	1	Medtr3g053890.2	0	54	AT2G13360.2	0	AGT, AGT1, SGAT | alanine:glyoxylate aminotransferase |	Q56YA5	0	82	SGAT_ARATH Serine--glyoxylate aminotransferase OS=Arabidopsis thaliana GN=AGT1 PE=1 SV=2	AT2G13360	GO:0006833 GO:0008152 GO:0009651 GO:0009750 GO:0009853 GO:0030003 GO:0070838	cellular_cation_homeostasis divalent_metal_ion_transport metabolic_process photorespiration response_to_fructose_stimulus response_to_salt_stress water_transport	GO:0003824 GO:0004760 GO:0008453 GO:0030170 GO:0050281	alanine-glyoxylate_transaminase_activity catalytic_activity pyridoxal_phosphate_binding serine-glyoxylate_transaminase_activity serine-pyruvate_transaminase_activity
contig_111304	351	60	5	4	96	68	805	24	6	10	48	83	339
contig_111582	354	1	426	3	0	0	0	2	524	1	0	4	0	Medtr6g014200.1	0	24	AT1G22370.1	0	AtUGT85A5, UGT85A5 | UDP-glucosyl transferase 85A5 |	Q9ZWJ3	0	59	U85A2_ARATH UDP-glycosyltransferase 85A2 OS=Arabidopsis thaliana GN=UGT85A2 PE=2 SV=1	AT1G22370	GO:0008152	metabolic_process	GO:0015020 GO:0016757 GO:0016758	glucuronosyltransferase_activity transferase_activity,_transferring_glycosyl_groups transferase_activity,_transferring_hexosyl_groups
contig_111946	1515	0	0	0	112	0	48	0	0	0	346	0	77	Medtr2g026760.1	0	24	AT5G46890.1	0	Bifunctional inhibitor/lipid-transfer protein/seed storage 2S albumin superfamily protein	P14009	0	61	14KD_DAUCA 14 kDa proline-rich protein DC2.15 OS=Daucus carota PE=2 SV=1	AT5G46890	GO:0006869	lipid_transport	GO:0008289	lipid_binding
contig_111956	536	509	486	501	18	364	74	446	61	48	9	268	62	Medtr3g016080.1	0	11
contig_112063	914	199	42	3	1	26	15	664	82	4	4	122	54	Medtr8g045520.1	0	54	AT5G28010.1	0	Polyketide cyclase/dehydrase and lipid transport superfamily protein	Q9SSK9	0	36	MLP28_ARATH MLP-like protein 28 OS=Arabidopsis thaliana GN=MLP28 PE=1 SV=1	AT5G28010	GO:0006952	defense_response	GO:0003674	molecular_function
contig_112302	2230	16	13	8	2930	10	17	15	8	5	3580	9	15	Medtr4g129790.1	0	83	AT2G33040.1	0	ATP3 | gamma subunit of Mt ATP synthase |	P26360	0	81	ATPG3_IPOBA ATP synthase subunit gamma, mitochondrial OS=Ipomoea batatas GN=ATPC PE=1 SV=2	AT2G33040	GO:0006511 GO:0009853 GO:0015986 GO:0015992 GO:0019243 GO:0051788 GO:0080129	ATP_synthesis_coupled_proton_transport methylglyoxal_catabolic_process_to_D-lactate photorespiration proteasome_core_complex_assembly proton_transport response_to_misfolded_protein ubiquitin-dependent_protein_catabolic_process	GO:0008270 GO:0046933 GO:0046961	proton-transporting_ATP_synthase_activity,_rotational_mechanism proton-transporting_ATPase_activity,_rotational_mechanism zinc_ion_binding
contig_112392	362	953	2352	1867	17	1487	8	991	1856	1749	5	2363	9	Medtr5g084570.1	0	12
contig_112436	399	0	0	0	987	0	1	0	0	0	1565	0	1	Medtr7g063420.2	0	15
contig_112537	113	0	0	0	1052	0	2	0	0	0	1818	0	1	Medtr7g063420.2	0	13
contig_112623	179	0	0	0	233	0	0	0	0	0	469	0	0
contig_12360	6161	65	77	151	140	74	92	293	71	80	238	367	85	Medtr0052s0130.1	0	29
contig_12362	1973	49	36	418	0	48	0	25	15	451	0	42	0							Q7X9A0	0	78	RCA1_LARTR Ribulose bisphosphate carboxylase/oxygenase activase 1, chloroplastic OS=Larrea tridentata GN=RCA1 PE=1 SV=1
contig_12514	1538	50	18	12	289	64	51	64	23	10	367	65	46	Eucgr.L02175.1	0	39	AT1G66200.2	0	ATGSR2, GSR2, GLN1;2 | glutamine synthase clone F11 |	Q43785	0	93	GLNA3_MEDSA Glutamine synthetase nodule isozyme OS=Medicago sativa GN=GS1 PE=2 SV=1	AT1G66200	GO:0006096 GO:0006542 GO:0006598 GO:0006807 GO:0006816 GO:0006833 GO:0006970 GO:0006972 GO:0007030 GO:0009266 GO:0009651 GO:0009698 GO:0009744 GO:0009749 GO:0009750 GO:0030003 GO:0042128 GO:0042398 GO:0042744 GO:0046686 GO:0070838	Golgi_organization calcium_ion_transport cellular_cation_homeostasis cellular_modified_amino_acid_biosynthetic_process divalent_metal_ion_transport glutamine_biosynthetic_process glycolysis hydrogen_peroxide_catabolic_process hyperosmotic_response nitrate_assimilation nitrogen_compound_metabolic_process phenylpropanoid_metabolic_process polyamine_catabolic_process response_to_cadmium_ion response…	GO:0003824 GO:0004356 GO:0005507	catalytic_activity copper_ion_binding glutamate-ammonia_ligase_activity
contig_12523	496	57	4	3	55	44	471	23	5	6	26	56	374	Medtr1g116947.1	0	7
contig_12627	1365	204	133	849	0	208	0	202	81	726	0	220	0	Medtr2g089510.1	0	42	AT4G03280.1	0	PETC, PGR1 | photosynthetic electron transfer C |	P26291	0	71	UCRIA_PEA Cytochrome b6-f complex iron-sulfur subunit, chloroplastic OS=Pisum sativum GN=petC PE=1 SV=1	AT4G03280	GO:0000165 GO:0006098 GO:0006364 GO:0006612 GO:0009409 GO:0009595 GO:0009657 GO:0009697 GO:0009767 GO:0009814 GO:0009862 GO:0009867 GO:0010196 GO:0010200 GO:0010207 GO:0010310 GO:0010363 GO:0019684 GO:0031348 GO:0042742 GO:0043900 GO:0050832 GO:0055114 GO:0080167	MAPK_cascade defense_response,_incompatible_interaction defense_response_to_bacterium defense_response_to_fungus detection_of_biotic_stimulus jasmonic_acid_mediated_signaling_pathway negative_regulation_of_defense_response nonphotochemical_quenching oxidation-reduction_process pentose-phosphate_shunt photosynthesis,_light_reaction photosynthetic_electron_transport_chain photosystem_II_assembly pl…	GO:0005515 GO:0008121 GO:0009496 GO:0016491 GO:0016679 GO:0046028 GO:0051537	2_iron,_2_sulfur_cluster_binding electron_transporter,_transferring_electrons_from_cytochrome_b6/f_complex_of_photosystem_II_activity oxidoreductase_activity oxidoreductase_activity,_acting_on_diphenols_and_related_substances_as_donors plastoquinol--plastocyanin_reductase_activity protein_binding ubiquinol-cytochrome-c_reductase_activity
contig_12736	2053	256	665	124	0	227	3	337	362	66	0	301	3	Medtr4g058860.2	0	68	AT2G28315.1	0	Nucleotide/sugar transporter family protein	Q8RXL8	0	68	Y1689_ARATH Uncharacterized membrane protein At1g06890 OS=Arabidopsis thaliana GN=At1g06890 PE=1 SV=1	AT2G28315
contig_13367	897	2	1018	3	1	3	1	0	515	0	0	0	0	Medtr5g022630.1	0	37	AT1G75900.1	0	GDSL-like Lipase/Acylhydrolase superfamily protein	Q94CH6	0	54	EXL3_ARATH GDSL esterase/lipase EXL3 OS=Arabidopsis thaliana GN=EXL3 PE=2 SV=1	AT1G75900	GO:0006629 GO:0019761 GO:0019953	glucosinolate_biosynthetic_process lipid_metabolic_process sexual_reproduction	GO:0004091 GO:0016298 GO:0016746 GO:0016788	carboxylesterase_activity hydrolase_activity,_acting_on_ester_bonds lipase_activity transferase_activity,_transferring_acyl_groups
contig_13506	776	611	1113	277	3	431	2	878	855	177	2	684	2	Medtr3g102780.1	0	22
contig_14090	2304	237	67	382	1	175	1	196	41	335	1	142	1	Medtr2g008610.1	0	81	AT1G15820.1	0	LHCB6, CP24 | light harvesting complex photosystem II subunit 6 |	P27525	0	91	CB4B_SOLLC Chlorophyll a-b binding protein CP24 10B, chloroplastic OS=Solanum lycopersicum GN=CAP10B PE=3 SV=1	AT1G15820	GO:0006816 GO:0007030 GO:0009651 GO:0009765 GO:0010196 GO:0015979 GO:0019344 GO:0019684 GO:0035304	Golgi_organization calcium_ion_transport cysteine_biosynthetic_process nonphotochemical_quenching photosynthesis photosynthesis,_light_harvesting photosynthesis,_light_reaction regulation_of_protein_dephosphorylation response_to_salt_stress	GO:0016168	chlorophyll_binding
contig_147	994	315	28	2	6	13	53	524	19	1	11	5	62	Medtr7g010580.1	0	48	AT5G15230.1	0	GASA4 | GAST1 protein homolog 4 |	P46690	0	57	GASA4_ARATH Gibberellin-regulated protein 4 OS=Arabidopsis thaliana GN=GASA4 PE=1 SV=2	AT5G15230	GO:0009739 GO:0009740 GO:0019344 GO:0045454	cell_redox_homeostasis cysteine_biosynthetic_process gibberellic_acid_mediated_signaling_pathway response_to_gibberellin_stimulus	GO:0003674	molecular_function
contig_14793	626	0	0	0	1814	1	4	0	0	0	1732	0	1	Medtr2g069283.1	0	41
contig_15288	1156	0	0	12	54	1	254	0	0	7	39	1	371	Medtr4g013770.1	0	74	AT1G58170.1	0	Disease resistance-responsive (dirigent-like protein) family protein		0	59		AT1G58170	GO:0006499 GO:0006952 GO:0009807	N-terminal_protein_myristoylation defense_response lignan_biosynthetic_process	GO:0003674	molecular_function
contig_15440	1672	0	0	0	6	0	324	0	0	0	7	0	502	Medtr1g066530.1	0	59				P08688	0	44	ALB2_PEA Albumin-2 OS=Pisum sativum PE=2 SV=1
contig_15451	571	22	3	16	202	203	790	38	6	17	417	239	1480
contig_15544	1331	582	132	8	26	19	75	330	26	3	13	3	51	Medtr4g115360.1	0	28	AT2G10940.2	0	Bifunctional inhibitor/lipid-transfer protein/seed storage 2S albumin superfamily protein	Q00451	0	47	PRF1_SOLLC 36.4 kDa proline-rich protein OS=Solanum lycopersicum GN=TPRP-F1 PE=2 SV=1	AT2G10940	GO:0006869	lipid_transport	GO:0008289	lipid_binding
contig_19307	382	0	0	0	4526	0	7	0	0	0	4579	0	6	Medtr6g453200.1	0	44
contig_20	1806	321	76	691	1	271	2	333	62	605	2	249	2	Medtr3g449930.1	0	88	AT1G06680.1	0	PSBP-1, OEE2, PSII-P, OE23 | photosystem II subunit P-1 |	P16059	0	87	PSBP_PEA Oxygen-evolving enhancer protein 2, chloroplastic OS=Pisum sativum GN=PSBP PE=1 SV=1	AT1G06680	GO:0000165 GO:0006364 GO:0006612 GO:0009409 GO:0009595 GO:0009637 GO:0009644 GO:0009657 GO:0009697 GO:0009744 GO:0009773 GO:0009814 GO:0009862 GO:0009867 GO:0010114 GO:0010155 GO:0010200 GO:0010207 GO:0010218 GO:0010310 GO:0010363 GO:0015979 GO:0019344 GO:0019684 GO:0031348 GO:0042742 GO:0043900 GO:0050832	MAPK_cascade cysteine_biosynthetic_process defense_response,_incompatible_interaction defense_response_to_bacterium defense_response_to_fungus detection_of_biotic_stimulus jasmonic_acid_mediated_signaling_pathway negative_regulation_of_defense_response photosynthesis photosynthesis,_light_reaction photosynthetic_electron_transport_in_photosystem_I photosystem_II_assembly plastid_organization prot…	GO:0005509 GO:0008266	calcium_ion_binding poly(U)_RNA_binding
contig_20227	678	0	0	0	2581	0	2	0	0	0	2862	0	1	Medtr1g090820.1	0	59	AT3G10520.1	0	AHB2, GLB2, ARATH GLB2, NSHB2, ATGLB2, HB2 | haemoglobin 2 |	P93848	0	77	LGB2_VICFA Leghemoglobin 29 OS=Vicia faba GN=LB29 PE=2 SV=1	AT3G10520	GO:0006631 GO:0009735 GO:0015671 GO:0019432	fatty_acid_metabolic_process oxygen_transport response_to_cytokinin_stimulus triglyceride_biosynthetic_process	GO:0005344 GO:0005506 GO:0019825 GO:0020037	heme_binding iron_ion_binding oxygen_binding oxygen_transporter_activity
contig_20308	1042	0	0	0	1185	0	2	0	0	0	887	0	0	Medtr2g069283.1	0	32
contig_20819	1129	0	0	0	3805	0	4	0	0	0	2294	0	1	Medtr3g055450.1	0	49
contig_21577	858	6949	1539	12888	0	3895	1	4974	581	9557	0	3551	0	Medtr6g018300.1	0	69	AT1G67090.1	0	RBCS1A | ribulose bisphosphate carboxylase small chain 1A |	O65194	0	92	RBS_MEDSA Ribulose bisphosphate carboxylase small chain, chloroplastic OS=Medicago sativa PE=1 SV=1	AT1G67090	GO:0009409 GO:0009637 GO:0010114 GO:0010218 GO:0015977 GO:0015979 GO:0080158	carbon_fixation chloroplast_ribulose_bisphosphate_carboxylase_complex_biogenesis photosynthesis response_to_blue_light response_to_cold response_to_far_red_light response_to_red_light	GO:0005507 GO:0016984	copper_ion_binding ribulose-bisphosphate_carboxylase_activity
contig_21793	1300	0	0	0	1018	0	0	0	0	0	1061	0	0	Medtr1g061100.1	0	33
contig_22032	178	0	0	0	229	0	0	0	0	0	692	0	0	Medtr5g081030.1	0	24
contig_22397	207	807	1030	986	807	873	782	839	874	1052	587	986	736	PGSC0003DMT400057275	0	2
contig_22787	257	562	152	295	336	366	292	781	327	366	216	667	317	Medtr4g070080.1	0	10
contig_22851	852	59	4	3	65	41	408	31	5	5	27	49	375	Medtr1g116947.1	0	10
contig_22925	621	46	1403	1	6958	2	507	6	832	0	4788	0	600	Medtr3g436100.1	0	67				P62929	0	53	ALB1D_PEA Albumin-1 D OS=Pisum sativum PE=1 SV=1
contig_22937	132	189	498	326	0	109	0	182	401	211	0	193	0
contig_23603	370	47	175	356	36	154	72	50	214	338	106	275	82	Medtr4g021730.1	0	16
contig_24	1848	376	147	952	0	319	0	271	139	1212	0	326	0	Medtr5g098785.1	0	78	AT1G61520.3	0	LHCA3 | photosystem I light harvesting complex gene 3 |	Q32904	0	79	CB23_PEA Chlorophyll a-b binding protein 3, chloroplastic OS=Pisum sativum GN=lhca3 PE=1 SV=1	AT1G61520	GO:0009765 GO:0015979 GO:0019344	cysteine_biosynthetic_process photosynthesis photosynthesis,_light_harvesting	GO:0016168	chlorophyll_binding
contig_24982	340	89	542	1816	658	441	1305	120	775	2379	319	842	1045	Medtr4g021725.1	0	35				P43399	0	85	MT1_TRIRP Metallothionein-like protein 1 OS=Trifolium repens GN=MT1B PE=3 SV=1
contig_26191	111	1	34	31	11	16	962	2	111	13	2	10	626
contig_26329	164	4	1456	0	6563	1	562	2	1050	0	4904	0	857	Medtr5g464590.1	0	17
contig_26498	170	17	373	1	4	12	147	7	414	0	3	2	117	Medtr3g034610.1	0	14				P17772	0	74	OSS2_PEA Organ-specific protein S2 OS=Pisum sativum PE=2 SV=1
contig_26873	2373	217	65	469	0	190	0	185	52	488	0	176	0	Medtr5g018670.1	0	52	AT3G50820.1	0	PSBO2, PSBO-2, OEC33 | photosystem II subunit O-2 |	P14226	0	96	PSBO_PEA Oxygen-evolving enhancer protein 1, chloroplastic OS=Pisum sativum GN=PSBO PE=1 SV=1	AT3G50820	GO:0000165 GO:0006098 GO:0006355 GO:0006364 GO:0006612 GO:0009617 GO:0009657 GO:0009773 GO:0009862 GO:0009867 GO:0009902 GO:0009965 GO:0010027 GO:0010205 GO:0010207 GO:0010310 GO:0010363 GO:0015979 GO:0019684 GO:0019761 GO:0030003 GO:0030154 GO:0031348 GO:0035304 GO:0042549 GO:0042742 GO:0042793 GO:0045893 GO:0070838	MAPK_cascade cell_differentiation cellular_cation_homeostasis chloroplast_relocation defense_response_to_bacterium divalent_metal_ion_transport glucosinolate_biosynthetic_process jasmonic_acid_mediated_signaling_pathway leaf_morphogenesis negative_regulation_of_defense_response pentose-phosphate_shunt photoinhibition photosynthesis photosynthesis,_light_reaction photosynthetic_electron_transport_…	GO:0005509 GO:0005515 GO:0008266 GO:0010242	calcium_ion_binding oxygen_evolving_activity poly(U)_RNA_binding protein_binding
contig_26884	565	543	111	1037	0	304	0	289	35	576	0	232	0							O65194	0	59	RBS_MEDSA Ribulose bisphosphate carboxylase small chain, chloroplastic OS=Medicago sativa PE=1 SV=1
contig_26885	976	614	146	1110	0	315	0	209	25	389	0	135	0							P08705	0	47	RBS_HELAN Ribulose bisphosphate carboxylase small chain, chloroplastic OS=Helianthus annuus GN=RBCS PE=2 SV=1
contig_26886	742	589	137	1045	0	306	0	201	24	346	0	122	0	Aquca	0	28	AT1G67090.1	0	RBCS1A | ribulose bisphosphate carboxylase small chain 1A |	P00865	0	68	RBS1_SOYBN Ribulose bisphosphate carboxylase small chain 1, chloroplastic OS=Glycine max GN=RBCS-1 PE=3 SV=1	AT1G67090	GO:0009409 GO:0009637 GO:0010114 GO:0010218 GO:0015977 GO:0015979 GO:0080158	carbon_fixation chloroplast_ribulose_bisphosphate_carboxylase_complex_biogenesis photosynthesis response_to_blue_light response_to_cold response_to_far_red_light response_to_red_light	GO:0005507 GO:0016984	copper_ion_binding ribulose-bisphosphate_carboxylase_activity
contig_26887	742	305	68	601	0	178	0	274	33	548	0	199	0	Medtr7g007220.1	0	40	AT1G67090.2	0	RBCS1A | ribulose bisphosphate carboxylase small chain 1A |	O65194	0	76	RBS_MEDSA Ribulose bisphosphate carboxylase small chain, chloroplastic OS=Medicago sativa PE=1 SV=1	AT1G67090	GO:0009409 GO:0009637 GO:0010114 GO:0010218 GO:0015977 GO:0015979 GO:0080158	carbon_fixation chloroplast_ribulose_bisphosphate_carboxylase_complex_biogenesis photosynthesis response_to_blue_light response_to_cold response_to_far_red_light response_to_red_light	GO:0005507 GO:0016984	copper_ion_binding ribulose-bisphosphate_carboxylase_activity
contig_27124	396	287	143	96	246	156	487	204	147	92	141	177	367	cassava4.1	0	29	AT1G07930.2	0	GTP binding Elongation factor Tu family protein	O49169	0	82	EF1A_MANES Elongation factor 1-alpha OS=Manihot esculenta GN=EF1 PE=3 SV=1	AT1G07930	GO:0006414	translational_elongation	GO:0003746 GO:0003924 GO:0005516 GO:0005525	GTP_binding GTPase_activity calmodulin_binding translation_elongation_factor_activity
contig_27224	140	1	1276	1	0	0	0	1	1827	2	0	1	0	Medtr6g014300.1	0	10
contig_27339	1250	474	60	72	36	166	603	353	54	34	138	242	1380	Medtr2g081610.1	0	73	AT5G25610.1	0	RD22, ATRD22 | BURP domain-containing protein |	P21747	0	40	EA92_VICFA Embryonic abundant protein USP92 OS=Vicia faba PE=2 SV=1	AT5G25610	GO:0009269 GO:0009409 GO:0009651 GO:0009737	response_to_abscisic_acid_stimulus response_to_cold response_to_desiccation response_to_salt_stress	GO:0045735	nutrient_reservoir_activity
contig_27408	2271	11	51	18	478	20	29	12	45	22	409	36	22	Medtr5g071360.1	0	73	AT3G47340.1	0	ASN1, DIN6, AT-ASN1 | glutamine-dependent asparagine synthase 1 |	P19252	0	93	ASNS2_PEA Asparagine synthetase, root [glutamine-hydrolyzing] OS=Pisum sativum GN=AS2 PE=1 SV=3	AT3G47340	GO:0006529 GO:0009063 GO:0009416 GO:0009646 GO:0009744 GO:0009749 GO:0009750 GO:0043617	asparagine_biosynthetic_process cellular_amino_acid_catabolic_process cellular_response_to_sucrose_starvation response_to_absence_of_light response_to_fructose_stimulus response_to_glucose_stimulus response_to_light_stimulus response_to_sucrose_stimulus	GO:0004066	asparagine_synthase_(glutamine-hydrolyzing)_activity
contig_27453	2377	174	91	472	0	111	0	116	47	458	0	104	0	Medtr7g084800.1	0	38	AT1G12900.1	0	GAPA-2 | glyceraldehyde 3-phosphate dehydrogenase A subunit 2 |	P12858	0	81	G3PA_PEA Glyceraldehyde-3-phosphate dehydrogenase A, chloroplastic OS=Pisum sativum GN=GAPA PE=2 SV=2	AT1G12900	GO:0006006 GO:0006096 GO:0006364 GO:0009657 GO:0009773 GO:0010103 GO:0010207 GO:0015979 GO:0019684 GO:0035304 GO:0055114	glucose_metabolic_process glycolysis oxidation-reduction_process photosynthesis photosynthesis,_light_reaction photosynthetic_electron_transport_in_photosystem_I photosystem_II_assembly plastid_organization rRNA_processing regulation_of_protein_dephosphorylation stomatal_complex_morphogenesis	GO:0000166 GO:0016620 GO:0050661 GO:0051287	NADP_binding NAD_binding nucleotide_binding oxidoreductase_activity,_acting_on_the_aldehyde_or_oxo_group_of_donors,_NAD_or_NADP_as_acceptor
contig_27501	1824	54	42	443	0	53	0	22	15	419	0	41	0	Glyma.14G067000.1	0	24	AT1G73110.1	0	P-loop containing nucleoside triphosphate hydrolases superfamily protein	Q40281	0	72	RCA_MALDO Ribulose bisphosphate carboxylase/oxygenase activase, chloroplastic OS=Malus domestica GN=RCA PE=2 SV=1	AT1G73110	GO:0010027 GO:0016117	carotenoid_biosynthetic_process thylakoid_membrane_organization	GO:0005524 GO:0016887	ATP_binding ATPase_activity
contig_27502	1663	48	39	366	0	48	0	21	16	332	0	36	0	Medtr5g080450.1	0	33	AT2G39730.3	0	RCA | rubisco activase |	Q40281	0	72	RCA_MALDO Ribulose bisphosphate carboxylase/oxygenase activase, chloroplastic OS=Malus domestica GN=RCA PE=2 SV=1	AT2G39730	GO:0000165 GO:0006612 GO:0009409 GO:0009416 GO:0009595 GO:0009637 GO:0009644 GO:0009697 GO:0009744 GO:0009753 GO:0009814 GO:0009862 GO:0009867 GO:0010114 GO:0010150 GO:0010155 GO:0010200 GO:0010218 GO:0010310 GO:0010363 GO:0019684 GO:0031348 GO:0042742 GO:0043900 GO:0050832	MAPK_cascade defense_response,_incompatible_interaction defense_response_to_bacterium defense_response_to_fungus detection_of_biotic_stimulus jasmonic_acid_mediated_signaling_pathway leaf_senescence negative_regulation_of_defense_response photosynthesis,_light_reaction protein_targeting_to_membrane regulation_of_hydrogen_peroxide_metabolic_process regulation_of_multi-organism_process regulation_o…	GO:0005524 GO:0030234 GO:0043531 GO:0046863	ADP_binding ATP_binding enzyme_regulator_activity ribulose-1,5-bisphosphate_carboxylase/oxygenase_activator_activity
contig_27503	1906	57	45	468	0	56	0	24	16	427	0	41	0							Q40281	0	71	RCA_MALDO Ribulose bisphosphate carboxylase/oxygenase activase, chloroplastic OS=Malus domestica GN=RCA PE=2 SV=1
contig_27886	1167	263	96	613	0	199	0	136	51	404	0	130	0	Medtr6g033320.1	0	75	AT3G54890.1	0	LHCA1 | photosystem I light harvesting complex gene 1 |	P12360	0	86	CB11_SOLLC Chlorophyll a-b binding protein 6A, chloroplastic OS=Solanum lycopersicum GN=CAB6A PE=2 SV=1	AT3G54890	GO:0006364 GO:0009637 GO:0009644 GO:0009744 GO:0009765 GO:0009768 GO:0010114 GO:0010155 GO:0010218 GO:0015979	photosynthesis photosynthesis,_light_harvesting photosynthesis,_light_harvesting_in_photosystem_I rRNA_processing regulation_of_proton_transport response_to_blue_light response_to_far_red_light response_to_high_light_intensity response_to_red_light response_to_sucrose_stimulus	GO:0016168	chlorophyll_binding
contig_27927	1290	273	91	555	0	176	0	181	57	618	2	153	0	Medtr6g060175.1	0	45	AT4G10340.1	0	LHCB5 | light harvesting complex of photosystem II 5 |	Q9XF89	0	80	CB5_ARATH Chlorophyll a-b binding protein CP26, chloroplastic OS=Arabidopsis thaliana GN=LHCB5 PE=2 SV=1	AT4G10340	GO:0006364 GO:0009637 GO:0009644 GO:0009744 GO:0009765 GO:0010114 GO:0010155 GO:0010196 GO:0010218 GO:0015979 GO:0019344	cysteine_biosynthetic_process nonphotochemical_quenching photosynthesis photosynthesis,_light_harvesting rRNA_processing regulation_of_proton_transport response_to_blue_light response_to_far_red_light response_to_high_light_intensity response_to_red_light response_to_sucrose_stimulus	GO:0016168	chlorophyll_binding
contig_280	1803	54	49	378	0	69	0	32	29	428	0	66	1	Medtr3g053890.2	0	55	AT2G13360.2	0	AGT, AGT1, SGAT | alanine:glyoxylate aminotransferase |	Q56YA5	0	83	SGAT_ARATH Serine--glyoxylate aminotransferase OS=Arabidopsis thaliana GN=AGT1 PE=1 SV=2	AT2G13360	GO:0006833 GO:0008152 GO:0009651 GO:0009750 GO:0009853 GO:0030003 GO:0070838	cellular_cation_homeostasis divalent_metal_ion_transport metabolic_process photorespiration response_to_fructose_stimulus response_to_salt_stress water_transport	GO:0003824 GO:0004760 GO:0008453 GO:0030170 GO:0050281	alanine-glyoxylate_transaminase_activity catalytic_activity pyridoxal_phosphate_binding serine-glyoxylate_transaminase_activity serine-pyruvate_transaminase_activity
contig_28086	359	0	604	0	0	0	0	0	839	1	0	0	0	Medtr6g014170.1	0	14	AT1G22370.1	0	AtUGT85A5, UGT85A5 | UDP-glucosyl transferase 85A5 |	Q9LMF0	0	55	U85A5_ARATH UDP-glycosyltransferase 85A5 OS=Arabidopsis thaliana GN=UGT85A5 PE=2 SV=1	AT1G22370	GO:0008152	metabolic_process	GO:0015020 GO:0016757 GO:0016758	glucuronosyltransferase_activity transferase_activity,_transferring_glycosyl_groups transferase_activity,_transferring_hexosyl_groups
contig_28319	1373	0	32	0	0	0	0	0	435	2	0	0	0	cassava4.1	0	66	AT1G61680.2	0	TPS14 | terpene synthase 14 |	B9T536	0	51	TPS10_RICCO Terpene synthase 10 OS=Ricinus communis GN=TPS10 PE=2 SV=1	AT1G61680	GO:0008152 GO:0043693	metabolic_process monoterpene_biosynthetic_process	GO:0000287 GO:0010333 GO:0016829 GO:0034007	S-linalool_synthase_activity lyase_activity magnesium_ion_binding terpene_synthase_activity
contig_28320	1336	0	33	0	0	0	0	0	447	2	0	0	0	Medtr2g064425.1	0	31	AT4G16740.2	0	ATTPS03, TPS03 | terpene synthase 03 |	Q94G53	0	53	QH6_ARTAN (-)-beta-pinene synthase,chloroplastic OS=Artemisia annua GN=QH6 PE=1 SV=1	AT4G16740	GO:0006863 GO:0008152 GO:0009611 GO:0009625 GO:0009753 GO:0016106 GO:0080027	metabolic_process purine_nucleobase_transport response_to_herbivore response_to_insect response_to_jasmonic_acid_stimulus response_to_wounding sesquiterpenoid_biosynthetic_process	GO:0000287 GO:0010333 GO:0016829 GO:0034768 GO:0050551 GO:0052578	(E)-beta-ocimene_synthase_activity alpha-farnesene_synthase_activity lyase_activity magnesium_ion_binding myrcene_synthase_activity terpene_synthase_activity
contig_28541	776	10	3	0	40	2	304	4	0	0	28	2	376	Medtr4g101330.1	0	51	AT1G12090.1	0	ELP | extensin-like protein |	P14009	0	44	14KD_DAUCA 14 kDa proline-rich protein DC2.15 OS=Daucus carota PE=2 SV=1	AT1G12090	GO:0000271 GO:0006869 GO:0007389 GO:0008361 GO:0009825 GO:0009926 GO:0009932 GO:0010015 GO:0010817 GO:0019344 GO:0040007 GO:0043481 GO:0048767 GO:0071555	anthocyanin_accumulation_in_tissues_in_response_to_UV_light auxin_polar_transport cell_tip_growth cell_wall_organization cysteine_biosynthetic_process growth lipid_transport multidimensional_cell_growth pattern_specification_process polysaccharide_biosynthetic_process regulation_of_cell_size regulation_of_hormone_levels root_hair_elongation root_morphogenesis	GO:0008289	lipid_binding
contig_28542	772	3	5	0	37	2	455	1	1	0	34	7	657	Medtr4g101280.1	0	56	AT4G12510.1	0	Bifunctional inhibitor/lipid-transfer protein/seed storage 2S albumin superfamily protein		0	40		AT4G12510	GO:0006869	lipid_transport	GO:0008289	lipid_binding
contig_28815	976	0	45	0	0	0	0	0	717	0	0	0	0				AT4G16730.1	0	TPS02 | terpene synthase 02 |	Q2XSC4	0	48	LABER_LAVAN Exo-alpha-bergamotene synthase OS=Lavandula angustifolia PE=1 SV=1	AT4G16730	GO:0008152	metabolic_process	GO:0000287 GO:0010333 GO:0016829	lyase_activity magnesium_ion_binding terpene_synthase_activity
contig_28816	346	0	22	0	0	0	0	0	367	0	0	0	0	cassava4.1	0	17				Q93X23	0	49	MYRS_QUEIL Myrcene synthase, chloroplastic OS=Quercus ilex PE=1 SV=1
contig_28817	864	0	53	0	0	0	0	0	891	0	0	0	0	Medtr8g057020.1	0	41	AT4G16740.2	0	ATTPS03, TPS03 | terpene synthase 03 |	Q93X23	0	47	MYRS_QUEIL Myrcene synthase, chloroplastic OS=Quercus ilex PE=1 SV=1	AT4G16740	GO:0006863 GO:0008152 GO:0009611 GO:0009625 GO:0009753 GO:0016106 GO:0080027	metabolic_process purine_nucleobase_transport response_to_herbivore response_to_insect response_to_jasmonic_acid_stimulus response_to_wounding sesquiterpenoid_biosynthetic_process	GO:0000287 GO:0010333 GO:0016829 GO:0034768 GO:0050551 GO:0052578	(E)-beta-ocimene_synthase_activity alpha-farnesene_synthase_activity lyase_activity magnesium_ion_binding myrcene_synthase_activity terpene_synthase_activity
contig_28875	373	0	337	0	0	0	0	0	534	0	0	1	0
contig_30061	1331	28	4	7	0	9	1	11	594	2	0	4	1	Medtr5g074680.1	0	60	AT4G35160.1	0	O-methyltransferase family protein	B6VJS4	0	58	ROMT_VITVI Trans-resveratrol di-O-methyltransferase OS=Vitis vinifera GN=ROMT PE=1 SV=2	AT4G35160			GO:0008168 GO:0008171 GO:0046983	O-methyltransferase_activity methyltransferase_activity protein_dimerization_activity
contig_30258	169	73	65	326	0	64	0	326	131	998	0	295	0	Medtr2g006290.1	0	15
contig_31660	192	0	244	0	0	0	0	0	396	0	0	0	0	Medtr6g013435.1	0	18	AT3G50740.1	0	UGT72E1 | UDP-glucosyl transferase 72E1 |	Q9ZWJ3	0	67	U85A2_ARATH UDP-glycosyltransferase 85A2 OS=Arabidopsis thaliana GN=UGT85A2 PE=2 SV=1	AT3G50740	GO:0006520 GO:0006569 GO:0008152 GO:0009684 GO:0009808 GO:0010167 GO:0015706	cellular_amino_acid_metabolic_process indoleacetic_acid_biosynthetic_process lignin_metabolic_process metabolic_process nitrate_transport response_to_nitrate tryptophan_catabolic_process	GO:0008194 GO:0016757 GO:0016758 GO:0047209	UDP-glycosyltransferase_activity coniferyl-alcohol_glucosyltransferase_activity transferase_activity,_transferring_glycosyl_groups transferase_activity,_transferring_hexosyl_groups
contig_3197	609	3	2	1	1122	8	1929	5	6	5	844	15	1662	Medtr1g094130.2	0	19
contig_32887	894	199	584	86	0	198	0	272	393	56	0	266	0	Medtr4g029350.1	0	30				O23758	0	84	NLTP_CICAR Non-specific lipid-transfer protein OS=Cicer arietinum PE=3 SV=1
contig_33261	2272	182	239	367	1	131	0	96	164	330	0	149	0	Medtr4g131180.1	0	51	AT2G24270.3	0	ALDH11A3 | aldehyde dehydrogenase 11A3 |	P81406	0	79	GAPN_PEA NADP-dependent glyceraldehyde-3-phosphate dehydrogenase OS=Pisum sativum GN=GAPN PE=1 SV=1	AT2G24270	GO:0008152 GO:0009902 GO:0019344 GO:0055114	chloroplast_relocation cysteine_biosynthetic_process metabolic_process oxidation-reduction_process	GO:0004028 GO:0008886 GO:0016491	3-chloroallyl_aldehyde_dehydrogenase_activity glyceraldehyde-3-phosphate_dehydrogenase_(NADP+)_(non-phosphorylating)_activity oxidoreductase_activity
contig_34038	1502	295	534	121	95	119	747	212	424	91	100	146	947	Medtr7g103030.1	0	21	AT2G36830.1	0	GAMMA-TIP, TIP1;1, GAMMA-TIP1 | gamma tonoplast intrinsic protein |	Q9FY14	0	100	TIP1_MEDTR Probable aquaporin TIP-type OS=Medicago truncatula GN=AQP1 PE=1 SV=1	AT2G36830	GO:0006096 GO:0006598 GO:0006810 GO:0006816 GO:0006833 GO:0006972 GO:0007030 GO:0009266 GO:0009269 GO:0009409 GO:0009651 GO:0009698 GO:0009737 GO:0009740 GO:0015840 GO:0042398 GO:0046686 GO:0055085 GO:0080170	Golgi_organization calcium_ion_transport cellular_modified_amino_acid_biosynthetic_process gibberellic_acid_mediated_signaling_pathway glycolysis hydrogen_peroxide_transmembrane_transport hyperosmotic_response phenylpropanoid_metabolic_process polyamine_catabolic_process response_to_abscisic_acid_stimulus response_to_cadmium_ion response_to_cold response_to_desiccation response_to_salt_stress res…	GO:0005215 GO:0015204 GO:0015250	transporter_activity urea_transmembrane_transporter_activity water_channel_activity
contig_34630	626	0	1134	9	5	0	20	0	466	5	13	0	19	Medtr1g025220.1	0	26	AT1G75750.1	0	GASA1 | GAST1 protein homolog 1 |	Q93X17	0	68	SNAK2_SOLTU Snakin-2 OS=Solanum tuberosum GN=SN2 PE=1 SV=1	AT1G75750	GO:0000271 GO:0006569 GO:0009684 GO:0009737 GO:0009739 GO:0009741 GO:0009825 GO:0009826 GO:0009932 GO:0010817 GO:0043481 GO:0048767 GO:0071555	anthocyanin_accumulation_in_tissues_in_response_to_UV_light cell_tip_growth cell_wall_organization indoleacetic_acid_biosynthetic_process multidimensional_cell_growth polysaccharide_biosynthetic_process regulation_of_hormone_levels response_to_abscisic_acid_stimulus response_to_brassinosteroid_stimulus response_to_gibberellin_stimulus root_hair_elongation tryptophan_catabolic_process unidimension…	GO:0003674	molecular_function
contig_37409	122	0	0	0	535	0	0	0	0	0	1155	0	0
contig_37433	142	0	0	0	229	0	0	0	0	0	444	0	0
contig_37442	177	0	0	0	787	0	0	0	0	0	973	0	0	Medtr4g065510.1	0	55
contig_37444	116	0	0	0	799	0	0	0	0	0	1479	0	0
contig_37461	106	0	0	0	68	0	0	0	0	0	586	0	0	Medtr4g065410.1	0	20
contig_37470	133	0	0	0	763	0	1	0	0	0	1220	0	0	Medtr5g080400.1	0	10				P28010	0	79	LGB4_MEDSA Leghemoglobin OS=Medicago sativa GN=LB3 PE=2 SV=1
contig_37477	190	0	0	0	2081	0	3	0	0	0	1121	0	0
contig_37546	186	0	0	0	10	0	0	0	0	0	6604	0	1
contig_37581	340	0	0	0	1321	0	0	0	0	0	740	0	0	Medtr0115s0030.1	0	36
contig_37662	269	0	0	0	896	0	1	0	0	0	2597	0	1
contig_37677	271	0	0	0	600	0	0	0	0	0	1023	0	0
contig_37679	671	0	0	0	405	0	0	0	0	0	631	0	0	Medtr2g044310.1	0	37
contig_37680	762	0	0	0	867	0	0	0	0	0	1426	0	0	Medtr2g044330.1	0	63
contig_37695	505	0	0	0	268	0	0	0	0	0	820	0	0	Medtr6g038480.1	0	84
contig_37696	429	0	0	0	445	0	0	0	0	0	1021	0	0	Medtr6g038290.1	0	31
contig_37755	590	0	0	0	294	0	0	0	0	0	656	0	0	Medtr0032s0170.1	0	23
contig_37809	1009	0	0	0	357	0	0	0	0	0	535	0	0	Medtr1g042940.1	0	27
contig_37829	607	0	0	0	314	0	0	0	0	0	415	0	0	Medtr7g045520.1	0	37
contig_37836	170	0	0	0	492	0	0	0	0	0	875	0	0	Medtr6g453200.1	0	29
contig_37837	188	0	0	0	612	0	0	0	0	0	800	0	0
contig_37845	591	0	0	0	450	0	1	0	0	0	768	0	0	Medtr3g012380.2	0	48
contig_37965	489	0	0	0	636	0	0	0	0	0	1070	0	0	Medtr1g055035.1	0	25
contig_38022	814	0	0	0	227	0	0	0	0	0	456	0	0	Medtr3g065710.1	0	52
contig_38024	970	0	0	0	161	0	0	0	0	0	326	0	0	Medtr3g065710.1	0	52
contig_38025	781	0	0	0	271	0	0	0	0	0	415	0	0	Medtr3g065690.1	0	36
contig_38031	123	0	0	0	359	0	0	0	0	0	376	0	0
contig_38038	579	0	0	0	259	0	0	0	0	0	382	0	0	Medtr7g056493.1	0	23
contig_38073	763	0	0	0	460	0	0	0	0	0	669	0	0	Medtr5g056185.1	0	13
contig_38074	352	0	0	0	89	0	0	0	0	0	533	0	0	Medtr5g061275.1	0	70
contig_38080	505	0	0	0	360	0	0	0	0	0	426	0	0	Medtr3g053600.1	0	43
contig_3813	2016	254	66	437	0	187	1	169	33	367	0	143	1	Medtr5g097280.1	0	75	AT2G05100.1	0	LHCB2.1, LHCB2 | photosystem II light harvesting complex gene 2.1 |	P27520	0	91	CB215_PEA Chlorophyll a-b binding protein 215, chloroplastic OS=Pisum sativum GN=CAB215 PE=1 SV=1	AT2G05100	GO:0009637 GO:0009765 GO:0010114 GO:0010218 GO:0015979	photosynthesis photosynthesis,_light_harvesting response_to_blue_light response_to_far_red_light response_to_red_light	GO:0016168	chlorophyll_binding
contig_38211	747	0	0	0	243	0	0	0	0	0	325	0	0	Medtr6g463320.1	0	37
contig_38251	1206	422	19	32	65	167	663	383	51	31	146	233	1480	Medtr2g081610.1	0	67	AT5G25610.1	0	RD22, ATRD22 | BURP domain-containing protein |	P21747	0	43	EA92_VICFA Embryonic abundant protein USP92 OS=Vicia faba PE=2 SV=1	AT5G25610	GO:0009269 GO:0009409 GO:0009651 GO:0009737	response_to_abscisic_acid_stimulus response_to_cold response_to_desiccation response_to_salt_stress	GO:0045735	nutrient_reservoir_activity
contig_38341	1050	0	0	1	35	4	302	0	0	1	84	6	450	Medtr1g079490.1	0	64	AT3G05950.1	0	RmlC-like cupins superfamily protein	Q9SFF9	0	69	GL17_ARATH Germin-like protein subfamily 1 member 7 OS=Arabidopsis thaliana GN=At3g05950 PE=2 SV=1	AT3G05950	GO:0008150	biological_process	GO:0030145 GO:0045735	manganese_ion_binding nutrient_reservoir_activity
contig_38363	460	0	0	0	158	0	0	0	0	0	493	0	0	Medtr3g466130.1	0	75
contig_38413	296	0	0	0	378	0	0	0	0	0	597	0	0
contig_38480	394	0	0	0	211	0	0	0	0	0	635	0	0	Medtr6g061820.1	0	97
contig_38505	509	0	0	0	588	0	0	0	0	0	700	0	0	Medtr7g022430.1	0	53
contig_38579	202	0	0	0	581	0	0	0	0	0	1623	0	0	Medtr6g038600.1	0	40
contig_38682	499	0	0	0	143	0	0	0	0	0	357	0	0	Medtr2g073170.1	0	34
contig_38685	628	11	2	8	121	119	452	21	4	11	255	134	843
contig_38855	650	0	0	0	130	0	0	0	0	0	384	0	0	Medtr5g083255.1	0	44
contig_38871	721	0	0	0	300	0	0	0	0	0	368	0	0
contig_38909	605	0	0	0	422	0	0	0	0	0	330	0	0
contig_39018	789	0	0	0	209	0	0	0	1	0	425	0	0
contig_39378	220	0	0	0	392	0	1	0	0	0	450	0	1
contig_39505	302	0	0	0	266	0	0	0	0	0	384	0	0	Medtr4g035725.1	0	35
contig_39586	472	0	0	0	128	0	0	0	0	0	353	0	0	Medtr7g033740.1	0	56
contig_39716	353	0	0	0	352	0	0	0	0	0	1041	0	0	Medtr7g029760.1	0	47
contig_39976	222	0	0	0	264	0	1	0	0	0	422	0	0	Medtr6g025330.1	0	33
contig_39999	281	0	0	0	320	0	0	0	0	0	529	0	0	Medtr3g030420.1	0	43
contig_40229	390	0	0	0	200	0	0	0	0	0	352	0	0	Medtr6g044562.1	0	60
contig_40243	720	423	190	14	26	66	76	448	344	10	17	112	93	Medtr3g008840.1	0	61	AT5G62350.1	0	Plant invertase/pectin methylesterase inhibitor superfamily protein	P17407	0	56	21KD_DAUCA 21 kDa protein OS=Daucus carota PE=2 SV=1	AT5G62350	GO:0006096 GO:0006833 GO:0006972 GO:0007030 GO:0009266 GO:0009651 GO:0046686	Golgi_organization glycolysis hyperosmotic_response response_to_cadmium_ion response_to_salt_stress response_to_temperature_stimulus water_transport	GO:0004857 GO:0030599 GO:0046910	enzyme_inhibitor_activity pectinesterase_activity pectinesterase_inhibitor_activity
contig_405	1404	169	53	791	0	133	0	114	27	647	0	120	0	Medtr7g111860.1	0	85	AT1G09340.1	0	CRB, CSP41B, HIP1.3 | chloroplast RNA binding |	Q9SA52	0	86	CP41B_ARATH Chloroplast stem-loop binding protein of 41 kDa b, chloroplastic OS=Arabidopsis thaliana GN=CSP41B PE=1 SV=1	AT1G09340	GO:0000165 GO:0005996 GO:0006098 GO:0006364 GO:0006612 GO:0006636 GO:0007623 GO:0009409 GO:0009595 GO:0009611 GO:0009637 GO:0009657 GO:0009658 GO:0009697 GO:0009814 GO:0009853 GO:0009862 GO:0009867 GO:0009902 GO:0009965 GO:0010027 GO:0010114 GO:0010200 GO:0010207 GO:0010218 GO:0010310 GO:0010363 GO:0015995 GO:0016117 GO:0018119 GO:0019288 GO:0019684 GO:0030154 GO:0031348 GO:0032544 GO:0034660 GO:…	MAPK_cascade carotenoid_biosynthetic_process cell_differentiation cellular_response_to_water_deprivation chlorophyll_biosynthetic_process chloroplast_organization chloroplast_relocation circadian_rhythm defense_response,_incompatible_interaction defense_response_to_bacterium defense_response_to_fungus detection_of_biotic_stimulus isopentenyl_diphosphate_biosynthetic_process,_mevalonate-independen…	GO:0003723 GO:0005515	RNA_binding protein_binding
contig_40576	171	0	0	0	171	0	0	0	0	0	453	0	0	Medtr3g021040.1	0	48
contig_40633	314	0	0	0	273	0	1	0	0	0	744	0	0	Medtr6g038290.1	0	34
contig_40716	668	1	0	0	22	1	413	9	0	0	7	1	348	Medtr4g069810.1	0	37
contig_40721	190	1720	689	13	61	826	742	311	391	9	10	464	197
contig_4141	2088	185	412	8	1	8	27	198	591	2	0	2	23	Medtr2g098250.1	0	69	AT3G20820.1	0	Leucine-rich repeat (LRR) family protein	Q00874	0	60	DR100_ARATH DNA-damage-repair/toleration protein DRT100 OS=Arabidopsis thaliana GN=DRT100 PE=2 SV=2	AT3G20820	GO:0006952 GO:0007165	defense_response signal_transduction
contig_41410	306	0	0	0	11	0	0	0	0	0	875	0	0
contig_41411	362	0	0	0	27	0	0	0	0	0	1884	0	0
contig_41543	420	3	1	1	18	3	356	4	1	1	15	4	448	Medtr2g029910.1	0	29	AT4G08770.1	0	Prx37 | Peroxidase superfamily protein |	Q9LDN9	0	61	PER37_ARATH Peroxidase 37 OS=Arabidopsis thaliana GN=PER37 PE=2 SV=1	AT4G08770	GO:0006979 GO:0009684 GO:0042742 GO:0045926 GO:0055114	defense_response_to_bacterium indoleacetic_acid_biosynthetic_process negative_regulation_of_growth oxidation-reduction_process response_to_oxidative_stress	GO:0004601 GO:0020037	heme_binding peroxidase_activity
contig_41676	188	0	0	0	245	0	0	0	0	0	419	0	0	Medtr1g042940.1	0	14
contig_41929	236	1	22	22	7	9	522	1	67	25	2	13	364	Medtr6g034905.1	0	21
contig_4226	1671	241	80	479	0	152	0	154	47	529	2	129	0	Medtr6g060175.1	0	45	AT4G10340.1	0	LHCB5 | light harvesting complex of photosystem II 5 |	Q9XF89	0	80	CB5_ARATH Chlorophyll a-b binding protein CP26, chloroplastic OS=Arabidopsis thaliana GN=LHCB5 PE=2 SV=1	AT4G10340	GO:0006364 GO:0009637 GO:0009644 GO:0009744 GO:0009765 GO:0010114 GO:0010155 GO:0010196 GO:0010218 GO:0015979 GO:0019344	cysteine_biosynthetic_process nonphotochemical_quenching photosynthesis photosynthesis,_light_harvesting rRNA_processing regulation_of_proton_transport response_to_blue_light response_to_far_red_light response_to_high_light_intensity response_to_red_light response_to_sucrose_stimulus	GO:0016168	chlorophyll_binding
contig_43683	349	95	1	4	10	33	173	68	17	13	25	49	352
contig_43686	292	717	157	1299	0	388	0	489	54	830	0	301	0	Medtr6g018310.1	0	15
contig_43745	2035	176	86	466	0	102	0	117	44	440	0	99	0	Medtr3g115920.1	0	28	AT3G26650.1	0	GAPA, GAPA-1 | glyceraldehyde 3-phosphate dehydrogenase A subunit |	P12858	0	66	G3PA_PEA Glyceraldehyde-3-phosphate dehydrogenase A, chloroplastic OS=Pisum sativum GN=GAPA PE=2 SV=2	AT3G26650	GO:0006006 GO:0006096 GO:0006364 GO:0009409 GO:0009416 GO:0009637 GO:0009644 GO:0009657 GO:0009744 GO:0009749 GO:0010114 GO:0010155 GO:0010207 GO:0010218 GO:0018119 GO:0019253 GO:0042742 GO:0055114	defense_response_to_bacterium glucose_metabolic_process glycolysis oxidation-reduction_process peptidyl-cysteine_S-nitrosylation photosystem_II_assembly plastid_organization rRNA_processing reductive_pentose-phosphate_cycle regulation_of_proton_transport response_to_blue_light response_to_cold response_to_far_red_light response_to_glucose_stimulus response_to_high_light_intensity response_to_ligh…	GO:0000166 GO:0005515 GO:0016620 GO:0050661 GO:0051287	NADP_binding NAD_binding nucleotide_binding oxidoreductase_activity,_acting_on_the_aldehyde_or_oxo_group_of_donors,_NAD_or_NADP_as_acceptor protein_binding
contig_43789	1292	163	67	402	0	130	0	105	59	413	0	111	0	AT5G28450.1	0	28	AT5G28450.1	0	Chlorophyll A-B binding family protein	P10708	0	59	CB12_SOLLC Chlorophyll a-b binding protein 7, chloroplastic OS=Solanum lycopersicum GN=CAB7 PE=3 SV=1	AT5G28450	GO:0009765 GO:0015979	photosynthesis photosynthesis,_light_harvesting	GO:0016168	chlorophyll_binding
contig_43819	944	110	44	282	0	98	0	85	43	367	0	97	0	Medtr5g098780.1	0	26	AT1G61520.3	0	LHCA3 | photosystem I light harvesting complex gene 3 |	P27522	0	94	CB13_SOLLC Chlorophyll a-b binding protein 8, chloroplastic OS=Solanum lycopersicum GN=CAB8 PE=3 SV=1	AT1G61520	GO:0009765 GO:0015979 GO:0019344	cysteine_biosynthetic_process photosynthesis photosynthesis,_light_harvesting	GO:0016168	chlorophyll_binding
contig_43820	510	113	43	312	0	93	0	77	46	395	0	94	0	Medtr5g098785.1	0	26				Q32904	0	79	CB23_PEA Chlorophyll a-b binding protein 3, chloroplastic OS=Pisum sativum GN=lhca3 PE=1 SV=1
contig_43884	1478	213	65	355	0	145	0	176	49	492	0	154	0	Medtr8g005175.2	0	36	AT4G05180.1	0	PSBQ, PSBQ-2, PSII-Q | photosystem II subunit Q-2 |	O22591	0	57	PSBQ_ONOVI Oxygen-evolving enhancer protein 3, chloroplastic OS=Onobrychis viciifolia GN=PSBQ PE=2 SV=1	AT4G05180	GO:0009853 GO:0015979 GO:0018119 GO:0030003 GO:0070838	cellular_cation_homeostasis divalent_metal_ion_transport peptidyl-cysteine_S-nitrosylation photorespiration photosynthesis	GO:0005509	calcium_ion_binding
contig_43960	1160	58	4	3	64	37	410	29	4	4	30	46	373	Medtr1g116947.1	0	9
contig_43994	872	131	46	321	0	80	0	101	38	378	0	89	0	Medtr3g095540.1	0	19	AT5G64040.2	0	PSAN | photosystem I reaction center subunit PSI-N, chloroplast, putative / PSI-N, putative (PSAN) |	P49107	0	92	PSAN_ARATH Photosystem I reaction center subunit N, chloroplastic OS=Arabidopsis thaliana GN=PSAN PE=1 SV=2	AT5G64040	GO:0006098 GO:0009773 GO:0015979 GO:0019344 GO:0019684 GO:0035304	cysteine_biosynthetic_process pentose-phosphate_shunt photosynthesis photosynthesis,_light_reaction photosynthetic_electron_transport_in_photosystem_I regulation_of_protein_dephosphorylation	GO:0005516	calmodulin_binding
contig_44010	1359	122	39	271	0	97	0	102	36	344	0	106	0	Medtr7g079900.1	0	26	AT4G12800.1	0	PSAL | photosystem I subunit l |	Q9SUI4	0	72	PSAL_ARATH Photosystem I reaction center subunit XI, chloroplastic OS=Arabidopsis thaliana GN=PSAL PE=1 SV=2	AT4G12800	GO:0006364 GO:0009657 GO:0010207 GO:0015979 GO:0019684 GO:0030003 GO:0070838	cellular_cation_homeostasis divalent_metal_ion_transport photosynthesis photosynthesis,_light_reaction photosystem_II_assembly plastid_organization rRNA_processing	GO:0003674	molecular_function
contig_44038	872	153	150	688	0	131	0	125	57	427	0	110	0	Medtr2g006290.1	0	48	AT1G60950.1	0	FED A, ATFD2 | 2Fe-2S ferredoxin-like superfamily protein |	P09911	0	72	FER1_PEA Ferredoxin-1, chloroplastic OS=Pisum sativum GN=PETF PE=1 SV=2	AT1G60950	GO:0009416 GO:0009637 GO:0009644 GO:0009744 GO:0009767 GO:0009773 GO:0010114 GO:0010155 GO:0010207 GO:0010218 GO:0022900 GO:0042742	defense_response_to_bacterium electron_transport_chain photosynthetic_electron_transport_chain photosynthetic_electron_transport_in_photosystem_I photosystem_II_assembly regulation_of_proton_transport response_to_blue_light response_to_far_red_light response_to_high_light_intensity response_to_light_stimulus response_to_red_light response_to_sucrose_stimulus	GO:0009055 GO:0051536 GO:0051537	2_iron,_2_sulfur_cluster_binding electron_carrier_activity iron-sulfur_cluster_binding
contig_44103	349	75	38	7	124	117	798	69	13	3	51	94	500	Medtr4g029600.1	0	12
contig_44167	900	260	44	3	0	60	0	379	43	2	1	82	1	Eucgr.B02928.1	0	62
contig_44174	174	653	957	871	609	666	780	332	489	579	294	453	380
contig_44458	155	62	5	7	17	23	1023	26	8	11	11	25	379	Medtr1g033080.1	0	3
contig_44604	720	2	1	23	88	15	254	2	1	7	32	27	323	Medtr2g035100.1	0	49				Q43560	0	99	PR1_MEDSA Class-10 pathogenesis-related protein 1 OS=Medicago sativa GN=MSPR10-1 PE=2 SV=1
contig_45014	2175	11	734	24	0	7	1	5	435	31	0	4	1	Medtr3g062540.1	0	74	AT2G30520.1	0	RPT2 | Phototropic-responsive NPH3 family protein |	Q682S0	0	64	RPT2_ARATH Root phototropism protein 2 OS=Arabidopsis thaliana GN=RPT2 PE=1 SV=2	AT2G30520	GO:0006816 GO:0007030 GO:0009416 GO:0009638 GO:0009651 GO:0009954 GO:0010227 GO:0019344 GO:0048439	Golgi_organization calcium_ion_transport cysteine_biosynthetic_process floral_organ_abscission flower_morphogenesis phototropism proximal/distal_pattern_formation response_to_light_stimulus response_to_salt_stress	GO:0004871	signal_transducer_activity
contig_45121	346	0	0	0	1495	4	3	0	0	0	707	0	0
contig_45709	141	0	0	0	571	1	1	0	0	0	1439	0	1	Medtr2g069283.1	0	17
contig_45714	192	466	591	535	444	487	429	534	517	613	342	593	429							P0CH32	0	81	UBQ4_ARATH Polyubiquitin 4 OS=Arabidopsis thaliana GN=UBQ4 PE=1 SV=1
contig_45719	1098	77	33	26	24	327	32	128	16	15	16	330	33	Medtr3g092900.1	0	42	AT5G54160.1	0	ATOMT1, OMT1 | O-methyltransferase 1 |	P28002	0	98	COMT1_MEDSA Caffeic acid 3-O-methyltransferase OS=Medicago sativa PE=1 SV=1	AT5G54160	GO:0006598 GO:0009611 GO:0009698 GO:0009805 GO:0009809 GO:0009963 GO:0016126 GO:0042398 GO:0051555	cellular_modified_amino_acid_biosynthetic_process coumarin_biosynthetic_process flavonol_biosynthetic_process lignin_biosynthetic_process phenylpropanoid_metabolic_process polyamine_catabolic_process positive_regulation_of_flavonoid_biosynthetic_process response_to_wounding sterol_biosynthetic_process	GO:0030744 GO:0030755 GO:0033799 GO:0047763	caffeate_O-methyltransferase_activity luteolin_O-methyltransferase_activity myricetin_3'-O-methyltransferase_activity quercetin_3-O-methyltransferase_activity
contig_46390	753	127	28	2	0	16	7	385	45	2	0	64	3	Glyma.16G079800.1	0	22				P85524	0	39	KIRO_ACTDE Kirola OS=Actinidia deliciosa PE=1 SV=1
contig_46624	960	5	0	0	1898	1	8	4	0	0	1972	1	4	Medtr3g089005.1	0	47	AT2G02850.1	0	ARPN | plantacyanin |	Q8LG89	0	54	BABL_ARATH Basic blue protein OS=Arabidopsis thaliana GN=ARPN PE=2 SV=2	AT2G02850	GO:0009640 GO:0009737 GO:0009793 GO:0009845 GO:0009856 GO:0009909 GO:0009933 GO:0010162 GO:0010182 GO:0010228 GO:0016567 GO:0019915 GO:0048653 GO:0050826	anther_development embryo_development_ending_in_seed_dormancy lipid_storage meristem_structural_organization photomorphogenesis pollination protein_ubiquitination regulation_of_flower_development response_to_abscisic_acid_stimulus response_to_freezing seed_dormancy_process seed_germination sugar_mediated_signaling_pathway vegetative_to_reproductive_phase_transition_of_meristem	GO:0005507 GO:0009055	copper_ion_binding electron_carrier_activity
contig_47087	228	0	173	0	489	0	64	0	613	0	855	0	230	Medtr5g464490.1	0	18
contig_47646	1216	0	153	1	1	0	2	0	331	0	1	0	4	Medtr7g011470.2	0	43	AT1G22370.2	0	AtUGT85A5, UGT85A5 | UDP-glucosyl transferase 85A5 |	Q9LMF0	0	53	U85A5_ARATH UDP-glycosyltransferase 85A5 OS=Arabidopsis thaliana GN=UGT85A5 PE=2 SV=1	AT1G22370	GO:0008152	metabolic_process	GO:0015020 GO:0016757 GO:0016758	glucuronosyltransferase_activity transferase_activity,_transferring_glycosyl_groups transferase_activity,_transferring_hexosyl_groups
contig_48207	506	0	0	0	9488	0	3	0	0	0	5002	0	1	Medtr6g463200.1	0	80
contig_48639	2199	0	0	0	1272	0	11	1	0	1	690	1	10	Medtr3g464580.1	0	85	AT3G47340.1	0	ASN1, DIN6, AT-ASN1 | glutamine-dependent asparagine synthase 1 |	P19251	0	93	ASNS1_PEA Asparagine synthetase, nodule [glutamine-hydrolyzing] OS=Pisum sativum GN=AS1 PE=2 SV=3	AT3G47340	GO:0006529 GO:0009063 GO:0009416 GO:0009646 GO:0009744 GO:0009749 GO:0009750 GO:0043617	asparagine_biosynthetic_process cellular_amino_acid_catabolic_process cellular_response_to_sucrose_starvation response_to_absence_of_light response_to_fructose_stimulus response_to_glucose_stimulus response_to_light_stimulus response_to_sucrose_stimulus	GO:0004066	asparagine_synthase_(glutamine-hydrolyzing)_activity
contig_48929	125	216	1106	430	2	361	2	343	1585	532	3	523	4	Medtr1g098680.1	0	6
contig_49317	506	0	0	0	3370	0	3	0	0	0	3410	0	2	Medtr1g090820.1	0	57	AT3G10520.1	0	AHB2, GLB2, ARATH GLB2, NSHB2, ATGLB2, HB2 | haemoglobin 2 |	P93848	0	73	LGB2_VICFA Leghemoglobin 29 OS=Vicia faba GN=LB29 PE=2 SV=1	AT3G10520	GO:0006631 GO:0009735 GO:0015671 GO:0019432	fatty_acid_metabolic_process oxygen_transport response_to_cytokinin_stimulus triglyceride_biosynthetic_process	GO:0005344 GO:0005506 GO:0019825 GO:0020037	heme_binding iron_ion_binding oxygen_binding oxygen_transporter_activity
contig_49366	583	0	0	0	1515	1	3	0	0	0	1922	0	1	Medtr2g069283.1	0	32
contig_50136	374	0	0	0	3922	0	2	0	0	0	5114	0	1	Medtr6g445080.1	0	49
contig_50338	243	0	0	0	1602	0	2	0	0	0	1798	0	1	Medtr3g065710.1	0	100
contig_50527	249	0	0	0	7960	0	4	0	0	0	5846	0	1	Medtr7g027180.1	0	29
contig_50664	143	0	0	0	2910	0	2	0	0	0	8903	0	1	Medtr5g041610.1	0	17	AT3G10520.1	0	AHB2, GLB2, ARATH GLB2, NSHB2, ATGLB2, HB2 | haemoglobin 2 |	P28010	0	94	LGB4_MEDSA Leghemoglobin OS=Medicago sativa GN=LB3 PE=2 SV=1	AT3G10520	GO:0006631 GO:0009735 GO:0015671 GO:0019432	fatty_acid_metabolic_process oxygen_transport response_to_cytokinin_stimulus triglyceride_biosynthetic_process	GO:0005344 GO:0005506 GO:0019825 GO:0020037	heme_binding iron_ion_binding oxygen_binding oxygen_transporter_activity
contig_50721	137	0	0	0	1021	0	1	0	0	0	2057	0	1	Medtr6g038290.1	0	20
contig_50726	122	0	0	0	954	0	2	0	0	0	603	0	1	Medtr3g055450.1	0	13
contig_50943	1634	180	4	3	0	191	2	478	8	3	0	387	5	Medtr2g084985.1	0	70	AT5G22580.1	0	Stress responsive A/B Barrel Domain	Q9FK81	0	66	Y5258_ARATH Uncharacterized protein At5g22580 OS=Arabidopsis thaliana GN=At5g22580 PE=1 SV=1	AT5G22580	GO:0008150	biological_process	GO:0003674	molecular_function
contig_50969	1645	86	29	181	0	64	0	145	53	409	0	130	0	Medtr6g033320.1	0	31	AT3G54890.4	0	LHCA1 | photosystem I light harvesting complex gene 1 |	Q01667	0	83	CAB6_ARATH Chlorophyll a-b binding protein 6, chloroplastic OS=Arabidopsis thaliana GN=LHCA1 PE=1 SV=1	AT3G54890	GO:0006364 GO:0009637 GO:0009644 GO:0009744 GO:0009765 GO:0009768 GO:0010114 GO:0010155 GO:0010218 GO:0015979	photosynthesis photosynthesis,_light_harvesting photosynthesis,_light_harvesting_in_photosystem_I rRNA_processing regulation_of_proton_transport response_to_blue_light response_to_far_red_light response_to_high_light_intensity response_to_red_light response_to_sucrose_stimulus	GO:0016168	chlorophyll_binding
contig_50995	1209	319	18	4	1	280	41	372	11	3	0	422	57	Medtr5g004980.1	0	19
contig_50996	1546	494	168	16	9	13	7	401	83	18	3	3	10	Medtr8g014650.1	0	69	AT4G25150.1	0	HAD superfamily, subfamily IIIB acid phosphatase	P15490	0	53	VSPA_SOYBN Stem 28 kDa glycoprotein OS=Glycine max GN=VSPA PE=2 SV=1	AT4G25150			GO:0003993	acid_phosphatase_activity
contig_51111	1884	426	18	104	14	140	75	472	14	82	6	130	90	Medtr4g085480.1	0	51	AT1G49750.1	0	Leucine-rich repeat (LRR) family protein	Q8W3M4	0	45	Y4744_ARATH Uncharacterized protein At4g06744 OS=Arabidopsis thaliana GN=At4g06744 PE=2 SV=1	AT1G49750	GO:0006995	cellular_response_to_nitrogen_starvation
contig_51219	942	31	35	42	6	56	11	410	137	181	33	418	143	Medtr6g015780.1	0	54
contig_52537	820	134	49	35	107	105	98	475	110	51	254	231	316	Medtr4g070600.1	0	38	AT2G21580.2	0	Ribosomal protein S25 family protein	Q9SIK2	0	86	RS252_ARATH 40S ribosomal protein S25-2 OS=Arabidopsis thaliana GN=RPS25B PE=2 SV=1	AT2G21580	GO:0001510 GO:0006412	RNA_methylation translation	GO:0003735	structural_constituent_of_ribosome
contig_53528	773	4	0	0	174	0	393	3	0	0	111	0	486	Medtr4g069220.1	0	48	AT5G48490.1	0	Bifunctional inhibitor/lipid-transfer protein/seed storage 2S albumin superfamily protein	Q8W453	0	36	DIR1_ARATH Putative lipid-transfer protein DIR1 OS=Arabidopsis thaliana GN=DIR1 PE=1 SV=1	AT5G48490	GO:0006869	lipid_transport	GO:0008289	lipid_binding
contig_53898	856	93	392	150	1	196	1	159	626	209	2	316	2	Medtr1g098680.1	0	10
contig_53948	1868	480	423	3	3	25	7	513	131	1	1	2	6	Medtr1g011800.1	0	78	AT5G11420.1	0	Protein of unknown function, DUF642					AT5G11420	GO:0008150	biological_process	GO:0003674	molecular_function
contig_54051	804	343	111	778	0	299	0	534	130	1000	0	406	1	Medtr1g070495.1	0	68	AT2G30570.1	0	PSBW | photosystem II reaction center W |	Q41387	0	59	PSBW_SPIOL Photosystem II reaction center W protein, chloroplastic OS=Spinacia oleracea GN=psbW PE=1 SV=1	AT2G30570	GO:0006364 GO:0009657 GO:0010207 GO:0015979 GO:0042549	photosynthesis photosystem_II_assembly photosystem_II_stabilization plastid_organization rRNA_processing	GO:0003674	molecular_function
contig_54075	986	361	261	341	323	282	308	592	514	392	342	545	426	Medtr4g075290.1	0	48	AT2G16600.1	0	ROC3 | rotamase CYP 3 |	Q8W171	0	83	CYP1_SOYBN Peptidyl-prolyl cis-trans isomerase 1 OS=Glycine max GN=Cyp1 PE=1 SV=1	AT2G16600	GO:0006457 GO:0007165	protein_folding signal_transduction	GO:0003755	peptidyl-prolyl_cis-trans_isomerase_activity
contig_54113	2871	128	26	2	0	15	0	335	45	2	1	61	2	Medtr8g045300.1	0	28
contig_54191	5155	115	137	267	246	140	177	580	123	142	453	695	155	Medtr0055s0120.1	0	14
contig_54392	697	459	186	1555	0	389	1	446	155	1440	0	463	1	Medtr3g086230.1	0	29	AT1G67740.1	0	PSBY, YCF32 | photosystem II BY |	P80470	0	51	PSBY_SPIOL Photosystem II core complex proteins psbY, chloroplastic OS=Spinacia oleracea GN=PSBY PE=1 SV=2	AT1G67740	GO:0006364 GO:0009657 GO:0010207 GO:0015979 GO:0019344 GO:0019684 GO:0035304	cysteine_biosynthetic_process photosynthesis photosynthesis,_light_reaction photosystem_II_assembly plastid_organization rRNA_processing regulation_of_protein_dephosphorylation	GO:0030145	manganese_ion_binding
contig_56404	1062	3	1052	0	4007	11	503	2	687	1	3527	40	628	Medtr3g436100.1	0	50				P62929	0	53	ALB1D_PEA Albumin-1 D OS=Pisum sativum PE=1 SV=1
contig_56572	2045	144	67	360	0	83	0	97	37	352	0	80	0	Medtr7g084800.1	0	31	AT1G12900.1	0	GAPA-2 | glyceraldehyde 3-phosphate dehydrogenase A subunit 2 |	P12858	0	87	G3PA_PEA Glyceraldehyde-3-phosphate dehydrogenase A, chloroplastic OS=Pisum sativum GN=GAPA PE=2 SV=2	AT1G12900	GO:0006006 GO:0006096 GO:0006364 GO:0009657 GO:0009773 GO:0010103 GO:0010207 GO:0015979 GO:0019684 GO:0035304 GO:0055114	glucose_metabolic_process glycolysis oxidation-reduction_process photosynthesis photosynthesis,_light_reaction photosynthetic_electron_transport_in_photosystem_I photosystem_II_assembly plastid_organization rRNA_processing regulation_of_protein_dephosphorylation stomatal_complex_morphogenesis	GO:0000166 GO:0016620 GO:0050661 GO:0051287	NADP_binding NAD_binding nucleotide_binding oxidoreductase_activity,_acting_on_the_aldehyde_or_oxo_group_of_donors,_NAD_or_NADP_as_acceptor
contig_56575	2118	67	114	429	32	75	47	41	104	595	18	109	39	Medtr3g115370.1	0	66	AT4G35090.1	0	CAT2 | catalase 2 |	P25890	0	93	CATA_PEA Catalase OS=Pisum sativum PE=1 SV=1	AT4G35090	GO:0005982 GO:0006979 GO:0006995 GO:0008219 GO:0009409 GO:0009416 GO:0009648 GO:0009970 GO:0016036 GO:0042744 GO:0045454 GO:0055114	cell_death cell_redox_homeostasis cellular_response_to_nitrogen_starvation cellular_response_to_phosphate_starvation cellular_response_to_sulfate_starvation hydrogen_peroxide_catabolic_process oxidation-reduction_process photoperiodism response_to_cold response_to_light_stimulus response_to_oxidative_stress starch_metabolic_process	GO:0004096 GO:0005515 GO:0020037 GO:0050897	catalase_activity cobalt_ion_binding heme_binding protein_binding
contig_56617	1161	35	675	450	4	321	581	64	526	391	6	341	485	Medtr3g086650.1	0	29
contig_56648	3420	171	206	212	42	21	13	80	549	73	7	8	11	Medtr8g018690.1	0	75	AT3G22400.1	0	LOX5 | PLAT/LH2 domain-containing lipoxygenase family protein |	P38414	0	80	LOX1_LENCU Linoleate 9S-lipoxygenase OS=Lens culinaris GN=LOX1.1 PE=1 SV=1	AT3G22400	GO:0002213 GO:0009611 GO:0009695 GO:0010311 GO:0034440 GO:0048364 GO:1900366	defense_response_to_insect jasmonic_acid_biosynthetic_process lateral_root_formation lipid_oxidation negative_regulation_of_defense_response_to_insect response_to_wounding root_development	GO:0016165	lipoxygenase_activity
contig_56682	2360	92	49	724	1	117	0	81	32	555	2	100	1	Medtr3g070100.1	0	43	AT3G55800.1	0	SBPASE | sedoheptulose-bisphosphatase |	O20252	0	61	S17P_SPIOL Sedoheptulose-1,7-bisphosphatase, chloroplastic OS=Spinacia oleracea PE=2 SV=1	AT3G55800	GO:0000023 GO:0000165 GO:0005975 GO:0005986 GO:0006098 GO:0006364 GO:0006612 GO:0009409 GO:0009595 GO:0009657 GO:0009697 GO:0009773 GO:0009814 GO:0009862 GO:0009867 GO:0010103 GO:0010200 GO:0010207 GO:0010310 GO:0010363 GO:0016051 GO:0019252 GO:0019253 GO:0019288 GO:0019344 GO:0019684 GO:0019760 GO:0019761 GO:0031348 GO:0035304 GO:0042742 GO:0043085 GO:0043900 GO:0050832	MAPK_cascade carbohydrate_biosynthetic_process carbohydrate_metabolic_process cysteine_biosynthetic_process defense_response,_incompatible_interaction defense_response_to_bacterium defense_response_to_fungus detection_of_biotic_stimulus glucosinolate_biosynthetic_process glucosinolate_metabolic_process isopentenyl_diphosphate_biosynthetic_process,_mevalonate-independent_pathway jasmonic_acid_medi…	GO:0042578 GO:0050278	phosphoric_ester_hydrolase_activity sedoheptulose-bisphosphatase_activity
contig_56776	1169	121	170	192	9	131	21	278	557	250	20	290	34	Medtr4g082860.1	0	28	AT2G03440.1	0	NRP1, ATNRP1 | nodulin-related protein 1 |					AT2G03440	GO:0009408 GO:0009409 GO:0009617 GO:0009738	abscisic_acid_mediated_signaling_pathway response_to_bacterium response_to_cold response_to_heat	GO:0003674	molecular_function
contig_57058	936	101	86	579	0	114	1	140	42	371	0	129	1	Medtr3g462990.1	0	55	AT3G47070.1	0	LOCATED IN: thylakoid, chloroplast thylakoid membrane, chloroplast, chloroplast envelope; EXPRESSED IN: 22 pl					AT3G47070	GO:0006364 GO:0009637 GO:0009902 GO:0010027 GO:0010114 GO:0010218 GO:0015979 GO:0030003 GO:0034660 GO:0070838	cellular_cation_homeostasis chloroplast_relocation divalent_metal_ion_transport ncRNA_metabolic_process photosynthesis rRNA_processing response_to_blue_light response_to_far_red_light response_to_red_light thylakoid_membrane_organization
contig_57527	718	0	655	4	3	0	14	0	723	6	8	0	11	Medtr1g025250.1	0	65	AT1G75750.2	0	GASA1 | GAST1 protein homolog 1 |	Q93X17	0	72	SNAK2_SOLTU Snakin-2 OS=Solanum tuberosum GN=SN2 PE=1 SV=1	AT1G75750	GO:0000271 GO:0006569 GO:0009684 GO:0009737 GO:0009739 GO:0009741 GO:0009825 GO:0009826 GO:0009932 GO:0010817 GO:0043481 GO:0048767 GO:0071555	anthocyanin_accumulation_in_tissues_in_response_to_UV_light cell_tip_growth cell_wall_organization indoleacetic_acid_biosynthetic_process multidimensional_cell_growth polysaccharide_biosynthetic_process regulation_of_hormone_levels response_to_abscisic_acid_stimulus response_to_brassinosteroid_stimulus response_to_gibberellin_stimulus root_hair_elongation tryptophan_catabolic_process unidimension…	GO:0003674	molecular_function
contig_57624	445	94	28	16	109	38	112	470	122	39	309	241	500
contig_58611	807	5	0	0	23	2	79	58	153	5	90	80	326	Medtr6g086530.1	0	84	AT1G49320.1	0	ATUSPL1, USPL1 | unknown seed protein like 1 |	B9G9L9	0	35	BURPH_ORYSJ BURP domain-containing protein 17 OS=Oryza sativa subsp. japonica GN=BURP17 PE=2 SV=1	AT1G49320	GO:0048316	seed_development	GO:0003674	molecular_function
contig_59240	2996	0	0	0	571	0	4	1	0	1	827	2	15	Medtr3g464580.1	0	79	AT3G47340.1	0	ASN1, DIN6, AT-ASN1 | glutamine-dependent asparagine synthase 1 |	P19251	0	93	ASNS1_PEA Asparagine synthetase, nodule [glutamine-hydrolyzing] OS=Pisum sativum GN=AS1 PE=2 SV=3	AT3G47340	GO:0006529 GO:0009063 GO:0009416 GO:0009646 GO:0009744 GO:0009749 GO:0009750 GO:0043617	asparagine_biosynthetic_process cellular_amino_acid_catabolic_process cellular_response_to_sucrose_starvation response_to_absence_of_light response_to_fructose_stimulus response_to_glucose_stimulus response_to_light_stimulus response_to_sucrose_stimulus	GO:0004066	asparagine_synthase_(glutamine-hydrolyzing)_activity
contig_59241	2209	14	62	21	609	24	36	18	60	29	562	52	33	Medtr5g071360.1	0	77	AT3G47340.1	0	ASN1, DIN6, AT-ASN1 | glutamine-dependent asparagine synthase 1 |	P19252	0	91	ASNS2_PEA Asparagine synthetase, root [glutamine-hydrolyzing] OS=Pisum sativum GN=AS2 PE=1 SV=3	AT3G47340	GO:0006529 GO:0009063 GO:0009416 GO:0009646 GO:0009744 GO:0009749 GO:0009750 GO:0043617	asparagine_biosynthetic_process cellular_amino_acid_catabolic_process cellular_response_to_sucrose_starvation response_to_absence_of_light response_to_fructose_stimulus response_to_glucose_stimulus response_to_light_stimulus response_to_sucrose_stimulus	GO:0004066	asparagine_synthase_(glutamine-hydrolyzing)_activity
contig_59265	813	0	0	0	656	0	2	0	0	0	690	0	2	Medtr4g130780.1	0	23				P93328	0	59	NO16_MEDTR Early nodulin-16 OS=Medicago truncatula GN=ENOD16 PE=3 SV=1
contig_59272	2888	4	7	4	795	5	9	6	10	6	780	9	11	Medtr4g075550.1	0	56	AT2G21190.1	0	ER lumen protein retaining receptor family protein	P46513	0	49	CAH2_FLALI Carbonic anhydrase 2 (Fragment) OS=Flaveria linearis PE=2 SV=1	AT2G21190	GO:0006621 GO:0015031	protein_retention_in_ER_lumen protein_transport	GO:0004872 GO:0046923	ER_retention_sequence_binding receptor_activity
contig_59345	1706	10	21	1	354	16	9	16	31	1	449	21	18
contig_59346	1234	0	5	0	360	0	1	5	2	0	1095	1	2	Medtr1g074410.1	0	12				P08297	0	36	NO75_SOYBN Early nodulin-75 OS=Glycine max GN=ENOD2A PE=2 SV=2
contig_59383	482	0	0	0	278	0	0	0	0	0	365	0	0	Medtr4g011680.1	0	24
contig_59492	2502	23	259	8	67	14	73	15	410	42	109	21	70	Medtr3g074830.1	0	62	AT5G64260.1	0	EXL2 | EXORDIUM like 2 |					AT5G64260	GO:0008150 GO:0046685	biological_process response_to_arsenic-containing_substance	GO:0003674	molecular_function
contig_5959	1676	1	237	4	4	0	7	1	438	2	0	1	2	Medtr6g014040.1	0	100	AT1G22340.1	0	AtUGT85A7, UGT85A7 | UDP-glucosyl transferase 85A7 |	Q9LMF0	0	54	U85A5_ARATH UDP-glycosyltransferase 85A5 OS=Arabidopsis thaliana GN=UGT85A5 PE=2 SV=1	AT1G22340	GO:0008152	metabolic_process	GO:0008194 GO:0015020 GO:0016757 GO:0016758	UDP-glycosyltransferase_activity glucuronosyltransferase_activity transferase_activity,_transferring_glycosyl_groups transferase_activity,_transferring_hexosyl_groups
contig_59652	970	0	0	0	273	0	1	0	0	0	608	0	2	Medtr4g066070.1	0	27
contig_59671	535	0	0	0	437	0	1	0	0	0	392	0	1	Medtr4g065820.1	0	52
contig_60131	792	0	1	1	704	0	46	3	0	0	355	0	8	Medtr8g056800.1	0	97				P62929	0	39	ALB1D_PEA Albumin-1 D OS=Pisum sativum PE=1 SV=1
contig_60831	896	0	0	0	6	0	229	0	0	0	8	0	342	Medtr4g065113.1	0	11
contig_60862	397	0	0	0	82	0	242	0	0	0	28	0	588	Medtr3g067445.2	0	94				P62926	0	46	ALB1A_PEA Albumin-1 A OS=Pisum sativum PE=2 SV=1
contig_61663	853	90	38	231	0	159	0	403	114	506	1	474	2	Medtr1g084200.1	0	49	AT1G56580.1	0	SVB | Protein of unknown function, DUF538 |					AT1G56580	GO:0010090 GO:0042546	cell_wall_biogenesis trichome_morphogenesis
contig_61994	290	797	342	8	30	382	348	398	383	12	12	580	210
contig_62010	1350	58	28	236	1	51	0	111	38	492	0	123	0	Medtr3g070340.1	0	70	AT2G40100.1	0	LHCB4.3 | light harvesting complex photosystem II |	Q9S7W1	0	70	CB4C_ARATH Chlorophyll a-b binding protein CP29.3, chloroplastic OS=Arabidopsis thaliana GN=LHCB4.3 PE=1 SV=1	AT2G40100	GO:0006364 GO:0009637 GO:0009765 GO:0010114 GO:0010218 GO:0015979	photosynthesis photosynthesis,_light_harvesting rRNA_processing response_to_blue_light response_to_far_red_light response_to_red_light	GO:0016168	chlorophyll_binding
contig_62111	1850	136	21	3	14	10	24	354	13	6	18	30	40	Medtr7g050950.1	0	37	AT1G11580.1	0	ATPMEPCRA, PMEPCRA | methylesterase PCR A |	P09607	0	50	PME21_SOLLC Pectinesterase 2.1 OS=Solanum lycopersicum GN=PME2.1 PE=2 SV=2	AT1G11580	GO:0042545 GO:0052541 GO:0052546	cell_wall_modification cell_wall_pectin_metabolic_process plant-type_cell_wall_cellulose_metabolic_process	GO:0004857 GO:0030599	enzyme_inhibitor_activity pectinesterase_activity
contig_62126	3210	270	201	753	0	263	0	80	144	478	0	188	0	Medtr4g038440.1	0	77	AT5G54160.1	0	ATOMT1, OMT1 | O-methyltransferase 1 |		0	49		AT5G54160	GO:0006598 GO:0009611 GO:0009698 GO:0009805 GO:0009809 GO:0009963 GO:0016126 GO:0042398 GO:0051555	cellular_modified_amino_acid_biosynthetic_process coumarin_biosynthetic_process flavonol_biosynthetic_process lignin_biosynthetic_process phenylpropanoid_metabolic_process polyamine_catabolic_process positive_regulation_of_flavonoid_biosynthetic_process response_to_wounding sterol_biosynthetic_process	GO:0030744 GO:0030755 GO:0033799 GO:0047763	caffeate_O-methyltransferase_activity luteolin_O-methyltransferase_activity myricetin_3'-O-methyltransferase_activity quercetin_3-O-methyltransferase_activity
contig_62220	2817	4	7	84	3	5	4	3	8	345	2	20	4	Medtr8g012565.1	0	85	AT5G62790.1	0	DXR, PDE129 | 1-deoxy-D-xylulose 5-phosphate reductoisomerase |	Q9XFS9	0	74	DXR_ARATH 1-deoxy-D-xylulose 5-phosphate reductoisomerase, chloroplastic OS=Arabidopsis thaliana GN=DXR PE=2 SV=2	AT5G62790	GO:0000023 GO:0000096 GO:0006098 GO:0006546 GO:0006636 GO:0006655 GO:0006733 GO:0006766 GO:0008299 GO:0008652 GO:0009072 GO:0009106 GO:0009108 GO:0009117 GO:0009416 GO:0009695 GO:0015994 GO:0015995 GO:0016117 GO:0019216 GO:0019252 GO:0019288 GO:0019748 GO:0019760 GO:0019761 GO:0031408 GO:0042744 GO:0043085 GO:0044272 GO:0046686 GO:0055114	aromatic_amino_acid_family_metabolic_process carotenoid_biosynthetic_process cellular_amino_acid_biosynthetic_process chlorophyll_biosynthetic_process chlorophyll_metabolic_process coenzyme_biosynthetic_process glucosinolate_biosynthetic_process glucosinolate_metabolic_process glycine_catabolic_process hydrogen_peroxide_catabolic_process isopentenyl_diphosphate_biosynthetic_process,_mevalonate-in…	GO:0000166 GO:0030604 GO:0046872 GO:0070402	1-deoxy-D-xylulose-5-phosphate_reductoisomerase_activity NADPH_binding metal_ion_binding nucleotide_binding
contig_62327	2058	199	21	27	88	104	175	280	68	45	141	172	339	Glyma.17G013600.1	0	55	AT4G21960.1	0	PRXR1 | Peroxidase superfamily protein |	Q9SB81	0	81	PER42_ARATH Peroxidase 42 OS=Arabidopsis thaliana GN=PER42 PE=1 SV=2	AT4G21960	GO:0006833 GO:0006979 GO:0009651 GO:0009750 GO:0019344 GO:0019761 GO:0030003 GO:0055114 GO:0070838	cellular_cation_homeostasis cysteine_biosynthetic_process divalent_metal_ion_transport glucosinolate_biosynthetic_process oxidation-reduction_process response_to_fructose_stimulus response_to_oxidative_stress response_to_salt_stress water_transport	GO:0004601 GO:0020037	heme_binding peroxidase_activity
contig_62345	1155	8	1	3	1	159	4	22	0	2	1	348	12	Medtr8g016370.1	0	42	AT1G17620.1	0	Late embryogenesis abundant (LEA) hydroxyproline-rich glycoprotein family					AT1G17620	GO:0008150	biological_process	GO:0003674	molecular_function
contig_62396	1249	190	42	9	1	517	41	267	11	3	1	529	52	Medtr7g101080.1	0	83	AT5G03170.1	0	FLA11, ATFLA11 | FASCICLIN-like arabinogalactan-protein 11 |	Q8LEJ6	0	71	FLA11_ARATH Fasciclin-like arabinogalactan protein 11 OS=Arabidopsis thaliana GN=FLA11 PE=2 SV=2	AT5G03170	GO:0009834	secondary_cell_wall_biogenesis
contig_62398	1073	335	92	648	0	248	0	333	66	649	0	253	0	Medtr3g114850.1	0	96	AT1G20340.1	0	DRT112, PETE2 | Cupredoxin superfamily protein |	P16002	0	73	PLAS_PEA Plastocyanin, chloroplastic OS=Pisum sativum GN=PETE PE=4 SV=1	AT1G20340	GO:0000271 GO:0006098 GO:0006417 GO:0009411 GO:0009637 GO:0009644 GO:0009657 GO:0009744 GO:0009825 GO:0009932 GO:0009965 GO:0010114 GO:0010155 GO:0010218 GO:0010817 GO:0017148 GO:0019344 GO:0030154 GO:0042744 GO:0043481 GO:0045893 GO:0046686 GO:0046688 GO:0048767 GO:0055070 GO:0071555	anthocyanin_accumulation_in_tissues_in_response_to_UV_light cell_differentiation cell_tip_growth cell_wall_organization copper_ion_homeostasis cysteine_biosynthetic_process hydrogen_peroxide_catabolic_process leaf_morphogenesis multidimensional_cell_growth negative_regulation_of_translation pentose-phosphate_shunt plastid_organization polysaccharide_biosynthetic_process positive_regulation_of_tra…	GO:0005507 GO:0009055	copper_ion_binding electron_carrier_activity
contig_62489	1902	110	513	26	6	127	50	137	492	20	3	259	32	Medtr4g015180.1	0	35	AT5G01210.1	0	HXXXD-type acyl-transferase family protein	Q9FF86	0	29	DCR_ARATH BAHD acyltransferase DCR OS=Arabidopsis thaliana GN=DCR PE=2 SV=1	AT5G01210			GO:0016740 GO:0016747	transferase_activity transferase_activity,_transferring_acyl_groups_other_than_amino-acyl_groups
contig_62604	2066	65	112	429	31	71	45	48	121	715	21	125	46	Medtr3g115370.1	0	83	AT4G35090.1	0	CAT2 | catalase 2 |	P25890	0	92	CATA_PEA Catalase OS=Pisum sativum PE=1 SV=1	AT4G35090	GO:0005982 GO:0006979 GO:0006995 GO:0008219 GO:0009409 GO:0009416 GO:0009648 GO:0009970 GO:0016036 GO:0042744 GO:0045454 GO:0055114	cell_death cell_redox_homeostasis cellular_response_to_nitrogen_starvation cellular_response_to_phosphate_starvation cellular_response_to_sulfate_starvation hydrogen_peroxide_catabolic_process oxidation-reduction_process photoperiodism response_to_cold response_to_light_stimulus response_to_oxidative_stress starch_metabolic_process	GO:0004096 GO:0005515 GO:0020037 GO:0050897	catalase_activity cobalt_ion_binding heme_binding protein_binding
contig_62984	1329	4	1	3	0	182	2	11	2	2	0	345	8	Medtr4g059790.1	0	65	AT5G03170.1	0	FLA11, ATFLA11 | FASCICLIN-like arabinogalactan-protein 11 |	Q8LEE9	0	49	FLA12_ARATH Fasciclin-like arabinogalactan protein 12 OS=Arabidopsis thaliana GN=FLA12 PE=2 SV=2	AT5G03170	GO:0009834	secondary_cell_wall_biogenesis
contig_64118	1355	13	815	12	0	25	0	17	743	9	2	25	0	Medtr4g097670.1	0	69	AT5G65730.1	0	XTH6 | xyloglucan endotransglucosylase/hydrolase 6 |	Q8LF99	0	72	XTH6_ARATH Probable xyloglucan endotransglucosylase/hydrolase protein 6 OS=Arabidopsis thaliana GN=XTH6 PE=2 SV=2	AT5G65730	GO:0005975 GO:0006073 GO:0009269 GO:0009409 GO:0009414 GO:0009651 GO:0009737	carbohydrate_metabolic_process cellular_glucan_metabolic_process response_to_abscisic_acid_stimulus response_to_cold response_to_desiccation response_to_salt_stress response_to_water_deprivation	GO:0004553 GO:0016762 GO:0016798	hydrolase_activity,_acting_on_glycosyl_bonds hydrolase_activity,_hydrolyzing_O-glycosyl_compounds xyloglucan:xyloglucosyl_transferase_activity
contig_64276	2455	5	179	3	5	12	6	8	360	3	4	33	8	Medtr4g104370.1	0	52	AT5G50260.1	0	Cysteine proteinases superfamily protein	P12412	0	78	CYSEP_VIGMU Vignain OS=Vigna mungo PE=1 SV=1	AT5G50260	GO:0006508	proteolysis	GO:0008234	cysteine-type_peptidase_activity
contig_64923	2309	4	0	0	73	6	316	8	0	1	198	12	976	Medtr6g043240.1	0	36	AT1G71695.1	0	Peroxidase superfamily protein	Q96520	0	54	PER12_ARATH Peroxidase 12 OS=Arabidopsis thaliana GN=PER12 PE=1 SV=1	AT1G71695	GO:0006979 GO:0010075 GO:0048653 GO:0055114	anther_development oxidation-reduction_process regulation_of_meristem_growth response_to_oxidative_stress	GO:0004601 GO:0020037	heme_binding peroxidase_activity
contig_64966	1202	0	0	0	4	0	202	0	0	0	6	0	334	Medtr1g066530.1	0	20				P08688	0	36	ALB2_PEA Albumin-2 OS=Pisum sativum PE=2 SV=1
contig_64974	927	0	124	0	666	0	147	0	68	0	378	0	185	Medtr3g067430.1	0	11				Q9FRT8	0	47	ALB1_VIGRR Albumin-1 (Fragment) OS=Vigna radiata var. radiata GN=LEG PE=3 SV=1
contig_65022	1505	0	0	11	61	1	221	0	0	28	85	1	519	Medtr7g093870.1	0	55	AT5G49040.1	0	Disease resistance-responsive (dirigent-like protein) family protein		0	46		AT5G49040	GO:0006952 GO:0009807	defense_response lignan_biosynthetic_process	GO:0003674	molecular_function
contig_65126	431	1039	700	665	26	599	138	438	30	48	8	299	55	Medtr3g016080.1	0	12
contig_65287	1521	181	233	75	47	226	136	242	241	70	70	399	134	Medtr3g117290.1	0	18
contig_65362	1403	405	318	13	324	317	187	682	488	15	466	566	196	Medtr2g025780.1	0	33
contig_65499	767	0	0	5	20	0	8	9	2	18	324	6	68	Medtr6g021615.1	0	36
contig_66523	783	72	7	6	112	72	1057	26	8	12	59	91	407	Medtr1g116947.1	0	7
contig_68071	587	0	0	0	12434	0	6	0	0	0	23184	0	7	Medtr5g081030.1	0	66	AT3G10520.1	0	AHB2, GLB2, ARATH GLB2, NSHB2, ATGLB2, HB2 | haemoglobin 2 |	P28010	0	96	LGB4_MEDSA Leghemoglobin OS=Medicago sativa GN=LB3 PE=2 SV=1	AT3G10520	GO:0006631 GO:0009735 GO:0015671 GO:0019432	fatty_acid_metabolic_process oxygen_transport response_to_cytokinin_stimulus triglyceride_biosynthetic_process	GO:0005344 GO:0005506 GO:0019825 GO:0020037	heme_binding iron_ion_binding oxygen_binding oxygen_transporter_activity
contig_68254	471	0	0	0	4277	0	4	0	0	0	5672	0	2	Medtr1g090820.1	0	51	AT3G10520.1	0	AHB2, GLB2, ARATH GLB2, NSHB2, ATGLB2, HB2 | haemoglobin 2 |	P93848	0	78	LGB2_VICFA Leghemoglobin 29 OS=Vicia faba GN=LB29 PE=2 SV=1	AT3G10520	GO:0006631 GO:0009735 GO:0015671 GO:0019432	fatty_acid_metabolic_process oxygen_transport response_to_cytokinin_stimulus triglyceride_biosynthetic_process	GO:0005344 GO:0005506 GO:0019825 GO:0020037	heme_binding iron_ion_binding oxygen_binding oxygen_transporter_activity
contig_68429	596	0	0	0	3691	0	5	0	0	0	3253	0	2	Medtr3g055450.1	0	30
contig_6877	1608	109	86	426	11	98	14	100	73	481	9	120	14	Medtr0059s0060.1	0	59	AT3G63490.1	0	Ribosomal protein L1p/L10e family	Q9LY66	0	81	RK1_ARATH 50S ribosomal protein L1, chloroplastic OS=Arabidopsis thaliana GN=RPL1 PE=1 SV=1	AT3G63490	GO:0006098 GO:0006354 GO:0006412 GO:0009073 GO:0009902 GO:0010027 GO:0015979 GO:0016226 GO:0019288 GO:0034660 GO:0042793 GO:0045036	DNA-dependent_transcription,_elongation aromatic_amino_acid_family_biosynthetic_process chloroplast_relocation iron-sulfur_cluster_assembly isopentenyl_diphosphate_biosynthetic_process,_mevalonate-independent_pathway ncRNA_metabolic_process pentose-phosphate_shunt photosynthesis protein_targeting_to_chloroplast thylakoid_membrane_organization transcription_from_plastid_promoter translation	GO:0003723 GO:0003735	RNA_binding structural_constituent_of_ribosome
contig_69315	508	841	206	1697	0	425	0	602	82	1289	0	416	0	Medtr6g018300.1	0	13	AT1G67090.2	0	RBCS1A | ribulose bisphosphate carboxylase small chain 1A |	O65194	0	94	RBS_MEDSA Ribulose bisphosphate carboxylase small chain, chloroplastic OS=Medicago sativa PE=1 SV=1	AT1G67090	GO:0009409 GO:0009637 GO:0010114 GO:0010218 GO:0015977 GO:0015979 GO:0080158	carbon_fixation chloroplast_ribulose_bisphosphate_carboxylase_complex_biogenesis photosynthesis response_to_blue_light response_to_cold response_to_far_red_light response_to_red_light	GO:0005507 GO:0016984	copper_ion_binding ribulose-bisphosphate_carboxylase_activity
contig_69422	2848	0	0	0	301	0	0	0	0	0	846	0	0	Medtr6g445080.1	0	51
contig_70040	1608	45	34	328	0	43	0	38	23	449	0	57	0	Medtr3g068030.1	0	52	AT2G39730.3	0	RCA | rubisco activase |	Q7X999	0	91	RCA2_LARTR Ribulose bisphosphate carboxylase/oxygenase activase 2, chloroplastic OS=Larrea tridentata GN=RCA2 PE=2 SV=1	AT2G39730	GO:0000165 GO:0006612 GO:0009409 GO:0009416 GO:0009595 GO:0009637 GO:0009644 GO:0009697 GO:0009744 GO:0009753 GO:0009814 GO:0009862 GO:0009867 GO:0010114 GO:0010150 GO:0010155 GO:0010200 GO:0010218 GO:0010310 GO:0010363 GO:0019684 GO:0031348 GO:0042742 GO:0043900 GO:0050832	MAPK_cascade defense_response,_incompatible_interaction defense_response_to_bacterium defense_response_to_fungus detection_of_biotic_stimulus jasmonic_acid_mediated_signaling_pathway leaf_senescence negative_regulation_of_defense_response photosynthesis,_light_reaction protein_targeting_to_membrane regulation_of_hydrogen_peroxide_metabolic_process regulation_of_multi-organism_process regulation_o…	GO:0005524 GO:0030234 GO:0043531 GO:0046863	ADP_binding ATP_binding enzyme_regulator_activity ribulose-1,5-bisphosphate_carboxylase/oxygenase_activator_activity
contig_70041	2394	41	29	308	0	40	0	32	21	457	0	53	0	Medtr3g068030.1	0	52	AT2G39730.2	0	RCA | rubisco activase |	Q7X999	0	90	RCA2_LARTR Ribulose bisphosphate carboxylase/oxygenase activase 2, chloroplastic OS=Larrea tridentata GN=RCA2 PE=2 SV=1	AT2G39730	GO:0000165 GO:0006612 GO:0009409 GO:0009416 GO:0009595 GO:0009637 GO:0009644 GO:0009697 GO:0009744 GO:0009753 GO:0009814 GO:0009862 GO:0009867 GO:0010114 GO:0010150 GO:0010155 GO:0010200 GO:0010218 GO:0010310 GO:0010363 GO:0019684 GO:0031348 GO:0042742 GO:0043900 GO:0050832	MAPK_cascade defense_response,_incompatible_interaction defense_response_to_bacterium defense_response_to_fungus detection_of_biotic_stimulus jasmonic_acid_mediated_signaling_pathway leaf_senescence negative_regulation_of_defense_response photosynthesis,_light_reaction protein_targeting_to_membrane regulation_of_hydrogen_peroxide_metabolic_process regulation_of_multi-organism_process regulation_o…	GO:0005524 GO:0030234 GO:0043531 GO:0046863	ADP_binding ATP_binding enzyme_regulator_activity ribulose-1,5-bisphosphate_carboxylase/oxygenase_activator_activity
contig_70054	1389	221	108	579	0	129	0	145	54	556	0	123	0	Medtr7g084800.1	0	33	AT1G12900.1	0	GAPA-2 | glyceraldehyde 3-phosphate dehydrogenase A subunit 2 |	P12858	0	73	G3PA_PEA Glyceraldehyde-3-phosphate dehydrogenase A, chloroplastic OS=Pisum sativum GN=GAPA PE=2 SV=2	AT1G12900	GO:0006006 GO:0006096 GO:0006364 GO:0009657 GO:0009773 GO:0010103 GO:0010207 GO:0015979 GO:0019684 GO:0035304 GO:0055114	glucose_metabolic_process glycolysis oxidation-reduction_process photosynthesis photosynthesis,_light_reaction photosynthetic_electron_transport_in_photosystem_I photosystem_II_assembly plastid_organization rRNA_processing regulation_of_protein_dephosphorylation stomatal_complex_morphogenesis	GO:0000166 GO:0016620 GO:0050661 GO:0051287	NADP_binding NAD_binding nucleotide_binding oxidoreductase_activity,_acting_on_the_aldehyde_or_oxo_group_of_donors,_NAD_or_NADP_as_acceptor
contig_70106	762	366	85	351	0	100	44	335	14	187	0	128	26	Medtr2g009480.1	0	26
contig_70268	1692	71	325	294	63	99	94	67	535	359	44	140	94	Medtr1g023210.1	0	64	AT4G39090.1	0	RD19, RD19A | Papain family cysteine protease |	P25804	0	92	CYSP_PEA Cysteine proteinase 15A OS=Pisum sativum PE=1 SV=1	AT4G39090	GO:0006096 GO:0006508 GO:0006833 GO:0006970 GO:0006972 GO:0007030 GO:0009266 GO:0009269 GO:0009414 GO:0009651 GO:0042742 GO:0046686	Golgi_organization defense_response_to_bacterium glycolysis hyperosmotic_response proteolysis response_to_cadmium_ion response_to_desiccation response_to_osmotic_stress response_to_salt_stress response_to_temperature_stimulus response_to_water_deprivation water_transport	GO:0004197 GO:0008234	cysteine-type_endopeptidase_activity cysteine-type_peptidase_activity
contig_70303	1886	12	146	2	0	4	0	87	557	22	0	70	0	Glyma.19G038500.1	0	24	AT2G29750.1	0	UGT71C1 | UDP-glucosyl transferase 71C1 |	Q9LMF0	0	44	U85A5_ARATH UDP-glycosyltransferase 85A5 OS=Arabidopsis thaliana GN=UGT85A5 PE=2 SV=1	AT2G29750	GO:0006826 GO:0008152 GO:0010106 GO:0010167 GO:0015706 GO:0048765	cellular_response_to_iron_ion_starvation iron_ion_transport metabolic_process nitrate_transport response_to_nitrate root_hair_cell_differentiation	GO:0008194 GO:0016757 GO:0016758 GO:0035251 GO:0080044 GO:0080045	UDP-glucosyltransferase_activity UDP-glycosyltransferase_activity quercetin_3'-O-glucosyltransferase_activity quercetin_7-O-glucosyltransferase_activity transferase_activity,_transferring_glycosyl_groups transferase_activity,_transferring_hexosyl_groups
contig_70305	1897	9	101	2	0	3	0	54	358	15	0	46	0	Medtr3g479470.1	0	64	AT5G49690.1	0	UDP-Glycosyltransferase superfamily protein	Q9LMF0	0	44	U85A5_ARATH UDP-glycosyltransferase 85A5 OS=Arabidopsis thaliana GN=UGT85A5 PE=2 SV=1	AT5G49690	GO:0006914 GO:0008152	autophagy metabolic_process	GO:0016757 GO:0016758	transferase_activity,_transferring_glycosyl_groups transferase_activity,_transferring_hexosyl_groups
contig_70616	1553	267	30	18	3	190	3	192	27	33	2	385	3	Medtr4g045667.1	0	66	AT4G15210.2	0	ATBETA-AMY, AT-BETA-AMY, RAM1 | beta-amylase 5 |	O22585	0	99	AMYB_MEDSA Beta-amylase OS=Medicago sativa GN=BMY1 PE=1 SV=1	AT4G15210	GO:0000272 GO:0005975 GO:0005983 GO:0080027	carbohydrate_metabolic_process polysaccharide_catabolic_process response_to_herbivore starch_catabolic_process	GO:0003824 GO:0016161 GO:0043169	beta-amylase_activity catalytic_activity cation_binding
contig_70754	227	8	6	1	13	19	87	59	15	2	39	100	346	Medtr4g029550.1	0	9
contig_71405	303	78	63	1	23	165	152	163	76	0	8	398	243	Medtr8g066850.1	0	11
contig_71568	109	172	12	12	218	137	2106	63	21	23	125	202	1021
contig_72901	1381	89	8	20	9	65	120	236	72	29	107	182	546	Medtr2g081590.1	0	43	AT5G25610.1	0	RD22, ATRD22 | BURP domain-containing protein |	P21747	0	43	EA92_VICFA Embryonic abundant protein USP92 OS=Vicia faba PE=2 SV=1	AT5G25610	GO:0009269 GO:0009409 GO:0009651 GO:0009737	response_to_abscisic_acid_stimulus response_to_cold response_to_desiccation response_to_salt_stress	GO:0045735	nutrient_reservoir_activity
contig_72904	537	0	643	0	0	0	0	0	567	0	0	0	0	Medtr7g072930.1	0	31
contig_72931	2184	113	33	248	0	97	0	136	38	364	0	125	0							P14226	0	97	PSBO_PEA Oxygen-evolving enhancer protein 1, chloroplastic OS=Pisum sativum GN=PSBO PE=1 SV=1
contig_72933	1786	133	39	289	0	110	0	169	49	449	0	155	0	Medtr5g018670.1	0	80	AT5G66570.1	0	PSBO-1, OEE1, OEE33, OE33, PSBO1, MSP-1 | PS II oxygen-evolving complex 1 |	P14226	0	91	PSBO_PEA Oxygen-evolving enhancer protein 1, chloroplastic OS=Pisum sativum GN=PSBO PE=1 SV=1	AT5G66570	GO:0000165 GO:0006355 GO:0006364 GO:0006612 GO:0009409 GO:0009595 GO:0009617 GO:0009697 GO:0009814 GO:0009862 GO:0009867 GO:0009902 GO:0009965 GO:0010027 GO:0010200 GO:0010205 GO:0010207 GO:0010310 GO:0010363 GO:0015979 GO:0019344 GO:0019684 GO:0030003 GO:0030154 GO:0031348 GO:0035304 GO:0042549 GO:0042742 GO:0042793 GO:0043900 GO:0045893 GO:0050832 GO:0070838	MAPK_cascade cell_differentiation cellular_cation_homeostasis chloroplast_relocation cysteine_biosynthetic_process defense_response,_incompatible_interaction defense_response_to_bacterium defense_response_to_fungus detection_of_biotic_stimulus divalent_metal_ion_transport jasmonic_acid_mediated_signaling_pathway leaf_morphogenesis negative_regulation_of_defense_response photoinhibition photosynth…	GO:0005509 GO:0005515 GO:0008266 GO:0010242	calcium_ion_binding oxygen_evolving_activity poly(U)_RNA_binding protein_binding
contig_72934	2364	110	32	231	0	90	0	126	36	337	0	117	0	AT4G37230.1	0	42	AT4G37230.1	0	Photosystem II manganese-stabilising protein (PsbO) family	P14226	0	97	PSBO_PEA Oxygen-evolving enhancer protein 1, chloroplastic OS=Pisum sativum GN=PSBO PE=1 SV=1	AT4G37230	GO:0015979 GO:0042549	photosynthesis photosystem_II_stabilization	GO:0005509	calcium_ion_binding
contig_73045	320	0	97	0	270	0	36	0	339	0	487	0	125
contig_73047	711	0	11	0	47	0	6	0	40	0	330	0	13							Q9FRT8	0	67	ALB1_VIGRR Albumin-1 (Fragment) OS=Vigna radiata var. radiata GN=LEG PE=3 SV=1
contig_7308	1415	18	960	18	0	24	0	17	545	6	1	10	0	Medtr4g097670.1	0	69	AT4G37800.1	0	XTH7 | xyloglucan endotransglucosylase/hydrolase 7 |	Q8LER3	0	73	XTH7_ARATH Probable xyloglucan endotransglucosylase/hydrolase protein 7 OS=Arabidopsis thaliana GN=XTH7 PE=2 SV=2	AT4G37800	GO:0005975 GO:0006073 GO:0019761	carbohydrate_metabolic_process cellular_glucan_metabolic_process glucosinolate_biosynthetic_process	GO:0004553 GO:0016762 GO:0016798	hydrolase_activity,_acting_on_glycosyl_bonds hydrolase_activity,_hydrolyzing_O-glycosyl_compounds xyloglucan:xyloglucosyl_transferase_activity
contig_73123	498	0	5993	0	0	0	0	0	461	0	0	0	0	Medtr7g073150.1	0	49	AT3G08770.1	0	LTP6 | lipid transfer protein 6 |	P85894	0	50	LTP1_MORNI Non-specific lipid-transfer protein 1 OS=Morus nigra PE=1 SV=1	AT3G08770	GO:0006869 GO:0009414	lipid_transport response_to_water_deprivation	GO:0008289	lipid_binding
contig_73152	698	368	79	718	0	228	0	218	23	394	0	165	0	Medtr7g007220.1	0	54	AT1G67090.1	0	RBCS1A | ribulose bisphosphate carboxylase small chain 1A |	O65194	0	85	RBS_MEDSA Ribulose bisphosphate carboxylase small chain, chloroplastic OS=Medicago sativa PE=1 SV=1	AT1G67090	GO:0009409 GO:0009637 GO:0010114 GO:0010218 GO:0015977 GO:0015979 GO:0080158	carbon_fixation chloroplast_ribulose_bisphosphate_carboxylase_complex_biogenesis photosynthesis response_to_blue_light response_to_cold response_to_far_red_light response_to_red_light	GO:0005507 GO:0016984	copper_ion_binding ribulose-bisphosphate_carboxylase_activity
contig_73171	540	187	158	83	309	137	81	497	80	56	1060	212	277	Medtr7g085780.1	0	54
contig_73181	2009	45	42	249	0	46	0	35	37	324	0	60	0	Medtr2g070420.2	0	76	AT3G14420.2	0	Aldolase-type TIM barrel family protein	P05414	0	86	GOX_SPIOL Peroxisomal (S)-2-hydroxy-acid oxidase OS=Spinacia oleracea PE=1 SV=1	AT3G14420	GO:0042742 GO:0050665	defense_response_to_bacterium hydrogen_peroxide_biosynthetic_process	GO:0003824 GO:0008891 GO:0010181 GO:0016491	FMN_binding catalytic_activity glycolate_oxidase_activity oxidoreductase_activity
contig_73253	549	16	75	426	0	122	1	38	96	650	0	215	0	Medtr3g076960.1	0	27
contig_73280	345	0	1547	0	0	0	0	0	339	0	0	0	0
contig_73342	911	71	80	120	5	161	8	273	260	172	8	326	11
contig_73349	1612	59	11	215	6	89	4	127	63	457	6	222	9	Medtr1g105480.1	0	42	AT5G54770.1	0	THI1, TZ, THI4 | thiazole biosynthetic enzyme, chloroplast (ARA6) (THI1) (THI4) |	O23787	0	90	THI4_CITSI Thiamine thiazole synthase, chloroplastic OS=Citrus sinensis GN=THI1 PE=2 SV=1	AT5G54770	GO:0000023 GO:0006974 GO:0009228 GO:0009409 GO:0009637 GO:0010155 GO:0018131 GO:0019252 GO:0042742 GO:0043085 GO:0046777	defense_response_to_bacterium maltose_metabolic_process oxazole_or_thiazole_biosynthetic_process positive_regulation_of_catalytic_activity protein_autophosphorylation regulation_of_proton_transport response_to_DNA_damage_stimulus response_to_blue_light response_to_cold starch_biosynthetic_process thiamine_biosynthetic_process	GO:0008270 GO:0042803	protein_homodimerization_activity zinc_ion_binding
contig_73521	314	0	212	0	0	0	0	0	621	0	0	0	0
contig_73541	253	764	1260	317	0	493	0	1131	701	183	1	711	0	Medtr4g428370.1	0	18
contig_73558	1572	168	38	354	1	142	1	291	58	550	1	226	3	PGSC0003DMT400002421	0	39				P16059	0	81	PSBP_PEA Oxygen-evolving enhancer protein 2, chloroplastic OS=Pisum sativum GN=PSBP PE=1 SV=1
contig_73573	2066	111	79	788	0	105	0	73	50	982	0	115	0	Medtr5g080450.1	0	62	AT2G39730.2	0	RCA | rubisco activase |	Q7X999	0	89	RCA2_LARTR Ribulose bisphosphate carboxylase/oxygenase activase 2, chloroplastic OS=Larrea tridentata GN=RCA2 PE=2 SV=1	AT2G39730	GO:0000165 GO:0006612 GO:0009409 GO:0009416 GO:0009595 GO:0009637 GO:0009644 GO:0009697 GO:0009744 GO:0009753 GO:0009814 GO:0009862 GO:0009867 GO:0010114 GO:0010150 GO:0010155 GO:0010200 GO:0010218 GO:0010310 GO:0010363 GO:0019684 GO:0031348 GO:0042742 GO:0043900 GO:0050832	MAPK_cascade defense_response,_incompatible_interaction defense_response_to_bacterium defense_response_to_fungus detection_of_biotic_stimulus jasmonic_acid_mediated_signaling_pathway leaf_senescence negative_regulation_of_defense_response photosynthesis,_light_reaction protein_targeting_to_membrane regulation_of_hydrogen_peroxide_metabolic_process regulation_of_multi-organism_process regulation_o…	GO:0005524 GO:0030234 GO:0043531 GO:0046863	ADP_binding ATP_binding enzyme_regulator_activity ribulose-1,5-bisphosphate_carboxylase/oxygenase_activator_activity
contig_73574	1268	158	114	1272	0	155	0	94	54	1554	0	159	0	Medtr3g068030.1	0	58	AT2G39730.3	0	RCA | rubisco activase |	Q7X999	0	90	RCA2_LARTR Ribulose bisphosphate carboxylase/oxygenase activase 2, chloroplastic OS=Larrea tridentata GN=RCA2 PE=2 SV=1	AT2G39730	GO:0000165 GO:0006612 GO:0009409 GO:0009416 GO:0009595 GO:0009637 GO:0009644 GO:0009697 GO:0009744 GO:0009753 GO:0009814 GO:0009862 GO:0009867 GO:0010114 GO:0010150 GO:0010155 GO:0010200 GO:0010218 GO:0010310 GO:0010363 GO:0019684 GO:0031348 GO:0042742 GO:0043900 GO:0050832	MAPK_cascade defense_response,_incompatible_interaction defense_response_to_bacterium defense_response_to_fungus detection_of_biotic_stimulus jasmonic_acid_mediated_signaling_pathway leaf_senescence negative_regulation_of_defense_response photosynthesis,_light_reaction protein_targeting_to_membrane regulation_of_hydrogen_peroxide_metabolic_process regulation_of_multi-organism_process regulation_o…	GO:0005524 GO:0030234 GO:0043531 GO:0046863	ADP_binding ATP_binding enzyme_regulator_activity ribulose-1,5-bisphosphate_carboxylase/oxygenase_activator_activity
contig_73606	1139	192	75	864	0	278	0	167	55	1034	0	377	0	Medtr6g006990.6	0	44	AT3G01500.3	0	CA1 | carbonic anhydrase 1 |	P17067	0	96	CAHC_PEA Carbonic anhydrase, chloroplastic OS=Pisum sativum PE=1 SV=1	AT3G01500	GO:0000165 GO:0006098 GO:0006612 GO:0009409 GO:0009595 GO:0009697 GO:0009814 GO:0009817 GO:0009862 GO:0009867 GO:0010037 GO:0010119 GO:0010200 GO:0010310 GO:0010363 GO:0015976 GO:0019684 GO:0031348 GO:0042742 GO:0043900 GO:0050832	MAPK_cascade carbon_utilization defense_response,_incompatible_interaction defense_response_to_bacterium defense_response_to_fungus defense_response_to_fungus,_incompatible_interaction detection_of_biotic_stimulus jasmonic_acid_mediated_signaling_pathway negative_regulation_of_defense_response pentose-phosphate_shunt photosynthesis,_light_reaction protein_targeting_to_membrane regulation_of_hydro…	GO:0004089 GO:0008270	carbonate_dehydratase_activity zinc_ion_binding
contig_73804	1352	58	16	21	11	188	45	128	28	14	12	350	54	Medtr4g085590.1	0	71	AT4G34050.1	0	CCoAOMT1 | S-adenosyl-L-methionine-dependent methyltransferases superfamily protein |	Q40313	0	100	CAMT_MEDSA Caffeoyl-CoA O-methyltransferase OS=Medicago sativa GN=CCOMT PE=1 SV=1	AT4G34050	GO:0006598 GO:0009611 GO:0009698 GO:0009805 GO:0009963 GO:0019344 GO:0042398 GO:0046686	cellular_modified_amino_acid_biosynthetic_process coumarin_biosynthetic_process cysteine_biosynthetic_process phenylpropanoid_metabolic_process polyamine_catabolic_process positive_regulation_of_flavonoid_biosynthetic_process response_to_cadmium_ion response_to_wounding	GO:0008171 GO:0042409	O-methyltransferase_activity caffeoyl-CoA_O-methyltransferase_activity
contig_7406	3846	85	527	8	3	12	5	42	394	6	1	13	2	Medtr1g074950.1	0	90	AT5G47530.1	0	Auxin-responsive family protein	Q94BT2	0	30	AIR12_ARATH Auxin-induced in root cultures protein 12 OS=Arabidopsis thaliana GN=AIR12 PE=1 SV=3	AT5G47530	GO:0007275 GO:0010413 GO:0045492	glucuronoxylan_metabolic_process multicellular_organismal_development xylan_biosynthetic_process
contig_74105	1563	218	74	467	0	213	0	430	139	1043	0	369	1	Medtr3g435460.1	0	46	AT3G47470.1	0	LHCA4, CAB4 | light-harvesting chlorophyll-protein complex I subunit A4 |	Q9SQL2	0	95	CB24_PEA Chlorophyll a-b binding protein P4, chloroplastic OS=Pisum sativum GN=lhcA-P4 PE=1 SV=1	AT3G47470	GO:0009765 GO:0015979 GO:0019344 GO:0030003 GO:0070838 GO:0080167	cellular_cation_homeostasis cysteine_biosynthetic_process divalent_metal_ion_transport photosynthesis photosynthesis,_light_harvesting response_to_karrikin	GO:0016168	chlorophyll_binding
contig_74215	954	239	67	446	0	196	0	229	59	471	0	187	0	Medtr2g101820.1	0	54	AT1G52230.1	0	PSAH2, PSAH-2, PSI-H | photosystem I subunit H2 |	O04006	0	70	PSAH_BRARA Photosystem I reaction center subunit VI, chloroplastic OS=Brassica rapa GN=PSAH PE=2 SV=1	AT1G52230	GO:0006364 GO:0009657 GO:0009773 GO:0010207 GO:0015979 GO:0019344 GO:0019684 GO:0035304	cysteine_biosynthetic_process photosynthesis photosynthesis,_light_reaction photosynthetic_electron_transport_in_photosystem_I photosystem_II_assembly plastid_organization rRNA_processing regulation_of_protein_dephosphorylation	GO:0003674	molecular_function
contig_74273	1294	213	152	801	0	181	0	209	89	698	0	173	0	Medtr3g088040.1	0	80	AT1G44575.1	0	NPQ4, PSBS | Chlorophyll A-B binding family protein |	Q02060	0	62	PSBS_SPIOL Photosystem II 22 kDa protein, chloroplastic OS=Spinacia oleracea GN=PSBS PE=1 SV=1	AT1G44575	GO:0000023 GO:0006364 GO:0009657 GO:0010027 GO:0010103 GO:0010196 GO:0010207 GO:0019252 GO:0019344 GO:0043085 GO:0080167	cysteine_biosynthetic_process maltose_metabolic_process nonphotochemical_quenching photosystem_II_assembly plastid_organization positive_regulation_of_catalytic_activity rRNA_processing response_to_karrikin starch_biosynthetic_process stomatal_complex_morphogenesis thylakoid_membrane_organization	GO:0016168 GO:0051738	chlorophyll_binding xanthophyll_binding
contig_74598	798	2	1	0	5	175	0	2	67	4	1	551	1	Medtr7g044920.1	0	44				Q9ZQX0	0	47	ALB1_GLYSO Albumin-1 OS=Glycine soja PE=3 SV=1
contig_77493	802	186	848	120	0	201	0	317	517	132	0	441	0							A0AT31	0	59	NLTP5_LENCU Non-specific lipid-transfer protein 5 OS=Lens culinaris PE=3 SV=1
contig_77523	1046	2	9	3	316	3	8	3	16	9	557	14	13	Medtr3g464580.1	0	36	AT3G47340.3	0	ASN1, DIN6, AT-ASN1 | glutamine-dependent asparagine synthase 1 |	P19251	0	88	ASNS1_PEA Asparagine synthetase, nodule [glutamine-hydrolyzing] OS=Pisum sativum GN=AS1 PE=2 SV=3	AT3G47340	GO:0006529 GO:0009063 GO:0009416 GO:0009646 GO:0009744 GO:0009749 GO:0009750 GO:0043617	asparagine_biosynthetic_process cellular_amino_acid_catabolic_process cellular_response_to_sucrose_starvation response_to_absence_of_light response_to_fructose_stimulus response_to_glucose_stimulus response_to_light_stimulus response_to_sucrose_stimulus	GO:0004066	asparagine_synthase_(glutamine-hydrolyzing)_activity
contig_77546	1377	155	263	55	56	60	374	134	239	54	61	92	564	Medtr7g103030.1	0	41	AT2G36830.1	0	GAMMA-TIP, TIP1;1, GAMMA-TIP1 | gamma tonoplast intrinsic protein |	Q9FY14	0	88	TIP1_MEDTR Probable aquaporin TIP-type OS=Medicago truncatula GN=AQP1 PE=1 SV=1	AT2G36830	GO:0006096 GO:0006598 GO:0006810 GO:0006816 GO:0006833 GO:0006972 GO:0007030 GO:0009266 GO:0009269 GO:0009409 GO:0009651 GO:0009698 GO:0009737 GO:0009740 GO:0015840 GO:0042398 GO:0046686 GO:0055085 GO:0080170	Golgi_organization calcium_ion_transport cellular_modified_amino_acid_biosynthetic_process gibberellic_acid_mediated_signaling_pathway glycolysis hydrogen_peroxide_transmembrane_transport hyperosmotic_response phenylpropanoid_metabolic_process polyamine_catabolic_process response_to_abscisic_acid_stimulus response_to_cadmium_ion response_to_cold response_to_desiccation response_to_salt_stress res…	GO:0005215 GO:0015204 GO:0015250	transporter_activity urea_transmembrane_transporter_activity water_channel_activity
contig_79030	1285	12	791	12	0	21	0	16	531	8	1	14	0	Medtr4g097670.1	0	69	AT5G65730.1	0	XTH6 | xyloglucan endotransglucosylase/hydrolase 6 |	Q8LER3	0	73	XTH7_ARATH Probable xyloglucan endotransglucosylase/hydrolase protein 7 OS=Arabidopsis thaliana GN=XTH7 PE=2 SV=2	AT5G65730	GO:0005975 GO:0006073 GO:0009269 GO:0009409 GO:0009414 GO:0009651 GO:0009737	carbohydrate_metabolic_process cellular_glucan_metabolic_process response_to_abscisic_acid_stimulus response_to_cold response_to_desiccation response_to_salt_stress response_to_water_deprivation	GO:0004553 GO:0016762 GO:0016798	hydrolase_activity,_acting_on_glycosyl_bonds hydrolase_activity,_hydrolyzing_O-glycosyl_compounds xyloglucan:xyloglucosyl_transferase_activity
contig_79404	230	26	3	4	8	11	384	23	3	9	8	22	329	Medtr1g033130.1	0	5
contig_81234	215	0	0	0	545	0	0	0	0	0	1473	0	0	Medtr5g081000.1	0	14
contig_81236	161	0	0	0	33	0	0	0	0	0	551	0	0
contig_81244	235	0	0	0	307	0	0	0	0	0	592	0	1	Medtr6g027155.1	0	15
contig_81265	131	0	0	0	436	0	0	0	0	0	592	0	0	Medtr4g065720.2	0	22
contig_81282	157	0	0	0	113	0	0	0	0	0	658	0	0	Medtr3g069870.1	0	31
contig_81311	108	0	0	0	1069	0	0	0	0	0	2061	0	1	Medtr5g081000.1	0	15
contig_81336	134	0	0	0	1320	0	1	0	0	0	577	0	0
contig_81356	142	0	0	0	521	0	0	0	0	0	1241	0	0
contig_81367	821	0	0	0	1	0	0	0	0	0	618	0	0	Medtr1g086980.1	0	5
contig_81376	128	0	0	0	284	0	0	0	0	0	382	0	0	Medtr4g065390.1	0	22
contig_81377	115	0	0	0	38	0	0	0	0	0	441	0	0	Medtr8g038715.1	0	21
contig_81385	184	0	0	0	1	0	0	0	0	0	820	0	0	Medtr5g098090.1	0	4
contig_81389	295	0	0	0	1095	0	0	0	0	0	1178	0	0
contig_81404	167	0	0	0	3	0	0	0	0	0	1233	0	0
contig_81455	654	0	0	0	146	0	0	0	0	0	324	0	0
contig_81458	650	0	0	0	227	0	0	0	0	0	387	0	0	Medtr3g062880.1	0	63
contig_81568	1079	0	0	0	124	0	0	0	0	0	471	0	0
contig_81600	499	0	0	0	119	0	0	0	0	0	585	1	0	Medtr2g079470.1	0	29
contig_81746	466	0	0	0	249	0	0	0	0	0	339	0	0	Medtr2g063130.1	0	32
contig_82057	292	0	0	0	474	0	0	0	0	0	323	0	0
contig_82286	125	0	0	0	1	0	0	0	0	0	409	0	0
contig_82292	366	0	0	0	267	0	0	0	0	0	328	0	0
contig_82318	359	0	0	0	108	0	0	0	0	0	372	0	0
contig_82354	895	0	1	13	16	2	80	0	0	7	39	1	330	Glyma.07G243700.1	0	49				Q43560	0	73	PR1_MEDSA Class-10 pathogenesis-related protein 1 OS=Medicago sativa GN=MSPR10-1 PE=2 SV=1
contig_82355	677	0	0	2	19	1	133	0	0	3	44	1	433	Medtr2g035100.1	0	51				Q43560	0	92	PR1_MEDSA Class-10 pathogenesis-related protein 1 OS=Medicago sativa GN=MSPR10-1 PE=2 SV=1
contig_82466	876	118	157	187	9	127	19	370	934	375	36	457	47	Medtr4g082860.1	0	28	AT2G03440.1	0	NRP1, ATNRP1 | nodulin-related protein 1 |					AT2G03440	GO:0009408 GO:0009409 GO:0009617 GO:0009738	abscisic_acid_mediated_signaling_pathway response_to_bacterium response_to_cold response_to_heat	GO:0003674	molecular_function
contig_82493	634	0	0	0	307	0	0	0	0	0	535	0	0	Medtr7g056473.1	0	34
contig_82801	569	0	0	0	0	0	0	0	0	0	403	0	1	Medtr8g012930.1	0	31
contig_82831	758	0	0	0	29	0	245	0	2	3	53	1	556	Medtr5g012810.1	0	68	AT4G17340.1	0	TIP2;2, DELTA-TIP2 | tonoplast intrinsic protein 2;2 |	Q41975	0	70	TIP22_ARATH Probable aquaporin TIP2-2 OS=Arabidopsis thaliana GN=TIP2-2 PE=1 SV=2	AT4G17340	GO:0006810 GO:0006833 GO:0009651 GO:0010167 GO:0015706 GO:0055085	nitrate_transport response_to_nitrate response_to_salt_stress transmembrane_transport transport water_transport	GO:0005215 GO:0015250	transporter_activity water_channel_activity
contig_83854	972	0	0	0	0	0	1	0	0	0	27	0	579	Medtr6g040290.1	0	100				P08688	0	65	ALB2_PEA Albumin-2 OS=Pisum sativum PE=2 SV=1
contig_84052	590	170	645	1206	25	584	139	200	662	883	16	573	117	Medtr8g060850.1	0	54	AT3G15353.1	0	MT3, ATMT3 | metallothionein 3 |	Q40256	0	65	MT3_MUSAC Metallothionein-like protein type 3 OS=Musa acuminata PE=3 SV=1	AT3G15353	GO:0006612 GO:0006833 GO:0006878 GO:0006970 GO:0007389 GO:0008361 GO:0009651 GO:0009750 GO:0009926 GO:0009963 GO:0010015 GO:0010363 GO:0040007 GO:0046686	auxin_polar_transport cellular_copper_ion_homeostasis growth pattern_specification_process positive_regulation_of_flavonoid_biosynthetic_process protein_targeting_to_membrane regulation_of_cell_size regulation_of_plant-type_hypersensitive_response response_to_cadmium_ion response_to_fructose_stimulus response_to_osmotic_stress response_to_salt_stress root_morphogenesis water_transport	GO:0005507	copper_ion_binding
contig_84110	326	2315	704	16	68	811	658	1561	937	26	28	1333	659	Medtr1g099150.1	0	9
contig_84115	623	0	0	0	36	0	759	0	0	0	32	0	1159	Medtr2g029910.1	0	36	AT5G06730.1	0	Peroxidase superfamily protein	Q9FG34	0	66	PER54_ARATH Peroxidase 54 OS=Arabidopsis thaliana GN=PER54 PE=2 SV=1	AT5G06730	GO:0006979 GO:0055114	oxidation-reduction_process response_to_oxidative_stress	GO:0004601 GO:0020037	heme_binding peroxidase_activity
contig_84124	300	0	0	0	1	0	0	0	0	0	338	0	0
contig_84866	196	0	0	1	137	0	521	0	0	0	44	0	618
contig_85642	120	0	0	0	1393	0	2	0	0	0	1608	0	2
contig_86841	1175	112	187	41	40	52	269	103	184	40	47	84	435	Medtr7g103030.1	0	11	AT2G36830.1	0	GAMMA-TIP, TIP1;1, GAMMA-TIP1 | gamma tonoplast intrinsic protein |	Q9FY14	0	83	TIP1_MEDTR Probable aquaporin TIP-type OS=Medicago truncatula GN=AQP1 PE=1 SV=1	AT2G36830	GO:0006096 GO:0006598 GO:0006810 GO:0006816 GO:0006833 GO:0006972 GO:0007030 GO:0009266 GO:0009269 GO:0009409 GO:0009651 GO:0009698 GO:0009737 GO:0009740 GO:0015840 GO:0042398 GO:0046686 GO:0055085 GO:0080170	Golgi_organization calcium_ion_transport cellular_modified_amino_acid_biosynthetic_process gibberellic_acid_mediated_signaling_pathway glycolysis hydrogen_peroxide_transmembrane_transport hyperosmotic_response phenylpropanoid_metabolic_process polyamine_catabolic_process response_to_abscisic_acid_stimulus response_to_cadmium_ion response_to_cold response_to_desiccation response_to_salt_stress res…	GO:0005215 GO:0015204 GO:0015250	transporter_activity urea_transmembrane_transporter_activity water_channel_activity
contig_86853	495	553	124	1006	0	275	0	787	102	1585	0	473	0
contig_86876	1950	33	10	7	212	49	33	62	18	8	420	67	41	Medtr6g071070.1	0	52	AT1G66200.1	0	ATGSR2, GSR2, GLN1;2 | glutamine synthase clone F11 |	Q43785	0	95	GLNA3_MEDSA Glutamine synthetase nodule isozyme OS=Medicago sativa GN=GS1 PE=2 SV=1	AT1G66200	GO:0006096 GO:0006542 GO:0006598 GO:0006807 GO:0006816 GO:0006833 GO:0006970 GO:0006972 GO:0007030 GO:0009266 GO:0009651 GO:0009698 GO:0009744 GO:0009749 GO:0009750 GO:0030003 GO:0042128 GO:0042398 GO:0042744 GO:0046686 GO:0070838	Golgi_organization calcium_ion_transport cellular_cation_homeostasis cellular_modified_amino_acid_biosynthetic_process divalent_metal_ion_transport glutamine_biosynthetic_process glycolysis hydrogen_peroxide_catabolic_process hyperosmotic_response nitrate_assimilation nitrogen_compound_metabolic_process phenylpropanoid_metabolic_process polyamine_catabolic_process response_to_cadmium_ion response…	GO:0003824 GO:0004356 GO:0005507	catalytic_activity copper_ion_binding glutamate-ammonia_ligase_activity
contig_87178	1241	100	72	376	0	85	0	96	43	337	0	83	0	Medtr3g088040.1	0	29	AT1G44575.2	0	NPQ4, PSBS | Chlorophyll A-B binding family protein |	Q9XF91	0	81	PSBS_ARATH Photosystem II 22 kDa protein, chloroplastic OS=Arabidopsis thaliana GN=PSBS PE=2 SV=1	AT1G44575	GO:0000023 GO:0006364 GO:0009657 GO:0010027 GO:0010103 GO:0010196 GO:0010207 GO:0019252 GO:0019344 GO:0043085 GO:0080167	cysteine_biosynthetic_process maltose_metabolic_process nonphotochemical_quenching photosystem_II_assembly plastid_organization positive_regulation_of_catalytic_activity rRNA_processing response_to_karrikin starch_biosynthetic_process stomatal_complex_morphogenesis thylakoid_membrane_organization	GO:0016168 GO:0051738	chlorophyll_binding xanthophyll_binding
contig_87760	515	95	298	60	48	36	276	136	332	51	88	76	1141	Medtr5g082070.1	0	17	AT3G61430.2	0	PIP1A, ATPIP1, PIP1, PIP1;1 | plasma membrane intrinsic protein 1A |	Q06611	0	94	PIP12_ARATH Aquaporin PIP1-2 OS=Arabidopsis thaliana GN=PIP1-2 PE=1 SV=1	AT3G61430	GO:0006096 GO:0006810 GO:0006816 GO:0006833 GO:0006972 GO:0007030 GO:0009266 GO:0009414 GO:0009651 GO:0009750 GO:0046686 GO:0055085	Golgi_organization calcium_ion_transport glycolysis hyperosmotic_response response_to_cadmium_ion response_to_fructose_stimulus response_to_salt_stress response_to_temperature_stimulus response_to_water_deprivation transmembrane_transport transport water_transport	GO:0005215 GO:0015250	transporter_activity water_channel_activity
contig_88565	182	0	24	0	1493	0	6	3	1	0	1468	2	1	Medtr1g074410.1	0	9
contig_88712	663	0	100	0	515	0	37	1	51	0	326	0	44	Medtr0093s0090.1	0	38
contig_88823	1837	34	159	139	30	48	47	45	369	250	31	98	67	Medtr1g023210.1	0	36	AT4G39090.1	0	RD19, RD19A | Papain family cysteine protease |	P25804	0	90	CYSP_PEA Cysteine proteinase 15A OS=Pisum sativum PE=1 SV=1	AT4G39090	GO:0006096 GO:0006508 GO:0006833 GO:0006970 GO:0006972 GO:0007030 GO:0009266 GO:0009269 GO:0009414 GO:0009651 GO:0042742 GO:0046686	Golgi_organization defense_response_to_bacterium glycolysis hyperosmotic_response proteolysis response_to_cadmium_ion response_to_desiccation response_to_osmotic_stress response_to_salt_stress response_to_temperature_stimulus response_to_water_deprivation water_transport	GO:0004197 GO:0008234	cysteine-type_endopeptidase_activity cysteine-type_peptidase_activity
contig_89328	764	223	136	3	4	27	33	916	242	5	4	199	47	Medtr8g045300.1	0	50	AT5G28010.1	0	Polyketide cyclase/dehydrase and lipid transport superfamily protein	Q9SSK5	0	33	MLP43_ARATH MLP-like protein 43 OS=Arabidopsis thaliana GN=MLP43 PE=2 SV=1	AT5G28010	GO:0006952	defense_response	GO:0003674	molecular_function
contig_90428	491	0	0	0	20376	0	9	0	0	0	40085	0	9	Medtr5g081030.1	0	66	AT3G10520.1	0	AHB2, GLB2, ARATH GLB2, NSHB2, ATGLB2, HB2 | haemoglobin 2 |	P28010	0	91	LGB4_MEDSA Leghemoglobin OS=Medicago sativa GN=LB3 PE=2 SV=1	AT3G10520	GO:0006631 GO:0009735 GO:0015671 GO:0019432	fatty_acid_metabolic_process oxygen_transport response_to_cytokinin_stimulus triglyceride_biosynthetic_process	GO:0005344 GO:0005506 GO:0019825 GO:0020037	heme_binding iron_ion_binding oxygen_binding oxygen_transporter_activity
contig_90968	191	0	0	0	2686	0	4	0	0	0	3053	0	2	Medtr6g453200.1	0	32
contig_9121	2158	2864	495	3213	2	2179	5	2387	399	3261	19	1721	7	Medtr4g094605.1	0	74	AT2G34430.1	0	LHB1B1, LHCB1.4 | light-harvesting chlorophyll-protein complex II subunit B1 |	P07371	0	98	CB22_PEA Chlorophyll a-b binding protein AB80, chloroplastic OS=Pisum sativum GN=AB80 PE=1 SV=1	AT2G34430	GO:0009765 GO:0009769 GO:0015979	photosynthesis photosynthesis,_light_harvesting photosynthesis,_light_harvesting_in_photosystem_II	GO:0016168	chlorophyll_binding
contig_91230	164	0	0	0	1448	0	2	0	0	0	1446	0	1	Medtr2g069273.1	0	24
contig_91335	155	0	0	0	314	0	1	0	0	0	336	0	1	Medtr2g042480.1	0	20
contig_91370	162	0	0	0	350	0	1	0	0	0	344	0	1	Medtr2g042510.1	0	19
contig_91468	561	306	772	659	9	513	3	357	596	593	1	838	4	Medtr5g084570.1	0	14
contig_91479	1585	153	66	355	0	125	0	97	60	421	0	113	0	Medtr8g023790.1	0	65	AT3G61470.1	0	LHCA2 | photosystem I light harvesting complex gene 2 |	P10708	0	87	CB12_SOLLC Chlorophyll a-b binding protein 7, chloroplastic OS=Solanum lycopersicum GN=CAB7 PE=3 SV=1	AT3G61470	GO:0009765 GO:0009768 GO:0015979	photosynthesis photosynthesis,_light_harvesting photosynthesis,_light_harvesting_in_photosystem_I	GO:0016168	chlorophyll_binding
contig_91590	653	20	3	24	35	120	14	78	3	33	14	332	28
contig_92064	1746	66	272	104	1	131	1	98	350	115	1	179	2	Medtr1g098680.1	0	36
contig_9228	993	0	0	0	2613	0	1	0	0	0	1839	0	0							P10322	0	43	NO25_MEDSA Nodulin-25 OS=Medicago sativa GN=NMS-25 PE=2 SV=1
contig_92280	1331	0	8	28	0	1	0	0	2690	8	0	0	0	Medtr5g074680.1	0	60	AT4G35160.1	0	O-methyltransferase family protein	B6VJS4	0	60	ROMT_VITVI Trans-resveratrol di-O-methyltransferase OS=Vitis vinifera GN=ROMT PE=1 SV=2	AT4G35160			GO:0008168 GO:0008171 GO:0046983	O-methyltransferase_activity methyltransferase_activity protein_dimerization_activity
contig_9229	821	0	0	0	362	0	0	0	0	0	487	0	0	Medtr5g055370.1	0	30
contig_9254	365	0	0	0	566	0	0	0	0	0	517	0	0	Medtr0115s0030.1	0	27
contig_9270	1361	0	0	0	510	0	6	0	0	0	500	0	13	Medtr7g016060.1	0	94	AT3G29970.1	0	B12D protein					AT3G29970	GO:0008150	biological_process	GO:0003674	molecular_function
contig_92898	702	0	1	10	4737	0	8	0	0	0	1792	0	1	Medtr7g044980.1	0	49				P62929	0	50	ALB1D_PEA Albumin-1 D OS=Pisum sativum PE=1 SV=1
contig_92899	634	0	0	0	394	0	0	0	0	0	459	0	1	Medtr6g006240.1	0	69
contig_92905	1254	0	0	0	136	0	0	0	0	0	752	0	0
contig_92917	1549	2	0	0	57	2	264	1	0	0	46	2	477	Medtr4g101280.1	0	68	AT4G12510.1	0	Bifunctional inhibitor/lipid-transfer protein/seed storage 2S albumin superfamily protein	P14009	0	52	14KD_DAUCA 14 kDa proline-rich protein DC2.15 OS=Daucus carota PE=2 SV=1	AT4G12510	GO:0006869	lipid_transport	GO:0008289	lipid_binding
contig_92929	2877	4	8	2	405	2	6	4	3	2	426	3	4	Medtr8g066730.1	0	26	AT1G32360.1	0	Zinc finger (CCCH-type) family protein	Q84UQ3	0	65	C3H56_ORYSJ Zinc finger CCCH domain-containing protein 56 OS=Oryza sativa subsp. japonica GN=Os08g0159800 PE=2 SV=1	AT1G32360	GO:0006355	regulation_of_transcription,_DNA-dependent	GO:0003676 GO:0003700 GO:0008270	nucleic_acid_binding sequence-specific_DNA_binding_transcription_factor_activity zinc_ion_binding
contig_92933	725	0	0	0	880	0	0	0	0	0	1431	0	0	Medtr5g056185.1	0	25
contig_92939	1109	0	0	0	228	0	0	0	0	0	327	0	0	Medtr3g084820.1	0	26
contig_92941	252	0	0	0	452	0	0	0	0	0	555	0	0
contig_92951	1749	4	1	17	1679	5	4	15	4	13	2133	12	6	Medtr8g087710.1	0	66	AT4G18910.1	0	NIP1;2, NLM2, ATNLM2 | NOD26-like intrinsic protein 1;2 |	P08995	0	73	NO26_SOYBN Nodulin-26 OS=Glycine max PE=1 SV=2	AT4G18910	GO:0006810 GO:0006833 GO:0006857 GO:0015700 GO:0046685 GO:0055085 GO:0080170	arsenite_transport hydrogen_peroxide_transmembrane_transport oligopeptide_transport response_to_arsenic-containing_substance transmembrane_transport transport water_transport	GO:0005215 GO:0015105 GO:0015250	arsenite_transmembrane_transporter_activity transporter_activity water_channel_activity
contig_92957	584	0	0	0	218	0	0	0	0	0	329	0	0	Medtr8g064150.1	0	56
contig_92988	585	0	0	0	526	0	1	0	0	0	619	0	1	Medtr0330s0050.1	0	24
contig_93008	729	0	0	0	1375	0	0	0	0	0	1979	0	1	Medtr7g071720.3	0	16
contig_93414	1170	378	125	79	317	175	403	442	142	75	246	236	472	Medtr3g093110.1	0	71	AT1G33140.1	0	PGY2 | Ribosomal protein L6 family |	P30707	0	97	RL9_PEA 60S ribosomal protein L9 OS=Pisum sativum GN=RPL9 PE=1 SV=1	AT1G33140	GO:0006412 GO:0009955	adaxial/abaxial_pattern_specification translation	GO:0003735 GO:0019843	rRNA_binding structural_constituent_of_ribosome
contig_93437	1191	89	43	1511	0	220	0	154	72	1310	0	381	0	Medtr1g087030.1	0	51	AT3G62410.1	0	CP12-2, CP12 | CP12 domain-containing protein 2 |	Q9LZP9	0	44	CP122_ARATH Calvin cycle protein CP12-2, chloroplastic OS=Arabidopsis thaliana GN=CP12-2 PE=1 SV=1	AT3G62410	GO:0009416 GO:0009637 GO:0009644 GO:0009744 GO:0010114 GO:0010155 GO:0010218 GO:0018316 GO:0019253 GO:0034605 GO:0070417 GO:0071454 GO:0080153	cellular_response_to_anoxia cellular_response_to_cold cellular_response_to_heat negative_regulation_of_reductive_pentose-phosphate_cycle peptide_cross-linking_via_L-cystine reductive_pentose-phosphate_cycle regulation_of_proton_transport response_to_blue_light response_to_far_red_light response_to_high_light_intensity response_to_light_stimulus response_to_red_light response_to_sucrose_stimulus	GO:0005515	protein_binding
contig_9375	1101	0	0	0	371	0	0	0	0	0	543	0	0	Medtr6g055160.1	0	35
contig_9391	1228	0	0	0	349	0	0	0	0	0	370	0	0	Medtr1g064350.1	0	37
contig_94046	253	1	1	1	395	3	880	2	2	2	410	7	652
contig_94496	991	47	4	0	83	1	571	24	1	0	45	0	646	Medtr4g101260.1	0	71	AT2G45180.1	0	Bifunctional inhibitor/lipid-transfer protein/seed storage 2S albumin superfamily protein	P14009	0	55	14KD_DAUCA 14 kDa proline-rich protein DC2.15 OS=Daucus carota PE=2 SV=1	AT2G45180	GO:0000038 GO:0006869 GO:0042335	cuticle_development lipid_transport very_long-chain_fatty_acid_metabolic_process	GO:0008289	lipid_binding
contig_94581	1058	0	35	0	2463	0	8	1	1	0	827	1	1	Medtr1g074410.1	0	23
contig_94627	359	0	0	1	21890	0	7	0	0	0	25558	0	3	Medtr1g011540.1	0	40	AT3G10520.1	0	AHB2, GLB2, ARATH GLB2, NSHB2, ATGLB2, HB2 | haemoglobin 2 |	P14962	0	95	LGB3_MEDSA Leghemoglobin-3 OS=Medicago sativa PE=2 SV=1	AT3G10520	GO:0006631 GO:0009735 GO:0015671 GO:0019432	fatty_acid_metabolic_process oxygen_transport response_to_cytokinin_stimulus triglyceride_biosynthetic_process	GO:0005344 GO:0005506 GO:0019825 GO:0020037	heme_binding iron_ion_binding oxygen_binding oxygen_transporter_activity
contig_94784	225	0	0	0	761	0	1	0	0	0	1028	0	1
contig_94829	1315	246	18	38	15	145	294	404	97	43	143	277	905	Medtr2g081610.1	0	76	AT5G25610.1	0	RD22, ATRD22 | BURP domain-containing protein |	P21747	0	43	EA92_VICFA Embryonic abundant protein USP92 OS=Vicia faba PE=2 SV=1	AT5G25610	GO:0009269 GO:0009409 GO:0009651 GO:0009737	response_to_abscisic_acid_stimulus response_to_cold response_to_desiccation response_to_salt_stress	GO:0045735	nutrient_reservoir_activity
contig_9484	897	149	13	77	30	63	28	356	12	15	9	104	28	Medtr6g078070.1	0	68	AT1G17860.1	0	Kunitz family trypsin and protease inhibitor protein	P13087	0	44	MIRA_SYNDU Miraculin OS=Synsepalum dulcificum PE=1 SV=3	AT1G17860	GO:0006457 GO:0009408 GO:0009644 GO:0010167 GO:0015706 GO:0034976 GO:0042542	nitrate_transport protein_folding response_to_endoplasmic_reticulum_stress response_to_heat response_to_high_light_intensity response_to_hydrogen_peroxide response_to_nitrate	GO:0004866	endopeptidase_inhibitor_activity
contig_94868	1723	51	16	15	263	65	42	62	17	16	391	61	38	Medtr6g071070.1	0	32	AT1G66200.1	0	ATGSR2, GSR2, GLN1;2 | glutamine synthase clone F11 |	Q8GXW5	0	78	GLN15_ARATH Glutamine synthetase cytosolic isozyme 1-5 OS=Arabidopsis thaliana GN=GLN1-5 PE=2 SV=1	AT1G66200	GO:0006096 GO:0006542 GO:0006598 GO:0006807 GO:0006816 GO:0006833 GO:0006970 GO:0006972 GO:0007030 GO:0009266 GO:0009651 GO:0009698 GO:0009744 GO:0009749 GO:0009750 GO:0030003 GO:0042128 GO:0042398 GO:0042744 GO:0046686 GO:0070838	Golgi_organization calcium_ion_transport cellular_cation_homeostasis cellular_modified_amino_acid_biosynthetic_process divalent_metal_ion_transport glutamine_biosynthetic_process glycolysis hydrogen_peroxide_catabolic_process hyperosmotic_response nitrate_assimilation nitrogen_compound_metabolic_process phenylpropanoid_metabolic_process polyamine_catabolic_process response_to_cadmium_ion response…	GO:0003824 GO:0004356 GO:0005507	catalytic_activity copper_ion_binding glutamate-ammonia_ligase_activity
contig_94942	193	343	28	25	446	310	4267	121	35	47	249	398	2067	Medtr1g116947.1	0	4
contig_94982	1968	79	884	10	0	23	0	51	346	11	0	40	0	Medtr3g479470.1	0	74	AT1G22360.1	0	AtUGT85A2, UGT85A2 | UDP-glucosyl transferase 85A2 |	Q9LMF0	0	46	U85A5_ARATH UDP-glycosyltransferase 85A5 OS=Arabidopsis thaliana GN=UGT85A5 PE=2 SV=1	AT1G22360	GO:0008152	metabolic_process	GO:0008194 GO:0015020 GO:0016757 GO:0016758	UDP-glycosyltransferase_activity glucuronosyltransferase_activity transferase_activity,_transferring_glycosyl_groups transferase_activity,_transferring_hexosyl_groups
contig_94997	1612	335	281	1899	0	497	0	374	233	1691	0	509	0	Medtr2g064650.1	0	53	AT1G79040.1	0	PSBR | photosystem II subunit R |	Q40519	0	67	PSBR_TOBAC Photosystem II 10 kDa polypeptide, chloroplastic OS=Nicotiana tabacum GN=PSBR PE=2 SV=1	AT1G79040	GO:0009637 GO:0009644 GO:0009744 GO:0010114 GO:0010155 GO:0010218 GO:0010270 GO:0015979 GO:0019344	cysteine_biosynthetic_process photosynthesis photosystem_II_oxygen_evolving_complex_assembly regulation_of_proton_transport response_to_blue_light response_to_far_red_light response_to_high_light_intensity response_to_red_light response_to_sucrose_stimulus	GO:0005515	protein_binding
contig_95308	1743	41	9	1	0	5	0	447	57	3	1	77	2	Medtr8g045300.1	0	34				Q9SSK7	0	29	MLP34_ARATH MLP-like protein 34 OS=Arabidopsis thaliana GN=MLP34 PE=2 SV=1
contig_95375	2064	251	200	727	0	256	0	68	123	414	0	165	0	Medtr4g038440.1	0	30	AT5G54160.1	0	ATOMT1, OMT1 | O-methyltransferase 1 |	Q9LEL5	0	50	4OMT_COPJA 3'-hydroxy-N-methyl-(S)-coclaurine 4'-O-methyltransferase OS=Coptis japonica PE=1 SV=1	AT5G54160	GO:0006598 GO:0009611 GO:0009698 GO:0009805 GO:0009809 GO:0009963 GO:0016126 GO:0042398 GO:0051555	cellular_modified_amino_acid_biosynthetic_process coumarin_biosynthetic_process flavonol_biosynthetic_process lignin_biosynthetic_process phenylpropanoid_metabolic_process polyamine_catabolic_process positive_regulation_of_flavonoid_biosynthetic_process response_to_wounding sterol_biosynthetic_process	GO:0030744 GO:0030755 GO:0033799 GO:0047763	caffeate_O-methyltransferase_activity luteolin_O-methyltransferase_activity myricetin_3'-O-methyltransferase_activity quercetin_3-O-methyltransferase_activity
contig_95618	811	260	89	47	120	87	166	354	100	43	124	115	245	Medtr4g088025.1	0	28	AT1G07790.1	0	HTB1 | Histone superfamily protein |	Q1S9I9	0	100	H2B1_MEDTR Probable histone H2B.1 OS=Medicago truncatula PE=1 SV=3	AT1G07790	GO:0006334	nucleosome_assembly	GO:0003677	DNA_binding
contig_95643	1939	56	41	471	0	57	0	23	13	428	0	40	0	Medtr3g068030.1	0	27	AT2G39730.3	0	RCA | rubisco activase |	Q40281	0	71	RCA_MALDO Ribulose bisphosphate carboxylase/oxygenase activase, chloroplastic OS=Malus domestica GN=RCA PE=2 SV=1	AT2G39730	GO:0000165 GO:0006612 GO:0009409 GO:0009416 GO:0009595 GO:0009637 GO:0009644 GO:0009697 GO:0009744 GO:0009753 GO:0009814 GO:0009862 GO:0009867 GO:0010114 GO:0010150 GO:0010155 GO:0010200 GO:0010218 GO:0010310 GO:0010363 GO:0019684 GO:0031348 GO:0042742 GO:0043900 GO:0050832	MAPK_cascade defense_response,_incompatible_interaction defense_response_to_bacterium defense_response_to_fungus detection_of_biotic_stimulus jasmonic_acid_mediated_signaling_pathway leaf_senescence negative_regulation_of_defense_response photosynthesis,_light_reaction protein_targeting_to_membrane regulation_of_hydrogen_peroxide_metabolic_process regulation_of_multi-organism_process regulation_o…	GO:0005524 GO:0030234 GO:0043531 GO:0046863	ADP_binding ATP_binding enzyme_regulator_activity ribulose-1,5-bisphosphate_carboxylase/oxygenase_activator_activity
contig_95679	878	0	372	0	0	0	0	0	394	0	0	0	0	Medtr7g035075.1	0	61	AT3G27810.1	0	ATMYB21, ATMYB3, MYB21 | myb domain protein 21 |	P81391	0	46	MYB05_ANTMA Myb-related protein 305 OS=Antirrhinum majus GN=MYB305 PE=2 SV=1	AT3G27810	GO:0006355 GO:0009740 GO:0009753 GO:0009867 GO:0048441 GO:0048443 GO:0048481 GO:0080086	gibberellic_acid_mediated_signaling_pathway jasmonic_acid_mediated_signaling_pathway ovule_development petal_development regulation_of_transcription,_DNA-dependent response_to_jasmonic_acid_stimulus stamen_development stamen_filament_development	GO:0003677 GO:0003700	DNA_binding sequence-specific_DNA_binding_transcription_factor_activity
contig_95717	1255	388	143	1075	0	416	0	551	145	1168	0	491	0	Medtr5g006130.1	0	39	AT1G03130.1	0	PSAD-2 | photosystem I subunit D-2 |	P32869	0	96	PSAD_CUCSA Photosystem I reaction center subunit II, chloroplastic OS=Cucumis sativus GN=psaD PE=1 SV=1	AT1G03130	GO:0015979 GO:0019684 GO:0030003 GO:0035304 GO:0070838	cellular_cation_homeostasis divalent_metal_ion_transport photosynthesis photosynthesis,_light_reaction regulation_of_protein_dephosphorylation	GO:0003674	molecular_function
contig_95730	1887	0	27	0	0	0	0	0	327	1	0	0	0	Medtr2g064425.1	0	26	AT3G25810.1	0	Terpenoid cyclases/Protein prenyltransferases superfamily protein	B9T536	0	51	TPS10_RICCO Terpene synthase 10 OS=Ricinus communis GN=TPS10 PE=2 SV=1	AT3G25810	GO:0008152 GO:0043693	metabolic_process monoterpene_biosynthetic_process	GO:0000287 GO:0005515 GO:0010333 GO:0010334 GO:0016829 GO:0034002 GO:0034768 GO:0050550 GO:0050551 GO:0050552 GO:0080015	(4S)-limonene_synthase_activity (E)-beta-ocimene_synthase_activity (R)-limonene_synthase_activity lyase_activity magnesium_ion_binding myrcene_synthase_activity pinene_synthase_activity protein_binding sabinene_synthase_activity sesquiterpene_synthase_activity terpene_synthase_activity
contig_96047	309	120	7	13	33	42	1483	57	12	17	22	54	820
contig_96478	2162	0	238	0	0	0	0	0	462	0	0	0	0	Medtr1g040500.1	0	45	AT1G01610.1	0	ATGPAT4, GPAT4 | glycerol-3-phosphate acyltransferase 4 |	O80437	0	54	GPAT6_ARATH Glycerol-3-phosphate 2-O-acyltransferase 6 OS=Arabidopsis thaliana GN=GPAT6 PE=1 SV=1	AT1G01610	GO:0000038 GO:0000271 GO:0006655 GO:0007389 GO:0008152 GO:0008361 GO:0009825 GO:0009926 GO:0009932 GO:0010015 GO:0010143 GO:0010817 GO:0040007 GO:0042335 GO:0043481 GO:0048767 GO:0071555	anthocyanin_accumulation_in_tissues_in_response_to_UV_light auxin_polar_transport cell_tip_growth cell_wall_organization cuticle_development cutin_biosynthetic_process growth metabolic_process multidimensional_cell_growth pattern_specification_process phosphatidylglycerol_biosynthetic_process polysaccharide_biosynthetic_process regulation_of_cell_size regulation_of_hormone_levels root_hair_elonga…	GO:0016746 GO:0016791 GO:0090447	glycerol-3-phosphate_2-O-acyltransferase_activity phosphatase_activity transferase_activity,_transferring_acyl_groups
contig_9652	572	0	0	0	202	0	0	0	0	0	478	0	0	Medtr2g073170.1	0	43
contig_9661	1100	0	0	0	442	0	1	0	0	0	340	0	0	Medtr2g103303.1	0	42	AT5G62200.1	0	Embryo-specific protein 3, (ATS3)					AT5G62200	GO:0008150 GO:0009611 GO:0009695	biological_process jasmonic_acid_biosynthetic_process response_to_wounding	GO:0003674	molecular_function
contig_96700	500	315	122	83	279	139	446	402	190	131	192	230	486	Medtr6g021805.1	0	21	AT1G07930.2	0	GTP binding Elongation factor Tu family protein	O24534	0	93	EF1A_VICFA Elongation factor 1-alpha OS=Vicia faba PE=2 SV=1	AT1G07930	GO:0006414	translational_elongation	GO:0003746 GO:0003924 GO:0005516 GO:0005525	GTP_binding GTPase_activity calmodulin_binding translation_elongation_factor_activity
contig_96860	749	0	2038	16	0	0	1	0	777	7	1	0	3	Medtr1g025220.1	0	26	AT1G75750.2	0	GASA1 | GAST1 protein homolog 1 |	Q93X17	0	68	SNAK2_SOLTU Snakin-2 OS=Solanum tuberosum GN=SN2 PE=1 SV=1	AT1G75750	GO:0000271 GO:0006569 GO:0009684 GO:0009737 GO:0009739 GO:0009741 GO:0009825 GO:0009826 GO:0009932 GO:0010817 GO:0043481 GO:0048767 GO:0071555	anthocyanin_accumulation_in_tissues_in_response_to_UV_light cell_tip_growth cell_wall_organization indoleacetic_acid_biosynthetic_process multidimensional_cell_growth polysaccharide_biosynthetic_process regulation_of_hormone_levels response_to_abscisic_acid_stimulus response_to_brassinosteroid_stimulus response_to_gibberellin_stimulus root_hair_elongation tryptophan_catabolic_process unidimension…	GO:0003674	molecular_function
contig_9689	388	0	0	0	602	0	2	0	0	0	1632	0	1	Medtr6g445040.1	0	17
contig_9696	514	0	0	0	174	0	0	0	0	0	327	0	0	Medtr1g061100.1	0	19
contig_97064	248	142	13	13	159	131	1502	58	13	22	73	152	925	Medtr1g116947.1	0	5
contig_97348	2089	0	0	0	42	0	0	0	0	0	420	0	0	Medtr5g040410.1	0	87
contig_97373	971	70	4	4	79	46	552	36	5	7	35	58	515	Medtr1g116947.1	0	6
contig_97384	1112	0	0	0	334	0	0	0	0	0	598	0	0	Medtr1g042940.1	0	27
contig_97413	761	0	0	0	482	0	0	0	0	0	823	0	0	Medtr1g055035.1	0	25
contig_97445	356	0	0	0	338	0	0	0	0	0	1418	0	0
contig_97446	226	0	0	0	375	0	1	0	0	0	427	0	0
contig_97485	381	0	0	0	574	0	0	0	0	0	665	0	0	Medtr7g095860.1	0	19
contig_97525	471	0	0	0	223	0	0	0	0	0	548	0	0	Medtr2g073170.1	0	34
contig_97553	968	0	0	0	161	0	0	0	0	0	334	0	0	Medtr8g038715.1	0	56
contig_97555	357	0	0	0	429	0	0	0	0	0	656	0	0	Medtr1g042850.1	0	26
contig_97622	189	285	194	37	384	426	3812	191	65	9	154	301	1798
contig_97649	146	366	433	527	308	373	237	603	308	361	375	401	387
contig_9765	880	0	0	0	489	0	1	0	0	0	538	0	1	Medtr1g011415.1	0	63
contig_97772	368	0	0	0	416	0	0	0	0	0	700	0	0
contig_97835	238	72	6	12	20	24	1277	33	10	16	17	34	477	Medtr1g033080.1	0	5
contig_97866	820	445	173	4	17	187	171	256	211	6	7	330	132
contig_98392	489	0	0	0	194	0	0	0	0	0	389	0	0	Medtr4g033290.1	0	28
contig_98402	638	0	0	0	203	0	0	0	0	0	400	0	0	Medtr7g008985.1	0	53
contig_98489	938	168	149	711	0	144	0	259	101	734	0	219	0	Medtr2g006290.1	0	49	AT1G60950.1	0	FED A, ATFD2 | 2Fe-2S ferredoxin-like superfamily protein |	P09911	0	71	FER1_PEA Ferredoxin-1, chloroplastic OS=Pisum sativum GN=PETF PE=1 SV=2	AT1G60950	GO:0009416 GO:0009637 GO:0009644 GO:0009744 GO:0009767 GO:0009773 GO:0010114 GO:0010155 GO:0010207 GO:0010218 GO:0022900 GO:0042742	defense_response_to_bacterium electron_transport_chain photosynthetic_electron_transport_chain photosynthetic_electron_transport_in_photosystem_I photosystem_II_assembly regulation_of_proton_transport response_to_blue_light response_to_far_red_light response_to_high_light_intensity response_to_light_stimulus response_to_red_light response_to_sucrose_stimulus	GO:0009055 GO:0051536 GO:0051537	2_iron,_2_sulfur_cluster_binding electron_carrier_activity iron-sulfur_cluster_binding
contig_98505	1030	264	89	4	1	45	12	609	109	4	2	144	13	Medtr8g045520.1	0	54	AT5G28010.1	0	Polyketide cyclase/dehydrase and lipid transport superfamily protein	Q9SSK9	0	35	MLP28_ARATH MLP-like protein 28 OS=Arabidopsis thaliana GN=MLP28 PE=1 SV=1	AT5G28010	GO:0006952	defense_response	GO:0003674	molecular_function
contig_98509	538	268	647	120	0	228	0	405	369	76	0	312	0	Medtr4g029390.1	0	12				A0AT33	0	58	NLTP4_LENCU Non-specific lipid-transfer protein 4 (Fragment) OS=Lens culinaris PE=1 SV=1
contig_98578	1159	56	5	4	76	59	751	20	5	8	45	70	329	Medtr1g116947.1	0	17
contig_98603	1529	43	9	162	5	76	4	82	45	324	5	164	6	Medtr1g105480.1	0	23	AT5G54770.1	0	THI1, TZ, THI4 | thiazole biosynthetic enzyme, chloroplast (ARA6) (THI1) (THI4) |	O23787	0	90	THI4_CITSI Thiamine thiazole synthase, chloroplastic OS=Citrus sinensis GN=THI1 PE=2 SV=1	AT5G54770	GO:0000023 GO:0006974 GO:0009228 GO:0009409 GO:0009637 GO:0010155 GO:0018131 GO:0019252 GO:0042742 GO:0043085 GO:0046777	defense_response_to_bacterium maltose_metabolic_process oxazole_or_thiazole_biosynthetic_process positive_regulation_of_catalytic_activity protein_autophosphorylation regulation_of_proton_transport response_to_DNA_damage_stimulus response_to_blue_light response_to_cold starch_biosynthetic_process thiamine_biosynthetic_process	GO:0008270 GO:0042803	protein_homodimerization_activity zinc_ion_binding
contig_99315	1395	175	329	34	86	55	471	104	90	25	47	52	350	Medtr5g032670.1	0	14
contig_99844	1347	93	7	17	9	61	135	191	47	20	78	139	485	Medtr2g081610.1	0	52	AT5G25610.1	0	RD22, ATRD22 | BURP domain-containing protein |	P21747	0	51	EA92_VICFA Embryonic abundant protein USP92 OS=Vicia faba PE=2 SV=1	AT5G25610	GO:0009269 GO:0009409 GO:0009651 GO:0009737	response_to_abscisic_acid_stimulus response_to_cold response_to_desiccation response_to_salt_stress	GO:0045735	nutrient_reservoir_activity
contig_99869	1156	302	78	437	0	191	0	312	75	727	0	211	0	Medtr2g081090.1	0	75	AT5G54270.1	0	LHCB3, LHCB3*1 | light-harvesting chlorophyll B-binding protein 3 |	P27489	0	93	CB23_SOLLC Chlorophyll a-b binding protein 13, chloroplastic OS=Solanum lycopersicum GN=CAB13 PE=1 SV=1	AT5G54270	GO:0009765 GO:0015979	photosynthesis photosynthesis,_light_harvesting	GO:0005198	structural_molecule_activity
