# Supplementary material for: The Medicago sativa gene index 1.2: a web-accessible gene expression atlas for investigating expression differences between Medicago sativa subspecies
Source: BMC Genomics. 2015 Jul 7;16(1):502. doi: 10.1186/s12864-015-1718-7 (PMC4492073; doi:10.1186/s12864-015-1718-7)
Supplement: Additional file 7: — Housekeeping transcripts for MSGI 1.2. [file 12864_2015_1718_MOESM7_ESM.xlsx]

## Sheet: ORourkeAddFile7_MSGIHousekeep
1	ContigID	ContigLength	B47_ES_AvRPKM	B47_Flower_AvRPKM	B47_Leaf_AvRPKM	B47_Nodule_AvRPKM	B47_PES_AvRPKM	B47_Root_AvRPKM	F56_ES_AvRPKM	F56_Flower_AvRPKM	F56_Leaf_AvRPKM	F56_Nodule_AvRPKM	F56_PES_AvRPKM	F56_Root_AvRPKM	Total Mean	Total SD	Total CoVariance	TopAngiospermHit	TopAngiospermHitEvalue	TopAngiospermHitCoverage	Arabidopsis_BLASTX_TopHit	Arabidopsis_BLASTX_E-value	Arabidopsis_Annotation	UniprotID_BLASTX_TopHit	Uniprot_Evalue	Uniprot_%ID	Uniprot_desc	AtID_for_GO	At_BP_GOID	BP_GODescription	At_MF_GOID	MF_GODescription
8049	contig_8048	994	7.66667	7.66667	8.33333	8	6.66667	7.66667	8.66667	8.33333	8	7.33333	8.66667	8.66667	7.97222	0.610652	0.0765974
27628	contig_27627	1318	13.6667	13.6667	14	14	13.3333	12.6667	13.6667	14.3333	12	10.6667	14	12.3333	13.1944	1.07739	0.081655	Medtr1g100090.1	2e-69	22.1837	AT4G25670.2	3e-35	unknown protein; LOCATED IN: cellular_component unknown; EXPRESSED IN: male gametophyte, pollen tube; EXPRESS					AT4G25670
67455	contig_67454	933	7	6.66667	5.66667	6	6.66667	7	6.66667	5.66667	6.66667	7	7	7.66667	6.63889	0.59388	0.0894547	Medtr1g086310.1	1e-67	45.0932	AT3G15580.1	4e-46	ATG8I, APG8H | Ubiquitin-like superfamily protein |	Q8S925	6e-36	53.4722	ATG8H_ARATH Autophagy-related protein 8h OS=Arabidopsis thaliana GN=ATG8H PE=2 SV=1	AT3G15580	GO:0006914	autophagy	GO:0008017 GO:0019776 GO:0019779 GO:0019786	APG8-specific_protease_activity APG8_activating_enzyme_activity Atg8_ligase_activity microtubule_binding
10294	contig_10293	2142	6	6	6	7	5	5.66667	7	5.66667	6.33333	5.33333	6	6	6	0.586033	0.0976721	Medtr4g103600.1	0	60.9528	AT5G14170.1	0	CHC1 | SWIB/MDM2 domain superfamily protein |	Q9FMT4	1e-147	59.6244	SNF12_ARATH SWI/SNF complex component SNF12 homolog OS=Arabidopsis thaliana GN=At5g14170 PE=1 SV=1	AT5G14170	GO:0000956 GO:0006281 GO:0008284 GO:0010224 GO:0048364	DNA_repair nuclear-transcribed_mRNA_catabolic_process positive_regulation_of_cell_proliferation response_to_UV-B root_development	GO:0003674	molecular_function
10438	contig_10437	1567	15.6667	15.3333	15.6667	15.6667	14.6667	13.6667	15	16.3333	12	12.3333	16.3333	13.3333	14.6667	1.49071	0.101639	Medtr1g100090.1	2e-137	44.1941	AT4G25670.2	1e-36	unknown protein; LOCATED IN: cellular_component unknown; EXPRESSED IN: male gametophyte, pollen tube; EXPRESS					AT4G25670
5086	contig_5085	1790	19.3333	19.3333	20.6667	20.3333	16.3333	20	20.6667	23.3333	20.6667	16	22	19	19.8056	2.07661	0.10485	Medtr7g022230.1	0	68.4211	AT1G24265.2	3e-51	Protein of unknown function (DUF1664)					AT1G24265	GO:0008150	biological_process	GO:0003674	molecular_function
112197	contig_112196	591	8	9.33333	8	7.33333	6.66667	8	7	8	7	6.33333	7.66667	8	7.61111	0.801934	0.105364	Glyma.05G232600.1	2e-50	18.1287	AT4G13360.1	5e-43	ATP-dependent caseinolytic (Clp) protease/crotonase family protein	Q9T0K7	1e-34	75.2577	HIBC6_ARATH 3-hydroxyisobutyryl-CoA hydrolase-like protein 3, mitochondrial OS=Arabidopsis thaliana GN=At4g13360 PE=2 SV=2	AT4G13360	GO:0008152	metabolic_process	GO:0003824	catalytic_activity
14804	contig_14803	2844	6.33333	8	7.33333	6.66667	5.66667	6.66667	6.66667	8	7.33333	6	7	6.33333	6.83333	0.731679	0.107075	Medtr5g045600.1	0	49.1885	AT1G13750.1	0	Purple acid phosphatases superfamily protein	Q9LMX4	0	79.2308	PPA1_ARATH Probable inactive purple acid phosphatase 1 OS=Arabidopsis thaliana GN=PAP1 PE=2 SV=1	AT1G13750	GO:0006569 GO:0009627 GO:0009684 GO:0031347	indoleacetic_acid_biosynthetic_process regulation_of_defense_response systemic_acquired_resistance tryptophan_catabolic_process	GO:0003993 GO:0004722 GO:0016787 GO:0046872	acid_phosphatase_activity hydrolase_activity metal_ion_binding protein_serine/threonine_phosphatase_activity
9938	contig_9937	849	10.3333	10.3333	10.3333	9.66667	8	9	10	9.33333	9	7	9.33333	9.66667	9.33333	1.00504	0.107683
37820	contig_37819	1236	45	51.3333	45.3333	43.6667	40	45	52.6667	46.6667	55	38.3333	51.3333	48	46.8611	5.05017	0.107769	mrna12383.1-v1.0-hybrid	3e-20	30.8271				P49636	1e-28	72.5275	RL40_NICSY Ubiquitin-60S ribosomal protein L40 OS=Nicotiana sylvestris GN=UBICEP52-7 PE=2 SV=2
13330	contig_13329	1160	32.3333	31.3333	35.6667	30	29.6667	27.6667	34.6667	33	30.6667	25.3333	36.3333	27.3333	31.1667	3.42156	0.109783	Medtr1g047200.1	2e-121	56.6314	AT4G20280.1	4e-59	TAF11 | TBP-associated factor 11 |		1e-45	64.4928		AT4G20280	GO:0000394 GO:0006351 GO:0006366 GO:0006367 GO:0009086	RNA_splicing,_via_endonucleolytic_cleavage_and_ligation methionine_biosynthetic_process transcription,_DNA-dependent transcription_from_RNA_polymerase_II_promoter transcription_initiation_from_RNA_polymerase_II_promoter	GO:0003677	DNA_binding
55359	contig_55358	2493	6.33333	7.33333	6.66667	6	5.66667	5.66667	7	7	5.33333	5.66667	7.33333	6	6.33333	0.710669	0.112211	Medtr4g008540.1	7e-166	62.709	AT1G15860.2	7e-118	Domain of unknown function (DUF298)	Q8CCA0	6e-33	39.7849	DCNL4_MOUSE DCN1-like protein 4 OS=Mus musculus GN=Dcun1d4 PE=2 SV=1	AT1G15860	GO:0008150	biological_process
5915	contig_5914	1853	5.33333	4	4	4.33333	4.66667	5	5.33333	5.66667	4.66667	4.33333	5	5.33333	4.80556	0.558829	0.116288	Medtr4g109550.1	0	65.656	AT2G29900.1	4e-109	PS2 | Presenilin-2 |	Q9SIK7	1e-110	51.4349	PSNB_ARATH Presenilin-like protein At2g29900 OS=Arabidopsis thaliana GN=At2g29900 PE=2 SV=1	AT2G29900	GO:0008152 GO:0035556	intracellular_signal_transduction metabolic_process	GO:0004175 GO:0004190	aspartic-type_endopeptidase_activity endopeptidase_activity
51756	contig_51755	1345	2.33333	2	2	2.33333	2	2.33333	2	2.33333	2	1.66667	1.66667	2	2.05556	0.239247	0.11639
51541	contig_51540	1477	11.6667	12.3333	12.3333	10.3333	10.3333	9.66667	12.6667	10.3333	9.33333	9.33333	12.6667	10.6667	10.9722	1.29067	0.117631	Medtr4g008540.1	5e-166	65.7191	AT1G15860.2	2e-122	Domain of unknown function (DUF298)	Q8CCA0	3e-33	39.7849	DCNL4_MOUSE DCN1-like protein 4 OS=Mus musculus GN=Dcun1d4 PE=2 SV=1	AT1G15860	GO:0008150	biological_process
58082	contig_58081	1389	7.66667	8.66667	7.66667	7.33333	8.33333	9.33333	8.66667	8.66667	9.33333	6.66667	8.66667	10.3333	8.44444	0.998315	0.118222	Medtr1g116055.1	0	61.0588	AT3G55070.1	2e-172	LisH/CRA/RING-U-box domains-containing protein	Q7SXR3	2e-59	37.6206	MAEA_DANRE Macrophage erythroblast attacher OS=Danio rerio GN=maea PE=2 SV=2	AT3G55070	GO:0008150	biological_process	GO:0003674	molecular_function
92670	contig_92669	1700	11.6667	13.6667	13.3333	13.6667	11	12.3333	10.6667	13.3333	11.3333	9	12	13	12.0833	1.42931	0.118288	Medtr2g070740.1	0	79.7917	AT1G17130.1	5e-133		Q54WR5	1e-62	46.0145	CCD94_DICDI Coiled-coil domain-containing protein 94 homolog OS=Dictyostelium discoideum GN=ccdc94 PE=3 SV=1	AT1G17130	GO:0008150	biological_process	GO:0003674	molecular_function
67256	contig_67255	1591	15.3333	15	12.6667	13.3333	11	12	15	13.6667	12.3333	10.6667	12	13.6667	13.0556	1.54941	0.118678	Medtr8g103840.2	0	74.1853	AT4G13360.1	0	ATP-dependent caseinolytic (Clp) protease/crotonase family protein	Q9T0K7	1e-161	73.3161	HIBC6_ARATH 3-hydroxyisobutyryl-CoA hydrolase-like protein 3, mitochondrial OS=Arabidopsis thaliana GN=At4g13360 PE=2 SV=2	AT4G13360	GO:0008152	metabolic_process	GO:0003824	catalytic_activity
4450	contig_4449	2943	17	20	15.3333	19.6667	15	20	17.3333	21.6667	17.6667	16.3333	20.6667	19.3333	18.3333	2.17887	0.118847	Medtr2g033460.1	0	52.693	AT5G49580.1	0	Chaperone DnaJ-domain superfamily protein	Q6Y2X3	1e-17	28.0488	DJC14_HUMAN DnaJ homolog subfamily C member 14 OS=Homo sapiens GN=DNAJC14 PE=2 SV=2	AT5G49580	GO:0006457	protein_folding	GO:0031072 GO:0051082	heat_shock_protein_binding unfolded_protein_binding
82477	contig_82476	1738	3	3	3.33333	4	2.66667	3	3	3.66667	3	3.66667	3	3.33333	3.22222	0.3849	0.119452	Glyma.13G116000.1	1e-70	30.5773	AT2G26210.1	3e-40	Ankyrin repeat family protein					AT2G26210	GO:0008150	biological_process
8263	contig_8262	1652	22	16.6667	23	19	19	21.6667	23.3333	18	18.3333	17.3333	20.6667	23.3333	20.1944	2.43069	0.120364	Medtr3g082850.2	2e-149	46.8872	AT1G04960.1	2e-73	Protein of unknown function (DUF1664)					AT1G04960	GO:0008150	biological_process	GO:0003674	molecular_function
34982	contig_34981	1791	11	12	9.33333	11.3333	10.6667	12.6667	11.3333	12	9	10	12	13.6667	11.25	1.3568	0.120605	Medtr4g127910.1	0	96.817	AT5G60620.1	0	GPAT9 | glycerol-3-phosphate acyltransferase 9 |	Q8C0N2	4e-64	37.9009	GPAT3_MOUSE Glycerol-3-phosphate acyltransferase 3 OS=Mus musculus GN=Agpat9 PE=1 SV=1	AT5G60620	GO:0006301 GO:0006651 GO:0006655 GO:0008152 GO:0019432	diacylglycerol_biosynthetic_process metabolic_process phosphatidylglycerol_biosynthetic_process postreplication_repair triglyceride_biosynthetic_process	GO:0016746	transferase_activity,_transferring_acyl_groups
60216	contig_60215	1120	20	25	20.3333	24	15.3333	21.6667	24	24.3333	20.3333	22.3333	21.6667	22.3333	21.7778	2.63363	0.120932	Medtr3g118350.4	3e-56	9.16723	AT1G16210.1	1e-61	unknown protein; CONTAINS InterPro DOMAIN/s: Protein of unknown function DUF1014 (InterPro:IPR010422); Has 16	Q96CT7	3e-17	48.913	CC124_HUMAN Coiled-coil domain-containing protein 124 OS=Homo sapiens GN=CCDC124 PE=1 SV=1	AT1G16210	GO:0006623 GO:0006944 GO:0008150 GO:0008284 GO:0009610 GO:0016192 GO:0016197 GO:0043161 GO:0043248 GO:0051788	biological_process cellular_membrane_fusion endosomal_transport positive_regulation_of_cell_proliferation proteasomal_ubiquitin-dependent_protein_catabolic_process proteasome_assembly protein_targeting_to_vacuole response_to_misfolded_protein response_to_symbiotic_fungus vesicle-mediated_transport	GO:0003674	molecular_function
11654	contig_11653	1684	3.66667	3.33333	4.33333	4	3.66667	3	4.66667	4	3.66667	3.66667	4	3.33333	3.77778	0.456896	0.120943	Medtr4g094268.1	0	50.3519	AT5G39410.1	0	Saccharopine dehydrogenase	Q8LGI2	1e-167	63.0385	SCPDL_ARATH Probable mitochondrial saccharopine dehydrogenase-like oxidoreductase At5g39410 OS=Arabidopsis thaliana GN=At5g39410 PE=1 SV=2	AT5G39410	GO:0006333 GO:0007623 GO:0055114	chromatin_assembly_or_disassembly circadian_rhythm oxidation-reduction_process	GO:0000166 GO:0016491	nucleotide_binding oxidoreductase_activity
73915	contig_73914	1069	25.6667	31.6667	33	23.6667	23.6667	23.3333	25	29.6667	25.6667	24.3333	27.3333	26	26.5833	3.22279	0.121233	Medtr4g094872.1	9e-142	58.3569	AT3G57870.1	7e-104	AHUS5, EMB1637, SCE1, SCE1A, ATSCE1 | sumo conjugation enzyme 1 |	Q42551	8e-85	88.6076	SCE1_ARATH SUMO-conjugating enzyme SCE1 OS=Arabidopsis thaliana GN=SCE1 PE=1 SV=1	AT3G57870	GO:0009737 GO:0009793 GO:0016925	embryo_development_ending_in_seed_dormancy protein_sumoylation response_to_abscisic_acid_stimulus	GO:0005515 GO:0019789	SUMO_ligase_activity protein_binding
9700	contig_9699	1968	7	8	8.33333	10.3333	7.66667	7.66667	8.33333	10.3333	8.66667	9	9.66667	9	8.66667	1.05409	0.121626	Glyma.13G060400.1	0	55.2498	AT3G01090.2	0	AKIN10, KIN10 | SNF1 kinase homolog 10 |	Q38997	0	80.4829	KIN10_ARATH SNF1-related protein kinase catalytic subunit alpha KIN10 OS=Arabidopsis thaliana GN=KIN10 PE=1 SV=2	AT3G01090	GO:0003006 GO:0006007 GO:0006468 GO:0006486 GO:0009594 GO:0009738 GO:0010050 GO:0010182 GO:0010260 GO:0080022	abscisic_acid_mediated_signaling_pathway detection_of_nutrient developmental_process_involved_in_reproduction glucose_catabolic_process organ_senescence primary_root_development protein_glycosylation protein_phosphorylation sugar_mediated_signaling_pathway vegetative_phase_change	GO:0004672 GO:0004674 GO:0005515	protein_binding protein_kinase_activity protein_serine/threonine_kinase_activity
4418	contig_4417	951	43.3333	45	45.3333	44.6667	33	45	44.6667	37.6667	34.3333	33.6667	37.6667	39.3333	40.3056	4.90405	0.121672	Medtr4g088110.1	2e-83	44.456	AT5G46020.1	7e-42	CONTAINS InterPro DOMAIN/s: Casein kinase substrate, phosphoprotein PP28 (InterPro:IPR019380); Has 30201 Blas	Q13442	2e-12	34.2466	HAP28_HUMAN 28 kDa heat- and acid-stable phosphoprotein OS=Homo sapiens GN=PDAP1 PE=1 SV=1	AT5G46020	GO:0008150	biological_process	GO:0003674	molecular_function
48506	contig_48505	1525	8.33333	9	8	9.66667	6.33333	8	7.66667	7.66667	6.66667	7	7.33333	7.33333	7.75	0.944147	0.121825	PGSC0003DMT400010280	5e-112	23.5255	AT4G36960.2	4e-176	RNA-binding (RRM/RBD/RNP motifs) family protein	Q8W034	1e-29	34.2975	RNP1_ARATH Heterogeneous nuclear ribonucleoprotein 1 OS=Arabidopsis thaliana GN=RNP1 PE=1 SV=1	AT4G36960	GO:0008150	biological_process	GO:0000166 GO:0003676 GO:0003723	RNA_binding nucleic_acid_binding nucleotide_binding
10433	contig_10432	1351	13.6667	15.6667	14.3333	14.3333	12.6667	16.6667	11	14	13.3333	12.6667	13.3333	17	14.0556	1.7223	0.122535	Medtr5g029640.1	2e-162	57.7253	AT4G17720.1	1e-121	RNA-binding (RRM/RBD/RNP motifs) family protein					AT4G17720	GO:0009627 GO:0034976	response_to_endoplasmic_reticulum_stress systemic_acquired_resistance	GO:0000166 GO:0003676	nucleic_acid_binding nucleotide_binding
17855	contig_17854	1757	2.66667	2.33333	2	2.33333	2	2.33333	2	2	1.66667	2	2	2	2.11111	0.2595	0.122921	Medtr1g021985.1	9e-150	48.9751	AT1G19340.1	3e-95	Methyltransferase MT-A70 family protein	Q8LFA9	1e-110	67.3171	METL2_ARATH Methyltransferase-like protein 2 OS=Arabidopsis thaliana GN=At1g19340 PE=2 SV=2	AT1G19340	GO:0006139 GO:0032259	methylation nucleobase-containing_compound_metabolic_process	GO:0003676 GO:0008168 GO:0008757	S-adenosylmethionine-dependent_methyltransferase_activity methyltransferase_activity nucleic_acid_binding
73731	contig_73730	2283	2.33333	2	2.66667	2	1.66667	2.33333	2	2	2	2	2	2.33333	2.11111	0.2595	0.122921	Medtr4g131330.2	6e-145	99.5652	AT1G63270.1	2e-106	ATNAP10, NAP10 | non-intrinsic ABC protein 10 |	Q9C8T1	3e-85	71.6157	AB1I_ARATH ABC transporter I family member 1 OS=Arabidopsis thaliana GN=ABCI1 PE=2 SV=1	AT1G63270	GO:0006810 GO:0017004	cytochrome_complex_assembly transport	GO:0000166 GO:0005215 GO:0005524 GO:0016887 GO:0017111	ATP_binding ATPase_activity nucleoside-triphosphatase_activity nucleotide_binding transporter_activity
11471	contig_11470	1826	3	2.33333	2.66667	3	2.66667	3.33333	2.33333	2.33333	2.66667	2.33333	3	2.66667	2.69444	0.332068	0.123242	Medtr3g093960.1	9e-122	33.3704	AT5G05230.1	2e-55	RING/U-box superfamily protein	Q6DBN5	4e-66	68.4932	PUB62_ARATH U-box domain-containing protein 62 OS=Arabidopsis thaliana GN=PUB62 PE=2 SV=1	AT5G05230	GO:0016567	protein_ubiquitination	GO:0004842	ubiquitin-protein_ligase_activity
29099	contig_29098	1363	14.3333	16	13.6667	14.3333	12	16.6667	12.3333	14.3333	12.6667	11	13.3333	15.6667	13.8611	1.70832	0.123245	Medtr5g029640.1	2e-162	57.7253	AT4G17720.1	1e-121	RNA-binding (RRM/RBD/RNP motifs) family protein					AT4G17720	GO:0009627 GO:0034976	response_to_endoplasmic_reticulum_stress systemic_acquired_resistance	GO:0000166 GO:0003676	nucleic_acid_binding nucleotide_binding
70992	contig_70991	2194	2	2	1.66667	1.66667	1.66667	1.66667	1.66667	2.33333	1.66667	1.66667	1.66667	2	1.80556	0.222853	0.123426	Medtr4g113730.2	0	57.2005	AT3G25910.1	1e-80	Protein of unknown function (DUF1644)	Q9SIV2	1e-13	53.1646	RPN1A_ARATH 26S proteasome non-ATPase regulatory subunit 2 1A OS=Arabidopsis thaliana GN=RPN1A PE=1 SV=2	AT3G25910	GO:0008150	biological_process	GO:0008270	zinc_ion_binding
65933	contig_65932	1522	12.3333	12	11.3333	13	8.66667	12.3333	13.6667	14.6667	12	11	12	13.3333	12.1944	1.50728	0.123604	Medtr1g019250.1	0	71.8864	AT1G45976.1	1e-151	SBP1 | S-ribonuclease binding protein 1 |		2e-26	30.2632		AT1G45976	GO:0007165 GO:0008150 GO:0009755 GO:0048573	biological_process hormone-mediated_signaling_pathway photoperiodism,_flowering signal_transduction	GO:0008270	zinc_ion_binding
57714	contig_57713	785	7.33333	6.33333	6.66667	6.66667	6	5.66667	7	4.66667	6	7.33333	6	5.66667	6.27778	0.776333	0.123664	Glyma.08G141200.1	2e-19	32.1839
34359	contig_34358	834	18	19.3333	18	18.6667	14.3333	17	16.6667	20.3333	17.6667	14	17.6667	13.6667	17.1111	2.11934	0.123857	AT1G31340.1	3e-78	62.5841	AT1G31340.1	6e-83	RUB1, NEDD8, ATRUB1 | related to ubiquitin 1 |	P0C031	2e-64	86.9863	RUB2_ORYSJ Ubiquitin-NEDD8-like protein RUB2 OS=Oryza sativa subsp. japonica GN=RUB2 PE=2 SV=2	AT1G31340	GO:0006464 GO:0009693 GO:0009733 GO:0009790 GO:0045116	cellular_protein_modification_process embryo_development ethylene_biosynthetic_process protein_neddylation response_to_auxin_stimulus
62542	contig_62541	1660	24.6667	24.3333	23.6667	27.3333	20.3333	24.3333	24.6667	29.6667	30.3333	22	28.6667	22.6667	25.2222	3.12802	0.124018	Medtr2g035810.1	1e-180	64.4951	AT2G32260.1	4e-145	ATCCT1, CCT1 | phosphorylcholine cytidylyltransferase |		1e-115	78.5156		AT2G32260	GO:0006656 GO:0008284 GO:0009058	biosynthetic_process phosphatidylcholine_biosynthetic_process positive_regulation_of_cell_proliferation	GO:0003824 GO:0004105 GO:0016779	catalytic_activity choline-phosphate_cytidylyltransferase_activity nucleotidyltransferase_activity
101440	contig_101439	1882	12.6667	8.66667	8.33333	11	9	10	11	11	9.33333	9.33333	11	10.3333	10.1389	1.25897	0.124173	Medtr3g007930.4	0	71.6729	AT4G26620.1	1e-178	Sucrase/ferredoxin-like family protein	Q6BPT6	1e-14	43	AIM32_DEBHA Altered inheritance of mitochondria protein 32 OS=Debaryomyces hansenii (strain ATCC 36239 / CBS 767 / JCM 1990 / NBRC 0083 / IGC 2968) GN=AIM32 PE=3 SV=2	AT4G26620	GO:0008150 GO:0010048	biological_process vernalization_response	GO:0003674	molecular_function
10784	contig_10783	1684	10	11.3333	9.66667	10.3333	9	9.33333	11.3333	11.6667	12.3333	8.33333	10.3333	8.66667	10.1944	1.26697	0.124281	Medtr7g084810.1	0	72.0376	AT1G12910.1	0	ATAN11, LWD1 | Transducin/WD40 repeat-like superfamily protein |	Q9LPV9	0	90.9091	LWD1_ARATH WD repeat-containing protein LWD1 OS=Arabidopsis thaliana GN=LWD1 PE=2 SV=1	AT1G12910	GO:0009718 GO:0043153 GO:0048573	anthocyanin-containing_compound_biosynthetic_process entrainment_of_circadian_clock_by_photoperiod photoperiodism,_flowering	GO:0000166 GO:0044212	nucleotide_binding transcription_regulatory_region_DNA_binding
18086	contig_18085	1402	13.6667	14	10.6667	12.3333	9.66667	12	12.3333	12	10.3333	9.66667	13.3333	12	11.8333	1.47367	0.124536	Glyma.05G232600.1	0	70.7602	AT4G13360.1	0	ATP-dependent caseinolytic (Clp) protease/crotonase family protein	Q9T0K7	1e-148	74.221	HIBC6_ARATH 3-hydroxyisobutyryl-CoA hydrolase-like protein 3, mitochondrial OS=Arabidopsis thaliana GN=At4g13360 PE=2 SV=2	AT4G13360	GO:0008152	metabolic_process	GO:0003824	catalytic_activity
1049	contig_1048	1282	10.6667	10.6667	9.66667	9.33333	7.33333	11	10	9.66667	9	7.33333	9	10	9.47222	1.18457	0.125057	Medtr1g053960.1	3e-135	68.3673	AT3G12130.1	8e-56	KH domain-containing protein / zinc finger (CCCH type) family protein	Q7F8R0	1e-83	56.0811	C3H14_ORYSJ Zinc finger CCCH domain-containing protein 14 OS=Oryza sativa subsp. japonica GN=Os02g0194200 PE=2 SV=1	AT3G12130	GO:0006355	regulation_of_transcription,_DNA-dependent	GO:0003676 GO:0003700 GO:0003723 GO:0008270	RNA_binding nucleic_acid_binding sequence-specific_DNA_binding_transcription_factor_activity zinc_ion_binding
74746	contig_74745	1414	12.6667	11.3333	13.6667	16.6667	12	14.3333	14	15.3333	16	14.3333	17	15.6667	14.4167	1.80418	0.125145	Medtr5g066510.1	0	69.3173	AT4G24470.2	3e-70	ZIM, GATA25 | GATA-type zinc finger protein with TIFY domain |	Q9LRH6	3e-57	59.1837	GAT25_ARATH GATA transcription factor 25 OS=Arabidopsis thaliana GN=GATA25 PE=2 SV=2	AT4G24470	GO:0006355 GO:0007623	circadian_rhythm regulation_of_transcription,_DNA-dependent	GO:0003700 GO:0008270 GO:0043565	sequence-specific_DNA_binding sequence-specific_DNA_binding_transcription_factor_activity zinc_ion_binding
6094	contig_6093	979	11.6667	11.6667	9	11.6667	8	10.6667	11	11	8.66667	9.33333	11.3333	10	10.3333	1.2949	0.125313	Medtr1g101240.2	1e-73	17.8957	AT2G31305.1	2e-16	INH3 | inhibitor-3 |					AT2G31305	GO:0009790 GO:0032515	embryo_development negative_regulation_of_phosphoprotein_phosphatase_activity	GO:0003674	molecular_function
1383	contig_1382	1544	11	8.33333	11.3333	11	8.33333	11.6667	10	11.3333	10	8.66667	10.6667	12	10.3611	1.29847	0.125322	Glyma.02G124400.1	0	58.1712	AT1G80670.1	0	Transducin/WD40 repeat-like superfamily protein	Q38942	1e-173	82.6866	RAE1L_ARATH Rae1-like protein At1g80670 OS=Arabidopsis thaliana GN=At1g80670 PE=2 SV=2	AT1G80670			GO:0000166 GO:0005515	nucleotide_binding protein_binding
101901	contig_101900	1081	6	7	6	7	6.33333	5	7.33333	7	6	5.66667	7.66667	5.66667	6.38889	0.801934	0.12552	Medtr4g073580.2	2e-33	20.0864	AT2G35635.1	2e-49	UBQ7, RUB2 | ubiquitin 7 |	P0CH05	9e-47	86.5979	UBI2P_PETCR Polyubiquitin OS=Petroselinum crispum GN=PCUBI4-2 PE=3 SV=1	AT2G35635	GO:0006464 GO:0006511	cellular_protein_modification_process ubiquitin-dependent_protein_catabolic_process
13324	contig_13323	1806	10	10	9	9.33333	8	11	8.33333	10.6667	8.33333	7.33333	10.6667	9.66667	9.36111	1.17601	0.125627	Medtr4g010050.1	0	63.5581	AT1G48900.1	0	Signal recognition particle, SRP54 subunit protein	P49972	0	81.07	SR542_SOLLC Signal recognition particle 54 kDa protein 2 OS=Solanum lycopersicum PE=2 SV=1	AT1G48900	GO:0006614 GO:0006617 GO:0010267 GO:0035196 GO:0051607	SRP-dependent_cotranslational_protein_targeting_to_membrane SRP-dependent_cotranslational_protein_targeting_to_membrane,_signal_sequence_recognition defense_response_to_virus production_of_miRNAs_involved_in_gene_silencing_by_miRNA production_of_ta-siRNAs_involved_in_RNA_interference	GO:0000166 GO:0003729 GO:0005525 GO:0008312 GO:0017111	7S_RNA_binding GTP_binding mRNA_binding nucleoside-triphosphatase_activity nucleotide_binding
65793	contig_65792	1541	7.66667	8.33333	7	7.66667	7	7.33333	10	9.33333	8	9.33333	9.66667	8.66667	8.33333	1.05409	0.126491	Medtr2g078010.4	2e-75	26.0776	AT1G78870.2	9e-58	UBC35, UBC13A | ubiquitin-conjugating enzyme 35 |	Q94A97	1e-50	97.8723	UBC35_ARATH Ubiquitin-conjugating enzyme E2 35 OS=Arabidopsis thaliana GN=UBC35 PE=1 SV=1	AT1G78870	GO:0006301 GO:0006511 GO:0010039 GO:0010053 GO:0046686	postreplication_repair response_to_cadmium_ion response_to_iron_ion root_epidermal_cell_differentiation ubiquitin-dependent_protein_catabolic_process	GO:0004842 GO:0005515 GO:0016881	acid-amino_acid_ligase_activity protein_binding ubiquitin-protein_ligase_activity
35371	contig_35370	1958	8	6.66667	6.33333	7.33333	5	8	7.66667	7	7	7.33333	6.66667	8.33333	7.11111	0.902671	0.126938	cassava4.1	3e-91	33.2526	AT4G36730.1	4e-46	GBF1 | G-box binding factor 1 |	P23922	2e-68	48.048	HBP1A_WHEAT Transcription factor HBP-1a OS=Triticum aestivum PE=2 SV=1	AT4G36730	GO:0006351 GO:0006355 GO:0010310 GO:0010629 GO:0090342	negative_regulation_of_gene_expression regulation_of_cell_aging regulation_of_hydrogen_peroxide_metabolic_process regulation_of_transcription,_DNA-dependent transcription,_DNA-dependent	GO:0003677 GO:0003700 GO:0043565 GO:0046983	DNA_binding protein_dimerization_activity sequence-specific_DNA_binding sequence-specific_DNA_binding_transcription_factor_activity
66183	contig_66182	1888	60.6667	50.6667	61.6667	65.3333	41.6667	66	57	56.3333	60.3333	47.3333	57.3333	60.3333	57.0556	7.24302	0.126947	Medtr8g027975.1	0	75	AT4G01100.1	0	ADNT1 | adenine nucleotide transporter 1 |	O04619	1e-155	77.3109	ADNT1_ARATH Mitochondrial adenine nucleotide transporter ADNT1 OS=Arabidopsis thaliana GN=ADNT1 PE=2 SV=1	AT4G01100	GO:0006007 GO:0006096 GO:0006098 GO:0006810 GO:0006839 GO:0009060 GO:0009651 GO:0015866 GO:0015867 GO:0046686 GO:0055085 GO:0080121	ADP_transport AMP_transport ATP_transport aerobic_respiration glucose_catabolic_process glycolysis mitochondrial_transport pentose-phosphate_shunt response_to_cadmium_ion response_to_salt_stress transmembrane_transport transport	GO:0005347 GO:0015217 GO:0080122	ADP_transmembrane_transporter_activity AMP_transmembrane_transporter_activity ATP_transmembrane_transporter_activity
70801	contig_70800	1052	2	2	2.66667	2.66667	2	2.33333	2.66667	2	2.66667	2.66667	2.33333	2.33333	2.36111	0.300112	0.127106	Medtr8g073315.1	6e-160	89.3617	AT2G25570.3	3e-125	binding					AT2G25570	GO:0008150	biological_process
107529	contig_107528	1557	23.3333	21.3333	21	24.3333	19.3333	21.3333	22.6667	26.3333	28.3333	20	26.3333	20	22.8611	2.91447	0.127486	Medtr2g035810.1	3e-140	50.57	AT2G32260.1	4e-138	ATCCT1, CCT1 | phosphorylcholine cytidylyltransferase |		1e-110	67.5676		AT2G32260	GO:0006656 GO:0008284 GO:0009058	biosynthetic_process phosphatidylcholine_biosynthetic_process positive_regulation_of_cell_proliferation	GO:0003824 GO:0004105 GO:0016779	catalytic_activity choline-phosphate_cytidylyltransferase_activity nucleotidyltransferase_activity
