# Supplementary material for: The Medicago sativa gene index 1.2: a web-accessible gene expression atlas for investigating expression differences between Medicago sativa subspecies
Source: BMC Genomics. 2015 Jul 7;16(1):502. doi: 10.1186/s12864-015-1718-7 (PMC4492073; doi:10.1186/s12864-015-1718-7)
Supplement: Additional file 8: — Housekeeping transcripts for M. sativa ssp. sativa (B47). [file 12864_2015_1718_MOESM8_ESM.xlsx]

## Sheet: ORourkeAddFile8_B47Housekeep
ContigID	ContigLength	B47_ES_AvRPKM	B47_Flower_AvRPKM	B47_Leaf_AvRPKM	B47_Nodule_AvRPKM	B47_PES_AvRPKM	B47_Root_AvRPKM	B47Mean	B47 SD	B47 CoVariance	TopAngiospermHit	TopAngiospermHitEvalue	TopAngiospermHitCoverage	Arabidopsis_BLASTX_TopHit	Arabidopsis_BLASTX_E-value	Arabidopsis_Annotation	UniprotID_BLASTX_TopHit	Uniprot_Evalue	Uniprot_%ID	Uniprot_desc	AtID_for_GO	At_BP_GOID	BP_GODescription	At_MF_GOID	MF_GODescription
contig_33355	1694	1.66667	1.66667	1.66667	1.66667	1.66667	1.66667	1.66667	0	0	Medtr2g092930.1	6e-147	20.3693	AT3G14940.1	2e-109	ATPPC3, PPC3 | phosphoenolpyruvate carboxylase 3 |	Q02909	2e-96	85.2381	CAPP1_SOYBN Phosphoenolpyruvate carboxylase, housekeeping isozyme OS=Glycine max GN=PPC16 PE=1 SV=1	AT3G14940	GO:0006099 GO:0006826 GO:0010106 GO:0010167 GO:0015706 GO:0015977	carbon_fixation cellular_response_to_iron_ion_starvation iron_ion_transport nitrate_transport response_to_nitrate tricarboxylic_acid_cycle	GO:0003824 GO:0008964	catalytic_activity phosphoenolpyruvate_carboxylase_activity
contig_77586	2315	32	30.3333	30.3333	29.6667	28.6667	30.3333	30.2222	1.08866	0.0360219	Medtr8g096320.1	5e-140	47.4408	AT5G28060.1	5e-70	Ribosomal protein S24e family protein	Q2R3P9	9e-68	58.2278	SWT14_ORYSJ Bidirectional sugar transporter SWEET14 OS=Oryza sativa subsp. japonica GN=SWEET14 PE=2 SV=1	AT5G28060	GO:0000462 GO:0006412 GO:0006414 GO:0042254	maturation_of_SSU-rRNA_from_tricistronic_rRNA_transcript_(SSU-rRNA,_5.8S_rRNA,_LSU-rRNA) ribosome_biogenesis translation translational_elongation	GO:0000166 GO:0003735	nucleotide_binding structural_constituent_of_ribosome
contig_27627	1318	13.6667	13.6667	14	14	13.3333	12.6667	13.5556	0.501848	0.0370216	Medtr1g100090.1	2e-69	22.1837	AT4G25670.2	3e-35	unknown protein; LOCATED IN: cellular_component unknown; EXPRESSED IN: male gametophyte, pollen tube; EXPRESS					AT4G25670
contig_62440	1747	9.33333	9.33333	10	9.33333	10	9	9.5	0.408248	0.0429735
contig_40036	1210	8	8.33333	7.33333	7.66667	8	8	7.88889	0.344265	0.0436392	Medtr3g097320.1	1e-168	42.8571	AT1G10940.1	3e-170	ASK1, SNRK2-4, SNRK2.4, SRK2A | Protein kinase superfamily protein |	P43291	1e-131	91.129	SRK2A_ARATH Serine/threonine-protein kinase SRK2A OS=Arabidopsis thaliana GN=SRK2A PE=1 SV=1	AT1G10940	GO:0006468 GO:0006511 GO:0006970 GO:0009651 GO:0009737 GO:0042752 GO:0080022	primary_root_development protein_phosphorylation regulation_of_circadian_rhythm response_to_abscisic_acid_stimulus response_to_osmotic_stress response_to_salt_stress ubiquitin-dependent_protein_catabolic_process	GO:0004672 GO:0005515 GO:0016301 GO:0070300	kinase_activity phosphatidic_acid_binding protein_binding protein_kinase_activity
contig_10437	1567	15.6667	15.3333	15.6667	15.6667	14.6667	13.6667	15.1111	0.807373	0.0534291	Medtr1g100090.1	2e-137	44.1941	AT4G25670.2	1e-36	unknown protein; LOCATED IN: cellular_component unknown; EXPRESSED IN: male gametophyte, pollen tube; EXPRESS					AT4G25670
contig_5185	2088	4.66667	4.66667	4.33333	5	4.33333	4.66667	4.61111	0.250924	0.0544173	Medtr3g117270.1	9e-48	20.8366
contig_65585	1006	4.66667	4.33333	4	4.66667	4.33333	4.33333	4.38889	0.250924	0.0571726	Medtr2g021040.1	5e-64	22.4299	AT5G18940.2	2e-41	Mo25 family protein					AT5G18940	GO:0008150	biological_process
contig_10153	686	17.3333	18.3333	15.6667	18.3333	18	17.3333	17.5	1.00554	0.0574594
contig_73806	296	70.6667	78.6667	76.3333	72	80	70	74.6111	4.29168	0.0575207	Medtr4g012800.1	1e-23	14.6758
contig_64115	1183	3	3.33333	3.33333	3	3	3.33333	3.16667	0.182574	0.057655	Medtr2g103770.1	0	86.9291	AT4G18230.1	8e-96	FUNCTIONS IN: molecular_function unknown; INVOLVED IN: biological_process unknown; LOCATED IN: endomembrane s	Q6AY85	2e-33	41.1458	ALG14_RAT UDP-N-acetylglucosamine transferase subunit ALG14 homolog OS=Rattus norvegicus GN=Alg14 PE=2 SV=1	AT4G18230	GO:0008150	biological_process	GO:0003674	molecular_function
contig_45711	790	37	40	38.3333	37	33.6667	38.6667	37.4444	2.16709	0.0578749	mrna12383.1-v1.0-hybrid	5e-19	30.0752				P62981	2e-26	65.5556	RS27A_SOLTU Ubiquitin-40S ribosomal protein S27a OS=Solanum tuberosum GN=UBI3 PE=2 SV=2
contig_40600	2034	2.33333	2.33333	2.33333	2.33333	2	2.33333	2.27778	0.136083	0.0597437	Medtr2g021040.1	3e-150	45.6075	AT5G18940.1	8e-149	Mo25 family protein	Q9Y376	2e-59	41.3043	CAB39_HUMAN Calcium-binding protein 39 OS=Homo sapiens GN=CAB39 PE=1 SV=1	AT5G18940	GO:0008150	biological_process
contig_112145	1230	6.33333	6	5.66667	5.66667	6	5.33333	5.83333	0.349603	0.0599319	Medtr5g089000.1	1e-22	2.48377	AT2G26780.1	2e-15	ARM repeat superfamily protein					AT2G26780	GO:0008150	biological_process
contig_8105	1006	8	7.66667	8	7	7.33333	7	7.5	0.459468	0.0612624	Medtr1g029720.1	5e-122	56.2688	AT1G77230.1	3e-62	Tetratricopeptide repeat (TPR)-like superfamily protein	Q6DI40	5e-17	37.9845	TTC33_DANRE Tetratricopeptide repeat protein 33 OS=Danio rerio GN=ttc33 PE=2 SV=1	AT1G77230	GO:0008150	biological_process
contig_37725	710	6.33333	7	6.33333	6.66667	6	7	6.55556	0.403687	0.0615793	Glyma.10G203200.1	3e-30	23.5602	AT1G66240.1	5e-28	ATX1, ATATX1 | homolog of anti-oxidant 1 |		5e-22	70.1493		AT1G66240	GO:0030001	metal_ion_transport	GO:0046872	metal_ion_binding
contig_28669	450	4	4.33333	4	4	3.66667	3.66667	3.94444	0.250924	0.0636146	Medtr6g034405.1	3e-10	5.67465
contig_87037	691	7.66667	8.33333	9	8.33333	8	9	8.38889	0.534027	0.0636589	Medtr1g092670.1	7e-93	54.5779	AT1G66240.1	7e-33	ATX1, ATATX1 | homolog of anti-oxidant 1 |		2e-26	72.3684		AT1G66240	GO:0030001	metal_ion_transport	GO:0046872	metal_ion_binding
contig_10585	472	3	2.66667	3	2.66667	3	2.66667	2.83333	0.182574	0.0644379	Medtr7g102430.1	8e-25	2.38221	AT2G36810.1	6e-20	ARM repeat superfamily protein		2e-16	69.8113		AT2G36810	GO:0006486 GO:0008150	biological_process protein_glycosylation
contig_79799	590	3	3	3	2.66667	2.66667	2.66667	2.83333	0.182574	0.0644379	Medtr5g006140.1	4e-27	9.51526	AT5G19530.1	2e-19	ACL5 | S-adenosyl-L-methionine-dependent methyltransferases superfamily protein |	Q9S7X6	2e-20	69.8113	ACL5_ARATH Thermospermine synthase ACAULIS5 OS=Arabidopsis thaliana GN=ACL5 PE=1 SV=1	AT5G19530	GO:0000271 GO:0007389 GO:0008361 GO:0009825 GO:0009826 GO:0009926 GO:0009932 GO:0010014 GO:0010015 GO:0010087 GO:0010089 GO:0010218 GO:0010817 GO:0040007 GO:0043481 GO:0048759 GO:0048765 GO:0048767 GO:0071555	anthocyanin_accumulation_in_tissues_in_response_to_UV_light auxin_polar_transport cell_tip_growth cell_wall_organization growth meristem_initiation multidimensional_cell_growth pattern_specification_process phloem_or_xylem_histogenesis polysaccharide_biosynthetic_process regulation_of_cell_size regulation_of_hormone_levels response_to_far_red_light root_hair_cell_differentiation root_hair_elongat…	GO:0003824 GO:0010487 GO:0016768	catalytic_activity spermine_synthase_activity thermospermine_synthase_activity
contig_45035	1046	2	2	2	2	2.33333	2	2.05556	0.136083	0.0662024	Medtr7g116920.2	9e-134	40.095	AT3G61620.2	2e-111	RRP41 | 3'-5'-exoribonuclease family protein |	Q921I9	1e-58	56.3452	EXOS4_MOUSE Exosome complex component RRP41 OS=Mus musculus GN=Exosc4 PE=2 SV=3	AT3G61620	GO:0006396	RNA_processing	GO:0000175 GO:0003723	3'-5'-exoribonuclease_activity RNA_binding
contig_87536	1524	7.33333	8.66667	8.33333	8.66667	8	7.66667	8.11111	0.544331	0.0671093	Medtr3g097320.1	3e-150	38.1912	AT1G10940.1	0	ASK1, SNRK2-4, SNRK2.4, SRK2A | Protein kinase superfamily protein |	P43291	1e-158	72.0812	SRK2A_ARATH Serine/threonine-protein kinase SRK2A OS=Arabidopsis thaliana GN=SRK2A PE=1 SV=1	AT1G10940	GO:0006468 GO:0006511 GO:0006970 GO:0009651 GO:0009737 GO:0042752 GO:0080022	primary_root_development protein_phosphorylation regulation_of_circadian_rhythm response_to_abscisic_acid_stimulus response_to_osmotic_stress response_to_salt_stress ubiquitin-dependent_protein_catabolic_process	GO:0004672 GO:0005515 GO:0016301 GO:0070300	kinase_activity phosphatidic_acid_binding protein_binding protein_kinase_activity
contig_2060	488	21.6667	25	21.3333	23	23.3333	21	22.5556	1.51535	0.0671832	Medtr1g115220.1	4e-13	10.5014
contig_52959	985	2.33333	2.66667	2.66667	2.33333	2.66667	2.66667	2.55556	0.172133	0.0673562	Medtr7g109250.1	4e-50	18.6364	AT5G06420.2	1e-59	Zinc finger (CCCH-type/C3HC4-type RING finger) family protein	Q9FNG6	5e-49	45.6897	C3H51_ARATH Zinc finger CCCH domain-containing protein 51 OS=Arabidopsis thaliana GN=At5g06420 PE=2 SV=1	AT5G06420			GO:0003676 GO:0008270	nucleic_acid_binding zinc_ion_binding
contig_85397	785	2.66667	2.33333	2.33333	2.66667	2.66667	2.66667	2.55556	0.172133	0.0673562	Medtr2g016690.1	4e-56	25.9036	AT3G18140.1	1e-41	Transducin/WD40 repeat-like superfamily protein	P41318	2e-24	54.8387	LST8_YEAST Target of rapamycin complex subunit LST8 OS=Saccharomyces cerevisiae (strain ATCC 204508 / S288c) GN=LST8 PE=1 SV=1	AT3G18140	GO:0048571 GO:1900088 GO:1900091	long-day_photoperiodism regulation_of_inositol_biosynthetic_process regulation_of_raffinose_biosynthetic_process	GO:0000166	nucleotide_binding
contig_65792	1541	7.66667	8.33333	7	7.66667	7	7.33333	7.5	0.505525	0.0674033	Medtr2g078010.4	2e-75	26.0776	AT1G78870.2	9e-58	UBC35, UBC13A | ubiquitin-conjugating enzyme 35 |	Q94A97	1e-50	97.8723	UBC35_ARATH Ubiquitin-conjugating enzyme E2 35 OS=Arabidopsis thaliana GN=UBC35 PE=1 SV=1	AT1G78870	GO:0006301 GO:0006511 GO:0010039 GO:0010053 GO:0046686	postreplication_repair response_to_cadmium_ion response_to_iron_ion root_epidermal_cell_differentiation ubiquitin-dependent_protein_catabolic_process	GO:0004842 GO:0005515 GO:0016881	acid-amino_acid_ligase_activity protein_binding ubiquitin-protein_ligase_activity
contig_6598	1295	4	4	3.66667	3.66667	3.66667	3.33333	3.72222	0.250924	0.0674125	Medtr2g083810.1	2e-20	17.2197
contig_99901	1881	8.66667	9.33333	8	7.66667	8.33333	8.33333	8.38889	0.574134	0.0684398
contig_5861	1446	4	4.33333	4.66667	4.33333	4.66667	4	4.33333	0.298142	0.0688021	Medtr7g059150.2	7e-111	27.0201	AT4G30480.2	7e-85	TPR1, AtTPR1 | Tetratricopeptide repeat (TPR)-like superfamily protein |	Q99614	9e-27	36.8421	TTC1_HUMAN Tetratricopeptide repeat protein 1 OS=Homo sapiens GN=TTC1 PE=1 SV=1	AT4G30480			GO:0051879	Hsp90_protein_binding
contig_19893	1768	3.33333	3.66667	4	3.33333	3.66667	3.66667	3.61111	0.250924	0.0694867	Medtr3g011800.3	0	63.4958	AT4G10800.1	6e-77	BEST Arabidopsis thaliana protein match is: BTB/POZ domain-containing protein (TAIR:AT3G05675.1); Has 1807 Bl	Q8RX01	9e-48	40.636	Y3567_ARATH BTB/POZ domain-containing protein At3g05675 OS=Arabidopsis thaliana GN=At3g05675 PE=2 SV=1	AT4G10800	GO:0008150	biological_process	GO:0003674	molecular_function
contig_67656	1607	2	2	2	2	1.66667	2	1.94444	0.136083	0.0699854	Medtr4g128800.2	3e-168	64.497	AT4G25770.1	3e-165	alpha/beta-Hydrolases superfamily protein	Q08448	6e-11	25.3061	YO059_YEAST Putative lipase YOR059C OS=Saccharomyces cerevisiae (strain ATCC 204508 / S288c) GN=YOR059C PE=1 SV=1	AT4G25770	GO:0008150	biological_process
contig_103467	1468	2	2	2	2	1.66667	2	1.94444	0.136083	0.0699854	Glyma.20G217500.1	1e-09	3.93701
contig_57876	1586	15	16.3333	15.6667	14.6667	13.3333	14.3333	14.8889	1.04704	0.0703237	Medtr6g033535.1	0	53.0811	AT5G13570.1	9e-157	DCP2, TDT, ATDCP2 | decapping 2 |	Q8GW31	1e-125	61.3941	DCP2_ARATH mRNA-decapping enzyme subunit 2 OS=Arabidopsis thaliana GN=DCP2 PE=1 SV=1	AT5G13570	GO:0000956 GO:0006402 GO:0006635 GO:0009791 GO:0010072 GO:0016441 GO:0016558 GO:0031087 GO:0044265	cellular_macromolecule_catabolic_process deadenylation-independent_decapping_of_nuclear-transcribed_mRNA fatty_acid_beta-oxidation mRNA_catabolic_process nuclear-transcribed_mRNA_catabolic_process post-embryonic_development posttranscriptional_gene_silencing primary_shoot_apical_meristem_specification protein_import_into_peroxisome_matrix	GO:0000287 GO:0003729 GO:0005515 GO:0016787 GO:0030145 GO:0042803 GO:0050072	hydrolase_activity m7G(5')pppN_diphosphatase_activity mRNA_binding magnesium_ion_binding manganese_ion_binding protein_binding protein_homodimerization_activity
contig_57564	884	2.66667	2.33333	2.66667	2.33333	2.33333	2.33333	2.44444	0.172133	0.0704179							Q6DI40	7e-17	39.6694	TTC33_DANRE Tetratricopeptide repeat protein 33 OS=Danio rerio GN=ttc33 PE=2 SV=1
contig_11207	1514	14	12.6667	12	11.6667	11.6667	12.6667	12.4444	0.886107	0.071205	Medtr7g109250.1	0	51.3636	AT1G01350.1	2e-149	Zinc finger (CCCH-type/C3HC4-type RING finger) family protein	Q9FNG6	1e-123	66.25	C3H51_ARATH Zinc finger CCCH domain-containing protein 51 OS=Arabidopsis thaliana GN=At5g06420 PE=2 SV=1	AT1G01350			GO:0003676 GO:0008270	nucleic_acid_binding zinc_ion_binding
contig_14621	806	5.33333	5.66667	5	5.33333	5	6	5.38889	0.389682	0.0723121	Medtr4g117620.1	5e-26	63.2911
contig_8048	994	7.66667	7.66667	8.33333	8	6.66667	7.66667	7.66667	0.557773	0.072753
contig_28	4479	14.3333	12	12.3333	12.3333	12	13.3333	12.7222	0.928958	0.0730185	Glyma.13G074800.1	1e-76	91.4894				P04353	4e-62	97.5806	CALM_SPIOL Calmodulin OS=Spinacia oleracea PE=1 SV=2
contig_62439	1621	9.66667	9	10	11	10.6667	9.66667	10	0.730297	0.0730297	Medtr1g100090.1	6e-142	45.5806	AT4G25670.2	5e-37	unknown protein; LOCATED IN: cellular_component unknown; EXPRESSED IN: male gametophyte, pollen tube; EXPRESS					AT4G25670
contig_20546	1100	2.33333	2.33333	2.66667	2.66667	2.33333	2.66667	2.5	0.182574	0.0730297	Medtr8g011490.1	3e-117	52.7442	AT1G80245.3	4e-24	Spc97 / Spc98 family of spindle pole body (SBP) component					AT1G80245	GO:0000226 GO:0006626	microtubule_cytoskeleton_organization protein_targeting_to_mitochondrion	GO:0003674	molecular_function
contig_58579	709	2.33333	2.66667	2.66667	2.33333	2.33333	2.66667	2.5	0.182574	0.0730297	Medtr1g093770.1	5e-53	15.3704	AT1G25682.1	1e-65		Q5EA37	4e-33	53.6765	CC130_BOVIN Coiled-coil domain-containing protein 130 OS=Bos taurus GN=CCDC130 PE=2 SV=1	AT1G25682	GO:0008150	biological_process	GO:0003674	molecular_function
contig_5118	1489	5.33333	5.33333	4.66667	5	5.66667	5.66667	5.27778	0.389682	0.0738344	Medtr7g012790.5	7e-177	49.6512	AT5G39360.1	1e-143	EDL2 | EID1-like 2 |	Q9FLZ8	1e-117	77.2908	EDL2_ARATH EID1-like F-box protein 2 OS=Arabidopsis thaliana GN=EDL2 PE=2 SV=1	AT5G39360	GO:0008150	biological_process	GO:0003674	molecular_function
contig_18443	859	4.33333	3.66667	4.33333	4	3.66667	4	4	0.298142	0.0745356
contig_7521	1621	30.3333	24.6667	27.6667	26.3333	28.6667	29.6667	27.8889	2.12568	0.0762196	Medtr7g097010.1	0	50.9002	AT1G06210.1	1e-107	ENTH/VHS/GAT family protein	Q54GH3	1e-14	20.7143	TOM1_DICDI Target of Myb protein 1 OS=Dictyostelium discoideum GN=tom1 PE=1 SV=1	AT1G06210	GO:0006886 GO:0006891	intra-Golgi_vesicle-mediated_transport intracellular_protein_transport	GO:0008565	protein_transporter_activity
contig_92856	799	3.66667	3.66667	3	3.66667	3.66667	3.66667	3.55556	0.272166	0.0765466
contig_5863	2741	3.33333	3.33333	3.33333	3.66667	3.66667	4	3.55556	0.272166	0.0765466	Glyma.13G341600.1	0	50.8157	AT1G76320.1	0	FRS4 | FAR1-related sequence 4 |	Q6NQJ7	0	59.8909	FRS4_ARATH Protein FAR1-RELATED SEQUENCE 4 OS=Arabidopsis thaliana GN=FRS4 PE=2 SV=2	AT1G76320	GO:0009639	response_to_red_or_far_red_light	GO:0008270	zinc_ion_binding
contig_79245	1922	3.33333	3.33333	3	3.66667	3	3.33333	3.27778	0.250924	0.0765532	Medtr8g106700.1	0	94.7791	AT1G18070.2	0	Translation elongation factor EF1A/initiation factor IF2gamma family protein	Q8R050	1e-138	49.5164	ERF3A_MOUSE Eukaryotic peptide chain release factor GTP-binding subunit ERF3A OS=Mus musculus GN=Gspt1 PE=1 SV=2	AT1G18070	GO:0006415	translational_termination	GO:0003747 GO:0003924 GO:0005525 GO:0008135	GTP_binding GTPase_activity translation_factor_activity,_nucleic_acid_binding translation_release_factor_activity
contig_14570	876	4.66667	4.66667	4	4	4	4.33333	4.27778	0.327731	0.0766124	Medtr1g035260.1	6e-147	76.1745	AT4G28830.1	3e-112	S-adenosyl-L-methionine-dependent methyltransferases superfamily protein	Q8K1A0	2e-53	53.3654	METL5_MOUSE Methyltransferase-like protein 5 OS=Mus musculus GN=Mettl5 PE=2 SV=2	AT4G28830	GO:0032259	methylation	GO:0003676 GO:0008168	methyltransferase_activity nucleic_acid_binding
contig_62794	2249	2.33333	2	2	2.33333	2.33333	2.33333	2.22222	0.172133	0.0774597	Medtr6g463380.1	0	59.8558	AT5G51740.1	4e-159	Peptidase family M48 family protein	Q9P7G4	1e-22	35.5932	OMA1_SCHPO Mitochondrial metalloendopeptidase OMA1 OS=Schizosaccharomyces pombe (strain 972 / ATCC 24843) GN=oma1 PE=3 SV=1	AT5G51740	GO:0006508	proteolysis	GO:0004222	metalloendopeptidase_activity
contig_28763	909	31.6667	36.3333	34.6667	35	35	29.3333	33.6667	2.62467	0.0779605	Medtr4g012800.1	8e-27	17.7474
