# Supplementary material for: The Medicago sativa gene index 1.2: a web-accessible gene expression atlas for investigating expression differences between Medicago sativa subspecies
Source: BMC Genomics. 2015 Jul 7;16(1):502. doi: 10.1186/s12864-015-1718-7 (PMC4492073; doi:10.1186/s12864-015-1718-7)
Supplement: Additional file 9: — Housekeeping transcripts for M. sativa ssp. falcata (F56). [file 12864_2015_1718_MOESM9_ESM.xlsx]

## Sheet: ORourkeAddFile9_F56Housekeep
ContigID	ContigLength	F56_ES_AvRPKM	F56_Flower_AvRPKM	F56_Leaf_AvRPKM	F56_Nodule_AvRPKM	F56_PES_AvRPKM	F56_Root_AvRPKM	F56 Mean	F56 SD	F56 CoVariance	TopAngiospermHit	TopAngiospermHitEvalue	TopAngiospermHitCoverage	Arabidopsis_BLASTX_TopHit	Arabidopsis_BLASTX_E-value	Arabidopsis_Annotation	UniprotID_BLASTX_TopHit	Uniprot_Evalue	Uniprot_%ID	Uniprot_desc	AtID_for_GO	At_BP_GOID	BP_GODescription	At_MF_GOID	MF_GODescription
contig_65397	6506	2	2	2	2	2	2	2	0	0	Medtr4g092900.1	0	67.0251	AT4G35920.2	4e-60	MCA1 | PLAC8 family protein |	Q7Y214	7e-75	35.4317	GTE7_ARATH Transcription factor GTE7 OS=Arabidopsis thaliana GN=GTE7 PE=2 SV=1	AT4G35920	GO:0006655 GO:0006816 GO:0007020 GO:0007231 GO:0007638 GO:0019344 GO:0033500	calcium_ion_transport carbohydrate_homeostasis cysteine_biosynthetic_process mechanosensory_behavior microtubule_nucleation osmosensory_signaling_pathway phosphatidylglycerol_biosynthetic_process	GO:0003674	molecular_function
contig_93356	2776	2	2	2	2	2	2	2	0	0	Medtr1g040705.3	0	38.4422	AT2G25580.1	2e-154	Tetratricopeptide repeat (TPR)-like superfamily protein	Q680H3	1e-129	48.7854	PP170_ARATH Pentatricopeptide repeat-containing protein At2g25580 OS=Arabidopsis thaliana GN=PCMP-H75 PE=2 SV=2	AT2G25580	GO:0008150	biological_process	GO:0003674	molecular_function
contig_53617	2180	2	2	2	2	2	2	2	0	0	Medtr1g007170.1	0	51.8785	AT1G31220.1	8e-106	Formyl transferase	P52423	1e-114	70.0965	PUR3_VIGUN Phosphoribosylglycinamide formyltransferase, chloroplastic OS=Vigna unguiculata GN=PUR3 PE=2 SV=2	AT1G31220	GO:0006189 GO:0009058 GO:0009152	'de_novo'_IMP_biosynthetic_process biosynthetic_process purine_ribonucleotide_biosynthetic_process	GO:0004644 GO:0008168 GO:0008864 GO:0016742	formyltetrahydrofolate_deformylase_activity hydroxymethyl-,_formyl-_and_related_transferase_activity methyltransferase_activity phosphoribosylglycinamide_formyltransferase_activity
contig_79967	1634	3	3.33333	3	3	3	3	3.05556	0.136083	0.0445362	Glyma.04G046100.1	0	57.1956	AT5G22370.2	0	EMB1705, QQT1 | P-loop containing nucleoside triphosphate hydrolases superfamily protein |	Q6PUR6	1e-92	57.047	GPN2_DANRE GPN-loop GTPase 2 OS=Danio rerio GN=gpn2 PE=2 SV=1	AT5G22370	GO:0007346 GO:0009790 GO:0009793 GO:0051301	cell_division embryo_development embryo_development_ending_in_seed_dormancy regulation_of_mitotic_cell_cycle	GO:0000166 GO:0005524	ATP_binding nucleotide_binding
contig_41430	1001	3.66667	3.33333	3.33333	3.66667	3.33333	3.33333	3.44444	0.172133	0.049974
contig_57910	754	3.33333	3.66667	3.33333	3.66667	3.33333	3.66667	3.5	0.182574	0.0521641	Medtr3g008540.3	3e-75	22.7825	AT4G10100.3	1e-33	CNX7, SIR5 | co-factor for nitrate, reductase and xanthine dehydrogenase 7 |	Q9S7A3	4e-26	64.8936	MOC2A_ARATH Molybdopterin synthase sulfur carrier subunit OS=Arabidopsis thaliana GN=At4g10100 PE=2 SV=1	AT4G10100	GO:0006777 GO:0006790 GO:0009734 GO:0018315	Mo-molybdopterin_cofactor_biosynthetic_process auxin_mediated_signaling_pathway molybdenum_incorporation_into_molybdenum-molybdopterin_complex sulfur_compound_metabolic_process	GO:0003824	catalytic_activity
contig_48505	1525	7.66667	7.66667	6.66667	7	7.33333	7.33333	7.27778	0.389682	0.0535441	PGSC0003DMT400010280	5e-112	23.5255	AT4G36960.2	4e-176	RNA-binding (RRM/RBD/RNP motifs) family protein	Q8W034	1e-29	34.2975	RNP1_ARATH Heterogeneous nuclear ribonucleoprotein 1 OS=Arabidopsis thaliana GN=RNP1 PE=1 SV=1	AT4G36960	GO:0008150	biological_process	GO:0000166 GO:0003676 GO:0003723	RNA_binding nucleic_acid_binding nucleotide_binding
contig_23456	2101	12	11.6667	11.3333	11.3333	12.3333	13	11.9444	0.64693	0.0541616	Medtr2g018270.1	0	57.9291	AT5G46550.1	2e-46	DNA-binding bromodomain-containing protein	Q9LS28	2e-44	35.9195	GTE12_ARATH Transcription factor GTE12 OS=Arabidopsis thaliana GN=GTE12 PE=2 SV=2	AT5G46550			GO:0003677	DNA_binding
contig_77839	1217	59.3333	62.3333	55.3333	54.6667	61	61	58.9444	3.20705	0.0544081	Medtr4g078690.1	2e-77	71.129
contig_8984	1633	3.33333	3	3.33333	3	3	3	3.11111	0.172133	0.0553283	Medtr6g081850.1	0	79.3103	AT1G18030.1	6e-156	Protein phosphatase 2C family protein	Q9LMT1	1e-122	69.5238	P2C08_ARATH Probable protein phosphatase 2C 8 OS=Arabidopsis thaliana GN=At1g18030 PE=2 SV=2	AT1G18030			GO:0003824 GO:0004722	catalytic_activity protein_serine/threonine_phosphatase_activity
contig_77780	1479	5.33333	4.66667	5	4.66667	4.66667	5	4.88889	0.272166	0.0556702	Medtr1g054540.2	1e-77	33.1169				Q9SAR5	1e-38	41.4062	AKR2_ARATH Ankyrin repeat domain-containing protein 2 OS=Arabidopsis thaliana GN=AKR2 PE=1 SV=2
contig_61167	1078	2.33333	2.66667	2.33333	2.33333	2.33333	2.33333	2.38889	0.136083	0.0569649
contig_50972	1323	4.33333	4	4.33333	4	4.33333	4.66667	4.27778	0.250924	0.0586576	Medtr3g005170.1	4e-104	34.7323	AT5G19440.1	3e-84	NAD(P)-binding Rossmann-fold superfamily protein	Q500U8	3e-41	55.6291	TKPR1_ARATH Tetraketide alpha-pyrone reductase 1 OS=Arabidopsis thaliana GN=TKPR1 PE=2 SV=1	AT5G19440	GO:0044237 GO:0046482	cellular_metabolic_process para-aminobenzoic_acid_metabolic_process	GO:0000166 GO:0003824 GO:0004022 GO:0050662	alcohol_dehydrogenase_(NAD)_activity catalytic_activity coenzyme_binding nucleotide_binding
contig_111662	563	3	2.66667	3	3	3	2.66667	2.88889	0.172133	0.0595844	Medtr4g009960.1	9e-28	3.30171	AT1G15290.1	6e-11	Tetratricopeptide repeat (TPR)-like superfamily protein					AT1G15290	GO:0008150	biological_process
contig_95528	613	2.33333	2.33333	2	2.33333	2.33333	2.33333	2.27778	0.136083	0.0597437	Medtr2g436400.1	6e-92	32.9492	AT5G07900.1	2e-33	Mitochondrial transcription termination factor family protein					AT5G07900	GO:0008150	biological_process	GO:0003674	molecular_function
contig_33993	1028	7	7	7	6.33333	7.66667	7	7	0.421637	0.0602339	Medtr0022s0300.1	1e-151	63.5884	AT5G52200.2	3e-29	phosphoprotein phosphatase inhibitors					AT5G52200	GO:0009966 GO:0043666 GO:0080163	regulation_of_phosphoprotein_phosphatase_activity regulation_of_protein_serine/threonine_phosphatase_activity regulation_of_signal_transduction	GO:0004864	protein_phosphatase_inhibitor_activity
contig_78770	1168	4.33333	4.66667	4.66667	4	4.66667	4.33333	4.44444	0.272166	0.0612372	PGSC0003DMT400036446	6e-71	6.07498
contig_102271	1837	4.33333	4.33333	4	3.66667	4	4	4.05556	0.250924	0.0618717	Medtr7g029385.1	0	59.5914	AT1G78910.1	0	Pseudouridine synthase family protein	Q5XET6	1e-170	73.8506	PUS3_ARATH RNA pseudouridine synthase 3, mitochondrial OS=Arabidopsis thaliana GN=At1g78910 PE=2 SV=1	AT1G78910	GO:0001522 GO:0009451	RNA_modification pseudouridine_synthesis	GO:0003723 GO:0009982	RNA_binding pseudouridine_synthase_activity
contig_26261	1064	3	3	2.66667	2.66667	2.66667	2.66667	2.77778	0.172133	0.0619677	Medtr7g087140.1	6e-68	49.5868	AT1G08710.1	7e-40	F-box family protein	Q9CAZ0	3e-41	59.4828	SKI24_ARATH F-box protein SKIP24 OS=Arabidopsis thaliana GN=SKIP24 PE=1 SV=2	AT1G08710	GO:0008150	biological_process
contig_56221	1444	5	4.33333	4.33333	4.33333	4.33333	4.66667	4.5	0.278887	0.0619748	Medtr4g104230.2	0	73.879	AT5G63280.1	1e-103	C2H2-like zinc finger protein					AT5G63280	GO:0008150	biological_process	GO:0003676 GO:0008270	nucleic_acid_binding zinc_ion_binding
contig_39187	1883	12.6667	13.3333	11.6667	11.6667	12	13.3333	12.4444	0.779363	0.0626274	Medtr5g017280.3	0	69.9319	AT4G36960.2	4e-168	RNA-binding (RRM/RBD/RNP motifs) family protein	Q8W034	6e-34	35.4839	RNP1_ARATH Heterogeneous nuclear ribonucleoprotein 1 OS=Arabidopsis thaliana GN=RNP1 PE=1 SV=1	AT4G36960	GO:0008150	biological_process	GO:0000166 GO:0003676 GO:0003723	RNA_binding nucleic_acid_binding nucleotide_binding
contig_43158	215	3.33333	3.33333	3	3.66667	3.33333	3.33333	3.33333	0.210819	0.0632456
contig_122	922	3	2.66667	2.66667	3	2.66667	3	2.83333	0.182574	0.0644379	Medtr3g116260.1	5e-73	35.4264	AT1G11760.1	4e-40	MED32 | MED32; Has 41 Blast hits to 40 proteins in 14 species: Archae - 0; Bacteria - 0; Metazoa - 0; Fungi - 0	Q84VW5	1e-30	62.8099	MED32_ARATH Mediator of RNA polymerase II transcription subunit 32 OS=Arabidopsis thaliana GN=MED32 PE=1 SV=1	AT1G11760
contig_8048	994	8.66667	8.33333	8	7.33333	8.66667	8.66667	8.27778	0.534027	0.0645134
contig_55900	2285	10.6667	9.66667	9.66667	10.6667	10	11.3333	10.3333	0.666667	0.0645161	Glyma.04G133800.1	0	67.8992	AT5G09860.1	0	AtTHO1, THO1, AtHPR1, HPR1 | nuclear matrix protein-related |		0	73.1419		AT5G09860	GO:0006406 GO:0010267 GO:0031047 GO:0050832	defense_response_to_fungus gene_silencing_by_RNA mRNA_export_from_nucleus production_of_ta-siRNAs_involved_in_RNA_interference	GO:0003674	molecular_function
contig_60215	1120	24	24.3333	20.3333	22.3333	21.6667	22.3333	22.5	1.48698	0.066088	Medtr3g118350.4	3e-56	9.16723	AT1G16210.1	1e-61	unknown protein; CONTAINS InterPro DOMAIN/s: Protein of unknown function DUF1014 (InterPro:IPR010422); Has 16	Q96CT7	3e-17	48.913	CC124_HUMAN Coiled-coil domain-containing protein 124 OS=Homo sapiens GN=CCDC124 PE=1 SV=1	AT1G16210	GO:0006623 GO:0006944 GO:0008150 GO:0008284 GO:0009610 GO:0016192 GO:0016197 GO:0043161 GO:0043248 GO:0051788	biological_process cellular_membrane_fusion endosomal_transport positive_regulation_of_cell_proliferation proteasomal_ubiquitin-dependent_protein_catabolic_process proteasome_assembly protein_targeting_to_vacuole response_to_misfolded_protein response_to_symbiotic_fungus vesicle-mediated_transport	GO:0003674	molecular_function
contig_73730	2283	2	2	2	2	2	2.33333	2.05556	0.136083	0.0662024	Medtr4g131330.2	6e-145	99.5652	AT1G63270.1	2e-106	ATNAP10, NAP10 | non-intrinsic ABC protein 10 |	Q9C8T1	3e-85	71.6157	AB1I_ARATH ABC transporter I family member 1 OS=Arabidopsis thaliana GN=ABCI1 PE=2 SV=1	AT1G63270	GO:0006810 GO:0017004	cytochrome_complex_assembly transport	GO:0000166 GO:0005215 GO:0005524 GO:0016887 GO:0017111	ATP_binding ATPase_activity nucleoside-triphosphatase_activity nucleotide_binding transporter_activity
contig_92494	1735	2	2	2	2	2.33333	2	2.05556	0.136083	0.0662024	Medtr2g099980.1	0	68.9394	AT1G78840.1	3e-14	F-box/RNI-like/FBD-like domains-containing protein	Q9ZVA3	5e-13	28.0156	FDL12_ARATH Putative F-box/FBD/LRR-repeat protein At1g78840 OS=Arabidopsis thaliana GN=At1g78840 PE=4 SV=1	AT1G78840	GO:0008150	biological_process	GO:0003674	molecular_function
contig_11013	3047	2	2	2	2	2	2.33333	2.05556	0.136083	0.0662024	Medtr3g062850.1	3e-110	28.0844	AT1G30050.1	4e-46	unknown protein; BEST Arabidopsis thaliana protein match is: unknown protein (TAIR:AT5G01970.1); Has 246 Blas					AT1G30050	GO:0008150	biological_process	GO:0003674	molecular_function
contig_13835	2233	2	2	2	2	2	2.33333	2.05556	0.136083	0.0662024	Medtr4g020460.1	0	78.7603	AT2G37680.1	3e-118	CONTAINS InterPro DOMAIN/s: Vacuolar import/degradation protein Vid24 (InterPro:IPR018618); Has 318 Blast hit	Q9CPY6	1e-22	36.0465	GID4_MOUSE Glucose-induced degradation protein 4 homolog OS=Mus musculus GN=Gid4 PE=2 SV=1	AT2G37680	GO:0006661	phosphatidylinositol_biosynthetic_process
contig_62512	5140	2	2	2	2	2	2.33333	2.05556	0.136083	0.0662024	Medtr8g075150.1	4e-102	27.6006	AT4G35920.2	3e-62	MCA1 | PLAC8 family protein |	Q7Y214	2e-75	35.0719	GTE7_ARATH Transcription factor GTE7 OS=Arabidopsis thaliana GN=GTE7 PE=2 SV=1	AT4G35920	GO:0006655 GO:0006816 GO:0007020 GO:0007231 GO:0007638 GO:0019344 GO:0033500	calcium_ion_transport carbohydrate_homeostasis cysteine_biosynthetic_process mechanosensory_behavior microtubule_nucleation osmosensory_signaling_pathway phosphatidylglycerol_biosynthetic_process	GO:0003674	molecular_function
contig_60678	2089	8.66667	8.33333	8.33333	8.33333	9	7.33333	8.33333	0.557773	0.0669328	Medtr4g029440.1	0	45.1315	AT2G44410.1	2e-50	RING/U-box superfamily protein	Q6R567	3e-20	44.1441	RMA1_CAPAN E3 ubiquitin-protein ligase RMA1H1 OS=Capsicum annuum GN=RMA1H1 PE=1 SV=1	AT2G44410			GO:0008270	zinc_ion_binding
contig_57610	1626	7.66667	7.33333	6.66667	6.33333	7	7	7	0.471405	0.0673435
contig_17854	1757	2	2	1.66667	2	2	2	1.94444	0.136083	0.0699854	Medtr1g021985.1	9e-150	48.9751	AT1G19340.1	3e-95	Methyltransferase MT-A70 family protein	Q8LFA9	1e-110	67.3171	METL2_ARATH Methyltransferase-like protein 2 OS=Arabidopsis thaliana GN=At1g19340 PE=2 SV=2	AT1G19340	GO:0006139 GO:0032259	methylation nucleobase-containing_compound_metabolic_process	GO:0003676 GO:0008168 GO:0008757	S-adenosylmethionine-dependent_methyltransferase_activity methyltransferase_activity nucleic_acid_binding
contig_1717	3068	2	2	2	1.66667	2	2	1.94444	0.136083	0.0699854	Medtr3g465600.1	0	58.8767	AT5G58510.1	0	unknown protein; FUNCTIONS IN: molecular_function unknown; INVOLVED IN: biological_process unknown; LOCATED I	Q642R9	1e-54	25.7403	RB3GP_XENLA Rab3 GTPase-activating protein catalytic subunit OS=Xenopus laevis GN=rab3gap1 PE=2 SV=1	AT5G58510	GO:0006486 GO:0008150	biological_process protein_glycosylation	GO:0003674	molecular_function
contig_8203	1863	2	2	2	1.66667	2	2	1.94444	0.136083	0.0699854	Medtr3g045130.2	0	81.8008	AT2G41500.1	0	LIS, EMB2776 | WD-40 repeat family protein / small nuclear ribonucleoprotein Prp4p-related |	O22212	1e-150	58.9362	PRP4L_ARATH U4/U6 small nuclear ribonucleoprotein PRP4-like protein OS=Arabidopsis thaliana GN=EMB2776 PE=2 SV=1	AT2G41500	GO:0000278 GO:0000398 GO:0000741 GO:0001709 GO:0006312 GO:0006396 GO:0007267 GO:0009553 GO:0009560 GO:0009640 GO:0009793 GO:0009845 GO:0009909 GO:0009933 GO:0010162 GO:0010182 GO:0010228 GO:0010388 GO:0016567 GO:0016571 GO:0016579 GO:0019915 GO:0045893 GO:0050826	RNA_processing cell-cell_signaling cell_fate_determination cullin_deneddylation embryo_development_ending_in_seed_dormancy embryo_sac_development embryo_sac_egg_cell_differentiation histone_methylation karyogamy lipid_storage mRNA_splicing,_via_spliceosome meristem_structural_organization mitotic_cell_cycle mitotic_recombination photomorphogenesis positive_regulation_of_transcription,_DNA-depende…	GO:0000166	nucleotide_binding
contig_99944	3221	2	2	1.66667	2	2	2	1.94444	0.136083	0.0699854	Medtr8g083170.1	0	63.804	AT3G23790.1	0	AAE16 | AMP-dependent synthetase and ligase family protein |	Q9LK39	0	69.7228	AAE16_ARATH Probable acyl-activating enzyme 16, chloroplastic OS=Arabidopsis thaliana GN=AAE16 PE=2 SV=1	AT3G23790	GO:0008152	metabolic_process	GO:0003824	catalytic_activity
contig_58170	1877	2	2	1.66667	2	2	2	1.94444	0.136083	0.0699854	Medtr4g016400.1	1e-32	98.6842
contig_6505	1931	2	2	2	2	1.66667	2	1.94444	0.136083	0.0699854	Medtr4g080773.1	3e-179	76.9841	AT4G14096.1	1e-31	F-box/RNI-like superfamily protein	Q94B46	1e-30	27.2527	FBL74_ARATH F-box/LRR-repeat protein At4g14096 OS=Arabidopsis thaliana GN=At4g14096 PE=2 SV=1	AT4G14096	GO:0008150	biological_process	GO:0003674	molecular_function
contig_112321	2548	2.33333	2.33333	2.66667	2.33333	2.33333	2.66667	2.44444	0.172133	0.0704179	Medtr4g022660.1	0	62.7339	AT3G07060.1	0	emb1974 | NHL domain-containing protein |	Q8BZW8	7e-13	38.3178	NHLC2_MOUSE NHL repeat-containing protein 2 OS=Mus musculus GN=Nhlrc2 PE=2 SV=1	AT3G07060	GO:0006346 GO:0009793 GO:0031048 GO:0051567	chromatin_silencing_by_small_RNA embryo_development_ending_in_seed_dormancy histone_H3-K9_methylation methylation-dependent_chromatin_silencing	GO:0003674	molecular_function
contig_35369	2036	7.33333	8	6.66667	7	6.66667	7.33333	7.16667	0.505525	0.0705384	Medtr8g070820.1	0	61.1624	AT2G35530.1	2e-143	bZIP16, AtbZIP16 | basic region/leucine zipper transcription factor 16 |	P23922	4e-70	47.4138	HBP1A_WHEAT Transcription factor HBP-1a OS=Triticum aestivum PE=2 SV=1	AT2G35530	GO:0006351 GO:0006355 GO:0006473 GO:0045893	positive_regulation_of_transcription,_DNA-dependent protein_acetylation regulation_of_transcription,_DNA-dependent transcription,_DNA-dependent	GO:0003677 GO:0003700 GO:0043565 GO:0046983	DNA_binding protein_dimerization_activity sequence-specific_DNA_binding sequence-specific_DNA_binding_transcription_factor_activity
contig_74745	1414	14	15.3333	16	14.3333	17	15.6667	15.3889	1.10387	0.0717313	Medtr5g066510.1	0	69.3173	AT4G24470.2	3e-70	ZIM, GATA25 | GATA-type zinc finger protein with TIFY domain |	Q9LRH6	3e-57	59.1837	GAT25_ARATH GATA transcription factor 25 OS=Arabidopsis thaliana GN=GATA25 PE=2 SV=2	AT4G24470	GO:0006355 GO:0007623	circadian_rhythm regulation_of_transcription,_DNA-dependent	GO:0003700 GO:0008270 GO:0043565	sequence-specific_DNA_binding sequence-specific_DNA_binding_transcription_factor_activity zinc_ion_binding
contig_73914	1069	25	29.6667	25.6667	24.3333	27.3333	26	26.3333	1.92065	0.072936	Medtr4g094872.1	9e-142	58.3569	AT3G57870.1	7e-104	AHUS5, EMB1637, SCE1, SCE1A, ATSCE1 | sumo conjugation enzyme 1 |	Q42551	8e-85	88.6076	SCE1_ARATH SUMO-conjugating enzyme SCE1 OS=Arabidopsis thaliana GN=SCE1 PE=1 SV=1	AT3G57870	GO:0009737 GO:0009793 GO:0016925	embryo_development_ending_in_seed_dormancy protein_sumoylation response_to_abscisic_acid_stimulus	GO:0005515 GO:0019789	SUMO_ligase_activity protein_binding
contig_55310	1672	2.66667	2.66667	2.33333	2.33333	2.33333	2.66667	2.5	0.182574	0.0730297	Medtr7g056433.1	4e-138	66.9231	AT5G56820.1	2e-27	F-box/RNI-like/FBD-like domains-containing protein	Q9FJT1	6e-27	26.8182	FBD29_ARATH Putative FBD-associated F-box protein At5g56820 OS=Arabidopsis thaliana GN=At5g56820 PE=4 SV=2	AT5G56820	GO:0008150	biological_process	GO:0003674	molecular_function
contig_44856	1713	3	3.66667	3.33333	3.33333	3.33333	3.66667	3.38889	0.250924	0.0740432	Medtr8g070820.1	0	47.8782	AT2G35530.1	4e-144	bZIP16, AtbZIP16 | basic region/leucine zipper transcription factor 16 |	P23922	3e-71	47.0085	HBP1A_WHEAT Transcription factor HBP-1a OS=Triticum aestivum PE=2 SV=1	AT2G35530	GO:0006351 GO:0006355 GO:0006473 GO:0045893	positive_regulation_of_transcription,_DNA-dependent protein_acetylation regulation_of_transcription,_DNA-dependent transcription,_DNA-dependent	GO:0003677 GO:0003700 GO:0043565 GO:0046983	DNA_binding protein_dimerization_activity sequence-specific_DNA_binding sequence-specific_DNA_binding_transcription_factor_activity
contig_70907	2269	3.33333	3.66667	3	3.33333	3.33333	3.66667	3.38889	0.250924	0.0740432	Medtr4g129310.1	1e-168	56.0261				P0CO78	4e-92	33.7559	GEM1_CRYNJ Mitochondrial Rho GTPase 1 OS=Cryptococcus neoformans var. neoformans serotype D (strain JEC21 / ATCC MYA-565) GN=GEM1 PE=3 SV=1
contig_65146	1187	3.33333	3.66667	3	3.33333	3.33333	3.66667	3.38889	0.250924	0.0740432	Medtr5g072760.1	0	78.2609	AT3G14750.1	1e-38	unknown protein; BEST Arabidopsis thaliana protein match is: unknown protein (TAIR:AT1G67170.1); Has 4036 Bla		1e-36	35.0394		AT3G14750	GO:0008150 GO:0048573	biological_process photoperiodism,_flowering	GO:0003674	molecular_function
contig_99572	1413	11.6667	10	10.3333	10.3333	12	11	10.8889	0.807373	0.0741465	Glyma.08G170400.1	7e-22	12.9145	AT3G12920.1	9e-22	SBP (S-ribonuclease binding protein) family protein		5e-37	37.2549		AT3G12920	GO:0043067	regulation_of_programmed_cell_death	GO:0008270	zinc_ion_binding
contig_68387	2719	4.33333	3.66667	4	4.33333	3.66667	4	4	0.298142	0.0745356	Medtr1g011720.1	0	48.8497	AT5G11350.1	2e-127	DNAse I-like superfamily protein	Q8VYU4	1e-110	44.8473	CCR4F_ARATH Carbon catabolite repressor protein 4 homolog 6 OS=Arabidopsis thaliana GN=CCR4-6 PE=2 SV=2	AT5G11350	GO:0008150	biological_process	GO:0003824	catalytic_activity
contig_60428	1038	15.6667	18.3333	19.3333	18	19.3333	19	18.2778	1.38911	0.076	Medtr4g089100.3	3e-112	42.4006	AT1G61065.1	2e-68	Protein of unknown function (DUF1218)					AT1G61065	GO:0008150	biological_process	GO:0003674	molecular_function
