# Supplementary material for: The Medicago sativa gene index 1.2: a web-accessible gene expression atlas for investigating expression differences between Medicago sativa subspecies
Source: BMC Genomics. 2015 Jul 7;16(1):502. doi: 10.1186/s12864-015-1718-7 (PMC4492073; doi:10.1186/s12864-015-1718-7)
Supplement: Additional file 10: — SNP data includes contig ID, position, reference and alternate sequence, tissue with SNP, M. sativa subspecies with SNP, transcript expression profile and annotation. [file 12864_2015_1718_MOESM10_ESM.xlsx]

## Sheet: ORourkeAddFile10_SNPinfo
ContigID	Position	Reference	Alternate	SNPID	Number of Times Identified	B47_ES	B47_Flower	B47_Leaf	B47_Nodule	B47_PES	B47_Root	F56_ES	F56_Flower	F56_Leaf	F56_Nodule	F56_PES	F56_Root	B47F56_ES	B47F56_Flower	B47F56_Leaf	B47F56_Nodule	B47F56_PES	B47F56_Root				B47_Sum	F56_Sum	B47F56SameTissue_Sum
contig_100	1047	A	T	contig_100_1047_A_T	3												F56_Root		B47F56_Flower			B47F56_PES					0	1	2
contig_100	1043	G	A	contig_100_1043_G_A	3												F56_Root		B47F56_Flower			B47F56_PES					0	1	2
contig_1000	1556	G	A	contig_1000_1556_G_A	3							F56_ES	F56_Flower				F56_Root										0	3	0
contig_1000	1662	G	T	contig_1000_1662_G_T	2											F56_PES	F56_Root										0	2	0
contig_1000	806	T	G	contig_1000_806_T_G	2							F56_ES					F56_Root										0	2	0
contig_1000	805	A	T	contig_1000_805_A_T	2							F56_ES					F56_Root										0	2	0
contig_1000	1718	T	C	contig_1000_1718_T_C	2							F56_ES					F56_Root										0	2	0
contig_1000	1681	A	G	contig_1000_1681_A_G	2							F56_ES				F56_PES											0	2	0
contig_1000	932	A	G	contig_1000_932_A_G	1												F56_Root										0	1	0
contig_1000	921	T	A	contig_1000_921_T_A	1												F56_Root										0	1	0
contig_1000	1355	A	T	contig_1000_1355_A_T	1							F56_ES															0	1	0
contig_1000	1676	G	T	contig_1000_1676_G_T	1	B47_ES																					1	0	0
contig_10000	959	T	C	contig_10000_959_T_C	1										F56_Nodule												0	1	0
contig_10000	958	G	A	contig_10000_958_G_A	1										F56_Nodule												0	1	0
contig_10000	917	T	C	contig_10000_917_T_C	1										F56_Nodule												0	1	0
contig_10000	710	C	T	contig_10000_710_C_T	1										F56_Nodule												0	1	0
contig_10000	473	G	A	contig_10000_473_G_A	1										F56_Nodule												0	1	0
contig_10000	446	C	T	contig_10000_446_C_T	1										F56_Nodule												0	1	0
contig_10000	162	A	G	contig_10000_162_A_G	1										F56_Nodule												0	1	0
contig_10000	130	A	C	contig_10000_130_A_C	1										F56_Nodule												0	1	0
contig_10000	1048	A	C	contig_10000_1048_A_C	1										F56_Nodule												0	1	0
contig_10000	711	G	A	contig_10000_711_G_A	1				B47_Nodule																		1	0	0
contig_10000	456	C	T	contig_10000_456_C_T	1				B47_Nodule																		1	0	0
contig_10000	806	C	T	contig_10000_806_C_T	1																B47F56_Nodule						0	0	1
contig_10000	805	G	A	contig_10000_805_G_A	1																B47F56_Nodule						0	0	1
contig_10000	751	G	A	contig_10000_751_G_A	1																B47F56_Nodule						0	0	1
contig_10000	416	T	C	contig_10000_416_T_C	1																B47F56_Nodule						0	0	1
contig_10000	254	A	G	contig_10000_254_A_G	1																B47F56_Nodule						0	0	1
contig_10000	1004	A	G	contig_10000_1004_A_G	1																B47F56_Nodule						0	0	1
contig_100000	1193	G	T	contig_100000_1193_G_T	1								F56_Flower														0	1	0
contig_100000	976	T	G	contig_100000_976_T_G	2														B47F56_Flower			B47F56_PES					0	0	2
contig_100000	616	C	T	contig_100000_616_C_T	2														B47F56_Flower			B47F56_PES					0	0	2
contig_100000	227	A	G	contig_100000_227_A_G	2														B47F56_Flower			B47F56_PES					0	0	2
contig_100000	1682	G	A	contig_100000_1682_G_A	2														B47F56_Flower			B47F56_PES					0	0	2
contig_100000	1118	T	C	contig_100000_1118_T_C	2														B47F56_Flower			B47F56_PES					0	0	2
contig_100000	1050	T	G	contig_100000_1050_T_G	2														B47F56_Flower			B47F56_PES					0	0	2
contig_100006	1005	C	T	contig_100006_1005_C_T	1									F56_Leaf													0	1	0
contig_100007	315	T	G	contig_100007_315_T_G	6							F56_ES	F56_Flower	F56_Leaf	F56_Nodule	F56_PES	F56_Root										0	6	0
contig_100007	309	G	T	contig_100007_309_G_T	6							F56_ES	F56_Flower	F56_Leaf	F56_Nodule	F56_PES	F56_Root										0	6	0
contig_100007	1887	A	T	contig_100007_1887_A_T	5								F56_Flower	F56_Leaf	F56_Nodule	F56_PES	F56_Root										0	5	0
contig_100007	325	A	C	contig_100007_325_A_C	5							F56_ES	F56_Flower	F56_Leaf	F56_Nodule	F56_PES											0	5	0
contig_100007	2227	A	G	contig_100007_2227_A_G	4							F56_ES		F56_Leaf	F56_Nodule		F56_Root										0	4	0
contig_100007	2088	C	T	contig_100007_2088_C_T	4								F56_Flower	F56_Leaf	F56_Nodule	F56_PES											0	4	0
contig_100007	2067	G	C	contig_100007_2067_G_C	4								F56_Flower	F56_Leaf	F56_Nodule	F56_PES											0	4	0
contig_100007	2229	C	T	contig_100007_2229_C_T	6								F56_Flower	F56_Leaf		F56_PES		B47F56_ES			B47F56_Nodule		B47F56_Root				0	3	3
contig_100007	1671	C	T	contig_100007_1671_C_T	3								F56_Flower		F56_Nodule	F56_PES											0	3	0
contig_100007	1949	G	C	contig_100007_1949_G_C	3								F56_Flower	F56_Leaf		F56_PES											0	3	0
contig_100007	861	G	A	contig_100007_861_G_A	3							F56_ES		F56_Leaf		F56_PES											0	3	0
contig_100007	1116	A	G	contig_100007_1116_A_G	3							F56_ES		F56_Leaf		F56_PES											0	3	0
contig_100007	1006	A	G	contig_100007_1006_A_G	3							F56_ES		F56_Leaf		F56_PES											0	3	0
contig_100007	2268	A	C	contig_100007_2268_A_C	3							F56_ES	F56_Flower			F56_PES											0	3	0
contig_100007	1318	G	A	contig_100007_1318_G_A	3								F56_Flower	F56_Leaf	F56_Nodule												0	3	0
contig_100007	1917	T	C	contig_100007_1917_T_C	6	B47_ES							F56_Flower			F56_PES				B47F56_Leaf	B47F56_Nodule		B47F56_Root				1	2	3
contig_100007	1225	A	G	contig_100007_1225_A_G	3							F56_ES				F56_PES				B47F56_Leaf							0	2	1
contig_100007	1223	C	A	contig_100007_1223_C_A	3							F56_ES				F56_PES				B47F56_Leaf							0	2	1
contig_100007	2078	T	C	contig_100007_2078_T_C	2								F56_Flower			F56_PES											0	2	0
contig_100007	1137	G	A	contig_100007_1137_G_A	2							F56_ES		F56_Leaf													0	2	0
contig_100007	2202	G	A	contig_100007_2202_G_A	7			B47_Leaf			B47_Root					F56_PES		B47F56_ES	B47F56_Flower		B47F56_Nodule	B47F56_PES					2	1	4
contig_100007	2176	G	C	contig_100007_2176_G_C	5			B47_Leaf					F56_Flower					B47F56_ES			B47F56_Nodule		B47F56_Root				1	1	3
contig_100007	1846	T	C	contig_100007_1846_T_C	7											F56_PES		B47F56_ES	B47F56_Flower	B47F56_Leaf	B47F56_Nodule	B47F56_PES	B47F56_Root				0	1	6
contig_100007	738	C	T	contig_100007_738_C_T	2							F56_ES								B47F56_Leaf							0	1	1
contig_100007	1005	G	A	contig_100007_1005_G_A	2							F56_ES								B47F56_Leaf							0	1	1
contig_100007	603	G	A	contig_100007_603_G_A	1									F56_Leaf													0	1	0
contig_100007	1332	C	T	contig_100007_1332_C_T	5	B47_ES	B47_Flower	B47_Leaf	B47_Nodule		B47_Root																5	0	0
contig_100007	1333	C	G	contig_100007_1333_C_G	5	B47_ES	B47_Flower	B47_Leaf	B47_Nodule														B47F56_Root				4	0	1
contig_100007	346	T	A	contig_100007_346_T_A	3	B47_ES			B47_Nodule	B47_PES																	3	0	0
contig_100007	951	T	C	contig_100007_951_T_C	3	B47_ES		B47_Leaf		B47_PES																	3	0	0
contig_100007	1390	C	G,A	contig_100007_1390_C_G,A	2	B47_ES					B47_Root																2	0	0
contig_100007	879	A	T	contig_100007_879_A_T	2			B47_Leaf		B47_PES																	2	0	0
contig_100007	678	G	A	contig_100007_678_G_A	2			B47_Leaf		B47_PES																	2	0	0
contig_100007	1008	A	G	contig_100007_1008_A_G	2			B47_Leaf		B47_PES																	2	0	0
contig_100007	950	G	A	contig_100007_950_G_A	2	B47_ES				B47_PES																	2	0	0
contig_100007	343	A	G	contig_100007_343_A_G	2	B47_ES			B47_Nodule																		2	0	0
contig_100007	1216	T	G	contig_100007_1216_T_G	2	B47_ES		B47_Leaf																			2	0	0
contig_100007	1059	T	C	contig_100007_1059_T_C	3					B47_PES								B47F56_ES		B47F56_Leaf							1	0	2
contig_100007	864	T	C	contig_100007_864_T_C	1			B47_Leaf																			1	0	0
contig_100007	780	A	G	contig_100007_780_A_G	1			B47_Leaf																			1	0	0
contig_100007	770	T	C	contig_100007_770_T_C	1			B47_Leaf																			1	0	0
contig_100007	579	G	A	contig_100007_579_G_A	1			B47_Leaf																			1	0	0
contig_100007	525	A	G	contig_100007_525_A_G	1			B47_Leaf																			1	0	0
contig_100007	403	A	T	contig_100007_403_A_T	1			B47_Leaf																			1	0	0
contig_100007	1184	T	C	contig_100007_1184_T_C	1			B47_Leaf																			1	0	0
contig_100007	1017	T	C	contig_100007_1017_T_C	1			B47_Leaf																			1	0	0
contig_100009	543	C	T	contig_100009_543_C_T	6							F56_ES	F56_Flower	F56_Leaf	F56_Nodule	F56_PES	F56_Root										0	6	0
contig_100009	1495	A	G	contig_100009_1495_A_G	6							F56_ES	F56_Flower	F56_Leaf	F56_Nodule	F56_PES	F56_Root										0	6	0
contig_100009	1294	C	T	contig_100009_1294_C_T	6							F56_ES	F56_Flower	F56_Leaf	F56_Nodule	F56_PES	F56_Root										0	6	0
contig_100009	431	A	T	contig_100009_431_A_T	5								F56_Flower	F56_Leaf	F56_Nodule	F56_PES	F56_Root										0	5	0
contig_100009	468	C	T	contig_100009_468_C_T	5							F56_ES	F56_Flower		F56_Nodule	F56_PES	F56_Root										0	5	0
contig_100009	722	C	A	contig_100009_722_C_A	5							F56_ES	F56_Flower	F56_Leaf		F56_PES	F56_Root										0	5	0
contig_100009	576	A	G	contig_100009_576_A_G	5							F56_ES	F56_Flower	F56_Leaf		F56_PES	F56_Root										0	5	0
contig_100009	487	C	T	contig_100009_487_C_T	5							F56_ES	F56_Flower	F56_Leaf		F56_PES	F56_Root										0	5	0
contig_100009	2031	C	T	contig_100009_2031_C_T	5							F56_ES	F56_Flower	F56_Leaf		F56_PES	F56_Root										0	5	0
contig_100009	1866	C	T	contig_100009_1866_C_T	5							F56_ES	F56_Flower	F56_Leaf		F56_PES	F56_Root										0	5	0
contig_100009	1830	A	G	contig_100009_1830_A_G	5							F56_ES	F56_Flower	F56_Leaf		F56_PES	F56_Root										0	5	0
contig_100009	1809	A	G	contig_100009_1809_A_G	5							F56_ES	F56_Flower	F56_Leaf		F56_PES	F56_Root										0	5	0
contig_100009	1551	C	T	contig_100009_1551_C_T	5							F56_ES	F56_Flower	F56_Leaf		F56_PES	F56_Root										0	5	0
contig_100009	1345	C	A	contig_100009_1345_C_A	5							F56_ES	F56_Flower	F56_Leaf		F56_PES	F56_Root										0	5	0
contig_100009	1188	C	T	contig_100009_1188_C_T	5							F56_ES	F56_Flower	F56_Leaf		F56_PES	F56_Root										0	5	0
contig_100009	1431	A	G	contig_100009_1431_A_G	5							F56_ES	F56_Flower	F56_Leaf	F56_Nodule		F56_Root										0	5	0
contig_100009	1569	G	A	contig_100009_1569_G_A	4								F56_Flower	F56_Leaf		F56_PES	F56_Root										0	4	0
contig_100009	1074	A	G	contig_100009_1074_A_G	4								F56_Flower	F56_Leaf		F56_PES	F56_Root										0	4	0
contig_100009	1009	A	G	contig_100009_1009_A_G	4								F56_Flower	F56_Leaf		F56_PES	F56_Root										0	4	0
contig_100009	1716	A	G	contig_100009_1716_A_G	4							F56_ES		F56_Leaf		F56_PES	F56_Root										0	4	0
contig_100009	349	A	G	contig_100009_349_A_G	4							F56_ES	F56_Flower			F56_PES	F56_Root										0	4	0
contig_100009	957	G	A	contig_100009_957_G_A	4								F56_Flower	F56_Leaf	F56_Nodule		F56_Root										0	4	0
contig_100009	1878	T	A	contig_100009_1878_T_A	4							F56_ES	F56_Flower	F56_Leaf			F56_Root										0	4	0
contig_100009	1950	A	T	contig_100009_1950_A_T	6				B47_Nodule				F56_Flower			F56_PES	F56_Root	B47F56_ES		B47F56_Leaf							1	3	2
contig_100009	759	A	G	contig_100009_759_A_G	3								F56_Flower			F56_PES	F56_Root										0	3	0
contig_100009	984	A	G	contig_100009_984_A_G	3								F56_Flower	F56_Leaf			F56_Root										0	3	0
contig_100009	1140	C	T	contig_100009_1140_C_T	3								F56_Flower	F56_Leaf			F56_Root										0	3	0
contig_100009	1443	C	T,G	contig_100009_1443_C_T,G	3							F56_ES		F56_Leaf			F56_Root										0	3	0
contig_100009	348	A	C	contig_100009_348_A_C	3							F56_ES	F56_Flower				F56_Root										0	3	0
contig_100009	1737	C	G	contig_100009_1737_C_G	3							F56_ES	F56_Flower				F56_Root										0	3	0
contig_100009	420	A	G	contig_100009_420_A_G	3									F56_Leaf	F56_Nodule	F56_PES											0	3	0
contig_100009	748	G	T	contig_100009_748_G_T	3							F56_ES		F56_Leaf	F56_Nodule												0	3	0
contig_100009	1034	A	C	contig_100009_1034_A_C	7	B47_ES			B47_Nodule		B47_Root			F56_Leaf		F56_PES			B47F56_Flower			B47F56_PES					3	2	2
contig_100009	1213	A	T	contig_100009_1213_A_T	6	B47_ES								F56_Leaf	F56_Nodule				B47F56_Flower			B47F56_PES	B47F56_Root				1	2	3
contig_100009	2077	C	T	contig_100009_2077_C_T	3						B47_Root		F56_Flower	F56_Leaf													1	2	0
contig_100009	1962	A	G	contig_100009_1962_A_G	7											F56_PES	F56_Root	B47F56_ES	B47F56_Flower	B47F56_Leaf	B47F56_Nodule	B47F56_PES					0	2	5
contig_100009	732	A	C	contig_100009_732_A_C	2								F56_Flower				F56_Root										0	2	0
contig_100009	802	C	A	contig_100009_802_C_A	2								F56_Flower			F56_PES											0	2	0
contig_100009	1443	C	T	contig_100009_1443_C_T	2								F56_Flower		F56_Nodule												0	2	0
contig_100009	1602	A	C	contig_100009_1602_A_C	7				B47_Nodule							F56_PES		B47F56_ES	B47F56_Flower	B47F56_Leaf		B47F56_PES	B47F56_Root				1	1	5
contig_100009	582	A	G	contig_100009_582_A_G	7											F56_PES		B47F56_ES	B47F56_Flower	B47F56_Leaf	B47F56_Nodule	B47F56_PES	B47F56_Root				0	1	6
contig_100009	1140	C	T,G	contig_100009_1140_C_T,G	1											F56_PES											0	1	0
contig_100009	1257	G	A	contig_100009_1257_G_A	1									F56_Leaf													0	1	0
contig_100009	2082	A	G	contig_100009_2082_A_G	1								F56_Flower														0	1	0
contig_100009	1113	G	A	contig_100009_1113_G_A	1								F56_Flower														0	1	0
contig_100009	226	A	G	contig_100009_226_A_G	1							F56_ES															0	1	0
contig_100009	815	A	T	contig_100009_815_A_T	5	B47_ES	B47_Flower	B47_Leaf	B47_Nodule		B47_Root																5	0	0
contig_100009	775	C	G	contig_100009_775_C_G	5	B47_ES	B47_Flower	B47_Leaf	B47_Nodule		B47_Root																5	0	0
contig_100009	772	C	G	contig_100009_772_C_G	5	B47_ES	B47_Flower	B47_Leaf	B47_Nodule		B47_Root																5	0	0
contig_100009	1668	C	T	contig_100009_1668_C_T	5	B47_ES	B47_Flower	B47_Leaf	B47_Nodule		B47_Root																5	0	0
contig_100009	1650	C	T	contig_100009_1650_C_T	5	B47_ES	B47_Flower	B47_Leaf	B47_Nodule		B47_Root																5	0	0
contig_100009	1389	A	G	contig_100009_1389_A_G	5	B47_ES	B47_Flower	B47_Leaf	B47_Nodule		B47_Root																5	0	0
contig_100009	1341	C	T	contig_100009_1341_C_T	4	B47_ES	B47_Flower		B47_Nodule		B47_Root																4	0	0
contig_100009	339	A	C	contig_100009_339_A_C	4	B47_ES	B47_Flower	B47_Leaf			B47_Root																4	0	0
contig_100009	1993	C	G	contig_100009_1993_C_G	4	B47_ES	B47_Flower	B47_Leaf			B47_Root																4	0	0
contig_100009	1760	A	C	contig_100009_1760_A_C	5	B47_ES			B47_Nodule		B47_Root								B47F56_Flower			B47F56_PES					3	0	2
contig_100009	1759	A	G	contig_100009_1759_A_G	5	B47_ES			B47_Nodule		B47_Root								B47F56_Flower			B47F56_PES					3	0	2
contig_100009	1080	C	T	contig_100009_1080_C_T	5	B47_ES			B47_Nodule										B47F56_Flower			B47F56_PES	B47F56_Root				2	0	3
contig_100009	1719	A	G	contig_100009_1719_A_G	5		B47_Flower		B47_Nodule									B47F56_ES		B47F56_Leaf			B47F56_Root				2	0	3
contig_100009	1486	C	G	contig_100009_1486_C_G	5	B47_ES					B47_Root								B47F56_Flower	B47F56_Leaf		B47F56_PES					2	0	3
contig_100009	1764	A	C	contig_100009_1764_A_C	4	B47_ES					B47_Root								B47F56_Flower			B47F56_PES					2	0	2
contig_100009	1195	C	T	contig_100009_1195_C_T	4	B47_ES					B47_Root								B47F56_Flower			B47F56_PES					2	0	2
contig_100009	2064	C	T	contig_100009_2064_C_T	2		B47_Flower				B47_Root																2	0	0
contig_100009	2118	C	G	contig_100009_2118_C_G	2	B47_ES					B47_Root																2	0	0
contig_100009	1489	A	G	contig_100009_1489_A_G	5						B47_Root							B47F56_ES	B47F56_Flower	B47F56_Leaf		B47F56_PES					1	0	4
contig_100009	2136	A	T	contig_100009_2136_A_T	1						B47_Root																1	0	0
contig_100009	1917	C	T	contig_100009_1917_C_T	6													B47F56_ES	B47F56_Flower	B47F56_Leaf	B47F56_Nodule	B47F56_PES	B47F56_Root				0	0	6
contig_100013	2731	A	C	contig_100013_2731_A_C	5							F56_ES	F56_Flower		F56_Nodule	F56_PES	F56_Root										0	5	0
contig_100013	2052	C	A	contig_100013_2052_C_A	3							F56_ES			F56_Nodule	F56_PES											0	3	0
contig_100013	2050	C	T	contig_100013_2050_C_T	4						B47_Root	F56_ES				F56_PES					B47F56_Nodule						1	2	1
contig_100013	1970	A	C	contig_100013_1970_A_C	2				B47_Nodule							F56_PES											1	1	0
contig_100013	1968	C	G	contig_100013_1968_C_G	1											F56_PES											0	1	0
contig_100013	2932	C	T	contig_100013_2932_C_T	2	B47_ES					B47_Root																2	0	0
contig_100013	2446	A	T	contig_100013_2446_A_T	1				B47_Nodule																		1	0	0
contig_100013	2394	C	T	contig_100013_2394_C_T	1				B47_Nodule																		1	0	0
contig_100013	2375	A	T	contig_100013_2375_A_T	1				B47_Nodule																		1	0	0
contig_100013	2354	A	T	contig_100013_2354_A_T	1				B47_Nodule																		1	0	0
contig_100013	2117	A	T	contig_100013_2117_A_T	1				B47_Nodule																		1	0	0
contig_100013	1986	C	T	contig_100013_1986_C_T	1				B47_Nodule																		1	0	0
contig_100013	2574	T	A	contig_100013_2574_T_A	1	B47_ES																					1	0	0
contig_100013	2566	A	G	contig_100013_2566_A_G	1	B47_ES																					1	0	0
contig_10002	1835	G	T	contig_10002_1835_G_T	6							F56_ES	F56_Flower	F56_Leaf	F56_Nodule	F56_PES	F56_Root										0	6	0
contig_10002	945	G	A	contig_10002_945_G_A	5								F56_Flower	F56_Leaf	F56_Nodule	F56_PES	F56_Root										0	5	0
contig_10002	779	G	A	contig_10002_779_G_A	5								F56_Flower	F56_Leaf	F56_Nodule	F56_PES	F56_Root										0	5	0
contig_10002	566	T	G	contig_10002_566_T_G	5								F56_Flower	F56_Leaf	F56_Nodule	F56_PES	F56_Root										0	5	0
contig_10002	788	T	C	contig_10002_788_T_C	4								F56_Flower	F56_Leaf		F56_PES	F56_Root										0	4	0
contig_10002	611	T	C	contig_10002_611_T_C	4								F56_Flower	F56_Leaf		F56_PES	F56_Root										0	4	0
contig_10002	309	C	G	contig_10002_309_C_G	4								F56_Flower	F56_Leaf		F56_PES	F56_Root										0	4	0
contig_10002	255	C	G	contig_10002_255_C_G	4								F56_Flower	F56_Leaf		F56_PES	F56_Root										0	4	0
contig_10002	854	G	T	contig_10002_854_G_T	4							F56_ES		F56_Leaf	F56_Nodule	F56_PES											0	4	0
contig_10002	86	C	G	contig_10002_86_C_G	3								F56_Flower		F56_Nodule		F56_Root										0	3	0
contig_10002	1786	A	G	contig_10002_1786_A_G	3								F56_Flower	F56_Leaf			F56_Root										0	3	0
contig_10002	1594	T	C	contig_10002_1594_T_C	3								F56_Flower	F56_Leaf	F56_Nodule												0	3	0
contig_10002	179	G	A	contig_10002_179_G_A	7	B47_ES										F56_PES			B47F56_Flower	B47F56_Leaf	B47F56_Nodule	B47F56_PES	B47F56_Root				1	1	5
contig_10002	1289	T	C	contig_10002_1289_T_C	5	B47_ES	B47_Flower	B47_Leaf	B47_Nodule		B47_Root																5	0	0
contig_10002	166	A	T	contig_10002_166_A_T	4		B47_Flower	B47_Leaf	B47_Nodule		B47_Root																4	0	0
contig_10002	1884	A	G	contig_10002_1884_A_G	4	B47_ES	B47_Flower	B47_Leaf			B47_Root																4	0	0
contig_10002	1419	G	A	contig_10002_1419_G_A	3		B47_Flower	B47_Leaf			B47_Root																3	0	0
contig_10002	801	T	G	contig_10002_801_T_G	3		B47_Flower	B47_Leaf	B47_Nodule																		3	0	0
contig_100026	875	G	T	contig_100026_875_G_T	1								F56_Flower														0	1	0
contig_100026	287	A	G	contig_100026_287_A_G	1							F56_ES															0	1	0
contig_100026	273	C	T	contig_100026_273_C_T	1							F56_ES															0	1	0
contig_100028	1371	A	T	contig_100028_1371_A_T	4								F56_Flower	F56_Leaf		F56_PES	F56_Root										0	4	0
contig_100028	1053	C	G	contig_100028_1053_C_G	3								F56_Flower	F56_Leaf		F56_PES											0	3	0
contig_100028	1518	A	G	contig_100028_1518_A_G	3							F56_ES	F56_Flower	F56_Leaf													0	3	0
contig_100028	1260	T	C	contig_100028_1260_T_C	3							F56_ES	F56_Flower	F56_Leaf													0	3	0
contig_100028	1249	G	T	contig_100028_1249_G_T	3							F56_ES	F56_Flower	F56_Leaf													0	3	0
contig_100028	1247	A	G	contig_100028_1247_A_G	3							F56_ES	F56_Flower	F56_Leaf													0	3	0
contig_100028	1344	T	C	contig_100028_1344_T_C	2									F56_Leaf		F56_PES											0	2	0
contig_100028	1298	G	A	contig_100028_1298_G_A	2									F56_Leaf		F56_PES											0	2	0
contig_100028	531	G	A	contig_100028_531_G_A	2								F56_Flower	F56_Leaf													0	2	0
contig_100028	348	G	T	contig_100028_348_G_T	2								F56_Flower	F56_Leaf													0	2	0
contig_100028	288	A	T	contig_100028_288_A_T	2								F56_Flower	F56_Leaf													0	2	0
contig_100028	1822	G	C	contig_100028_1822_G_C	2								F56_Flower	F56_Leaf													0	2	0
contig_100028	1119	T	C	contig_100028_1119_T_C	2								F56_Flower	F56_Leaf													0	2	0
contig_100028	1565	C	T	contig_100028_1565_C_T	7	B47_ES					B47_Root					F56_PES			B47F56_Flower	B47F56_Leaf	B47F56_Nodule	B47F56_PES					2	1	4
contig_100028	1318	G	A	contig_100028_1318_G_A	6	B47_ES					B47_Root					F56_PES			B47F56_Flower	B47F56_Leaf		B47F56_PES					2	1	3
contig_100028	1590	C	T	contig_100028_1590_C_T	5				B47_Nodule		B47_Root			F56_Leaf					B47F56_Flower			B47F56_PES					2	1	2
contig_100028	1751	G	C	contig_100028_1751_G_C	4	B47_ES	B47_Flower									F56_PES				B47F56_Leaf							2	1	1
contig_100028	1750	G	C	contig_100028_1750_G_C	4	B47_ES	B47_Flower									F56_PES				B47F56_Leaf							2	1	1
contig_100028	1813	A	G	contig_100028_1813_A_G	6						B47_Root					F56_PES		B47F56_ES	B47F56_Flower	B47F56_Leaf		B47F56_PES					1	1	4
contig_100028	351	G	C	contig_100028_351_G_C	5	B47_ES								F56_Leaf					B47F56_Flower			B47F56_PES	B47F56_Root				1	1	3
contig_100028	2053	G	T	contig_100028_2053_G_T	2		B47_Flower							F56_Leaf													1	1	0
contig_100028	786	C	G	contig_100028_786_C_G	3									F56_Leaf					B47F56_Flower			B47F56_PES					0	1	2
contig_100028	840	C	T	contig_100028_840_C_T	1									F56_Leaf													0	1	0
contig_100028	831	C	T	contig_100028_831_C_T	1									F56_Leaf													0	1	0
contig_100028	721	C	T	contig_100028_721_C_T	1									F56_Leaf													0	1	0
contig_100028	624	C	G	contig_100028_624_C_G	1									F56_Leaf													0	1	0
contig_100028	276	T	A	contig_100028_276_T_A	1									F56_Leaf													0	1	0
contig_100028	1928	C	G	contig_100028_1928_C_G	1									F56_Leaf													0	1	0
contig_100028	168	T	G	contig_100028_168_T_G	1									F56_Leaf													0	1	0
contig_100028	1556	C	T	contig_100028_1556_C_T	1									F56_Leaf													0	1	0
contig_100028	1287	C	T	contig_100028_1287_C_T	1									F56_Leaf													0	1	0
contig_100028	909	C	T	contig_100028_909_C_T	1								F56_Flower														0	1	0
contig_100028	1740	G	A	contig_100028_1740_G_A	4	B47_ES	B47_Flower	B47_Leaf			B47_Root																4	0	0
contig_100028	1412	T	C	contig_100028_1412_T_C	4	B47_ES	B47_Flower	B47_Leaf			B47_Root																4	0	0
contig_100028	1479	A	C	contig_100028_1479_A_C	6	B47_ES			B47_Nodule		B47_Root								B47F56_Flower	B47F56_Leaf		B47F56_PES					3	0	3
contig_100028	1204	C	T	contig_100028_1204_C_T	6	B47_ES			B47_Nodule		B47_Root								B47F56_Flower	B47F56_Leaf		B47F56_PES					3	0	3
contig_100028	1395	G	T	contig_100028_1395_G_T	4	B47_ES	B47_Flower				B47_Root									B47F56_Leaf							3	0	1
contig_100028	1772	C	A	contig_100028_1772_C_A	4		B47_Flower	B47_Leaf			B47_Root							B47F56_ES									3	0	1
contig_100028	350	T	C	contig_100028_350_T_C	3	B47_ES	B47_Flower				B47_Root																3	0	0
contig_100028	1539	G	A	contig_100028_1539_G_A	3	B47_ES	B47_Flower				B47_Root																3	0	0
contig_100028	324	C	T	contig_100028_324_C_T	3	B47_ES	B47_Flower	B47_Leaf																			3	0	0
contig_100028	1629	T	G	contig_100028_1629_T_G	6				B47_Nodule		B47_Root							B47F56_ES	B47F56_Flower	B47F56_Leaf		B47F56_PES					2	0	4
contig_100028	1623	C	T	contig_100028_1623_C_T	6				B47_Nodule		B47_Root							B47F56_ES	B47F56_Flower	B47F56_Leaf		B47F56_PES					2	0	4
contig_100028	1386	A	G	contig_100028_1386_A_G	5	B47_ES					B47_Root								B47F56_Flower	B47F56_Leaf		B47F56_PES					2	0	3
contig_100028	717	G	A	contig_100028_717_G_A	3		B47_Flower				B47_Root									B47F56_Leaf							2	0	1
contig_100028	1191	T	C	contig_100028_1191_T_C	3		B47_Flower				B47_Root									B47F56_Leaf							2	0	1
contig_100028	1137	G	A	contig_100028_1137_G_A	3	B47_ES	B47_Flower													B47F56_Leaf							2	0	1
contig_100028	804	A	T	contig_100028_804_A_T	2		B47_Flower	B47_Leaf																			2	0	0
contig_100028	702	C	T	contig_100028_702_C_T	2		B47_Flower	B47_Leaf																			2	0	0
contig_100028	1874	A	G	contig_100028_1874_A_G	2		B47_Flower	B47_Leaf																			2	0	0
contig_100028	1548	G	A	contig_100028_1548_G_A	2		B47_Flower	B47_Leaf																			2	0	0
contig_100028	367	A	G	contig_100028_367_A_G	2	B47_ES		B47_Leaf																			2	0	0
contig_100028	837	C	A	contig_100028_837_C_A	2	B47_ES	B47_Flower																				2	0	0
contig_100028	904	C	T	contig_100028_904_C_T	4	B47_ES													B47F56_Flower	B47F56_Leaf		B47F56_PES					1	0	3
contig_100028	1891	C	G	contig_100028_1891_C_G	4	B47_ES													B47F56_Flower	B47F56_Leaf		B47F56_PES					1	0	3
contig_100028	642	T	A	contig_100028_642_T_A	2		B47_Flower													B47F56_Leaf							1	0	1
contig_100028	621	T	C	contig_100028_621_T_C	2		B47_Flower													B47F56_Leaf							1	0	1
contig_100028	147	A	C	contig_100028_147_A_C	2		B47_Flower													B47F56_Leaf							1	0	1
contig_100028	1083	G	A	contig_100028_1083_G_A	2		B47_Flower													B47F56_Leaf							1	0	1
contig_100028	1077	A	G	contig_100028_1077_A_G	2		B47_Flower													B47F56_Leaf							1	0	1
contig_100028	597	G	A	contig_100028_597_G_A	1			B47_Leaf																			1	0	0
contig_100028	249	C	T	contig_100028_249_C_T	1		B47_Flower																				1	0	0
contig_100028	2059	T	C	contig_100028_2059_T_C	1		B47_Flower																				1	0	0
contig_100028	1424	A	C	contig_100028_1424_A_C	1		B47_Flower																				1	0	0
contig_100028	1423	G	C	contig_100028_1423_G_C	1		B47_Flower																				1	0	0
contig_100028	1334	G	A	contig_100028_1334_G_A	1	B47_ES																					1	0	0
contig_100028	945	A	T	contig_100028_945_A_T	3														B47F56_Flower	B47F56_Leaf		B47F56_PES					0	0	3
contig_100028	525	G	A	contig_100028_525_G_A	3														B47F56_Flower	B47F56_Leaf		B47F56_PES					0	0	3
contig_100028	477	T	C	contig_100028_477_T_C	3														B47F56_Flower	B47F56_Leaf		B47F56_PES					0	0	3
contig_100028	270	A	T	contig_100028_270_A_T	3														B47F56_Flower	B47F56_Leaf		B47F56_PES					0	0	3
contig_100028	1152	G	A	contig_100028_1152_G_A	1															B47F56_Leaf							0	0	1
contig_100031	179	A	C	contig_100031_179_A_C	1								F56_Flower														0	1	0
contig_100031	176	A	T	contig_100031_176_A_T	1								F56_Flower														0	1	0
contig_100031	174	C	T	contig_100031_174_C_T	1								F56_Flower														0	1	0
contig_100034	1762	C	T	contig_100034_1762_C_T	5							F56_ES	F56_Flower		F56_Nodule	F56_PES	F56_Root										0	5	0
contig_100034	625	C	T	contig_100034_625_C_T	6								F56_Flower	F56_Leaf	F56_Nodule	F56_PES		B47F56_ES					B47F56_Root				0	4	2
contig_100034	2323	G	A	contig_100034_2323_G_A	4							F56_ES	F56_Flower			F56_PES	F56_Root										0	4	0
contig_100034	2902	C	T	contig_100034_2902_C_T	4							F56_ES	F56_Flower	F56_Leaf	F56_Nodule												0	4	0
contig_100034	857	C	T	contig_100034_857_C_T	3								F56_Flower			F56_PES	F56_Root										0	3	0
contig_100034	403	A	G	contig_100034_403_A_G	3								F56_Flower			F56_PES	F56_Root										0	3	0
contig_100034	2082	A	C	contig_100034_2082_A_C	3							F56_ES		F56_Leaf			F56_Root										0	3	0
contig_100034	1186	T	C	contig_100034_1186_T_C	3							F56_ES			F56_Nodule	F56_PES											0	3	0
contig_100034	1366	T	C	contig_100034_1366_T_C	6	B47_ES	B47_Flower							F56_Leaf		F56_PES					B47F56_Nodule		B47F56_Root				2	2	2
contig_100034	1522	A	G	contig_100034_1522_A_G	7				B47_Nodule					F56_Leaf		F56_PES		B47F56_ES	B47F56_Flower			B47F56_PES	B47F56_Root				1	2	4
contig_100034	995	G	A	contig_100034_995_G_A	5				B47_Nodule				F56_Flower	F56_Leaf				B47F56_ES					B47F56_Root				1	2	2
contig_100034	637	C	G	contig_100034_637_C_G	4						B47_Root		F56_Flower	F56_Leaf				B47F56_ES									1	2	1
contig_100034	966	G	A	contig_100034_966_G_A	6									F56_Leaf		F56_PES		B47F56_ES	B47F56_Flower			B47F56_PES	B47F56_Root				0	2	4
contig_100034	958	C	T	contig_100034_958_C_T	6									F56_Leaf		F56_PES		B47F56_ES	B47F56_Flower			B47F56_PES	B47F56_Root				0	2	4
contig_100034	1104	C	T	contig_100034_1104_C_T	6									F56_Leaf		F56_PES		B47F56_ES	B47F56_Flower			B47F56_PES	B47F56_Root				0	2	4
contig_100034	409	T	A	contig_100034_409_T_A	2								F56_Flower				F56_Root										0	2	0
contig_100034	586	T	A	contig_100034_586_T_A	2								F56_Flower			F56_PES											0	2	0
contig_100034	2776	A	G	contig_100034_2776_A_G	7	B47_ES			B47_Nodule							F56_PES			B47F56_Flower	B47F56_Leaf		B47F56_PES	B47F56_Root				2	1	4
contig_100034	2446	T	A	contig_100034_2446_T_A	7			B47_Leaf	B47_Nodule							F56_PES		B47F56_ES	B47F56_Flower			B47F56_PES	B47F56_Root				2	1	4
contig_100034	1439	A	G	contig_100034_1439_A_G	7			B47_Leaf			B47_Root					F56_PES		B47F56_ES	B47F56_Flower		B47F56_Nodule	B47F56_PES					2	1	4
contig_100034	2560	C	T	contig_100034_2560_C_T	6		B47_Flower	B47_Leaf								F56_PES		B47F56_ES			B47F56_Nodule		B47F56_Root				2	1	3
contig_100034	2515	T	C	contig_100034_2515_T_C	6		B47_Flower	B47_Leaf								F56_PES		B47F56_ES			B47F56_Nodule		B47F56_Root				2	1	3
contig_100034	2674	G	T	contig_100034_2674_G_T	5		B47_Flower		B47_Nodule							F56_PES		B47F56_ES					B47F56_Root				2	1	2
contig_100034	2359	T	C	contig_100034_2359_T_C	5		B47_Flower		B47_Nodule							F56_PES		B47F56_ES					B47F56_Root				2	1	2
contig_100034	2656	T	C	contig_100034_2656_T_C	5		B47_Flower				B47_Root					F56_PES		B47F56_ES			B47F56_Nodule						2	1	2
contig_100034	910	G	A	contig_100034_910_G_A	4	B47_ES			B47_Nodule				F56_Flower										B47F56_Root				2	1	1
contig_100034	2948	C	T	contig_100034_2948_C_T	7				B47_Nodule							F56_PES		B47F56_ES	B47F56_Flower	B47F56_Leaf		B47F56_PES	B47F56_Root				1	1	5
contig_100034	2749	G	T	contig_100034_2749_G_T	6				B47_Nodule							F56_PES		B47F56_ES	B47F56_Flower			B47F56_PES	B47F56_Root				1	1	4
contig_100034	1615	T	C	contig_100034_1615_T_C	6				B47_Nodule					F56_Leaf				B47F56_ES	B47F56_Flower			B47F56_PES	B47F56_Root				1	1	4
contig_100034	2380	C	A	contig_100034_2380_C_A	5		B47_Flower									F56_PES		B47F56_ES			B47F56_Nodule		B47F56_Root				1	1	3
contig_100034	1114	A	G	contig_100034_1114_A_G	4		B47_Flower							F56_Leaf				B47F56_ES					B47F56_Root				1	1	2
contig_100034	356	A	T	contig_100034_356_A_T	2						B47_Root		F56_Flower														1	1	0
contig_100034	565	T	C	contig_100034_565_T_C	1								F56_Flower														0	1	0
contig_100034	967	T	C	contig_100034_967_T_C	4	B47_ES		B47_Leaf	B47_Nodule		B47_Root																4	0	0
contig_100034	2907	T	C	contig_100034_2907_T_C	4	B47_ES	B47_Flower		B47_Nodule		B47_Root																4	0	0
contig_100034	2009	C	G	contig_100034_2009_C_G	4	B47_ES	B47_Flower		B47_Nodule		B47_Root																4	0	0
contig_100034	1449	T	C	contig_100034_1449_T_C	3	B47_ES	B47_Flower				B47_Root																3	0	0
contig_100034	1396	T	A	contig_100034_1396_T_A	3	B47_ES	B47_Flower		B47_Nodule																		3	0	0
contig_100034	2844	G	A	contig_100034_2844_G_A	4		B47_Flower				B47_Root							B47F56_ES			B47F56_Nodule						2	0	2
contig_100034	895	G	A	contig_100034_895_G_A	3	B47_ES			B47_Nodule														B47F56_Root				2	0	1
contig_100034	321	G	C	contig_100034_321_G_C	2	B47_ES					B47_Root																2	0	0
contig_100034	310	C	T	contig_100034_310_C_T	2	B47_ES					B47_Root																2	0	0
contig_100034	586	T	G	contig_100034_586_T_G	1						B47_Root																1	0	0
contig_100034	319	C	A	contig_100034_319_C_A	1	B47_ES																					1	0	0
contig_100034	1601	G	A	contig_100034_1601_G_A	6													B47F56_ES	B47F56_Flower	B47F56_Leaf	B47F56_Nodule	B47F56_PES	B47F56_Root				0	0	6
contig_100037	143	A	G	contig_100037_143_A_G	1											F56_PES											0	1	0
contig_100037	1180	G	T	contig_100037_1180_G_T	1									F56_Leaf													0	1	0
contig_100037	1178	G	A	contig_100037_1178_G_A	1			B47_Leaf																			1	0	0
contig_100039	514	T	C	contig_100039_514_T_C	2								F56_Flower	F56_Leaf													0	2	0
contig_100039	448	G	A	contig_100039_448_G_A	1									F56_Leaf													0	1	0
contig_100039	330	T	C	contig_100039_330_T_C	1								F56_Flower														0	1	0
contig_100039	201	T	A	contig_100039_201_T_A	1								F56_Flower														0	1	0
contig_100039	174	C	T	contig_100039_174_C_T	1								F56_Flower														0	1	0
contig_100039	605	T	C	contig_100039_605_T_C	2														B47F56_Flower			B47F56_PES					0	0	2
contig_100039	578	T	G	contig_100039_578_T_G	2														B47F56_Flower			B47F56_PES					0	0	2
contig_100040	2738	A	G	contig_100040_2738_A_G	4						B47_Root	F56_ES	F56_Flower		F56_Nodule												1	3	0
contig_100040	3708	C	T	contig_100040_3708_C_T	5	B47_ES		B47_Leaf								F56_PES			B47F56_Flower			B47F56_PES					2	1	2
contig_100040	2802	G	C	contig_100040_2802_G_C	1										F56_Nodule												0	1	0
contig_100040	2666	G	A	contig_100040_2666_G_A	1						B47_Root																1	0	0
contig_100042	1463	G	T	contig_100042_1463_G_T	5							F56_ES				F56_PES			B47F56_Flower		B47F56_Nodule	B47F56_PES					0	2	3
contig_100042	1463	G	C	contig_100042_1463_G_C	2									F56_Leaf			F56_Root										0	2	0
contig_100042	1520	A	G	contig_100042_1520_A_G	2							F56_ES					F56_Root										0	2	0
contig_100042	1421	A	G	contig_100042_1421_A_G	7											F56_PES		B47F56_ES	B47F56_Flower	B47F56_Leaf	B47F56_Nodule	B47F56_PES	B47F56_Root				0	1	6
contig_100042	1391	T	C	contig_100042_1391_T_C	2	B47_ES			B47_Nodule																		2	0	0
contig_100042	1383	C	T	contig_100042_1383_C_T	2	B47_ES			B47_Nodule																		2	0	0
contig_100042	157	A	G	contig_100042_157_A_G	1		B47_Flower																				1	0	0
contig_100044	684	G	C	contig_100044_684_G_C	6							F56_ES	F56_Flower	F56_Leaf	F56_Nodule	F56_PES	F56_Root										0	6	0
contig_100044	385	G	A	contig_100044_385_G_A	5							F56_ES	F56_Flower	F56_Leaf	F56_Nodule	F56_PES											0	5	0
contig_100044	429	G	A	contig_100044_429_G_A	6								F56_Flower	F56_Leaf		F56_PES	F56_Root	B47F56_ES			B47F56_Nodule						0	4	2
contig_100044	363	A	T	contig_100044_363_A_T	4								F56_Flower	F56_Leaf	F56_Nodule	F56_PES											0	4	0
contig_100044	440	T	A	contig_100044_440_T_A	4							F56_ES	F56_Flower	F56_Leaf		F56_PES											0	4	0
contig_100044	806	C	T	contig_100044_806_C_T	4		B47_Flower								F56_Nodule	F56_PES	F56_Root										1	3	0
contig_100044	417	C	T	contig_100044_417_C_T	3	B47_ES		B47_Leaf					F56_Flower														2	1	0
contig_100044	640	C	T	contig_100044_640_C_T	7	B47_ES										F56_PES			B47F56_Flower	B47F56_Leaf	B47F56_Nodule	B47F56_PES	B47F56_Root				1	1	5
contig_100044	582	A	G	contig_100044_582_A_G	7	B47_ES										F56_PES			B47F56_Flower	B47F56_Leaf	B47F56_Nodule	B47F56_PES	B47F56_Root				1	1	5
contig_100044	414	A	G	contig_100044_414_A_G	3	B47_ES							F56_Flower							B47F56_Leaf							1	1	1
contig_100044	825	A	G	contig_100044_825_A_G	7											F56_PES		B47F56_ES	B47F56_Flower	B47F56_Leaf	B47F56_Nodule	B47F56_PES	B47F56_Root				0	1	6
contig_100044	690	G	A	contig_100044_690_G_A	7											F56_PES		B47F56_ES	B47F56_Flower	B47F56_Leaf	B47F56_Nodule	B47F56_PES	B47F56_Root				0	1	6
contig_100044	342	C	T	contig_100044_342_C_T	7											F56_PES		B47F56_ES	B47F56_Flower	B47F56_Leaf	B47F56_Nodule	B47F56_PES	B47F56_Root				0	1	6
contig_100044	636	A	C	contig_100044_636_A_C	6											F56_PES			B47F56_Flower	B47F56_Leaf	B47F56_Nodule	B47F56_PES	B47F56_Root				0	1	5
contig_100044	575	T	C	contig_100044_575_T_C	1												F56_Root										0	1	0
contig_100044	786	G	T	contig_100044_786_G_T	1											F56_PES											0	1	0
contig_100044	498	T	A	contig_100044_498_T_A	1									F56_Leaf													0	1	0
contig_100044	380	C	T	contig_100044_380_C_T	1								F56_Flower														0	1	0
contig_100044	871	A	G	contig_100044_871_A_G	1							F56_ES															0	1	0
contig_100044	483	A	G	contig_100044_483_A_G	5	B47_ES	B47_Flower	B47_Leaf	B47_Nodule		B47_Root																5	0	0
contig_100044	732	A	G	contig_100044_732_A_G	4	B47_ES	B47_Flower	B47_Leaf	B47_Nodule																		4	0	0
contig_100044	874	A	G	contig_100044_874_A_G	3	B47_ES	B47_Flower		B47_Nodule																		3	0	0
contig_100044	873	A	T	contig_100044_873_A_T	3	B47_ES	B47_Flower		B47_Nodule																		3	0	0
contig_100044	272	T	A	contig_100044_272_T_A	3	B47_ES	B47_Flower	B47_Leaf																			3	0	0
contig_100044	261	A	G	contig_100044_261_A_G	3	B47_ES	B47_Flower	B47_Leaf																			3	0	0
contig_100044	585	T	C	contig_100044_585_T_C	2	B47_ES	B47_Flower																				2	0	0
contig_100044	579	A	G	contig_100044_579_A_G	2	B47_ES	B47_Flower																				2	0	0
contig_100044	306	T	C	contig_100044_306_T_C	6													B47F56_ES	B47F56_Flower	B47F56_Leaf	B47F56_Nodule	B47F56_PES	B47F56_Root				0	0	6
contig_100044	354	A	C	contig_100044_354_A_C	5													B47F56_ES	B47F56_Flower	B47F56_Leaf	B47F56_Nodule	B47F56_PES					0	0	5
contig_100049	183	G	T	contig_100049_183_G_T	5	B47_ES	B47_Flower	B47_Leaf	B47_Nodule		B47_Root																5	0	0
contig_100049	236	C	T	contig_100049_236_C_T	3	B47_ES	B47_Flower				B47_Root																3	0	0
contig_100049	147	C	G	contig_100049_147_C_G	3	B47_ES			B47_Nodule	B47_PES																	3	0	0
contig_100049	100	T	C	contig_100049_100_T_C	1	B47_ES																					1	0	0
contig_100057	903	T	C	contig_100057_903_T_C	2								F56_Flower			F56_PES											0	2	0
contig_100057	934	C	T	contig_100057_934_C_T	4											F56_PES			B47F56_Flower	B47F56_Leaf		B47F56_PES					0	1	3
contig_100057	783	A	G	contig_100057_783_A_G	4											F56_PES			B47F56_Flower	B47F56_Leaf		B47F56_PES					0	1	3
contig_100057	581	A	T	contig_100057_581_A_T	2								F56_Flower							B47F56_Leaf							0	1	1
contig_100057	687	G	A	contig_100057_687_G_A	1											F56_PES											0	1	0
contig_100057	576	G	A	contig_100057_576_G_A	1									F56_Leaf													0	1	0
contig_100057	567	A	C	contig_100057_567_A_C	1									F56_Leaf													0	1	0
contig_100057	945	G	T	contig_100057_945_G_T	1								F56_Flower														0	1	0
contig_100057	940	C	T	contig_100057_940_C_T	1								F56_Flower														0	1	0
contig_100057	818	C	G	contig_100057_818_C_G	3			B47_Leaf											B47F56_Flower			B47F56_PES					1	0	2
contig_100057	768	T	G	contig_100057_768_T_G	1		B47_Flower																				1	0	0
contig_100058	790	A	C	contig_100058_790_A_C	1		B47_Flower																				1	0	0
contig_100059	1650	T	G	contig_100059_1650_T_G	1									F56_Leaf													0	1	0
contig_100062	1222	A	G	contig_100062_1222_A_G	4						B47_Root	F56_ES							B47F56_Flower			B47F56_PES					1	1	2
contig_100065	1587	A	G	contig_100065_1587_A_G	4		B47_Flower	B47_Leaf	B47_Nodule			F56_ES															3	1	0
contig_10007	662	C	T	contig_10007_662_C_T	1						B47_Root																1	0	0
contig_100071	836	C	T	contig_100071_836_C_T	1								F56_Flower														0	1	0
contig_100071	828	C	T	contig_100071_828_C_T	1								F56_Flower														0	1	0
contig_100071	825	G	A	contig_100071_825_G_A	1								F56_Flower														0	1	0
contig_100071	780	A	C	contig_100071_780_A_C	1								F56_Flower														0	1	0
contig_100071	609	A	G	contig_100071_609_A_G	1				B47_Nodule																		1	0	0
contig_100071	576	A	G	contig_100071_576_A_G	1				B47_Nodule																		1	0	0
contig_100071	528	G	T	contig_100071_528_G_T	1				B47_Nodule																		1	0	0
contig_100071	440	A	G	contig_100071_440_A_G	1				B47_Nodule																		1	0	0
contig_100071	317	G	A	contig_100071_317_G_A	1				B47_Nodule																		1	0	0
contig_100071	314	G	A	contig_100071_314_G_A	1				B47_Nodule																		1	0	0
contig_100071	305	T	C	contig_100071_305_T_C	1				B47_Nodule																		1	0	0
contig_100071	259	A	C	contig_100071_259_A_C	1				B47_Nodule																		1	0	0
contig_100074	580	A	G	contig_100074_580_A_G	5						B47_Root		F56_Flower			F56_PES		B47F56_ES		B47F56_Leaf							1	2	2
contig_100074	381	T	C	contig_100074_381_T_C	2								F56_Flower	F56_Leaf													0	2	0
contig_100074	531	A	G	contig_100074_531_A_G	3		B47_Flower	B47_Leaf				F56_ES															2	1	0
contig_100074	398	A	T	contig_100074_398_A_T	1								F56_Flower														0	1	0
contig_100074	242	T	C	contig_100074_242_T_C	1								F56_Flower														0	1	0
contig_100074	165	A	G	contig_100074_165_A_G	1								F56_Flower														0	1	0
contig_100074	133	A	T	contig_100074_133_A_T	1								F56_Flower														0	1	0
contig_100074	206	C	A	contig_100074_206_C_A	1							F56_ES															0	1	0
contig_100074	654	T	C	contig_100074_654_T_C	4	B47_ES	B47_Flower	B47_Leaf			B47_Root																4	0	0
contig_100074	652	G	A	contig_100074_652_G_A	4	B47_ES	B47_Flower	B47_Leaf			B47_Root																4	0	0
contig_100074	624	A	T	contig_100074_624_A_T	4	B47_ES	B47_Flower	B47_Leaf			B47_Root																4	0	0
contig_100074	564	A	G	contig_100074_564_A_G	3	B47_ES	B47_Flower	B47_Leaf																			3	0	0
contig_100074	404	A	G	contig_100074_404_A_G	3	B47_ES	B47_Flower	B47_Leaf																			3	0	0
contig_100074	261	A	G	contig_100074_261_A_G	3	B47_ES	B47_Flower	B47_Leaf																			3	0	0
contig_100074	243	C	T	contig_100074_243_C_T	4			B47_Leaf			B47_Root								B47F56_Flower			B47F56_PES					2	0	2
contig_100074	231	C	T	contig_100074_231_C_T	2			B47_Leaf			B47_Root																2	0	0
contig_100074	420	A	G	contig_100074_420_A_G	2		B47_Flower	B47_Leaf																			2	0	0
contig_100074	411	G	T	contig_100074_411_G_T	4	B47_ES													B47F56_Flower	B47F56_Leaf		B47F56_PES					1	0	3
contig_100074	495	A	G	contig_100074_495_A_G	1		B47_Flower																				1	0	0
contig_100074	194	T	C	contig_100074_194_T_C	1		B47_Flower																				1	0	0
contig_100074	179	C	T	contig_100074_179_C_T	1		B47_Flower																				1	0	0
contig_100074	114	A	C	contig_100074_114_A_C	1		B47_Flower																				1	0	0
contig_100074	459	A	G	contig_100074_459_A_G	4													B47F56_ES	B47F56_Flower	B47F56_Leaf		B47F56_PES					0	0	4
contig_100075	403	C	T	contig_100075_403_C_T	4							F56_ES	F56_Flower			F56_PES	F56_Root										0	4	0
contig_100075	166	C	G	contig_100075_166_C_G	3							F56_ES	F56_Flower				F56_Root										0	3	0
contig_100075	376	A	G	contig_100075_376_A_G	2							F56_ES			F56_Nodule												0	2	0
contig_100075	424	T	C	contig_100075_424_T_C	1												F56_Root										0	1	0
contig_100075	97	A	C	contig_100075_97_A_C	1											F56_PES											0	1	0
contig_100075	166	C	G,T	contig_100075_166_C_G,T	1											F56_PES											0	1	0
contig_100075	183	A	T	contig_100075_183_A_T	1							F56_ES															0	1	0
contig_100077	399	T	C	contig_100077_399_T_C	3							F56_ES	F56_Flower				F56_Root										0	3	0
contig_100077	396	C	T	contig_100077_396_C_T	3							F56_ES	F56_Flower				F56_Root										0	3	0
contig_100077	229	A	G	contig_100077_229_A_G	3							F56_ES	F56_Flower				F56_Root										0	3	0
contig_100077	710	C	T	contig_100077_710_C_T	2							F56_ES					F56_Root										0	2	0
contig_100077	707	T	C	contig_100077_707_T_C	3								F56_Flower					B47F56_ES					B47F56_Root				0	1	2
contig_100077	659	G	A	contig_100077_659_G_A	3								F56_Flower					B47F56_ES					B47F56_Root				0	1	2
contig_100077	191	C	T	contig_100077_191_C_T	2							F56_ES											B47F56_Root				0	1	1
contig_100077	906	C	T	contig_100077_906_C_T	1							F56_ES															0	1	0
contig_100077	669	C	T	contig_100077_669_C_T	1							F56_ES															0	1	0
contig_100077	708	G	A	contig_100077_708_G_A	2	B47_ES					B47_Root																2	0	0
contig_100077	1100	C	A	contig_100077_1100_C_A	2	B47_ES					B47_Root																2	0	0
contig_100077	1065	G	A	contig_100077_1065_G_A	2	B47_ES					B47_Root																2	0	0
contig_100077	475	C	T	contig_100077_475_C_T	1						B47_Root																1	0	0
contig_100077	260	T	C	contig_100077_260_T_C	2													B47F56_ES					B47F56_Root				0	0	2
contig_100078	1682	A	G	contig_100078_1682_A_G	4							F56_ES	F56_Flower		F56_Nodule		F56_Root										0	4	0
contig_100078	1713	A	G	contig_100078_1713_A_G	4	B47_ES							F56_Flower		F56_Nodule		F56_Root										1	3	0
contig_100078	1596	A	G	contig_100078_1596_A_G	2								F56_Flower				F56_Root										0	2	0
contig_100078	214	A	T	contig_100078_214_A_T	1												F56_Root										0	1	0
contig_100078	212	A	C	contig_100078_212_A_C	1												F56_Root										0	1	0
contig_100078	1309	C	G	contig_100078_1309_C_G	1												F56_Root										0	1	0
contig_100078	1185	C	T	contig_100078_1185_C_T	2		B47_Flower				B47_Root																2	0	0
contig_100078	1462	T	A	contig_100078_1462_T_A	3						B47_Root								B47F56_Flower			B47F56_PES					1	0	2
contig_100078	1756	G	T	contig_100078_1756_G_T	1		B47_Flower																				1	0	0
contig_100078	1756	G	T,A	contig_100078_1756_G_T,A	1																		B47F56_Root				0	0	1
contig_100082	2570	C	T	contig_100082_2570_C_T	1	B47_ES																					1	0	0
contig_100086	261	T	C	contig_100086_261_T_C	2											F56_PES							B47F56_Root				0	1	1
contig_100086	300	A	G	contig_100086_300_A_G	1												F56_Root										0	1	0
contig_100086	1698	A	C	contig_100086_1698_A_C	1						B47_Root																1	0	0
contig_100087	225	G	A	contig_100087_225_G_A	1									F56_Leaf													0	1	0
contig_100087	946	T	A	contig_100087_946_T_A	4	B47_ES	B47_Flower	B47_Leaf	B47_Nodule																		4	0	0
contig_100087	1021	A	T	contig_100087_1021_A_T	1	B47_ES																					1	0	0
contig_100088	1148	A	G	contig_100088_1148_A_G	3							F56_ES	F56_Flower				F56_Root										0	3	0
contig_100088	1211	C	T	contig_100088_1211_C_T	1												F56_Root										0	1	0
contig_100088	1126	A	G	contig_100088_1126_A_G	3	B47_ES	B47_Flower				B47_Root																3	0	0
contig_100088	1138	A	G	contig_100088_1138_A_G	2		B47_Flower				B47_Root																2	0	0
contig_100090	236	C	T	contig_100090_236_C_T	1									F56_Leaf													0	1	0
contig_100090	128	C	T	contig_100090_128_C_T	1								F56_Flower														0	1	0
contig_100092	144	G	A	contig_100092_144_G_A	1								F56_Flower														0	1	0
contig_100092	111	G	C	contig_100092_111_G_C	1								F56_Flower														0	1	0
contig_100096	422	A	G	contig_100096_422_A_G	5						B47_Root	F56_ES	F56_Flower			F56_PES				B47F56_Leaf							1	3	1
contig_100096	420	G	A	contig_100096_420_G_A	5						B47_Root	F56_ES	F56_Flower			F56_PES				B47F56_Leaf							1	3	1
contig_100096	452	G	A	contig_100096_452_G_A	4	B47_ES										F56_PES				B47F56_Leaf			B47F56_Root				1	1	2
contig_100096	542	G	A	contig_100096_542_G_A	1										F56_Nodule												0	1	0
contig_100096	672	C	G	contig_100096_672_C_G	1								F56_Flower														0	1	0
contig_100096	398	A	T	contig_100096_398_A_T	1								F56_Flower														0	1	0
contig_100096	533	A	T	contig_100096_533_A_T	1	B47_ES																					1	0	0
contig_100097	55	G	A	contig_100097_55_G_A	2														B47F56_Flower			B47F56_PES					0	0	2
contig_100097	344	A	C	contig_100097_344_A_C	2														B47F56_Flower			B47F56_PES					0	0	2
contig_100101	857	T	C	contig_100101_857_T_C	1									F56_Leaf													0	1	0
contig_100101	1116	A	G	contig_100101_1116_A_G	1									F56_Leaf													0	1	0
contig_100101	1107	G	C	contig_100101_1107_G_C	3														B47F56_Flower	B47F56_Leaf		B47F56_PES					0	0	3
contig_100105	862	A	G	contig_100105_862_A_G	4	B47_ES								F56_Leaf	F56_Nodule	F56_PES											1	3	0
contig_100105	416	G	A	contig_100105_416_G_A	3									F56_Leaf	F56_Nodule		F56_Root										0	3	0
contig_100105	847	G	T	contig_100105_847_G_T	1									F56_Leaf													0	1	0
contig_100105	1329	G	A	contig_100105_1329_G_A	1						B47_Root																1	0	0
contig_100105	1117	A	G	contig_100105_1117_A_G	1						B47_Root																1	0	0
contig_100107	1401	G	A	contig_100107_1401_G_A	4			B47_Leaf				F56_ES	F56_Flower			F56_PES											1	3	0
contig_100107	882	G	T	contig_100107_882_G_T	3							F56_ES	F56_Flower			F56_PES											0	3	0
contig_100107	762	A	G	contig_100107_762_A_G	3							F56_ES	F56_Flower			F56_PES											0	3	0
contig_100107	1893	A	T	contig_100107_1893_A_T	3							F56_ES	F56_Flower			F56_PES											0	3	0
contig_100107	1638	A	C	contig_100107_1638_A_C	3	B47_ES							F56_Flower			F56_PES											1	2	0
contig_100107	2168	A	G	contig_100107_2168_A_G	2									F56_Leaf		F56_PES											0	2	0
contig_100107	553	C	T	contig_100107_553_C_T	2							F56_ES	F56_Flower														0	2	0
contig_100107	362	G	C	contig_100107_362_G_C	2							F56_ES	F56_Flower														0	2	0
contig_100107	2111	C	T	contig_100107_2111_C_T	4	B47_ES	B47_Flower	B47_Leaf								F56_PES											3	1	0
contig_100107	2138	G	T	contig_100107_2138_G_T	4	B47_ES	B47_Flower									F56_PES				B47F56_Leaf							2	1	1
contig_100107	1746	C	T	contig_100107_1746_C_T	5			B47_Leaf								F56_PES		B47F56_ES	B47F56_Flower			B47F56_PES					1	1	3
contig_100107	741	T	G	contig_100107_741_T_G	2	B47_ES										F56_PES											1	1	0
contig_100107	624	C	T	contig_100107_624_C_T	4											F56_PES		B47F56_ES	B47F56_Flower			B47F56_PES					0	1	3
contig_100107	1656	T	C	contig_100107_1656_T_C	4											F56_PES		B47F56_ES	B47F56_Flower			B47F56_PES					0	1	3
contig_100107	1653	G	T	contig_100107_1653_G_T	4											F56_PES		B47F56_ES	B47F56_Flower			B47F56_PES					0	1	3
contig_100107	1448	A	G	contig_100107_1448_A_G	4											F56_PES		B47F56_ES	B47F56_Flower			B47F56_PES					0	1	3
contig_100107	1836	T	C	contig_100107_1836_T_C	2											F56_PES		B47F56_ES									0	1	1
contig_100107	2114	T	C	contig_100107_2114_T_C	1											F56_PES											0	1	0
contig_100107	1458	T	C	contig_100107_1458_T_C	1											F56_PES											0	1	0
contig_100107	1300	G	C	contig_100107_1300_G_C	1											F56_PES											0	1	0
contig_100107	457	C	T	contig_100107_457_C_T	1								F56_Flower														0	1	0
contig_100107	354	A	G	contig_100107_354_A_G	1								F56_Flower														0	1	0
contig_100107	440	C	G	contig_100107_440_C_G	1							F56_ES															0	1	0
contig_100107	393	T	C	contig_100107_393_T_C	3	B47_ES	B47_Flower	B47_Leaf																			3	0	0
contig_100107	359	G	T	contig_100107_359_G_T	3	B47_ES	B47_Flower	B47_Leaf																			3	0	0
contig_100107	1792	T	C	contig_100107_1792_T_C	3	B47_ES	B47_Flower	B47_Leaf																			3	0	0
contig_100107	1534	C	T	contig_100107_1534_C_T	3	B47_ES	B47_Flower	B47_Leaf																			3	0	0
contig_100107	1329	T	A	contig_100107_1329_T_A	3	B47_ES	B47_Flower	B47_Leaf																			3	0	0
contig_100107	1308	T	A	contig_100107_1308_T_A	3	B47_ES	B47_Flower													B47F56_Leaf							2	0	1
contig_100107	1568	A	C	contig_100107_1568_A_C	3		B47_Flower	B47_Leaf										B47F56_ES									2	0	1
contig_100107	954	C	A	contig_100107_954_C_A	2	B47_ES	B47_Flower																				2	0	0
contig_100107	758	C	T	contig_100107_758_C_T	2	B47_ES	B47_Flower																				2	0	0
contig_100107	545	T	C	contig_100107_545_T_C	2	B47_ES	B47_Flower																				2	0	0
contig_100107	1594	A	G	contig_100107_1594_A_G	2	B47_ES	B47_Flower																				2	0	0
contig_100107	1530	A	G	contig_100107_1530_A_G	2		B47_Flower											B47F56_ES									1	0	1
contig_100107	1402	G	T	contig_100107_1402_G_T	1			B47_Leaf																			1	0	0
contig_100107	1710	T	C	contig_100107_1710_T_C	1		B47_Flower																				1	0	0
contig_100107	1443	A	C	contig_100107_1443_A_C	1		B47_Flower																				1	0	0
contig_100107	1059	G	A	contig_100107_1059_G_A	1		B47_Flower																				1	0	0
contig_100107	1836	T	G	contig_100107_1836_T_G	2														B47F56_Flower			B47F56_PES					0	0	2
contig_100107	292	A	G	contig_100107_292_A_G	1															B47F56_Leaf							0	0	1
contig_100109	531	G	C	contig_100109_531_G_C	5							F56_ES	F56_Flower		F56_Nodule	F56_PES	F56_Root										0	5	0
contig_100109	462	C	T	contig_100109_462_C_T	3										F56_Nodule	F56_PES	F56_Root										0	3	0
contig_100109	546	G	A	contig_100109_546_G_A	2							F56_ES				F56_PES											0	2	0
contig_100109	834	C	G	contig_100109_834_C_G	5	B47_ES	B47_Flower		B47_Nodule		B47_Root					F56_PES											4	1	0
contig_100109	817	C	G	contig_100109_817_C_G	5	B47_ES	B47_Flower		B47_Nodule		B47_Root					F56_PES											4	1	0
contig_100109	226	G	T	contig_100109_226_G_T	1								F56_Flower														0	1	0
contig_100109	582	C	A	contig_100109_582_C_A	4	B47_ES	B47_Flower		B47_Nodule		B47_Root																4	0	0
contig_100109	561	T	C	contig_100109_561_T_C	4	B47_ES	B47_Flower		B47_Nodule		B47_Root																4	0	0
contig_100109	477	C	T	contig_100109_477_C_T	4	B47_ES	B47_Flower	B47_Leaf	B47_Nodule																		4	0	0
contig_100112	249	G	T	contig_100112_249_G_T	1																		B47F56_Root				0	0	1
contig_100114	1876	A	G	contig_100114_1876_A_G	3								F56_Flower	F56_Leaf			F56_Root										0	3	0
contig_100114	2809	T	C	contig_100114_2809_T_C	3				B47_Nodule			F56_ES		F56_Leaf													1	2	0
contig_100114	3190	C	T	contig_100114_3190_C_T	4							F56_ES					F56_Root		B47F56_Flower			B47F56_PES					0	2	2
contig_100114	3390	A	G	contig_100114_3390_A_G	2								F56_Flower				F56_Root										0	2	0
contig_100114	2728	C	T	contig_100114_2728_C_T	2								F56_Flower				F56_Root										0	2	0
contig_100114	3430	C	T	contig_100114_3430_C_T	2							F56_ES					F56_Root										0	2	0
contig_100114	1918	C	T	contig_100114_1918_C_T	3	B47_ES	B47_Flower										F56_Root										2	1	0
contig_100114	2464	A	C	contig_100114_2464_A_C	2						B47_Root			F56_Leaf													1	1	0
contig_100114	1728	A	G	contig_100114_1728_A_G	2						B47_Root		F56_Flower														1	1	0
contig_100114	1936	C	T	contig_100114_1936_C_T	1												F56_Root										0	1	0
contig_100114	2907	A	T	contig_100114_2907_A_T	1									F56_Leaf													0	1	0
contig_100114	2863	C	T	contig_100114_2863_C_T	3	B47_ES			B47_Nodule		B47_Root																3	0	0
contig_100114	3019	T	A	contig_100114_3019_T_A	3	B47_ES	B47_Flower		B47_Nodule																		3	0	0
contig_100114	2834	A	G	contig_100114_2834_A_G	2				B47_Nodule		B47_Root																2	0	0
contig_100114	2265	G	C	contig_100114_2265_G_C	2	B47_ES					B47_Root																2	0	0
contig_100114	1630	A	G	contig_100114_1630_A_G	2	B47_ES																	B47F56_Root				1	0	1
contig_100114	658	G	A	contig_100114_658_G_A	1						B47_Root																1	0	0
contig_100114	583	G	A	contig_100114_583_G_A	1						B47_Root																1	0	0
contig_100114	2302	G	A	contig_100114_2302_G_A	1						B47_Root																1	0	0
contig_100114	1990	A	G	contig_100114_1990_A_G	1						B47_Root																1	0	0
contig_100114	1978	T	A	contig_100114_1978_T_A	1						B47_Root																1	0	0
contig_100114	1786	T	C	contig_100114_1786_T_C	1						B47_Root																1	0	0
contig_100114	1698	A	G	contig_100114_1698_A_G	1						B47_Root																1	0	0
contig_100114	1695	A	G	contig_100114_1695_A_G	1						B47_Root																1	0	0
contig_100114	1036	A	G	contig_100114_1036_A_G	1		B47_Flower																				1	0	0
contig_100114	2664	G	A	contig_100114_2664_G_A	1	B47_ES																					1	0	0
contig_100114	3067	C	T	contig_100114_3067_C_T	2													B47F56_ES					B47F56_Root				0	0	2
contig_100114	1621	C	T	contig_100114_1621_C_T	1																		B47F56_Root				0	0	1
contig_100115	216	G	T	contig_100115_216_G_T	4	B47_ES								F56_Leaf	F56_Nodule		F56_Root										1	3	0
contig_100115	220	A	C	contig_100115_220_A_C	7				B47_Nodule							F56_PES		B47F56_ES	B47F56_Flower	B47F56_Leaf		B47F56_PES	B47F56_Root				1	1	5
contig_100115	232	T	C	contig_100115_232_T_C	6	B47_ES								F56_Leaf					B47F56_Flower		B47F56_Nodule	B47F56_PES	B47F56_Root				1	1	4
contig_100115	236	A	G	contig_100115_236_A_G	6				B47_Nodule									B47F56_ES	B47F56_Flower	B47F56_Leaf		B47F56_PES	B47F56_Root				1	0	5
contig_100115	281	A	T	contig_100115_281_A_T	1				B47_Nodule																		1	0	0
contig_100119	913	C	A	contig_100119_913_C_A	2	B47_ES					B47_Root																2	0	0
contig_100119	876	A	G	contig_100119_876_A_G	2	B47_ES					B47_Root																2	0	0
contig_100119	915	G	A	contig_100119_915_G_A	1						B47_Root																1	0	0
contig_100119	910	T	C	contig_100119_910_T_C	1						B47_Root																1	0	0
contig_100119	693	T	C	contig_100119_693_T_C	1						B47_Root																1	0	0
contig_100119	329	A	C	contig_100119_329_A_C	1						B47_Root																1	0	0
contig_100119	327	C	T	contig_100119_327_C_T	1						B47_Root																1	0	0
contig_100119	1410	G	A	contig_100119_1410_G_A	1						B47_Root																1	0	0
contig_100119	1356	T	C	contig_100119_1356_T_C	1						B47_Root																1	0	0
contig_100121	1328	C	G	contig_100121_1328_C_G	5							F56_ES	F56_Flower	F56_Leaf		F56_PES	F56_Root										0	5	0
contig_100121	1365	G	C	contig_100121_1365_G_C	3							F56_ES		F56_Leaf		F56_PES											0	3	0
contig_100121	1359	T	C	contig_100121_1359_T_C	7				B47_Nodule					F56_Leaf		F56_PES		B47F56_ES	B47F56_Flower			B47F56_PES	B47F56_Root				1	2	4
contig_100121	343	A	T	contig_100121_343_A_T	5		B47_Flower								F56_Nodule	F56_PES		B47F56_ES					B47F56_Root				1	2	2
contig_100121	351	C	G	contig_100121_351_C_G	3		B47_Flower								F56_Nodule	F56_PES											1	2	0
contig_100121	712	T	C	contig_100121_712_T_C	2											F56_PES	F56_Root										0	2	0
contig_100121	1147	T	A	contig_100121_1147_T_A	2									F56_Leaf			F56_Root										0	2	0
contig_100121	1319	C	T	contig_100121_1319_C_T	2							F56_ES			F56_Nodule												0	2	0
contig_100121	1445	G	A	contig_100121_1445_G_A	6				B47_Nodule							F56_PES		B47F56_ES	B47F56_Flower			B47F56_PES	B47F56_Root				1	1	4
contig_100121	1345	C	T	contig_100121_1345_C_T	6						B47_Root					F56_PES		B47F56_ES	B47F56_Flower		B47F56_Nodule	B47F56_PES					1	1	4
contig_100121	355	G	T	contig_100121_355_G_T	3	B47_ES										F56_PES							B47F56_Root				1	1	1
contig_100121	560	C	T	contig_100121_560_C_T	3						B47_Root			F56_Leaf				B47F56_ES									1	1	1
contig_100121	460	C	T	contig_100121_460_C_T	2						B47_Root					F56_PES											1	1	0
contig_100121	1314	A	C	contig_100121_1314_A_C	1												F56_Root										0	1	0
contig_100121	1177	C	T	contig_100121_1177_C_T	1												F56_Root										0	1	0
contig_100121	1400	T	A	contig_100121_1400_T_A	1								F56_Flower														0	1	0
contig_100121	1282	C	T	contig_100121_1282_C_T	1								F56_Flower														0	1	0
contig_100121	895	A	C	contig_100121_895_A_C	1							F56_ES															0	1	0
contig_100121	649	G	A	contig_100121_649_G_A	1							F56_ES															0	1	0
contig_100121	1533	T	C	contig_100121_1533_T_C	1							F56_ES															0	1	0
contig_100121	892	T	C	contig_100121_892_T_C	3		B47_Flower		B47_Nodule		B47_Root																3	0	0
contig_100121	965	C	G	contig_100121_965_C_G	3	B47_ES	B47_Flower				B47_Root																3	0	0
contig_100121	847	T	C	contig_100121_847_T_C	3	B47_ES	B47_Flower				B47_Root																3	0	0
contig_100121	1497	A	T	contig_100121_1497_A_T	3	B47_ES	B47_Flower				B47_Root																3	0	0
contig_100121	1285	A	G	contig_100121_1285_A_G	3	B47_ES	B47_Flower				B47_Root																3	0	0
contig_100121	1273	A	G	contig_100121_1273_A_G	5				B47_Nodule		B47_Root							B47F56_ES	B47F56_Flower			B47F56_PES					2	0	3
contig_100121	493	C	T	contig_100121_493_C_T	3	B47_ES	B47_Flower																B47F56_Root				2	0	1
contig_100121	313	C	T	contig_100121_313_C_T	3		B47_Flower				B47_Root							B47F56_ES									2	0	1
contig_100121	802	T	C	contig_100121_802_T_C	2	B47_ES					B47_Root																2	0	0
contig_100121	222	A	T	contig_100121_222_A_T	2	B47_ES					B47_Root																2	0	0
contig_100121	1279	G	A	contig_100121_1279_G_A	2	B47_ES					B47_Root																2	0	0
contig_100121	526	C	G	contig_100121_526_C_G	2	B47_ES	B47_Flower																				2	0	0
contig_100121	1568	A	T	contig_100121_1568_A_T	2	B47_ES	B47_Flower																				2	0	0
contig_100121	1518	T	C	contig_100121_1518_T_C	2	B47_ES	B47_Flower																				2	0	0
contig_100121	475	C	T	contig_100121_475_C_T	4	B47_ES													B47F56_Flower			B47F56_PES	B47F56_Root				1	0	3
contig_100121	730	G	T	contig_100121_730_G_T	1						B47_Root																1	0	0
contig_100121	853	T	C	contig_100121_853_T_C	1		B47_Flower																				1	0	0
contig_100121	745	A	C	contig_100121_745_A_C	1	B47_ES																					1	0	0
contig_100121	730	G	A	contig_100121_730_G_A	1	B47_ES																					1	0	0
contig_100121	382	C	T	contig_100121_382_C_T	1	B47_ES																					1	0	0
contig_100121	376	C	T	contig_100121_376_C_T	1	B47_ES																					1	0	0
contig_100121	1596	C	G	contig_100121_1596_C_G	1	B47_ES																					1	0	0
contig_100121	829	G	A	contig_100121_829_G_A	2													B47F56_ES					B47F56_Root				0	0	2
contig_100121	296	A	C	contig_100121_296_A_C	1													B47F56_ES									0	0	1
contig_100125	644	T	G	contig_100125_644_T_G	1								F56_Flower														0	1	0
contig_100125	1564	G	A	contig_100125_1564_G_A	1								F56_Flower														0	1	0
contig_100125	1183	A	T	contig_100125_1183_A_T	1								F56_Flower														0	1	0
contig_100125	1179	A	G	contig_100125_1179_A_G	1								F56_Flower														0	1	0
contig_100125	977	A	G	contig_100125_977_A_G	1		B47_Flower																				1	0	0
contig_100125	887	T	G	contig_100125_887_T_G	1		B47_Flower																				1	0	0
contig_100125	134	A	C	contig_100125_134_A_C	1		B47_Flower																				1	0	0
contig_100125	1242	C	G	contig_100125_1242_C_G	1		B47_Flower																				1	0	0
contig_100125	1137	G	C	contig_100125_1137_G_C	1		B47_Flower																				1	0	0
contig_100125	1095	G	A	contig_100125_1095_G_A	1		B47_Flower																				1	0	0
contig_100125	1059	A	G	contig_100125_1059_A_G	1		B47_Flower																				1	0	0
contig_100125	939	G	A	contig_100125_939_G_A	2														B47F56_Flower			B47F56_PES					0	0	2
contig_100125	90	G	A	contig_100125_90_G_A	2														B47F56_Flower			B47F56_PES					0	0	2
contig_100125	711	T	C	contig_100125_711_T_C	2														B47F56_Flower			B47F56_PES					0	0	2
contig_100125	597	A	G	contig_100125_597_A_G	2														B47F56_Flower			B47F56_PES					0	0	2
contig_100125	581	C	G	contig_100125_581_C_G	2														B47F56_Flower			B47F56_PES					0	0	2
contig_100125	575	C	T	contig_100125_575_C_T	2														B47F56_Flower			B47F56_PES					0	0	2
contig_100125	555	C	T	contig_100125_555_C_T	2														B47F56_Flower			B47F56_PES					0	0	2
contig_100125	287	C	T	contig_100125_287_C_T	2														B47F56_Flower			B47F56_PES					0	0	2
contig_100125	183	G	A	contig_100125_183_G_A	2														B47F56_Flower			B47F56_PES					0	0	2
contig_100125	1366	C	T	contig_100125_1366_C_T	2														B47F56_Flower			B47F56_PES					0	0	2
contig_100125	1331	C	T	contig_100125_1331_C_T	2														B47F56_Flower			B47F56_PES					0	0	2
contig_100125	1263	C	T	contig_100125_1263_C_T	2														B47F56_Flower			B47F56_PES					0	0	2
contig_100126	3327	T	A	contig_100126_3327_T_A	1						B47_Root																1	0	0
contig_100128	1317	C	A	contig_100128_1317_C_A	1											F56_PES											0	1	0
contig_100134	573	C	T	contig_100134_573_C_T	6							F56_ES	F56_Flower	F56_Leaf	F56_Nodule	F56_PES	F56_Root										0	6	0
contig_100134	564	C	T	contig_100134_564_C_T	6							F56_ES	F56_Flower	F56_Leaf	F56_Nodule	F56_PES	F56_Root										0	6	0
contig_100134	732	G	A	contig_100134_732_G_A	6								F56_Flower	F56_Leaf	F56_Nodule	F56_PES	F56_Root	B47F56_ES									0	5	1
contig_100134	585	A	T	contig_100134_585_A_T	5							F56_ES		F56_Leaf	F56_Nodule	F56_PES	F56_Root										0	5	0
contig_100134	351	A	G	contig_100134_351_A_G	6							F56_ES	F56_Flower	F56_Leaf		F56_PES					B47F56_Nodule		B47F56_Root				0	4	2
contig_100134	456	A	G	contig_100134_456_A_G	5							F56_ES	F56_Flower	F56_Leaf		F56_PES					B47F56_Nodule						0	4	1
contig_100134	408	C	T	contig_100134_408_C_T	6			B47_Leaf				F56_ES	F56_Flower			F56_PES					B47F56_Nodule		B47F56_Root				1	3	2
contig_100134	805	T	C	contig_100134_805_T_C	4			B47_Leaf				F56_ES			F56_Nodule		F56_Root										1	3	0
contig_100134	310	A	T	contig_100134_310_A_T	6								F56_Flower			F56_PES	F56_Root	B47F56_ES		B47F56_Leaf	B47F56_Nodule						0	3	3
contig_100134	387	A	G	contig_100134_387_A_G	7							F56_ES				F56_PES			B47F56_Flower	B47F56_Leaf	B47F56_Nodule	B47F56_PES	B47F56_Root				0	2	5
contig_100134	663	C	T	contig_100134_663_C_T	5								F56_Flower			F56_PES		B47F56_ES			B47F56_Nodule		B47F56_Root				0	2	3
contig_100134	441	T	G	contig_100134_441_T_G	2										F56_Nodule	F56_PES											0	2	0
contig_100134	438	G	A	contig_100134_438_G_A	2										F56_Nodule	F56_PES											0	2	0
contig_100134	630	A	G	contig_100134_630_A_G	2							F56_ES			F56_Nodule												0	2	0
contig_100134	570	A	G	contig_100134_570_A_G	6	B47_ES	B47_Flower	B47_Leaf								F56_PES					B47F56_Nodule		B47F56_Root				3	1	2
contig_100134	578	A	C	contig_100134_578_A_C	7	B47_ES										F56_PES			B47F56_Flower	B47F56_Leaf	B47F56_Nodule	B47F56_PES	B47F56_Root				1	1	5
contig_100134	747	G	T	contig_100134_747_G_T	6		B47_Flower									F56_PES		B47F56_ES		B47F56_Leaf	B47F56_Nodule		B47F56_Root				1	1	4
contig_100134	273	A	T	contig_100134_273_A_T	3			B47_Leaf							F56_Nodule			B47F56_ES									1	1	1
contig_100134	648	A	G	contig_100134_648_A_G	7											F56_PES		B47F56_ES	B47F56_Flower	B47F56_Leaf	B47F56_Nodule	B47F56_PES	B47F56_Root				0	1	6
contig_100134	382	A	T	contig_100134_382_A_T	7											F56_PES		B47F56_ES	B47F56_Flower	B47F56_Leaf	B47F56_Nodule	B47F56_PES	B47F56_Root				0	1	6
contig_100134	362	G	T	contig_100134_362_G_T	7											F56_PES		B47F56_ES	B47F56_Flower	B47F56_Leaf	B47F56_Nodule	B47F56_PES	B47F56_Root				0	1	6
contig_100134	281	C	G	contig_100134_281_C_G	2										F56_Nodule			B47F56_ES									0	1	1
contig_100134	265	A	G	contig_100134_265_A_G	1							F56_ES															0	1	0
contig_100134	516	G	A	contig_100134_516_G_A	5	B47_ES	B47_Flower	B47_Leaf	B47_Nodule		B47_Root																5	0	0
contig_100134	720	G	A	contig_100134_720_G_A	4		B47_Flower	B47_Leaf	B47_Nodule		B47_Root																4	0	0
contig_100134	504	T	G	contig_100134_504_T_G	3	B47_ES		B47_Leaf	B47_Nodule																		3	0	0
contig_100134	561	T	C	contig_100134_561_T_C	1			B47_Leaf																			1	0	0
contig_100137	1042	G	A	contig_100137_1042_G_A	5							F56_ES	F56_Flower		F56_Nodule	F56_PES	F56_Root										0	5	0
contig_100137	1073	T	C	contig_100137_1073_T_C	4							F56_ES			F56_Nodule	F56_PES	F56_Root										0	4	0
contig_100137	674	C	T	contig_100137_674_C_T	3								F56_Flower		F56_Nodule		F56_Root										0	3	0
contig_100137	966	A	G	contig_100137_966_A_G	3							F56_ES		F56_Leaf	F56_Nodule												0	3	0
contig_100137	757	A	T	contig_100137_757_A_T	3							F56_ES		F56_Leaf	F56_Nodule												0	3	0
contig_100137	661	G	A	contig_100137_661_G_A	2								F56_Flower				F56_Root										0	2	0
contig_100137	658	G	T	contig_100137_658_G_T	2								F56_Flower				F56_Root										0	2	0
contig_100137	754	G	A	contig_100137_754_G_A	2							F56_ES			F56_Nodule												0	2	0
contig_100137	549	T	C	contig_100137_549_T_C	1												F56_Root										0	1	0
contig_100138	1335	A	C	contig_100138_1335_A_C	4								F56_Flower	F56_Leaf		F56_PES	F56_Root										0	4	0
contig_100138	1272	C	G	contig_100138_1272_C_G	4								F56_Flower	F56_Leaf	F56_Nodule	F56_PES											0	4	0
contig_100138	1271	C	T	contig_100138_1271_C_T	4								F56_Flower	F56_Leaf	F56_Nodule	F56_PES											0	4	0
contig_100138	996	T	A	contig_100138_996_T_A	4							F56_ES	F56_Flower		F56_Nodule	F56_PES											0	4	0
contig_100138	600	A	G	contig_100138_600_A_G	4							F56_ES	F56_Flower		F56_Nodule	F56_PES											0	4	0
contig_100138	555	C	T	contig_100138_555_C_T	4							F56_ES	F56_Flower		F56_Nodule	F56_PES											0	4	0
contig_100138	524	C	G	contig_100138_524_C_G	4							F56_ES	F56_Flower		F56_Nodule	F56_PES											0	4	0
contig_100138	669	C	T	contig_100138_669_C_T	5				B47_Nodule				F56_Flower	F56_Leaf		F56_PES		B47F56_ES									1	3	1
contig_100138	678	A	G	contig_100138_678_A_G	4				B47_Nodule			F56_ES	F56_Flower	F56_Leaf													1	3	0
contig_100138	663	G	T	contig_100138_663_G_T	5								F56_Flower	F56_Leaf		F56_PES		B47F56_ES			B47F56_Nodule						0	3	2
contig_100138	1500	C	G	contig_100138_1500_C_G	3								F56_Flower			F56_PES	F56_Root										0	3	0
contig_100138	1611	C	G	contig_100138_1611_C_G	3								F56_Flower		F56_Nodule	F56_PES											0	3	0
contig_100138	1509	A	G	contig_100138_1509_A_G	3								F56_Flower	F56_Leaf		F56_PES											0	3	0
contig_100138	993	A	G	contig_100138_993_A_G	3							F56_ES	F56_Flower			F56_PES											0	3	0
contig_100138	1361	A	T	contig_100138_1361_A_T	3								F56_Flower	F56_Leaf	F56_Nodule												0	3	0
contig_100138	1260	G	T	contig_100138_1260_G_T	3								F56_Flower	F56_Leaf	F56_Nodule												0	3	0
contig_100138	609	C	T	contig_100138_609_C_T	3							F56_ES	F56_Flower		F56_Nodule												0	3	0
contig_100138	576	T	C	contig_100138_576_T_C	4									F56_Leaf		F56_PES		B47F56_ES			B47F56_Nodule						0	2	2
contig_100138	837	G	T	contig_100138_837_G_T	2								F56_Flower				F56_Root										0	2	0
contig_100138	1554	C	G	contig_100138_1554_C_G	2								F56_Flower				F56_Root										0	2	0
contig_100138	1524	A	G	contig_100138_1524_A_G	2								F56_Flower				F56_Root										0	2	0
contig_100138	622	T	C	contig_100138_622_T_C	2								F56_Flower			F56_PES											0	2	0
contig_100138	469	T	C	contig_100138_469_T_C	2								F56_Flower		F56_Nodule												0	2	0
contig_100138	1703	C	T	contig_100138_1703_C_T	2								F56_Flower		F56_Nodule												0	2	0
contig_100138	1569	A	G	contig_100138_1569_A_G	2								F56_Flower		F56_Nodule												0	2	0
contig_100138	1256	G	A	contig_100138_1256_G_A	2								F56_Flower		F56_Nodule												0	2	0
contig_100138	747	C	T	contig_100138_747_C_T	2							F56_ES			F56_Nodule												0	2	0
contig_100138	1502	G	T	contig_100138_1502_G_T	2								F56_Flower	F56_Leaf													0	2	0
contig_100138	1521	G	T	contig_100138_1521_G_T	2		B47_Flower							F56_Leaf													1	1	0
contig_100138	738	T	C	contig_100138_738_T_C	1										F56_Nodule												0	1	0
contig_100138	920	C	T	contig_100138_920_C_T	1								F56_Flower														0	1	0
contig_100138	905	A	T	contig_100138_905_A_T	1								F56_Flower														0	1	0
contig_100138	903	T	A	contig_100138_903_T_A	1								F56_Flower														0	1	0
contig_100138	831	T	C	contig_100138_831_T_C	1								F56_Flower														0	1	0
contig_100138	759	C	T	contig_100138_759_C_T	1								F56_Flower														0	1	0
contig_100138	757	T	C	contig_100138_757_T_C	1								F56_Flower														0	1	0
contig_100138	467	C	T	contig_100138_467_C_T	1								F56_Flower														0	1	0
contig_100138	1736	G	T	contig_100138_1736_G_T	1								F56_Flower														0	1	0
contig_100138	1731	G	T	contig_100138_1731_G_T	1								F56_Flower														0	1	0
contig_100138	1671	G	T	contig_100138_1671_G_T	1								F56_Flower														0	1	0
contig_100138	1476	A	G	contig_100138_1476_A_G	1								F56_Flower														0	1	0
contig_100138	1461	G	T	contig_100138_1461_G_T	1								F56_Flower														0	1	0
contig_100138	1458	A	G	contig_100138_1458_A_G	1								F56_Flower														0	1	0
contig_100138	1392	A	G	contig_100138_1392_A_G	1								F56_Flower														0	1	0
contig_100138	1110	A	G	contig_100138_1110_A_G	1								F56_Flower														0	1	0
contig_100138	689	T	A	contig_100138_689_T_A	1							F56_ES															0	1	0
contig_100138	617	T	C	contig_100138_617_T_C	1							F56_ES															0	1	0
contig_100138	948	C	G	contig_100138_948_C_G	1		B47_Flower																				1	0	0
contig_100138	353	G	A	contig_100138_353_G_A	1		B47_Flower																				1	0	0
contig_100138	1200	A	G	contig_100138_1200_A_G	1		B47_Flower																				1	0	0
contig_100138	1173	G	A	contig_100138_1173_G_A	1		B47_Flower																				1	0	0
contig_100138	1157	A	G	contig_100138_1157_A_G	1		B47_Flower																				1	0	0
contig_100138	593	A	T	contig_100138_593_A_T	1	B47_ES																					1	0	0
contig_100138	385	A	T	contig_100138_385_A_T	2														B47F56_Flower			B47F56_PES					0	0	2
contig_100138	1360	C	G	contig_100138_1360_C_G	2														B47F56_Flower			B47F56_PES					0	0	2
contig_100138	1359	A	G	contig_100138_1359_A_G	2														B47F56_Flower			B47F56_PES					0	0	2
contig_100138	1185	C	T	contig_100138_1185_C_T	2														B47F56_Flower			B47F56_PES					0	0	2
contig_100145	890	T	C	contig_100145_890_T_C	1							F56_ES															0	1	0
contig_100145	869	C	T	contig_100145_869_C_T	1							F56_ES															0	1	0
contig_100145	837	A	G	contig_100145_837_A_G	1							F56_ES															0	1	0
contig_100145	1835	A	T	contig_100145_1835_A_T	3	B47_ES	B47_Flower				B47_Root																3	0	0
contig_100145	1773	A	G	contig_100145_1773_A_G	3	B47_ES	B47_Flower				B47_Root																3	0	0
contig_100145	1714	A	G	contig_100145_1714_A_G	1	B47_ES																					1	0	0
contig_100146	1250	A	T	contig_100146_1250_A_T	2								F56_Flower	F56_Leaf													0	2	0
contig_100146	1247	C	T	contig_100146_1247_C_T	2								F56_Flower							B47F56_Leaf							0	1	1
contig_100147	979	C	T	contig_100147_979_C_T	6							F56_ES	F56_Flower	F56_Leaf	F56_Nodule	F56_PES	F56_Root										0	6	0
contig_100147	1168	C	T	contig_100147_1168_C_T	6							F56_ES	F56_Flower	F56_Leaf		F56_PES	F56_Root				B47F56_Nodule						0	5	1
contig_100147	1159	A	G	contig_100147_1159_A_G	6							F56_ES	F56_Flower	F56_Leaf		F56_PES	F56_Root				B47F56_Nodule						0	5	1
contig_100147	844	C	T	contig_100147_844_C_T	5							F56_ES	F56_Flower		F56_Nodule	F56_PES	F56_Root										0	5	0
contig_100147	945	C	T	contig_100147_945_C_T	5							F56_ES	F56_Flower	F56_Leaf	F56_Nodule		F56_Root										0	5	0
contig_100147	511	A	T	contig_100147_511_A_T	4								F56_Flower		F56_Nodule	F56_PES	F56_Root										0	4	0
contig_100147	301	C	T	contig_100147_301_C_T	4								F56_Flower	F56_Leaf	F56_Nodule		F56_Root										0	4	0
contig_100147	1257	A	G	contig_100147_1257_A_G	4								F56_Flower	F56_Leaf	F56_Nodule		F56_Root										0	4	0
contig_100147	1253	G	T	contig_100147_1253_G_T	4								F56_Flower	F56_Leaf	F56_Nodule		F56_Root										0	4	0
contig_100147	1316	A	G	contig_100147_1316_A_G	3								F56_Flower		F56_Nodule	F56_PES											0	3	0
contig_100147	166	C	T	contig_100147_166_C_T	3				B47_Nodule				F56_Flower			F56_PES											1	2	0
contig_100147	641	C	T	contig_100147_641_C_T	2								F56_Flower		F56_Nodule												0	2	0
contig_100147	544	C	T	contig_100147_544_C_T	3	B47_ES									F56_Nodule								B47F56_Root				1	1	1
contig_100147	397	G	T,A	contig_100147_397_G_T,A	1												F56_Root										0	1	0
contig_100147	868	T	C	contig_100147_868_T_C	1											F56_PES											0	1	0
contig_100147	1493	A	T	contig_100147_1493_A_T	1										F56_Nodule												0	1	0
contig_100147	984	C	T	contig_100147_984_C_T	5	B47_ES	B47_Flower	B47_Leaf	B47_Nodule		B47_Root																5	0	0
contig_100147	889	C	T	contig_100147_889_C_T	5	B47_ES	B47_Flower	B47_Leaf	B47_Nodule		B47_Root																5	0	0
contig_100147	850	C	T	contig_100147_850_C_T	5	B47_ES	B47_Flower	B47_Leaf	B47_Nodule		B47_Root																5	0	0
contig_100147	832	C	T	contig_100147_832_C_T	5	B47_ES	B47_Flower	B47_Leaf	B47_Nodule		B47_Root																5	0	0
contig_100147	607	C	T	contig_100147_607_C_T	5	B47_ES	B47_Flower	B47_Leaf	B47_Nodule		B47_Root																5	0	0
contig_100147	361	C	G	contig_100147_361_C_G	5	B47_ES	B47_Flower	B47_Leaf	B47_Nodule		B47_Root																5	0	0
contig_100147	1343	A	G	contig_100147_1343_A_G	5	B47_ES	B47_Flower	B47_Leaf	B47_Nodule		B47_Root																5	0	0
contig_100147	1240	C	T	contig_100147_1240_C_T	5	B47_ES	B47_Flower	B47_Leaf	B47_Nodule		B47_Root																5	0	0
contig_100147	1237	G	T	contig_100147_1237_G_T	5	B47_ES	B47_Flower	B47_Leaf	B47_Nodule		B47_Root																5	0	0
contig_100147	1084	G	T	contig_100147_1084_G_T	5	B47_ES	B47_Flower	B47_Leaf	B47_Nodule		B47_Root																5	0	0
contig_100147	1251	C	T	contig_100147_1251_C_T	4		B47_Flower	B47_Leaf	B47_Nodule		B47_Root																4	0	0
contig_100147	1082	G	A	contig_100147_1082_G_A	4	B47_ES		B47_Leaf	B47_Nodule		B47_Root																4	0	0
contig_100147	184	A	T	contig_100147_184_A_T	4	B47_ES	B47_Flower		B47_Nodule		B47_Root																4	0	0
contig_100147	469	C	T	contig_100147_469_C_T	4	B47_ES	B47_Flower	B47_Leaf			B47_Root																4	0	0
contig_100147	349	C	T	contig_100147_349_C_T	6	B47_ES		B47_Leaf			B47_Root								B47F56_Flower		B47F56_Nodule	B47F56_PES					3	0	3
contig_100147	1363	C	G	contig_100147_1363_C_G	3	B47_ES		B47_Leaf			B47_Root																3	0	0
contig_100147	806	G	A	contig_100147_806_G_A	2		B47_Flower	B47_Leaf																			2	0	0
contig_100147	1370	A	G	contig_100147_1370_A_G	2	B47_ES		B47_Leaf																			2	0	0
contig_100147	1369	G	T	contig_100147_1369_G_T	2	B47_ES		B47_Leaf																			2	0	0
contig_100147	169	A	G,C	contig_100147_169_A_G,C	2	B47_ES	B47_Flower																				2	0	0
contig_100147	382	T	G	contig_100147_382_T_G	1						B47_Root																1	0	0
contig_100147	169	A	C,G	contig_100147_169_A_C,G	1				B47_Nodule																		1	0	0
contig_100147	1251	C	T,A	contig_100147_1251_C_T,A	1	B47_ES																					1	0	0
contig_100149	885	A	G	contig_100149_885_A_G	2	B47_ES					B47_Root																2	0	0
contig_100152	871	A	G	contig_100152_871_A_G	2		B47_Flower					F56_ES															1	1	0
contig_100152	2302	C	G	contig_100152_2302_C_G	2		B47_Flower					F56_ES															1	1	0
contig_100152	811	C	T	contig_100152_811_C_T	2	B47_ES	B47_Flower																				2	0	0
contig_100152	578	G	A	contig_100152_578_G_A	2	B47_ES	B47_Flower																				2	0	0
contig_100152	1855	G	C	contig_100152_1855_G_C	2	B47_ES	B47_Flower																				2	0	0
contig_100152	1189	T	C	contig_100152_1189_T_C	2	B47_ES	B47_Flower																				2	0	0
contig_100152	799	C	T	contig_100152_799_C_T	2		B47_Flower											B47F56_ES									1	0	1
contig_100152	2418	A	T	contig_100152_2418_A_T	2		B47_Flower											B47F56_ES									1	0	1
contig_100152	1363	G	A	contig_100152_1363_G_A	2		B47_Flower											B47F56_ES									1	0	1
contig_100152	2222	G	T	contig_100152_2222_G_T	1		B47_Flower																				1	0	0
contig_100152	340	T	G	contig_100152_340_T_G	1	B47_ES																					1	0	0
contig_100152	2536	A	G	contig_100152_2536_A_G	1	B47_ES																					1	0	0
contig_100152	2403	T	A	contig_100152_2403_T_A	1	B47_ES																					1	0	0
contig_100152	2148	G	A	contig_100152_2148_G_A	4													B47F56_ES	B47F56_Flower			B47F56_PES	B47F56_Root				0	0	4
contig_100162	374	C	T	contig_100162_374_C_T	1								F56_Flower														0	1	0
contig_100162	509	A	T	contig_100162_509_A_T	1		B47_Flower																				1	0	0
contig_100162	460	T	G	contig_100162_460_T_G	1		B47_Flower																				1	0	0
contig_100162	458	G	T	contig_100162_458_G_T	1		B47_Flower																				1	0	0
contig_100162	361	T	G	contig_100162_361_T_G	1		B47_Flower																				1	0	0
contig_100162	356	G	A	contig_100162_356_G_A	1		B47_Flower																				1	0	0
contig_100162	257	C	T	contig_100162_257_C_T	1		B47_Flower																				1	0	0
contig_100162	202	T	A	contig_100162_202_T_A	1		B47_Flower																				1	0	0
contig_100162	201	A	G	contig_100162_201_A_G	1		B47_Flower																				1	0	0
contig_100162	359	C	A,G	contig_100162_359_C_A,G	2														B47F56_Flower			B47F56_PES					0	0	2
contig_100166	1106	A	T,C	contig_100166_1106_A_T,C	1		B47_Flower																				1	0	0
contig_100166	1070	C	T	contig_100166_1070_C_T	1		B47_Flower																				1	0	0
contig_100167	620	C	T	contig_100167_620_C_T	4							F56_ES		F56_Leaf	F56_Nodule	F56_PES											0	4	0
contig_100169	328	T	C	contig_100169_328_T_C	2		B47_Flower	B47_Leaf																			2	0	0
contig_100169	758	A	G	contig_100169_758_A_G	1		B47_Flower																				1	0	0
contig_100171	86	C	T	contig_100171_86_C_T	2											F56_PES				B47F56_Leaf							0	1	1
contig_100171	382	A	G	contig_100171_382_A_G	1									F56_Leaf													0	1	0
contig_100171	347	C	G	contig_100171_347_C_G	1									F56_Leaf													0	1	0
contig_100171	487	C	T	contig_100171_487_C_T	2	B47_ES		B47_Leaf																			2	0	0
contig_100171	476	A	G	contig_100171_476_A_G	2	B47_ES		B47_Leaf																			2	0	0
contig_100171	779	A	T	contig_100171_779_A_T	1			B47_Leaf																			1	0	0
contig_100171	410	A	G	contig_100171_410_A_G	1			B47_Leaf																			1	0	0
contig_100171	462	C	A	contig_100171_462_C_A	1															B47F56_Leaf							0	0	1
contig_100173	1140	C	T	contig_100173_1140_C_T	4								F56_Flower	F56_Leaf		F56_PES	F56_Root										0	4	0
contig_100173	862	C	A	contig_100173_862_C_A	4								F56_Flower	F56_Leaf	F56_Nodule	F56_PES											0	4	0
contig_100173	738	G	T	contig_100173_738_G_T	3										F56_Nodule	F56_PES	F56_Root										0	3	0
contig_100173	897	C	T	contig_100173_897_C_T	3								F56_Flower		F56_Nodule	F56_PES											0	3	0
contig_100173	465	G	T	contig_100173_465_G_T	6										F56_Nodule		F56_Root	B47F56_ES	B47F56_Flower	B47F56_Leaf		B47F56_PES					0	2	4
contig_100173	543	A	G	contig_100173_543_A_G	5										F56_Nodule	F56_PES			B47F56_Flower			B47F56_PES	B47F56_Root				0	2	3
contig_100173	276	C	T	contig_100173_276_C_T	2										F56_Nodule		F56_Root										0	2	0
contig_100173	538	T	C	contig_100173_538_T_C	2								F56_Flower				F56_Root										0	2	0
contig_100173	1108	C	T	contig_100173_1108_C_T	4	B47_ES	B47_Flower							F56_Leaf									B47F56_Root				2	1	1
contig_100173	382	A	G	contig_100173_382_A_G	6	B47_ES										F56_PES			B47F56_Flower	B47F56_Leaf		B47F56_PES	B47F56_Root				1	1	4
contig_100173	606	A	T	contig_100173_606_A_T	1												F56_Root										0	1	0
contig_100173	603	G	A	contig_100173_603_G_A	1												F56_Root										0	1	0
contig_100173	684	G	A	contig_100173_684_G_A	4	B47_ES	B47_Flower	B47_Leaf			B47_Root																4	0	0
contig_100173	1031	G	A	contig_100173_1031_G_A	4	B47_ES					B47_Root								B47F56_Flower			B47F56_PES					2	0	2
contig_100173	1054	G	A	contig_100173_1054_G_A	2		B47_Flower				B47_Root																2	0	0
contig_100175	463	A	G	contig_100175_463_A_G	5							F56_ES	F56_Flower	F56_Leaf	F56_Nodule		F56_Root										0	5	0
contig_100175	595	G	A	contig_100175_595_G_A	4							F56_ES	F56_Flower		F56_Nodule		F56_Root										0	4	0
contig_100175	580	G	A	contig_100175_580_G_A	3							F56_ES			F56_Nodule	F56_PES											0	3	0
contig_100175	522	C	T	contig_100175_522_C_T	3								F56_Flower	F56_Leaf		F56_PES											0	3	0
contig_100175	548	C	G	contig_100175_548_C_G	3							F56_ES	F56_Flower			F56_PES											0	3	0
contig_100175	505	C	T	contig_100175_505_C_T	1										F56_Nodule												0	1	0
contig_100175	484	A	T	contig_100175_484_A_T	5	B47_ES	B47_Flower	B47_Leaf	B47_Nodule		B47_Root																5	0	0
contig_100175	481	A	G	contig_100175_481_A_G	5	B47_ES	B47_Flower	B47_Leaf	B47_Nodule		B47_Root																5	0	0
contig_100175	419	G	T	contig_100175_419_G_T	4		B47_Flower	B47_Leaf	B47_Nodule		B47_Root																4	0	0
contig_100175	659	C	T	contig_100175_659_C_T	2		B47_Flower				B47_Root																2	0	0
contig_100177	528	A	T	contig_100177_528_A_T	2		B47_Flower		B47_Nodule																		2	0	0
contig_100178	1082	C	T	contig_100178_1082_C_T	5							F56_ES	F56_Flower	F56_Leaf	F56_Nodule		F56_Root										0	5	0
contig_100178	1933	T	G	contig_100178_1933_T_G	4							F56_ES			F56_Nodule	F56_PES	F56_Root										0	4	0
contig_100182	204	T	A	contig_100182_204_T_A	3										F56_Nodule	F56_PES	F56_Root										0	3	0
contig_100182	176	G	A	contig_100182_176_G_A	2	B47_ES					B47_Root																2	0	0
contig_100183	521	G	A	contig_100183_521_G_A	2	B47_ES																	B47F56_Root				1	0	1
contig_100183	497	C	A	contig_100183_497_C_A	2	B47_ES																	B47F56_Root				1	0	1
contig_100186	401	A	G	contig_100186_401_A_G	5							F56_ES	F56_Flower	F56_Leaf	F56_Nodule	F56_PES											0	5	0
contig_100186	676	A	G	contig_100186_676_A_G	4							F56_ES	F56_Flower	F56_Leaf		F56_PES											0	4	0
contig_100186	666	A	T	contig_100186_666_A_T	4							F56_ES	F56_Flower	F56_Leaf		F56_PES											0	4	0
contig_100186	340	A	G	contig_100186_340_A_G	6							F56_ES			F56_Nodule	F56_PES			B47F56_Flower	B47F56_Leaf		B47F56_PES					0	3	3
contig_100186	727	A	T	contig_100186_727_A_T	3								F56_Flower	F56_Leaf		F56_PES											0	3	0
contig_100186	316	A	G	contig_100186_316_A_G	5										F56_Nodule	F56_PES			B47F56_Flower	B47F56_Leaf		B47F56_PES					0	2	3
contig_100186	385	A	T	contig_100186_385_A_T	2										F56_Nodule	F56_PES											0	2	0
contig_100186	166	C	G	contig_100186_166_C_G	2									F56_Leaf		F56_PES											0	2	0
contig_100186	495	G	T	contig_100186_495_G_T	2							F56_ES			F56_Nodule												0	2	0
contig_100186	190	A	G	contig_100186_190_A_G	2								F56_Flower	F56_Leaf													0	2	0
contig_100186	686	A	G	contig_100186_686_A_G	4	B47_ES	B47_Flower	B47_Leaf								F56_PES											3	1	0
contig_100186	576	G	T	contig_100186_576_G_T	5											F56_PES		B47F56_ES	B47F56_Flower	B47F56_Leaf		B47F56_PES					0	1	4
contig_100186	566	C	T	contig_100186_566_C_T	5											F56_PES		B47F56_ES	B47F56_Flower	B47F56_Leaf		B47F56_PES					0	1	4
contig_100186	205	G	T	contig_100186_205_G_T	2								F56_Flower							B47F56_Leaf							0	1	1
contig_100186	678	G	A	contig_100186_678_G_A	1											F56_PES											0	1	0
contig_100186	250	C	T	contig_100186_250_C_T	1									F56_Leaf													0	1	0
contig_100186	184	A	C	contig_100186_184_A_C	1								F56_Flower														0	1	0
contig_100186	144	T	C	contig_100186_144_T_C	1								F56_Flower														0	1	0
contig_100186	547	G	T	contig_100186_547_G_T	3	B47_ES	B47_Flower	B47_Leaf																			3	0	0
contig_100186	375	A	G	contig_100186_375_A_G	3	B47_ES	B47_Flower	B47_Leaf																			3	0	0
contig_100186	374	A	T	contig_100186_374_A_T	3	B47_ES	B47_Flower	B47_Leaf																			3	0	0
contig_100186	448	A	C	contig_100186_448_A_C	2		B47_Flower	B47_Leaf																			2	0	0
contig_100186	440	G	T	contig_100186_440_G_T	2		B47_Flower	B47_Leaf																			2	0	0
contig_100186	313	A	T	contig_100186_313_A_T	2		B47_Flower	B47_Leaf																			2	0	0
contig_100186	305	A	T	contig_100186_305_A_T	2		B47_Flower	B47_Leaf																			2	0	0
contig_100186	302	C	T	contig_100186_302_C_T	2		B47_Flower	B47_Leaf																			2	0	0
contig_100186	234	C	T	contig_100186_234_C_T	2		B47_Flower	B47_Leaf																			2	0	0
contig_100186	139	A	C	contig_100186_139_A_C	2		B47_Flower	B47_Leaf																			2	0	0
contig_100186	411	T	C	contig_100186_411_T_C	2	B47_ES	B47_Flower																				2	0	0
contig_100186	198	A	G	contig_100186_198_A_G	1		B47_Flower																				1	0	0
contig_100187	3064	C	G	contig_100187_3064_C_G	1									F56_Leaf													0	1	0
contig_100187	3039	G	T	contig_100187_3039_G_T	1									F56_Leaf													0	1	0
contig_100187	2259	T	G	contig_100187_2259_T_G	1									F56_Leaf													0	1	0
contig_100187	2258	G	T	contig_100187_2258_G_T	1									F56_Leaf													0	1	0
contig_100187	1825	C	T	contig_100187_1825_C_T	1									F56_Leaf													0	1	0
contig_100187	1470	C	T	contig_100187_1470_C_T	1									F56_Leaf													0	1	0
contig_100187	1325	T	G	contig_100187_1325_T_G	1									F56_Leaf													0	1	0
contig_100187	1287	A	G	contig_100187_1287_A_G	1									F56_Leaf													0	1	0
contig_100190	521	A	G	contig_100190_521_A_G	4								F56_Flower	F56_Leaf		F56_PES	F56_Root										0	4	0
contig_100190	499	C	T	contig_100190_499_C_T	4								F56_Flower	F56_Leaf		F56_PES	F56_Root										0	4	0
contig_100190	101	A	G	contig_100190_101_A_G	3	B47_ES					B47_Root		F56_Flower														2	1	0
contig_100190	217	G	A	contig_100190_217_G_A	1												F56_Root										0	1	0
contig_100190	209	C	G	contig_100190_209_C_G	1												F56_Root										0	1	0
contig_100190	462	A	G	contig_100190_462_A_G	2	B47_ES					B47_Root																2	0	0
contig_100190	257	A	G	contig_100190_257_A_G	1		B47_Flower																				1	0	0
contig_100191	768	A	G	contig_100191_768_A_G	1								F56_Flower														0	1	0
contig_100195	92	A	G	contig_100195_92_A_G	2														B47F56_Flower			B47F56_PES					0	0	2
contig_100198	688	G	A	contig_100198_688_G_A	1									F56_Leaf													0	1	0
contig_100198	1043	C	T	contig_100198_1043_C_T	1									F56_Leaf													0	1	0
contig_100198	910	A	T	contig_100198_910_A_T	2		B47_Flower	B47_Leaf																			2	0	0
contig_100198	901	C	T	contig_100198_901_C_T	2		B47_Flower	B47_Leaf																			2	0	0
contig_100198	900	C	T	contig_100198_900_C_T	2		B47_Flower	B47_Leaf																			2	0	0
contig_100198	796	C	T	contig_100198_796_C_T	2		B47_Flower	B47_Leaf																			2	0	0
contig_100198	769	A	G	contig_100198_769_A_G	2		B47_Flower	B47_Leaf																			2	0	0
contig_100198	314	A	G	contig_100198_314_A_G	2		B47_Flower	B47_Leaf																			2	0	0
contig_100198	310	C	T	contig_100198_310_C_T	2		B47_Flower	B47_Leaf																			2	0	0
contig_100198	260	A	T,G	contig_100198_260_A_T,G	2		B47_Flower	B47_Leaf																			2	0	0
contig_100198	1231	T	C	contig_100198_1231_T_C	2		B47_Flower	B47_Leaf																			2	0	0
contig_100198	1168	A	G	contig_100198_1168_A_G	2		B47_Flower	B47_Leaf																			2	0	0
contig_100198	694	A	G	contig_100198_694_A_G	2		B47_Flower													B47F56_Leaf							1	0	1
contig_100198	604	A	G	contig_100198_604_A_G	2		B47_Flower													B47F56_Leaf							1	0	1
contig_100198	1167	A	T	contig_100198_1167_A_T	2		B47_Flower													B47F56_Leaf							1	0	1
contig_100198	1268	A	G	contig_100198_1268_A_G	1			B47_Leaf																			1	0	0
contig_100202	1665	T	C	contig_100202_1665_T_C	1												F56_Root										0	1	0
contig_100202	1520	T	C	contig_100202_1520_T_C	1												F56_Root										0	1	0
contig_100203	801	T	A	contig_100203_801_T_A	2				B47_Nodule			F56_ES															1	1	0
contig_100203	1012	A	G	contig_100203_1012_A_G	1										F56_Nodule												0	1	0
contig_100203	886	A	G	contig_100203_886_A_G	1				B47_Nodule																		1	0	0
contig_100203	787	C	T	contig_100203_787_C_T	1				B47_Nodule																		1	0	0
contig_100204	705	C	G	contig_100204_705_C_G	3								F56_Flower			F56_PES	F56_Root										0	3	0
contig_100204	158	A	T	contig_100204_158_A_T	3								F56_Flower			F56_PES	F56_Root										0	3	0
contig_100204	261	A	T	contig_100204_261_A_T	3								F56_Flower		F56_Nodule	F56_PES											0	3	0
contig_100204	207	C	T	contig_100204_207_C_T	5						B47_Root				F56_Nodule	F56_PES			B47F56_Flower			B47F56_PES					1	2	2
contig_100204	765	C	A	contig_100204_765_C_A	2								F56_Flower			F56_PES											0	2	0
contig_100204	760	G	T	contig_100204_760_G_T	2								F56_Flower			F56_PES											0	2	0
contig_100204	726	G	T	contig_100204_726_G_T	2								F56_Flower			F56_PES											0	2	0
contig_100204	725	A	G	contig_100204_725_A_G	2								F56_Flower			F56_PES											0	2	0
contig_100204	707	C	T	contig_100204_707_C_T	2								F56_Flower			F56_PES											0	2	0
contig_100204	348	A	G	contig_100204_348_A_G	4						B47_Root					F56_PES			B47F56_Flower			B47F56_PES					1	1	2
contig_100204	432	A	G	contig_100204_432_A_G	3											F56_PES			B47F56_Flower			B47F56_PES					0	1	2
contig_100204	282	G	T	contig_100204_282_G_T	3											F56_PES			B47F56_Flower			B47F56_PES					0	1	2
contig_100204	282	G	T,A	contig_100204_282_G_T,A	1												F56_Root										0	1	0
contig_100204	766	T	C,A	contig_100204_766_T_C,A	1											F56_PES											0	1	0
contig_100204	941	G	A	contig_100204_941_G_A	1									F56_Leaf													0	1	0
contig_100204	930	G	T	contig_100204_930_G_T	1									F56_Leaf													0	1	0
contig_100204	766	T	C	contig_100204_766_T_C	1								F56_Flower														0	1	0
contig_100204	612	T	A	contig_100204_612_T_A	1								F56_Flower														0	1	0
contig_100204	878	C	T	contig_100204_878_C_T	1							F56_ES															0	1	0
contig_100204	572	T	C	contig_100204_572_T_C	3		B47_Flower			B47_PES	B47_Root																3	0	0
contig_100204	549	C	T	contig_100204_549_C_T	3		B47_Flower		B47_Nodule		B47_Root																3	0	0
contig_100204	543	G	A	contig_100204_543_G_A	3		B47_Flower		B47_Nodule		B47_Root																3	0	0
contig_100204	372	A	G	contig_100204_372_A_G	3		B47_Flower		B47_Nodule	B47_PES																	3	0	0
contig_100204	696	T	C	contig_100204_696_T_C	2		B47_Flower				B47_Root																2	0	0
contig_100204	537	A	G	contig_100204_537_A_G	2		B47_Flower		B47_Nodule																		2	0	0
contig_100204	976	T	G	contig_100204_976_T_G	2	B47_ES		B47_Leaf																			2	0	0
contig_100204	974	G	C	contig_100204_974_G_C	2	B47_ES		B47_Leaf																			2	0	0
contig_100204	438	C	T	contig_100204_438_C_T	4				B47_Nodule										B47F56_Flower			B47F56_PES	B47F56_Root				1	0	3
contig_100204	600	C	T	contig_100204_600_C_T	1		B47_Flower																				1	0	0
contig_100204	591	A	G	contig_100204_591_A_G	1		B47_Flower																				1	0	0
contig_100204	384	C	T	contig_100204_384_C_T	1		B47_Flower																				1	0	0
contig_100204	327	C	G	contig_100204_327_C_G	1		B47_Flower																				1	0	0
contig_100204	324	G	C	contig_100204_324_G_C	1		B47_Flower																				1	0	0
contig_100204	315	C	A	contig_100204_315_C_A	1		B47_Flower																				1	0	0
contig_100204	297	A	C	contig_100204_297_A_C	1		B47_Flower																				1	0	0
contig_100204	285	C	T	contig_100204_285_C_T	1		B47_Flower																				1	0	0
contig_100204	276	G	T	contig_100204_276_G_T	1		B47_Flower																				1	0	0
contig_100204	235	A	T	contig_100204_235_A_T	1		B47_Flower																				1	0	0
contig_100204	291	A	G	contig_100204_291_A_G	2														B47F56_Flower			B47F56_PES					0	0	2
contig_100206	408	C	T	contig_100206_408_C_T	1								F56_Flower														0	1	0
contig_100206	87	T	A	contig_100206_87_T_A	1		B47_Flower																				1	0	0
contig_100207	623	A	T	contig_100207_623_A_T	3						B47_Root	F56_ES				F56_PES											1	2	0
contig_100207	415	A	T	contig_100207_415_A_T	2							F56_ES				F56_PES											0	2	0
contig_100207	325	C	T	contig_100207_325_C_T	2							F56_ES				F56_PES											0	2	0
contig_100207	189	A	G	contig_100207_189_A_G	2							F56_ES				F56_PES											0	2	0
contig_100207	304	A	G	contig_100207_304_A_G	3		B47_Flower										F56_Root	B47F56_ES									1	1	1
contig_100207	496	A	T	contig_100207_496_A_T	2						B47_Root	F56_ES															1	1	0
contig_100207	793	A	T	contig_100207_793_A_T	1											F56_PES											0	1	0
contig_100207	706	C	G	contig_100207_706_C_G	1							F56_ES															0	1	0
contig_100207	698	A	G	contig_100207_698_A_G	1							F56_ES															0	1	0
contig_100207	676	A	G	contig_100207_676_A_G	1		B47_Flower																				1	0	0
contig_100207	280	A	G	contig_100207_280_A_G	1													B47F56_ES									0	0	1
contig_100209	692	T	C	contig_100209_692_T_C	1									F56_Leaf													0	1	0
contig_100209	1172	T	C	contig_100209_1172_T_C	1			B47_Leaf																			1	0	0
contig_100210	679	A	G	contig_100210_679_A_G	2			B47_Leaf									F56_Root										1	1	0
contig_100210	214	C	T	contig_100210_214_C_T	1									F56_Leaf													0	1	0
contig_100210	172	G	A	contig_100210_172_G_A	1									F56_Leaf													0	1	0
contig_100210	138	C	T	contig_100210_138_C_T	1									F56_Leaf													0	1	0
contig_100210	441	G	C	contig_100210_441_G_C	2		B47_Flower				B47_Root																2	0	0
contig_100210	463	C	T	contig_100210_463_C_T	2		B47_Flower													B47F56_Leaf							1	0	1
contig_100210	394	G	A	contig_100210_394_G_A	1			B47_Leaf																			1	0	0
contig_100210	268	C	T	contig_100210_268_C_T	1			B47_Leaf																			1	0	0
contig_100210	890	T	C	contig_100210_890_T_C	1		B47_Flower																				1	0	0
contig_100211	1737	A	C	contig_100211_1737_A_C	1								F56_Flower														0	1	0
contig_100217	179	A	G	contig_100217_179_A_G	1								F56_Flower														0	1	0
contig_100217	1293	T	C	contig_100217_1293_T_C	1								F56_Flower														0	1	0
contig_100217	206	G	A	contig_100217_206_G_A	1			B47_Leaf																			1	0	0
contig_100217	879	C	T	contig_100217_879_C_T	1	B47_ES																					1	0	0
contig_100217	861	C	T	contig_100217_861_C_T	1	B47_ES																					1	0	0
contig_100217	536	T	C	contig_100217_536_T_C	1	B47_ES																					1	0	0
contig_100217	525	T	C	contig_100217_525_T_C	1	B47_ES																					1	0	0
contig_100217	524	A	G	contig_100217_524_A_G	1	B47_ES																					1	0	0
contig_100217	1473	G	T	contig_100217_1473_G_T	1	B47_ES																					1	0	0
contig_100217	1458	C	T	contig_100217_1458_C_T	1	B47_ES																					1	0	0
contig_100217	1353	T	C	contig_100217_1353_T_C	1	B47_ES																					1	0	0
contig_100220	823	G	T	contig_100220_823_G_T	3									F56_Leaf		F56_PES	F56_Root										0	3	0
contig_100220	1489	A	T	contig_100220_1489_A_T	2								F56_Flower	F56_Leaf													0	2	0
contig_100220	1237	C	A	contig_100220_1237_C_A	2								F56_Flower	F56_Leaf													0	2	0
contig_100220	1664	A	G	contig_100220_1664_A_G	2							F56_ES	F56_Flower														0	2	0
contig_100220	1598	A	G	contig_100220_1598_A_G	1												F56_Root										0	1	0
contig_100220	1507	T	A	contig_100220_1507_T_A	1									F56_Leaf													0	1	0
contig_100220	1012	C	T	contig_100220_1012_C_T	1									F56_Leaf													0	1	0
contig_100220	604	A	G	contig_100220_604_A_G	1								F56_Flower														0	1	0
contig_100220	1432	C	T	contig_100220_1432_C_T	1								F56_Flower														0	1	0
contig_100220	1183	A	C	contig_100220_1183_A_C	1								F56_Flower														0	1	0
contig_100220	1669	T	C	contig_100220_1669_T_C	1							F56_ES															0	1	0
contig_100220	1324	G	A	contig_100220_1324_G_A	1							F56_ES															0	1	0
contig_100220	1630	C	T	contig_100220_1630_C_T	3	B47_ES	B47_Flower				B47_Root																3	0	0
contig_100220	1638	C	T	contig_100220_1638_C_T	2		B47_Flower				B47_Root																2	0	0
contig_100220	1682	A	G	contig_100220_1682_A_G	2	B47_ES			B47_Nodule																		2	0	0
contig_100221	4432	T	C	contig_100221_4432_T_C	1									F56_Leaf													0	1	0
contig_100221	4414	C	G	contig_100221_4414_C_G	1								F56_Flower														0	1	0
contig_100231	960	G	A	contig_100231_960_G_A	1								F56_Flower														0	1	0
contig_100231	541	C	T	contig_100231_541_C_T	1								F56_Flower														0	1	0
contig_100231	909	A	T	contig_100231_909_A_T	1		B47_Flower																				1	0	0
contig_100231	898	A	T	contig_100231_898_A_T	1		B47_Flower																				1	0	0
contig_100231	876	A	C	contig_100231_876_A_C	1		B47_Flower																				1	0	0
contig_100234	75	T	A	contig_100234_75_T_A	1									F56_Leaf													0	1	0
contig_100234	251	G	C	contig_100234_251_G_C	1									F56_Leaf													0	1	0
contig_100234	131	A	G	contig_100234_131_A_G	1									F56_Leaf													0	1	0
contig_100234	130	G	T	contig_100234_130_G_T	1									F56_Leaf													0	1	0
contig_100238	2003	A	G	contig_100238_2003_A_G	1		B47_Flower																				1	0	0
contig_100248	2338	T	G	contig_100248_2338_T_G	3	B47_ES			B47_Nodule		B47_Root																3	0	0
contig_100248	1815	A	C	contig_100248_1815_A_C	3	B47_ES			B47_Nodule		B47_Root																3	0	0
contig_100248	3331	A	G	contig_100248_3331_A_G	2				B47_Nodule		B47_Root																2	0	0
contig_100248	3306	G	A	contig_100248_3306_G_A	2				B47_Nodule		B47_Root																2	0	0
contig_100248	2531	G	A	contig_100248_2531_G_A	1				B47_Nodule																		1	0	0
contig_100248	2304	C	T	contig_100248_2304_C_T	1	B47_ES																					1	0	0
contig_100248	2877	C	A	contig_100248_2877_C_A	1																B47F56_Nodule						0	0	1
contig_100248	2544	T	G	contig_100248_2544_T_G	1																B47F56_Nodule						0	0	1
contig_10025	118	T	A	contig_10025_118_T_A	1										F56_Nodule												0	1	0
contig_10025	117	G	A,C	contig_10025_117_G_A,C	1										F56_Nodule												0	1	0
contig_100254	961	A	T	contig_100254_961_A_T	2	B47_ES							F56_Flower														1	1	0
contig_100254	747	G	A	contig_100254_747_G_A	2	B47_ES							F56_Flower														1	1	0
contig_100254	919	T	C	contig_100254_919_T_C	1		B47_Flower																				1	0	0
contig_100254	388	G	A	contig_100254_388_G_A	1		B47_Flower																				1	0	0
contig_100256	207	G	A	contig_100256_207_G_A	2		B47_Flower	B47_Leaf																			2	0	0
contig_10026	621	T	A	contig_10026_621_T_A	1										F56_Nodule												0	1	0
contig_10026	423	A	G	contig_10026_423_A_G	1										F56_Nodule												0	1	0
contig_100262	754	A	G	contig_100262_754_A_G	3									F56_Leaf	F56_Nodule	F56_PES											0	3	0
contig_100262	957	C	T	contig_100262_957_C_T	5	B47_ES		B47_Leaf							F56_Nodule				B47F56_Flower			B47F56_PES					2	1	2
contig_100262	949	C	T	contig_100262_949_C_T	5	B47_ES		B47_Leaf							F56_Nodule				B47F56_Flower			B47F56_PES					2	1	2
contig_100262	1126	G	A	contig_100262_1126_G_A	2		B47_Flower								F56_Nodule												1	1	0
contig_100262	639	A	C	contig_100262_639_A_C	3	B47_ES	B47_Flower		B47_Nodule																		3	0	0
contig_100262	634	A	G	contig_100262_634_A_G	3	B47_ES	B47_Flower	B47_Leaf																			3	0	0
contig_100262	659	C	G	contig_100262_659_C_G	1			B47_Leaf																			1	0	0
contig_100262	373	A	T	contig_100262_373_A_T	1			B47_Leaf																			1	0	0
contig_100262	385	T	C	contig_100262_385_T_C	1	B47_ES																					1	0	0
contig_100265	264	G	T	contig_100265_264_G_T	1												F56_Root										0	1	0
contig_100268	264	A	G	contig_100268_264_A_G	6							F56_ES	F56_Flower	F56_Leaf	F56_Nodule	F56_PES	F56_Root										0	6	0
contig_100268	241	C	T	contig_100268_241_C_T	6							F56_ES	F56_Flower	F56_Leaf	F56_Nodule	F56_PES	F56_Root										0	6	0
contig_100268	208	A	G	contig_100268_208_A_G	7							F56_ES		F56_Leaf	F56_Nodule	F56_PES	F56_Root		B47F56_Flower			B47F56_PES					0	5	2
contig_100268	313	G	A	contig_100268_313_G_A	5							F56_ES		F56_Leaf	F56_Nodule	F56_PES	F56_Root										0	5	0
contig_100268	158	A	G	contig_100268_158_A_G	5							F56_ES		F56_Leaf	F56_Nodule	F56_PES	F56_Root										0	5	0
contig_100268	214	C	A	contig_100268_214_C_A	5							F56_ES	F56_Flower	F56_Leaf	F56_Nodule		F56_Root										0	5	0
contig_100268	325	T	C	contig_100268_325_T_C	3							F56_ES			F56_Nodule		F56_Root										0	3	0
contig_100268	148	A	G	contig_100268_148_A_G	3							F56_ES		F56_Leaf			F56_Root										0	3	0
contig_100268	136	G	A	contig_100268_136_G_A	3							F56_ES		F56_Leaf			F56_Root										0	3	0
contig_100268	384	A	G	contig_100268_384_A_G	1										F56_Nodule												0	1	0
contig_100268	298	G	A	contig_100268_298_G_A	5	B47_ES	B47_Flower	B47_Leaf	B47_Nodule		B47_Root																5	0	0
contig_100268	450	A	T	contig_100268_450_A_T	3	B47_ES			B47_Nodule		B47_Root																3	0	0
contig_100268	431	C	T	contig_100268_431_C_T	3	B47_ES			B47_Nodule		B47_Root																3	0	0
contig_100278	2636	A	T	contig_100278_2636_A_T	6							F56_ES	F56_Flower	F56_Leaf	F56_Nodule	F56_PES	F56_Root										0	6	0
contig_100278	1872	A	T	contig_100278_1872_A_T	5							F56_ES		F56_Leaf	F56_Nodule	F56_PES	F56_Root										0	5	0
contig_100278	2478	A	G	contig_100278_2478_A_G	4									F56_Leaf	F56_Nodule	F56_PES	F56_Root										0	4	0
contig_100278	2295	C	T	contig_100278_2295_C_T	6								F56_Flower		F56_Nodule	F56_PES		B47F56_ES		B47F56_Leaf			B47F56_Root				0	3	3
contig_100278	1569	C	T	contig_100278_1569_C_T	6								F56_Flower		F56_Nodule	F56_PES		B47F56_ES		B47F56_Leaf			B47F56_Root				0	3	3
contig_100278	937	C	T	contig_100278_937_C_T	3									F56_Leaf		F56_PES	F56_Root										0	3	0
contig_100278	690	T	C	contig_100278_690_T_C	3									F56_Leaf		F56_PES	F56_Root										0	3	0
contig_100278	1196	G	A	contig_100278_1196_G_A	3									F56_Leaf		F56_PES	F56_Root										0	3	0
contig_100278	657	C	T	contig_100278_657_C_T	3							F56_ES		F56_Leaf			F56_Root										0	3	0
contig_100278	1878	T	C	contig_100278_1878_T_C	3							F56_ES		F56_Leaf			F56_Root										0	3	0
contig_100278	819	C	T	contig_100278_819_C_T	5	B47_ES		B47_Leaf					F56_Flower		F56_Nodule								B47F56_Root				2	2	1
contig_100278	1140	C	T	contig_100278_1140_C_T	4	B47_ES					B47_Root			F56_Leaf	F56_Nodule												2	2	0
contig_100278	855	C	T	contig_100278_855_C_T	5	B47_ES							F56_Flower		F56_Nodule					B47F56_Leaf			B47F56_Root				1	2	2
contig_100278	1134	C	T	contig_100278_1134_C_T	3						B47_Root			F56_Leaf	F56_Nodule												1	2	0
contig_100278	1683	A	T	contig_100278_1683_A_T	5									F56_Leaf		F56_PES		B47F56_ES			B47F56_Nodule		B47F56_Root				0	2	3
contig_100278	2829	A	T	contig_100278_2829_A_T	4									F56_Leaf		F56_PES		B47F56_ES					B47F56_Root				0	2	2
contig_100278	894	A	G	contig_100278_894_A_G	2									F56_Leaf			F56_Root										0	2	0
contig_100278	688	G	T	contig_100278_688_G_T	2									F56_Leaf			F56_Root										0	2	0
contig_100278	612	C	T	contig_100278_612_C_T	2									F56_Leaf			F56_Root										0	2	0
contig_100278	2242	T	C	contig_100278_2242_T_C	2									F56_Leaf			F56_Root										0	2	0
contig_100278	1667	C	G	contig_100278_1667_C_G	2									F56_Leaf			F56_Root										0	2	0
contig_100278	1542	G	A	contig_100278_1542_G_A	2									F56_Leaf			F56_Root										0	2	0
contig_100278	1589	C	G	contig_100278_1589_C_G	2								F56_Flower	F56_Leaf													0	2	0
contig_100278	1443	A	G	contig_100278_1443_A_G	4	B47_ES		B47_Leaf							F56_Nodule								B47F56_Root				2	1	1
contig_100278	943	G	A	contig_100278_943_G_A	5				B47_Nodule				F56_Flower					B47F56_ES		B47F56_Leaf			B47F56_Root				1	1	3
contig_100278	756	T	A	contig_100278_756_T_A	3	B47_ES								F56_Leaf									B47F56_Root				1	1	1
contig_100278	527	A	G	contig_100278_527_A_G	2						B47_Root			F56_Leaf													1	1	0
contig_100278	2112	T	C	contig_100278_2112_T_C	5											F56_PES		B47F56_ES		B47F56_Leaf	B47F56_Nodule		B47F56_Root				0	1	4
contig_100278	615	A	C	contig_100278_615_A_C	4										F56_Nodule			B47F56_ES		B47F56_Leaf			B47F56_Root				0	1	3
contig_100278	2379	G	A	contig_100278_2379_G_A	1												F56_Root										0	1	0
contig_100278	1007	G	A	contig_100278_1007_G_A	1												F56_Root										0	1	0
contig_100278	2535	C	T	contig_100278_2535_C_T	1										F56_Nodule												0	1	0
contig_100278	874	G	T	contig_100278_874_G_T	1									F56_Leaf													0	1	0
contig_100278	660	T	C	contig_100278_660_T_C	1									F56_Leaf													0	1	0
contig_100278	1571	C	T	contig_100278_1571_C_T	1									F56_Leaf													0	1	0
contig_100278	1696	A	G	contig_100278_1696_A_G	1							F56_ES															0	1	0
contig_100278	2642	T	A	contig_100278_2642_T_A	4	B47_ES		B47_Leaf	B47_Nodule		B47_Root																4	0	0
contig_100278	2481	C	T	contig_100278_2481_C_T	4	B47_ES		B47_Leaf	B47_Nodule		B47_Root																4	0	0
contig_100278	2442	T	C	contig_100278_2442_T_C	4	B47_ES		B47_Leaf	B47_Nodule		B47_Root																4	0	0
contig_100278	2334	T	C	contig_100278_2334_T_C	4	B47_ES		B47_Leaf	B47_Nodule		B47_Root																4	0	0
contig_100278	1833	T	G	contig_100278_1833_T_G	4	B47_ES		B47_Leaf	B47_Nodule		B47_Root																4	0	0
contig_100278	1749	G	A	contig_100278_1749_G_A	4	B47_ES		B47_Leaf	B47_Nodule		B47_Root																4	0	0
contig_100278	1735	A	G	contig_100278_1735_A_G	4	B47_ES		B47_Leaf	B47_Nodule		B47_Root																4	0	0
contig_100278	1365	A	G	contig_100278_1365_A_G	4	B47_ES		B47_Leaf	B47_Nodule		B47_Root																4	0	0
contig_100278	1212	G	T	contig_100278_1212_G_T	4	B47_ES		B47_Leaf	B47_Nodule		B47_Root																4	0	0
contig_100278	1211	C	A	contig_100278_1211_C_A	4	B47_ES		B47_Leaf	B47_Nodule		B47_Root																4	0	0
contig_100278	2555	G	A	contig_100278_2555_G_A	4	B47_ES		B47_Leaf	B47_Nodule														B47F56_Root				3	0	1
contig_100278	2505	T	C	contig_100278_2505_T_C	4	B47_ES		B47_Leaf	B47_Nodule														B47F56_Root				3	0	1
contig_100278	1289	G	A	contig_100278_1289_G_A	4	B47_ES		B47_Leaf	B47_Nodule														B47F56_Root				3	0	1
contig_100278	2622	G	A	contig_100278_2622_G_A	3			B47_Leaf	B47_Nodule		B47_Root																3	0	0
contig_100278	1776	G	A	contig_100278_1776_G_A	3			B47_Leaf	B47_Nodule		B47_Root																3	0	0
contig_100278	2301	T	C	contig_100278_2301_T_C	3	B47_ES			B47_Nodule		B47_Root																3	0	0
contig_100278	2248	A	G	contig_100278_2248_A_G	3	B47_ES			B47_Nodule		B47_Root																3	0	0
contig_100278	1938	C	T	contig_100278_1938_C_T	3	B47_ES			B47_Nodule		B47_Root																3	0	0
contig_100278	1665	T	C	contig_100278_1665_T_C	3	B47_ES			B47_Nodule		B47_Root																3	0	0
contig_100278	1254	T	C	contig_100278_1254_T_C	3	B47_ES			B47_Nodule		B47_Root																3	0	0
contig_100278	2823	C	T	contig_100278_2823_C_T	3	B47_ES		B47_Leaf			B47_Root																3	0	0
contig_100278	2157	C	T	contig_100278_2157_C_T	3	B47_ES		B47_Leaf			B47_Root																3	0	0
contig_100278	2124	T	C	contig_100278_2124_T_C	3	B47_ES		B47_Leaf			B47_Root																3	0	0
contig_100278	1587	A	C	contig_100278_1587_A_C	3	B47_ES		B47_Leaf			B47_Root																3	0	0
contig_100278	1533	G	A	contig_100278_1533_G_A	3	B47_ES		B47_Leaf			B47_Root																3	0	0
contig_100278	1320	A	G	contig_100278_1320_A_G	4	B47_ES			B47_Nodule											B47F56_Leaf			B47F56_Root				2	0	2
contig_100278	2583	T	C	contig_100278_2583_T_C	4			B47_Leaf			B47_Root							B47F56_ES			B47F56_Nodule						2	0	2
contig_100278	2043	A	G	contig_100278_2043_A_G	3	B47_ES			B47_Nodule														B47F56_Root				2	0	1
contig_100278	2851	A	G	contig_100278_2851_A_G	2				B47_Nodule		B47_Root																2	0	0
contig_100278	2757	C	T	contig_100278_2757_C_T	2				B47_Nodule		B47_Root																2	0	0
contig_100278	2148	G	A	contig_100278_2148_G_A	2				B47_Nodule		B47_Root																2	0	0
contig_100278	1974	T	C	contig_100278_1974_T_C	2			B47_Leaf			B47_Root																2	0	0
contig_100278	566	T	C	contig_100278_566_T_C	2	B47_ES					B47_Root																2	0	0
contig_100278	2820	T	A	contig_100278_2820_T_A	2	B47_ES					B47_Root																2	0	0
contig_100278	2819	A	T	contig_100278_2819_A_T	2	B47_ES					B47_Root																2	0	0
contig_100278	1205	A	G	contig_100278_1205_A_G	2	B47_ES					B47_Root																2	0	0
contig_100278	2343	T	C	contig_100278_2343_T_C	2			B47_Leaf	B47_Nodule																		2	0	0
contig_100278	1725	T	C	contig_100278_1725_T_C	2	B47_ES		B47_Leaf																			2	0	0
contig_100278	1418	T	C	contig_100278_1418_T_C	2	B47_ES		B47_Leaf																			2	0	0
contig_100278	2448	A	C	contig_100278_2448_A_C	4			B47_Leaf										B47F56_ES			B47F56_Nodule		B47F56_Root				1	0	3
contig_100278	2427	G	A	contig_100278_2427_G_A	4						B47_Root							B47F56_ES		B47F56_Leaf	B47F56_Nodule						1	0	3
contig_100278	768	G	A	contig_100278_768_G_A	3	B47_ES														B47F56_Leaf			B47F56_Root				1	0	2
contig_100278	1264	C	T	contig_100278_1264_C_T	3				B47_Nodule									B47F56_ES					B47F56_Root				1	0	2
contig_100278	1092	G	C	contig_100278_1092_G_C	2	B47_ES																	B47F56_Root				1	0	1
contig_100278	687	T	C	contig_100278_687_T_C	1						B47_Root																1	0	0
contig_100278	684	C	A	contig_100278_684_C_A	1						B47_Root																1	0	0
contig_100278	601	A	C	contig_100278_601_A_C	1						B47_Root																1	0	0
contig_100278	516	A	G	contig_100278_516_A_G	1						B47_Root																1	0	0
contig_100278	2154	T	C	contig_100278_2154_T_C	1						B47_Root																1	0	0
contig_100278	2819	A	G	contig_100278_2819_A_G	1				B47_Nodule																		1	0	0
contig_100278	1689	C	G	contig_100278_1689_C_G	1				B47_Nodule																		1	0	0
contig_100278	2073	T	C	contig_100278_2073_T_C	1																		B47F56_Root				0	0	1
contig_100278	1110	A	T	contig_100278_1110_A_T	1																		B47F56_Root				0	0	1
contig_100278	1098	G	T	contig_100278_1098_G_T	1																		B47F56_Root				0	0	1
contig_100279	3084	T	G	contig_100279_3084_T_G	1								F56_Flower														0	1	0
contig_100279	3049	A	C	contig_100279_3049_A_C	1								F56_Flower														0	1	0
contig_100279	3041	G	A	contig_100279_3041_G_A	1								F56_Flower														0	1	0
contig_100283	750	C	A	contig_100283_750_C_A	1	B47_ES																					1	0	0
contig_100286	1138	G	C	contig_100286_1138_G_C	6							F56_ES	F56_Flower	F56_Leaf	F56_Nodule	F56_PES	F56_Root										0	6	0
contig_100286	1109	A	G	contig_100286_1109_A_G	1										F56_Nodule												0	1	0
contig_100286	153	C	T	contig_100286_153_C_T	1								F56_Flower														0	1	0
contig_100286	1159	A	G	contig_100286_1159_A_G	5	B47_ES	B47_Flower	B47_Leaf	B47_Nodule		B47_Root																5	0	0
contig_100286	155	A	G	contig_100286_155_A_G	1						B47_Root																1	0	0
contig_100286	128	C	T	contig_100286_128_C_T	1		B47_Flower																				1	0	0
contig_100287	491	G	C	contig_100287_491_G_C	5	B47_ES	B47_Flower	B47_Leaf	B47_Nodule		B47_Root																5	0	0
contig_100287	141	C	G	contig_100287_141_C_G	1						B47_Root																1	0	0
contig_10029	367	G	A	contig_10029_367_G_A	5							F56_ES	F56_Flower	F56_Leaf	F56_Nodule		F56_Root										0	5	0
contig_10029	214	T	A	contig_10029_214_T_A	5							F56_ES	F56_Flower	F56_Leaf	F56_Nodule	F56_PES											0	5	0
contig_10029	338	G	C	contig_10029_338_G_C	6							F56_ES	F56_Flower			F56_PES	F56_Root			B47F56_Leaf	B47F56_Nodule						0	4	2
contig_10029	907	G	A	contig_10029_907_G_A	4							F56_ES		F56_Leaf	F56_Nodule	F56_PES											0	4	0
contig_10029	376	A	T	contig_10029_376_A_T	4							F56_ES	F56_Flower	F56_Leaf	F56_Nodule												0	4	0
contig_10029	166	T	C	contig_10029_166_T_C	4							F56_ES	F56_Flower	F56_Leaf	F56_Nodule												0	4	0
contig_10029	1265	C	G	contig_10029_1265_C_G	3									F56_Leaf	F56_Nodule	F56_PES											0	3	0
contig_10029	1216	A	G	contig_10029_1216_A_G	3								F56_Flower	F56_Leaf		F56_PES											0	3	0
contig_10029	286	A	G	contig_10029_286_A_G	2									F56_Leaf		F56_PES											0	2	0
contig_10029	142	T	C	contig_10029_142_T_C	2									F56_Leaf	F56_Nodule												0	2	0
contig_10029	1300	G	A	contig_10029_1300_G_A	2									F56_Leaf	F56_Nodule												0	2	0
contig_10029	1569	G	A	contig_10029_1569_G_A	2								F56_Flower	F56_Leaf													0	2	0
contig_10029	1389	A	C	contig_10029_1389_A_C	2								F56_Flower	F56_Leaf													0	2	0
contig_10029	901	T	C	contig_10029_901_T_C	1										F56_Nodule												0	1	0
contig_10029	675	C	T	contig_10029_675_C_T	1										F56_Nodule												0	1	0
contig_10029	1595	A	G	contig_10029_1595_A_G	1									F56_Leaf													0	1	0
contig_10029	1360	C	A	contig_10029_1360_C_A	1									F56_Leaf													0	1	0
contig_10029	1354	T	C	contig_10029_1354_T_C	1									F56_Leaf													0	1	0
contig_10029	625	C	T	contig_10029_625_C_T	5	B47_ES	B47_Flower	B47_Leaf	B47_Nodule		B47_Root																5	0	0
contig_10029	865	A	G	contig_10029_865_A_G	3		B47_Flower	B47_Leaf	B47_Nodule																		3	0	0
contig_10029	1049	G	A	contig_10029_1049_G_A	3	B47_ES		B47_Leaf	B47_Nodule																		3	0	0
contig_10029	1412	T	G	contig_10029_1412_T_G	2			B47_Leaf	B47_Nodule																		2	0	0
contig_10029	1373	T	A	contig_10029_1373_T_A	2		B47_Flower	B47_Leaf																			2	0	0
contig_10029	1141	G	C	contig_10029_1141_G_C	2			B47_Leaf													B47F56_Nodule						1	0	1
contig_10029	1455	C	G	contig_10029_1455_C_G	1			B47_Leaf																			1	0	0
contig_100291	1155	C	T	contig_100291_1155_C_T	3	B47_ES	B47_Flower										F56_Root										2	1	0
contig_100291	1152	C	T	contig_100291_1152_C_T	3	B47_ES	B47_Flower										F56_Root										2	1	0
contig_100291	751	A	G	contig_100291_751_A_G	4	B47_ES											F56_Root		B47F56_Flower			B47F56_PES					1	1	2
contig_100291	290	G	A	contig_100291_290_G_A	1												F56_Root										0	1	0
contig_100291	1262	G	C	contig_100291_1262_G_C	1												F56_Root										0	1	0
contig_100291	1248	T	G	contig_100291_1248_T_G	1												F56_Root										0	1	0
contig_100291	1212	G	C	contig_100291_1212_G_C	1												F56_Root										0	1	0
contig_100291	1201	C	A	contig_100291_1201_C_A	1												F56_Root										0	1	0
contig_100291	1135	T	G	contig_100291_1135_T_G	1												F56_Root										0	1	0
contig_100291	396	A	T	contig_100291_396_A_T	4	B47_ES	B47_Flower	B47_Leaf			B47_Root																4	0	0
contig_100291	1062	G	A	contig_100291_1062_G_A	4	B47_ES	B47_Flower	B47_Leaf			B47_Root																4	0	0
contig_100291	478	C	T	contig_100291_478_C_T	3	B47_ES	B47_Flower				B47_Root																3	0	0
contig_100291	477	A	G	contig_100291_477_A_G	3	B47_ES	B47_Flower				B47_Root																3	0	0
contig_100291	407	T	C	contig_100291_407_T_C	3	B47_ES	B47_Flower				B47_Root																3	0	0
contig_100291	382	C	G	contig_100291_382_C_G	3	B47_ES	B47_Flower				B47_Root																3	0	0
contig_100291	888	T	G	contig_100291_888_T_G	2		B47_Flower				B47_Root																2	0	0
contig_100291	642	T	A	contig_100291_642_T_A	2		B47_Flower				B47_Root																2	0	0
contig_100291	1171	A	G	contig_100291_1171_A_G	2		B47_Flower																B47F56_Root				1	0	1
contig_100291	574	A	G	contig_100291_574_A_G	1		B47_Flower																				1	0	0
contig_100291	342	C	G	contig_100291_342_C_G	1		B47_Flower																				1	0	0
contig_100291	339	A	G	contig_100291_339_A_G	1		B47_Flower																				1	0	0
contig_100291	801	A	G	contig_100291_801_A_G	1	B47_ES																					1	0	0
contig_100291	750	C	G	contig_100291_750_C_G	1	B47_ES																					1	0	0
contig_100291	561	A	G	contig_100291_561_A_G	1	B47_ES																					1	0	0
contig_100291	501	A	G	contig_100291_501_A_G	1	B47_ES																					1	0	0
contig_100291	1098	C	T	contig_100291_1098_C_T	1	B47_ES																					1	0	0
contig_100291	1011	A	G	contig_100291_1011_A_G	1																		B47F56_Root				0	0	1
contig_100297	241	A	G	contig_100297_241_A_G	1		B47_Flower																				1	0	0
contig_1003	192	A	T	contig_1003_192_A_T	2							F56_ES		F56_Leaf													0	2	0
contig_1003	156	A	G	contig_1003_156_A_G	1									F56_Leaf													0	1	0
contig_100308	314	C	T	contig_100308_314_C_T	6							F56_ES	F56_Flower		F56_Nodule	F56_PES	F56_Root			B47F56_Leaf							0	5	1
contig_100308	313	T	C	contig_100308_313_T_C	6							F56_ES	F56_Flower		F56_Nodule	F56_PES	F56_Root			B47F56_Leaf							0	5	1
contig_100308	243	T	C	contig_100308_243_T_C	4								F56_Flower	F56_Leaf	F56_Nodule	F56_PES											0	4	0
contig_100308	212	A	G	contig_100308_212_A_G	4								F56_Flower	F56_Leaf	F56_Nodule	F56_PES											0	4	0
contig_100308	599	G	T	contig_100308_599_G_T	4							F56_ES		F56_Leaf	F56_Nodule	F56_PES											0	4	0
contig_100308	848	C	T	contig_100308_848_C_T	4		B47_Flower					F56_ES		F56_Leaf	F56_Nodule												1	3	0
contig_100308	656	A	T	contig_100308_656_A_T	3							F56_ES		F56_Leaf	F56_Nodule												0	3	0
contig_100308	551	T	C	contig_100308_551_T_C	3							F56_ES		F56_Leaf	F56_Nodule												0	3	0
contig_100308	401	C	T	contig_100308_401_C_T	3							F56_ES		F56_Leaf	F56_Nodule												0	3	0
contig_100308	933	T	C	contig_100308_933_T_C	3							F56_ES	F56_Flower		F56_Nodule												0	3	0
contig_100308	911	C	A	contig_100308_911_C_A	5								F56_Flower			F56_PES		B47F56_ES		B47F56_Leaf	B47F56_Nodule						0	2	3
contig_100308	191	G	T	contig_100308_191_G_T	2									F56_Leaf		F56_PES											0	2	0
contig_100308	716	C	T	contig_100308_716_C_T	4								F56_Flower					B47F56_ES		B47F56_Leaf	B47F56_Nodule						0	1	3
contig_100308	896	C	T	contig_100308_896_C_T	1							F56_ES															0	1	0
contig_100308	956	G	C	contig_100308_956_G_C	4	B47_ES		B47_Leaf	B47_Nodule	B47_PES																	4	0	0
contig_100308	341	C	T	contig_100308_341_C_T	3		B47_Flower	B47_Leaf		B47_PES																	3	0	0
contig_100308	398	T	C	contig_100308_398_T_C	2			B47_Leaf	B47_Nodule																		2	0	0
contig_100308	998	G	A	contig_100308_998_G_A	4					B47_PES								B47F56_ES		B47F56_Leaf	B47F56_Nodule						1	0	3
contig_100308	359	T	C	contig_100308_359_T_C	3					B47_PES								B47F56_ES		B47F56_Leaf							1	0	2
contig_100308	423	A	G	contig_100308_423_A_G	1				B47_Nodule																		1	0	0
contig_100308	324	C	T	contig_100308_324_C_T	1	B47_ES																					1	0	0
contig_100308	839	G	T	contig_100308_839_G_T	5													B47F56_ES	B47F56_Flower	B47F56_Leaf	B47F56_Nodule	B47F56_PES					0	0	5
contig_100308	806	C	T	contig_100308_806_C_T	5													B47F56_ES	B47F56_Flower	B47F56_Leaf	B47F56_Nodule	B47F56_PES					0	0	5
contig_100308	239	T	C	contig_100308_239_T_C	5													B47F56_ES	B47F56_Flower	B47F56_Leaf	B47F56_Nodule	B47F56_PES					0	0	5
contig_100308	914	T	C	contig_100308_914_T_C	3													B47F56_ES		B47F56_Leaf	B47F56_Nodule						0	0	3
contig_100311	403	T	A	contig_100311_403_T_A	2				B47_Nodule								F56_Root										1	1	0
contig_100311	375	G	A	contig_100311_375_G_A	2				B47_Nodule								F56_Root										1	1	0
contig_100311	491	T	C	contig_100311_491_T_C	2						B47_Root		F56_Flower														1	1	0
contig_100311	1071	T	C	contig_100311_1071_T_C	1												F56_Root										0	1	0
contig_100311	927	A	G	contig_100311_927_A_G	1										F56_Nodule												0	1	0
contig_100311	258	C	A	contig_100311_258_C_A	1										F56_Nodule												0	1	0
contig_100311	617	T	C	contig_100311_617_T_C	3	B47_ES					B47_Root										B47F56_Nodule						2	0	1
contig_100311	615	C	T	contig_100311_615_C_T	3	B47_ES															B47F56_Nodule		B47F56_Root				1	0	2
contig_100311	504	T	C	contig_100311_504_T_C	1						B47_Root																1	0	0
contig_100311	573	T	C	contig_100311_573_T_C	1				B47_Nodule																		1	0	0
contig_100312	254	T	A	contig_100312_254_T_A	1									F56_Leaf													0	1	0
contig_100315	1101	A	G	contig_100315_1101_A_G	2									F56_Leaf		F56_PES											0	2	0
contig_100315	643	A	T	contig_100315_643_A_T	2			B47_Leaf	B47_Nodule																		2	0	0
contig_100315	661	T	A	contig_100315_661_T_A	1			B47_Leaf																			1	0	0
contig_100315	772	C	T	contig_100315_772_C_T	1	B47_ES																					1	0	0
contig_10033	440	A	G	contig_10033_440_A_G	1				B47_Nodule																		1	0	0
contig_10033	410	G	C	contig_10033_410_G_C	1				B47_Nodule																		1	0	0
contig_100332	899	A	G	contig_100332_899_A_G	1													B47F56_ES									0	0	1
contig_10034	972	C	T	contig_10034_972_C_T	1										F56_Nodule												0	1	0
contig_10034	892	T	C	contig_10034_892_T_C	1										F56_Nodule												0	1	0
contig_10034	794	C	T	contig_10034_794_C_T	1										F56_Nodule												0	1	0
contig_10034	769	C	T	contig_10034_769_C_T	1										F56_Nodule												0	1	0
contig_10034	727	T	C	contig_10034_727_T_C	1										F56_Nodule												0	1	0
contig_10034	700	T	C	contig_10034_700_T_C	1										F56_Nodule												0	1	0
contig_10034	613	T	C	contig_10034_613_T_C	1										F56_Nodule												0	1	0
contig_10034	577	A	T	contig_10034_577_A_T	1										F56_Nodule												0	1	0
contig_10034	562	T	C	contig_10034_562_T_C	1										F56_Nodule												0	1	0
contig_10034	478	C	T	contig_10034_478_C_T	1										F56_Nodule												0	1	0
contig_10034	437	G	C	contig_10034_437_G_C	1										F56_Nodule												0	1	0
contig_10034	421	A	G	contig_10034_421_A_G	1										F56_Nodule												0	1	0
contig_10034	400	T	A	contig_10034_400_T_A	1										F56_Nodule												0	1	0
contig_10034	358	C	T	contig_10034_358_C_T	1										F56_Nodule												0	1	0
contig_10034	205	C	T	contig_10034_205_C_T	1										F56_Nodule												0	1	0
contig_10034	1879	T	G	contig_10034_1879_T_G	1										F56_Nodule												0	1	0
contig_10034	178	G	A	contig_10034_178_G_A	1										F56_Nodule												0	1	0
contig_10034	1549	C	T	contig_10034_1549_C_T	1										F56_Nodule												0	1	0
contig_10034	1390	C	T	contig_10034_1390_C_T	1										F56_Nodule												0	1	0
contig_10034	1318	T	A	contig_10034_1318_T_A	1										F56_Nodule												0	1	0
contig_10034	1214	C	A	contig_10034_1214_C_A	1										F56_Nodule												0	1	0
contig_10034	1197	T	C	contig_10034_1197_T_C	1										F56_Nodule												0	1	0
contig_10034	1186	G	A	contig_10034_1186_G_A	1										F56_Nodule												0	1	0
contig_10034	1054	A	T	contig_10034_1054_A_T	1										F56_Nodule												0	1	0
contig_100351	505	C	T	contig_100351_505_C_T	1							F56_ES															0	1	0
contig_100355	502	C	T	contig_100355_502_C_T	1										F56_Nodule												0	1	0
contig_100355	491	C	T	contig_100355_491_C_T	1								F56_Flower														0	1	0
contig_100355	536	A	C	contig_100355_536_A_C	1				B47_Nodule																		1	0	0
contig_100356	459	T	C	contig_100356_459_T_C	1		B47_Flower																				1	0	0
contig_100358	673	G	A	contig_100358_673_G_A	2	B47_ES					B47_Root																2	0	0
contig_100358	643	C	T	contig_100358_643_C_T	2	B47_ES					B47_Root																2	0	0
contig_100360	638	C	T	contig_100360_638_C_T	3							F56_ES			F56_Nodule	F56_PES											0	3	0
contig_100360	716	A	G	contig_100360_716_A_G	4		B47_Flower								F56_Nodule	F56_PES		B47F56_ES									1	2	1
contig_100360	1121	C	T	contig_100360_1121_C_T	4				B47_Nodule		B47_Root					F56_PES		B47F56_ES									2	1	1
contig_100360	479	T	G	contig_100360_479_T_G	3				B47_Nodule							F56_PES		B47F56_ES									1	1	1
contig_100360	791	C	T	contig_100360_791_C_T	3	B47_ES	B47_Flower		B47_Nodule																		3	0	0
contig_100360	692	G	A	contig_100360_692_G_A	2	B47_ES					B47_Root																2	0	0
contig_100360	827	T	C	contig_100360_827_T_C	2		B47_Flower		B47_Nodule																		2	0	0
contig_100360	969	G	A	contig_100360_969_G_A	2	B47_ES			B47_Nodule																		2	0	0
contig_100360	903	T	C	contig_100360_903_T_C	2	B47_ES			B47_Nodule																		2	0	0
contig_100360	896	G	A	contig_100360_896_G_A	2	B47_ES			B47_Nodule																		2	0	0
contig_100360	569	G	A	contig_100360_569_G_A	2	B47_ES			B47_Nodule																		2	0	0
contig_100360	540	C	T	contig_100360_540_C_T	2													B47F56_ES			B47F56_Nodule						0	0	2
contig_10037	18	G	C	contig_10037_18_G_C	1										F56_Nodule												0	1	0
contig_100372	365	A	G	contig_100372_365_A_G	1						B47_Root																1	0	0
contig_100377	3139	C	T	contig_100377_3139_C_T	1						B47_Root																1	0	0
contig_100377	3050	A	T	contig_100377_3050_A_T	1						B47_Root																1	0	0
contig_100377	2999	T	C	contig_100377_2999_T_C	1						B47_Root																1	0	0
contig_100377	2986	A	C	contig_100377_2986_A_C	1						B47_Root																1	0	0
contig_100377	2971	A	G	contig_100377_2971_A_G	1						B47_Root																1	0	0
contig_100377	2906	G	A	contig_100377_2906_G_A	1						B47_Root																1	0	0
contig_100377	2866	A	G	contig_100377_2866_A_G	1						B47_Root																1	0	0
contig_100377	2527	G	A	contig_100377_2527_G_A	1						B47_Root																1	0	0
contig_100377	2029	G	A	contig_100377_2029_G_A	1						B47_Root																1	0	0
contig_100377	1942	C	T	contig_100377_1942_C_T	1						B47_Root																1	0	0
contig_100393	252	A	T	contig_100393_252_A_T	1							F56_ES															0	1	0
contig_1004	846	C	T	contig_1004_846_C_T	1							F56_ES															0	1	0
contig_10040	1643	T	A	contig_10040_1643_T_A	4							F56_ES				F56_PES			B47F56_Flower			B47F56_PES					0	2	2
contig_10040	1727	C	T	contig_10040_1727_C_T	2								F56_Flower	F56_Leaf													0	2	0
contig_10040	1742	C	T	contig_10040_1742_C_T	2	B47_ES	B47_Flower																				2	0	0
contig_10040	1755	G	C	contig_10040_1755_G_C	1	B47_ES																					1	0	0
contig_10040	1852	A	G	contig_10040_1852_A_G	2														B47F56_Flower			B47F56_PES					0	0	2
contig_100403	766	C	T	contig_100403_766_C_T	1									F56_Leaf													0	1	0
contig_100403	597	C	T	contig_100403_597_C_T	1									F56_Leaf													0	1	0
contig_100403	592	A	T	contig_100403_592_A_T	1									F56_Leaf													0	1	0
contig_100411	315	A	G	contig_100411_315_A_G	1							F56_ES															0	1	0
contig_100413	750	A	T	contig_100413_750_A_T	1						B47_Root																1	0	0
contig_100421	3132	T	C	contig_100421_3132_T_C	4							F56_ES		F56_Leaf		F56_PES	F56_Root										0	4	0
contig_100421	1196	T	A	contig_100421_1196_T_A	4							F56_ES		F56_Leaf		F56_PES	F56_Root										0	4	0
contig_100421	1711	A	C	contig_100421_1711_A_C	4							F56_ES		F56_Leaf	F56_Nodule		F56_Root										0	4	0
contig_100421	1096	A	G	contig_100421_1096_A_G	3									F56_Leaf		F56_PES	F56_Root										0	3	0
contig_100421	2240	C	T	contig_100421_2240_C_T	3							F56_ES				F56_PES	F56_Root										0	3	0
contig_100421	2338	C	A	contig_100421_2338_C_A	3							F56_ES		F56_Leaf			F56_Root										0	3	0
contig_100421	1945	C	T	contig_100421_1945_C_T	3							F56_ES		F56_Leaf	F56_Nodule												0	3	0
contig_100421	2823	C	T	contig_100421_2823_C_T	2							F56_ES					F56_Root										0	2	0
contig_100421	2144	C	G	contig_100421_2144_C_G	5				B47_Nodule	B47_PES							F56_Root	B47F56_ES		B47F56_Leaf							2	1	2
contig_100421	1422	A	G	contig_100421_1422_A_G	4												F56_Root	B47F56_ES		B47F56_Leaf	B47F56_Nodule						0	1	3
contig_100421	3309	C	A	contig_100421_3309_C_A	1									F56_Leaf													0	1	0
contig_100421	3217	C	A	contig_100421_3217_C_A	1									F56_Leaf													0	1	0
contig_100421	3586	A	G	contig_100421_3586_A_G	1								F56_Flower														0	1	0
contig_100421	3035	C	T	contig_100421_3035_C_T	1							F56_ES															0	1	0
contig_100421	3397	G	A	contig_100421_3397_G_A	4	B47_ES		B47_Leaf	B47_Nodule	B47_PES																	4	0	0
contig_100421	3171	A	T	contig_100421_3171_A_T	4	B47_ES		B47_Leaf	B47_Nodule	B47_PES																	4	0	0
contig_100421	2288	A	G	contig_100421_2288_A_G	4	B47_ES		B47_Leaf	B47_Nodule	B47_PES																	4	0	0
contig_100421	1750	G	A	contig_100421_1750_G_A	4	B47_ES		B47_Leaf	B47_Nodule	B47_PES																	4	0	0
contig_100421	3460	T	C	contig_100421_3460_T_C	3	B47_ES		B47_Leaf			B47_Root																3	0	0
contig_100421	1687	T	C	contig_100421_1687_T_C	3	B47_ES		B47_Leaf		B47_PES																	3	0	0
contig_100421	1482	T	G	contig_100421_1482_T_G	3	B47_ES		B47_Leaf	B47_Nodule																		3	0	0
contig_100421	1303	G	A	contig_100421_1303_G_A	3	B47_ES		B47_Leaf	B47_Nodule																		3	0	0
contig_100421	3522	C	A	contig_100421_3522_C_A	4			B47_Leaf	B47_Nodule									B47F56_ES					B47F56_Root				2	0	2
contig_100421	3040	T	C	contig_100421_3040_T_C	4				B47_Nodule	B47_PES								B47F56_ES		B47F56_Leaf							2	0	2
contig_100421	1317	A	C	contig_100421_1317_A_C	2	B47_ES		B47_Leaf																			2	0	0
contig_100423	1036	T	C	contig_100423_1036_T_C	1									F56_Leaf													0	1	0
contig_100423	1011	C	T	contig_100423_1011_C_T	1									F56_Leaf													0	1	0
contig_100424	611	C	T	contig_100424_611_C_T	6							F56_ES	F56_Flower	F56_Leaf	F56_Nodule	F56_PES	F56_Root										0	6	0
contig_100424	475	G	A	contig_100424_475_G_A	6							F56_ES	F56_Flower	F56_Leaf	F56_Nodule	F56_PES	F56_Root										0	6	0
contig_100424	438	C	T	contig_100424_438_C_T	6							F56_ES	F56_Flower	F56_Leaf	F56_Nodule	F56_PES	F56_Root										0	6	0
contig_100424	960	C	T	contig_100424_960_C_T	5							F56_ES		F56_Leaf	F56_Nodule	F56_PES	F56_Root										0	5	0
contig_100424	951	T	C	contig_100424_951_T_C	5							F56_ES		F56_Leaf	F56_Nodule	F56_PES	F56_Root										0	5	0
contig_100424	490	C	G	contig_100424_490_C_G	5							F56_ES		F56_Leaf	F56_Nodule	F56_PES	F56_Root										0	5	0
contig_100424	534	A	G	contig_100424_534_A_G	5							F56_ES	F56_Flower		F56_Nodule	F56_PES	F56_Root										0	5	0
contig_100424	463	G	A	contig_100424_463_G_A	5							F56_ES	F56_Flower		F56_Nodule	F56_PES	F56_Root										0	5	0
contig_100424	651	G	T	contig_100424_651_G_T	5							F56_ES	F56_Flower	F56_Leaf		F56_PES	F56_Root										0	5	0
contig_100424	825	A	G	contig_100424_825_A_G	5							F56_ES	F56_Flower	F56_Leaf	F56_Nodule		F56_Root										0	5	0
contig_100424	413	G	A	contig_100424_413_G_A	5							F56_ES	F56_Flower	F56_Leaf	F56_Nodule		F56_Root										0	5	0
contig_100424	592	A	G	contig_100424_592_A_G	4							F56_ES			F56_Nodule	F56_PES	F56_Root										0	4	0
contig_100424	1233	T	C	contig_100424_1233_T_C	4							F56_ES	F56_Flower	F56_Leaf	F56_Nodule												0	4	0
contig_100424	718	A	C	contig_100424_718_A_C	3								F56_Flower			F56_PES	F56_Root										0	3	0
contig_100424	390	A	G	contig_100424_390_A_G	3							F56_ES	F56_Flower				F56_Root										0	3	0
contig_100424	576	C	G	contig_100424_576_C_G	6								F56_Flower			F56_PES		B47F56_ES		B47F56_Leaf	B47F56_Nodule		B47F56_Root				0	2	4
contig_100424	1023	T	G	contig_100424_1023_T_G	5										F56_Nodule	F56_PES		B47F56_ES		B47F56_Leaf			B47F56_Root				0	2	3
contig_100424	1200	G	A	contig_100424_1200_G_A	2							F56_ES	F56_Flower														0	2	0
contig_100424	182	A	G	contig_100424_182_A_G	5				B47_Nodule		B47_Root					F56_PES		B47F56_ES		B47F56_Leaf							2	1	2
contig_100424	430	T	A	contig_100424_430_T_A	5	B47_ES	B47_Flower	B47_Leaf	B47_Nodule		B47_Root																5	0	0
contig_100424	954	G	A	contig_100424_954_G_A	4	B47_ES		B47_Leaf	B47_Nodule		B47_Root																4	0	0
contig_100424	1308	G	A	contig_100424_1308_G_A	4	B47_ES		B47_Leaf	B47_Nodule		B47_Root																4	0	0
contig_100424	540	A	G	contig_100424_540_A_G	4	B47_ES	B47_Flower		B47_Nodule		B47_Root																4	0	0
contig_100424	216	A	G	contig_100424_216_A_G	2			B47_Leaf			B47_Root																2	0	0
contig_100424	216	A	C	contig_100424_216_A_C	1													B47F56_ES									0	0	1
contig_100434	47	C	T	contig_100434_47_C_T	4	B47_ES		B47_Leaf	B47_Nodule		B47_Root																4	0	0
contig_100434	47	C	T,A	contig_100434_47_C_T,A	1		B47_Flower																				1	0	0
contig_100440	1361	C	T	contig_100440_1361_C_T	1							F56_ES															0	1	0
contig_100453	2120	C	T	contig_100453_2120_C_T	3								F56_Flower			F56_PES				B47F56_Leaf							0	2	1
contig_100453	986	C	T	contig_100453_986_C_T	2								F56_Flower	F56_Leaf													0	2	0
contig_100453	926	T	C	contig_100453_926_T_C	2								F56_Flower	F56_Leaf													0	2	0
contig_100453	1823	A	T	contig_100453_1823_A_T	2								F56_Flower	F56_Leaf													0	2	0
contig_100453	1501	G	A	contig_100453_1501_G_A	2								F56_Flower	F56_Leaf													0	2	0
contig_100453	430	C	T	contig_100453_430_C_T	5											F56_PES		B47F56_ES	B47F56_Flower	B47F56_Leaf		B47F56_PES					0	1	4
contig_100453	2303	C	T	contig_100453_2303_C_T	1											F56_PES											0	1	0
contig_100453	2048	C	T	contig_100453_2048_C_T	1									F56_Leaf													0	1	0
contig_100453	355	C	A	contig_100453_355_C_A	1								F56_Flower														0	1	0
contig_100453	353	T	C	contig_100453_353_T_C	1								F56_Flower														0	1	0
contig_100453	335	G	A	contig_100453_335_G_A	3	B47_ES	B47_Flower	B47_Leaf																			3	0	0
contig_100453	2231	C	T	contig_100453_2231_C_T	3	B47_ES	B47_Flower	B47_Leaf																			3	0	0
contig_100453	2023	C	T	contig_100453_2023_C_T	3	B47_ES	B47_Flower	B47_Leaf																			3	0	0
contig_100453	395	T	G	contig_100453_395_T_G	2		B47_Flower	B47_Leaf																			2	0	0
contig_100453	1304	A	C	contig_100453_1304_A_C	2	B47_ES		B47_Leaf																			2	0	0
contig_100453	146	A	T	contig_100453_146_A_T	1			B47_Leaf																			1	0	0
contig_100453	2358	A	G	contig_100453_2358_A_G	1	B47_ES																					1	0	0
contig_100453	2261	T	A	contig_100453_2261_T_A	3														B47F56_Flower	B47F56_Leaf		B47F56_PES					0	0	3
contig_100453	2259	T	C	contig_100453_2259_T_C	3														B47F56_Flower	B47F56_Leaf		B47F56_PES					0	0	3
contig_100453	2298	T	G	contig_100453_2298_T_G	1															B47F56_Leaf							0	0	1
contig_100453	2186	A	G	contig_100453_2186_A_G	1															B47F56_Leaf							0	0	1
contig_100453	2171	C	A	contig_100453_2171_C_A	1															B47F56_Leaf							0	0	1
contig_100458	4858	C	T	contig_100458_4858_C_T	3							F56_ES	F56_Flower			F56_PES											0	3	0
contig_100458	4524	A	T	contig_100458_4524_A_T	3							F56_ES	F56_Flower			F56_PES											0	3	0
contig_100458	3960	C	T	contig_100458_3960_C_T	3							F56_ES	F56_Flower			F56_PES											0	3	0
contig_100458	3507	T	C	contig_100458_3507_T_C	4							F56_ES				F56_PES			B47F56_Flower			B47F56_PES					0	2	2
contig_100458	3867	A	G	contig_100458_3867_A_G	2								F56_Flower			F56_PES											0	2	0
contig_100458	2826	G	A	contig_100458_2826_G_A	2								F56_Flower			F56_PES											0	2	0
contig_100458	4047	A	T	contig_100458_4047_A_T	2							F56_ES				F56_PES											0	2	0
contig_100458	3987	G	T	contig_100458_3987_G_T	2							F56_ES	F56_Flower														0	2	0
contig_100458	4335	C	G	contig_100458_4335_C_G	4											F56_PES		B47F56_ES	B47F56_Flower			B47F56_PES					0	1	3
contig_100458	4220	T	A	contig_100458_4220_T_A	4											F56_PES		B47F56_ES	B47F56_Flower			B47F56_PES					0	1	3
contig_100458	4146	T	C	contig_100458_4146_T_C	1											F56_PES											0	1	0
contig_100458	3903	T	C	contig_100458_3903_T_C	1								F56_Flower														0	1	0
contig_100458	430	A	G	contig_100458_430_A_G	1							F56_ES															0	1	0
contig_100458	429	G	T	contig_100458_429_G_T	1							F56_ES															0	1	0
contig_100458	3537	A	T	contig_100458_3537_A_T	2		B47_Flower			B47_PES																	2	0	0
contig_100458	2921	G	C	contig_100458_2921_G_C	2		B47_Flower			B47_PES																	2	0	0
contig_100458	4137	T	G	contig_100458_4137_T_G	2	B47_ES				B47_PES																	2	0	0
contig_100458	4794	A	G	contig_100458_4794_A_G	2	B47_ES	B47_Flower																				2	0	0
contig_100458	4738	G	T	contig_100458_4738_G_T	2	B47_ES	B47_Flower																				2	0	0
contig_100458	3620	G	A	contig_100458_3620_G_A	3													B47F56_ES	B47F56_Flower			B47F56_PES					0	0	3
contig_10046	1388	T	A	contig_10046_1388_T_A	2				B47_Nodule		B47_Root																2	0	0
contig_10046	130	G	A	contig_10046_130_G_A	1				B47_Nodule																		1	0	0
contig_100460	7011	T	G	contig_100460_7011_T_G	1									F56_Leaf													0	1	0
contig_100460	7005	T	C	contig_100460_7005_T_C	1									F56_Leaf													0	1	0
contig_100462	960	A	T	contig_100462_960_A_T	4							F56_ES	F56_Flower		F56_Nodule		F56_Root										0	4	0
contig_100462	959	A	C	contig_100462_959_A_C	4							F56_ES	F56_Flower		F56_Nodule		F56_Root										0	4	0
contig_100462	956	C	T	contig_100462_956_C_T	4							F56_ES	F56_Flower		F56_Nodule		F56_Root										0	4	0
contig_100462	633	G	T	contig_100462_633_G_T	4							F56_ES	F56_Flower		F56_Nodule		F56_Root										0	4	0
contig_100462	801	C	T	contig_100462_801_C_T	4						B47_Root	F56_ES	F56_Flower		F56_Nodule												1	3	0
contig_100462	570	C	T	contig_100462_570_C_T	3							F56_ES			F56_Nodule		F56_Root										0	3	0
contig_100462	549	A	G	contig_100462_549_A_G	3							F56_ES			F56_Nodule		F56_Root										0	3	0
contig_100462	542	A	G	contig_100462_542_A_G	3							F56_ES			F56_Nodule		F56_Root										0	3	0
contig_100462	451	A	G	contig_100462_451_A_G	3							F56_ES			F56_Nodule		F56_Root										0	3	0
contig_100462	263	G	A	contig_100462_263_G_A	3							F56_ES			F56_Nodule		F56_Root										0	3	0
contig_100462	207	A	G	contig_100462_207_A_G	3							F56_ES			F56_Nodule		F56_Root										0	3	0
contig_100462	807	C	A	contig_100462_807_C_A	3							F56_ES	F56_Flower		F56_Nodule												0	3	0
contig_100462	426	C	T	contig_100462_426_C_T	3							F56_ES	F56_Flower		F56_Nodule												0	3	0
contig_100462	955	G	T	contig_100462_955_G_T	4				B47_Nodule			F56_ES	F56_Flower										B47F56_Root				1	2	1
contig_100462	1092	A	G	contig_100462_1092_A_G	3							F56_ES				F56_PES				B47F56_Leaf							0	2	1
contig_100462	750	C	A	contig_100462_750_C_A	2										F56_Nodule		F56_Root										0	2	0
contig_100462	1008	A	C	contig_100462_1008_A_C	2							F56_ES					F56_Root										0	2	0
contig_100462	1006	A	G	contig_100462_1006_A_G	2							F56_ES					F56_Root										0	2	0
contig_100462	86	A	C	contig_100462_86_A_C	2									F56_Leaf		F56_PES											0	2	0
contig_100462	381	A	G	contig_100462_381_A_G	2							F56_ES			F56_Nodule												0	2	0
contig_100462	255	A	C	contig_100462_255_A_C	2							F56_ES			F56_Nodule												0	2	0
contig_100462	921	A	C	contig_100462_921_A_C	5					B47_PES			F56_Flower					B47F56_ES			B47F56_Nodule		B47F56_Root				1	1	3
contig_100462	655	A	G	contig_100462_655_A_G	2						B47_Root				F56_Nodule												1	1	0
contig_100462	650	A	T	contig_100462_650_A_T	2						B47_Root				F56_Nodule												1	1	0
contig_100462	891	A	T	contig_100462_891_A_T	4								F56_Flower					B47F56_ES			B47F56_Nodule		B47F56_Root				0	1	3
contig_100462	669	C	T	contig_100462_669_C_T	3							F56_ES									B47F56_Nodule		B47F56_Root				0	1	2
contig_100462	657	C	T	contig_100462_657_C_T	3							F56_ES									B47F56_Nodule		B47F56_Root				0	1	2
contig_100462	1093	A	C	contig_100462_1093_A_C	1									F56_Leaf													0	1	0
contig_100462	420	T	C	contig_100462_420_T_C	1								F56_Flower														0	1	0
contig_100462	765	A	T	contig_100462_765_A_T	3	B47_ES			B47_Nodule		B47_Root																3	0	0
contig_100462	711	C	T	contig_100462_711_C_T	3	B47_ES			B47_Nodule		B47_Root																3	0	0
contig_100462	982	T	A	contig_100462_982_T_A	3					B47_PES	B47_Root										B47F56_Nodule						2	0	1
contig_100462	440	T	G	contig_100462_440_T_G	2				B47_Nodule		B47_Root																2	0	0
contig_100462	588	A	T	contig_100462_588_A_T	3						B47_Root							B47F56_ES			B47F56_Nodule						1	0	2
contig_100462	905	A	G	contig_100462_905_A_G	1						B47_Root																1	0	0
contig_100462	459	A	G	contig_100462_459_A_G	1						B47_Root																1	0	0
contig_100462	692	G	C	contig_100462_692_G_C	3													B47F56_ES			B47F56_Nodule		B47F56_Root				0	0	3
contig_100464	2749	A	G	contig_100464_2749_A_G	2							F56_ES	F56_Flower														0	2	0
contig_100465	983	A	T	contig_100465_983_A_T	1			B47_Leaf																			1	0	0
contig_100468	472	A	G	contig_100468_472_A_G	1									F56_Leaf													0	1	0
contig_100468	398	G	T	contig_100468_398_G_T	1									F56_Leaf													0	1	0
contig_100468	388	A	G	contig_100468_388_A_G	1															B47F56_Leaf							0	0	1
contig_100468	333	G	T	contig_100468_333_G_T	1															B47F56_Leaf							0	0	1
contig_100469	2102	A	G	contig_100469_2102_A_G	1									F56_Leaf													0	1	0
contig_100469	2078	C	T	contig_100469_2078_C_T	1									F56_Leaf													0	1	0
contig_100469	1787	C	T	contig_100469_1787_C_T	2	B47_ES		B47_Leaf																			2	0	0
contig_10047	1051	G	A	contig_10047_1051_G_A	5		B47_Flower								F56_Nodule	F56_PES				B47F56_Leaf			B47F56_Root				1	2	2
contig_10047	1042	A	G	contig_10047_1042_A_G	2			B47_Leaf			B47_Root																2	0	0
contig_10047	1097	A	G	contig_10047_1097_A_G	1						B47_Root																1	0	0
contig_10047	1085	T	A	contig_10047_1085_T_A	1						B47_Root																1	0	0
contig_100473	708	C	T	contig_100473_708_C_T	4	B47_ES							F56_Flower	F56_Leaf									B47F56_Root				1	2	1
contig_100473	721	A	G	contig_100473_721_A_G	4	B47_ES					B47_Root		F56_Flower							B47F56_Leaf							2	1	1
contig_100473	716	C	G	contig_100473_716_C_G	4	B47_ES					B47_Root		F56_Flower							B47F56_Leaf							2	1	1
contig_100473	1156	C	T	contig_100473_1156_C_T	4	B47_ES							F56_Flower							B47F56_Leaf			B47F56_Root				1	1	2
contig_100473	2208	A	G	contig_100473_2208_A_G	1									F56_Leaf													0	1	0
contig_100473	2191	C	T	contig_100473_2191_C_T	1									F56_Leaf													0	1	0
contig_100473	1530	C	G	contig_100473_1530_C_G	4	B47_ES	B47_Flower				B47_Root									B47F56_Leaf							3	0	1
contig_100473	1623	C	T	contig_100473_1623_C_T	3		B47_Flower				B47_Root									B47F56_Leaf							2	0	1
contig_100473	1849	A	G	contig_100473_1849_A_G	3	B47_ES					B47_Root									B47F56_Leaf							2	0	1
contig_100473	1814	C	T	contig_100473_1814_C_T	3	B47_ES					B47_Root									B47F56_Leaf							2	0	1
contig_100473	1561	A	T	contig_100473_1561_A_T	3	B47_ES					B47_Root									B47F56_Leaf							2	0	1
contig_100473	1630	A	C	contig_100473_1630_A_C	2			B47_Leaf			B47_Root																2	0	0
contig_100473	1618	C	T	contig_100473_1618_C_T	2			B47_Leaf			B47_Root																2	0	0
contig_100473	1572	A	G	contig_100473_1572_A_G	2						B47_Root									B47F56_Leaf							1	0	1
contig_100473	1476	C	T	contig_100473_1476_C_T	2						B47_Root									B47F56_Leaf							1	0	1
contig_100473	1035	C	G	contig_100473_1035_C_G	1			B47_Leaf																			1	0	0
contig_100473	1987	A	G	contig_100473_1987_A_G	1															B47F56_Leaf							0	0	1
contig_100473	1949	G	T	contig_100473_1949_G_T	1															B47F56_Leaf							0	0	1
contig_100473	1908	A	G	contig_100473_1908_A_G	1															B47F56_Leaf							0	0	1
contig_100473	1891	A	C	contig_100473_1891_A_C	1															B47F56_Leaf							0	0	1
contig_100473	1853	C	T	contig_100473_1853_C_T	1															B47F56_Leaf							0	0	1
contig_100473	1741	A	G	contig_100473_1741_A_G	1															B47F56_Leaf							0	0	1
contig_100473	1714	A	G	contig_100473_1714_A_G	1															B47F56_Leaf							0	0	1
contig_100473	1654	C	T	contig_100473_1654_C_T	1															B47F56_Leaf							0	0	1
contig_100473	1461	C	T	contig_100473_1461_C_T	1															B47F56_Leaf							0	0	1
contig_100473	1193	C	G	contig_100473_1193_C_G	1															B47F56_Leaf							0	0	1
contig_100473	1106	C	T	contig_100473_1106_C_T	1															B47F56_Leaf							0	0	1
contig_100475	1455	C	T	contig_100475_1455_C_T	1									F56_Leaf													0	1	0
contig_100476	171	C	T	contig_100476_171_C_T	1									F56_Leaf													0	1	0
contig_100476	443	C	A	contig_100476_443_C_A	2	B47_ES		B47_Leaf																			2	0	0
contig_100476	360	T	C	contig_100476_360_T_C	2	B47_ES		B47_Leaf																			2	0	0
contig_100477	516	A	T	contig_100477_516_A_T	4								F56_Flower	F56_Leaf	F56_Nodule	F56_PES											0	4	0
contig_100478	3201	T	G	contig_100478_3201_T_G	1			B47_Leaf																			1	0	0
contig_10048	2687	G	A	contig_10048_2687_G_A	6							F56_ES	F56_Flower	F56_Leaf	F56_Nodule	F56_PES	F56_Root										0	6	0
contig_10048	2317	A	G	contig_10048_2317_A_G	5							F56_ES		F56_Leaf	F56_Nodule	F56_PES	F56_Root										0	5	0
contig_10048	2542	A	T	contig_10048_2542_A_T	5							F56_ES	F56_Flower		F56_Nodule	F56_PES	F56_Root										0	5	0
contig_10048	2676	A	C	contig_10048_2676_A_C	5							F56_ES	F56_Flower	F56_Leaf	F56_Nodule	F56_PES											0	5	0
contig_10048	2137	C	T	contig_10048_2137_C_T	4							F56_ES		F56_Leaf	F56_Nodule		F56_Root										0	4	0
contig_10048	2757	G	A	contig_10048_2757_G_A	3							F56_ES		F56_Leaf	F56_Nodule												0	3	0
contig_10048	1566	C	T	contig_10048_1566_C_T	5				B47_Nodule		B47_Root			F56_Leaf		F56_PES		B47F56_ES									2	2	1
contig_10048	1548	T	A	contig_10048_1548_T_A	5				B47_Nodule		B47_Root			F56_Leaf		F56_PES		B47F56_ES									2	2	1
contig_10048	1295	A	T	contig_10048_1295_A_T	6									F56_Leaf	F56_Nodule			B47F56_ES	B47F56_Flower			B47F56_PES	B47F56_Root				0	2	4
contig_10048	2888	C	G	contig_10048_2888_C_G	2							F56_ES			F56_Nodule												0	2	0
contig_10048	1150	C	T	contig_10048_1150_C_T	3	B47_ES					B47_Root			F56_Leaf													2	1	0
contig_10048	2730	C	A	contig_10048_2730_C_A	5	B47_ES	B47_Flower	B47_Leaf	B47_Nodule		B47_Root																5	0	0
contig_10048	2553	T	G	contig_10048_2553_T_G	5	B47_ES	B47_Flower	B47_Leaf	B47_Nodule		B47_Root																5	0	0
contig_10048	2494	G	C	contig_10048_2494_G_C	5	B47_ES	B47_Flower	B47_Leaf	B47_Nodule		B47_Root																5	0	0
contig_10048	2781	G	A	contig_10048_2781_G_A	4	B47_ES	B47_Flower		B47_Nodule		B47_Root																4	0	0
contig_10048	1968	C	T	contig_10048_1968_C_T	3			B47_Leaf	B47_Nodule		B47_Root																3	0	0
contig_10048	1310	A	T	contig_10048_1310_A_T	3	B47_ES			B47_Nodule		B47_Root																3	0	0
contig_10048	2151	A	T	contig_10048_2151_A_T	6			B47_Leaf	B47_Nodule									B47F56_ES	B47F56_Flower			B47F56_PES	B47F56_Root				2	0	4
contig_10048	1782	G	A	contig_10048_1782_G_A	2	B47_ES					B47_Root																2	0	0
contig_10048	1467	G	C	contig_10048_1467_G_C	2	B47_ES					B47_Root																2	0	0
contig_10048	1175	G	T	contig_10048_1175_G_T	2	B47_ES					B47_Root																2	0	0
contig_10048	1380	G	A	contig_10048_1380_G_A	3						B47_Root							B47F56_ES			B47F56_Nodule						1	0	2
contig_10048	1616	G	A	contig_10048_1616_G_A	1						B47_Root																1	0	0
contig_10048	1764	A	G	contig_10048_1764_A_G	1	B47_ES																					1	0	0
contig_10048	1389	C	T	contig_10048_1389_C_T	1	B47_ES																					1	0	0
contig_100480	340	A	G	contig_100480_340_A_G	2								F56_Flower	F56_Leaf													0	2	0
contig_100480	96	C	T	contig_100480_96_C_T	1									F56_Leaf													0	1	0
contig_100480	432	G	A	contig_100480_432_G_A	1									F56_Leaf													0	1	0
contig_100480	361	T	A	contig_100480_361_T_A	1			B47_Leaf																			1	0	0
contig_100480	238	T	A	contig_100480_238_T_A	1			B47_Leaf																			1	0	0
contig_100482	72	T	G	contig_100482_72_T_G	1							F56_ES															0	1	0
contig_100487	2450	G	A	contig_100487_2450_G_A	3									F56_Leaf	F56_Nodule		F56_Root										0	3	0
contig_100487	3521	A	G	contig_100487_3521_A_G	1							F56_ES															0	1	0
contig_100488	2196	G	A	contig_100488_2196_G_A	2	B47_ES					B47_Root																2	0	0
contig_100488	2202	C	T	contig_100488_2202_C_T	2	B47_ES																	B47F56_Root				1	0	1
contig_100488	5317	T	C	contig_100488_5317_T_C	1	B47_ES																					1	0	0
contig_100492	335	C	T	contig_100492_335_C_T	1											F56_PES											0	1	0
contig_100492	414	C	T	contig_100492_414_C_T	1							F56_ES															0	1	0
contig_100498	761	A	G	contig_100498_761_A_G	2									F56_Leaf	F56_Nodule												0	2	0
contig_100498	699	T	C	contig_100498_699_T_C	2									F56_Leaf	F56_Nodule												0	2	0
contig_100498	4799	C	T	contig_100498_4799_C_T	2									F56_Leaf	F56_Nodule												0	2	0
contig_100498	4219	G	A	contig_100498_4219_G_A	2									F56_Leaf	F56_Nodule												0	2	0
contig_100498	3567	G	A	contig_100498_3567_G_A	2									F56_Leaf	F56_Nodule												0	2	0
contig_100498	3381	T	C	contig_100498_3381_T_C	2									F56_Leaf	F56_Nodule												0	2	0
contig_100498	3033	A	G	contig_100498_3033_A_G	2									F56_Leaf	F56_Nodule												0	2	0
contig_100498	2673	A	G	contig_100498_2673_A_G	2									F56_Leaf	F56_Nodule												0	2	0
contig_100498	2475	G	A	contig_100498_2475_G_A	2									F56_Leaf	F56_Nodule												0	2	0
contig_100498	2463	T	A	contig_100498_2463_T_A	2									F56_Leaf	F56_Nodule												0	2	0
contig_100498	212	T	A	contig_100498_212_T_A	2									F56_Leaf	F56_Nodule												0	2	0
contig_100498	2094	A	G	contig_100498_2094_A_G	2									F56_Leaf	F56_Nodule												0	2	0
contig_100498	1962	C	T	contig_100498_1962_C_T	2									F56_Leaf	F56_Nodule												0	2	0
contig_100498	2949	C	T	contig_100498_2949_C_T	2									F56_Leaf							B47F56_Nodule						0	1	1
contig_100498	2904	T	A	contig_100498_2904_T_A	2									F56_Leaf							B47F56_Nodule						0	1	1
contig_100498	2898	T	A	contig_100498_2898_T_A	2									F56_Leaf							B47F56_Nodule						0	1	1
contig_100498	2231	T	G	contig_100498_2231_T_G	2									F56_Leaf							B47F56_Nodule						0	1	1
contig_100498	2230	G	T	contig_100498_2230_G_T	2									F56_Leaf							B47F56_Nodule						0	1	1
contig_100498	2019	G	A	contig_100498_2019_G_A	2									F56_Leaf							B47F56_Nodule						0	1	1
contig_100498	3015	T	A	contig_100498_3015_T_A	2										F56_Nodule					B47F56_Leaf							0	1	1
contig_100498	2655	G	A	contig_100498_2655_G_A	2										F56_Nodule					B47F56_Leaf							0	1	1
contig_100498	843	T	A	contig_100498_843_T_A	1										F56_Nodule												0	1	0
contig_100498	822	T	C	contig_100498_822_T_C	1										F56_Nodule												0	1	0
contig_100498	651	A	G	contig_100498_651_A_G	1										F56_Nodule												0	1	0
contig_100498	647	C	G	contig_100498_647_C_G	1										F56_Nodule												0	1	0
contig_100498	4830	C	G	contig_100498_4830_C_G	1										F56_Nodule												0	1	0
contig_100498	4810	G	A	contig_100498_4810_G_A	1										F56_Nodule												0	1	0
contig_100498	4695	C	A	contig_100498_4695_C_A	1										F56_Nodule												0	1	0
contig_100498	4685	C	A	contig_100498_4685_C_A	1										F56_Nodule												0	1	0
contig_100498	4647	T	C	contig_100498_4647_T_C	1										F56_Nodule												0	1	0
contig_100498	4539	C	A	contig_100498_4539_C_A	1										F56_Nodule												0	1	0
contig_100498	4455	A	G	contig_100498_4455_A_G	1										F56_Nodule												0	1	0
contig_100498	4326	T	C	contig_100498_4326_T_C	1										F56_Nodule												0	1	0
contig_100498	4289	G	C	contig_100498_4289_G_C	1										F56_Nodule												0	1	0
contig_100498	3933	G	A	contig_100498_3933_G_A	1										F56_Nodule												0	1	0
contig_100498	3837	T	C	contig_100498_3837_T_C	1										F56_Nodule												0	1	0
contig_100498	3396	T	A	contig_100498_3396_T_A	1										F56_Nodule												0	1	0
contig_100498	2864	G	T	contig_100498_2864_G_T	1										F56_Nodule												0	1	0
contig_100498	2553	T	A	contig_100498_2553_T_A	1										F56_Nodule												0	1	0
contig_100498	2405	G	A	contig_100498_2405_G_A	1										F56_Nodule												0	1	0
contig_100498	2277	A	T	contig_100498_2277_A_T	1										F56_Nodule												0	1	0
contig_100498	2187	G	A	contig_100498_2187_G_A	1										F56_Nodule												0	1	0
contig_100498	1932	A	T	contig_100498_1932_A_T	1										F56_Nodule												0	1	0
contig_100498	3366	C	T	contig_100498_3366_C_T	1									F56_Leaf													0	1	0
contig_100498	2820	A	G	contig_100498_2820_A_G	2			B47_Leaf													B47F56_Nodule						1	0	1
contig_100498	783	G	A	contig_100498_783_G_A	1				B47_Nodule																		1	0	0
contig_100498	765	T	C	contig_100498_765_T_C	1				B47_Nodule																		1	0	0
contig_100498	4131	A	G	contig_100498_4131_A_G	1				B47_Nodule																		1	0	0
contig_100498	4115	G	C	contig_100498_4115_G_C	1				B47_Nodule																		1	0	0
contig_100498	344	T	A	contig_100498_344_T_A	1				B47_Nodule																		1	0	0
contig_100498	321	A	G	contig_100498_321_A_G	1				B47_Nodule																		1	0	0
contig_100498	3111	G	A	contig_100498_3111_G_A	1				B47_Nodule																		1	0	0
contig_100498	2957	T	A	contig_100498_2957_T_A	1				B47_Nodule																		1	0	0
contig_100498	2750	C	T	contig_100498_2750_C_T	1				B47_Nodule																		1	0	0
contig_100498	2151	C	A	contig_100498_2151_C_A	1				B47_Nodule																		1	0	0
contig_100498	2025	T	C	contig_100498_2025_T_C	1				B47_Nodule																		1	0	0
contig_100498	2802	C	T	contig_100498_2802_C_T	2															B47F56_Leaf	B47F56_Nodule						0	0	2
contig_100498	2607	A	G	contig_100498_2607_A_G	2															B47F56_Leaf	B47F56_Nodule						0	0	2
contig_100498	675	A	G	contig_100498_675_A_G	1																B47F56_Nodule						0	0	1
contig_100498	3486	T	C	contig_100498_3486_T_C	1																B47F56_Nodule						0	0	1
contig_100498	2631	G	A	contig_100498_2631_G_A	1																B47F56_Nodule						0	0	1
contig_100500	1494	T	C	contig_100500_1494_T_C	3		B47_Flower							F56_Leaf		F56_PES											1	2	0
contig_100506	1104	C	T	contig_100506_1104_C_T	1												F56_Root										0	1	0
contig_100506	2809	G	A	contig_100506_2809_G_A	1										F56_Nodule												0	1	0
contig_100506	2768	A	T	contig_100506_2768_A_T	1										F56_Nodule												0	1	0
contig_100506	2575	A	T	contig_100506_2575_A_T	1										F56_Nodule												0	1	0
contig_100506	2574	G	T	contig_100506_2574_G_T	1										F56_Nodule												0	1	0
contig_100506	2569	A	C	contig_100506_2569_A_C	1										F56_Nodule												0	1	0
contig_100506	2543	A	C	contig_100506_2543_A_C	1										F56_Nodule												0	1	0
contig_100506	2477	T	A	contig_100506_2477_T_A	1										F56_Nodule												0	1	0
contig_100506	2318	T	G	contig_100506_2318_T_G	1										F56_Nodule												0	1	0
contig_100506	2229	C	T	contig_100506_2229_C_T	1										F56_Nodule												0	1	0
contig_100506	2173	T	C	contig_100506_2173_T_C	1										F56_Nodule												0	1	0
contig_100506	2101	G	A	contig_100506_2101_G_A	1										F56_Nodule												0	1	0
contig_100506	2054	G	T	contig_100506_2054_G_T	1										F56_Nodule												0	1	0
contig_100507	3192	C	T	contig_100507_3192_C_T	4									F56_Leaf	F56_Nodule	F56_PES	F56_Root										0	4	0
contig_100507	2922	A	G	contig_100507_2922_A_G	4								F56_Flower	F56_Leaf	F56_Nodule	F56_PES											0	4	0
contig_100507	2964	C	T	contig_100507_2964_C_T	3							F56_ES		F56_Leaf			F56_Root										0	3	0
contig_100507	2694	T	C	contig_100507_2694_T_C	3									F56_Leaf	F56_Nodule	F56_PES											0	3	0
contig_100507	2681	G	T	contig_100507_2681_G_T	3									F56_Leaf	F56_Nodule	F56_PES											0	3	0
contig_100507	2738	C	T	contig_100507_2738_C_T	2									F56_Leaf			F56_Root										0	2	0
contig_100507	3367	G	A	contig_100507_3367_G_A	2									F56_Leaf	F56_Nodule												0	2	0
contig_100507	2312	A	G	contig_100507_2312_A_G	2									F56_Leaf	F56_Nodule												0	2	0
contig_100507	3000	C	T	contig_100507_3000_C_T	6		B47_Flower		B47_Nodule							F56_PES		B47F56_ES		B47F56_Leaf			B47F56_Root				2	1	3
contig_100507	2673	C	T	contig_100507_2673_C_T	3	B47_ES		B47_Leaf							F56_Nodule												2	1	0
contig_100507	2652	C	T	contig_100507_2652_C_T	3	B47_ES		B47_Leaf							F56_Nodule												2	1	0
contig_100507	2803	C	G	contig_100507_2803_C_G	4		B47_Flower									F56_PES		B47F56_ES		B47F56_Leaf							1	1	2
contig_100507	3222	A	G	contig_100507_3222_A_G	3						B47_Root			F56_Leaf							B47F56_Nodule						1	1	1
contig_100507	2805	G	C	contig_100507_2805_G_C	1											F56_PES											0	1	0
contig_100507	3374	G	A	contig_100507_3374_G_A	1										F56_Nodule												0	1	0
contig_100507	3120	T	C	contig_100507_3120_T_C	3	B47_ES			B47_Nodule														B47F56_Root				2	0	1
contig_100507	3302	T	C	contig_100507_3302_T_C	2				B47_Nodule		B47_Root																2	0	0
contig_100507	2779	A	G	contig_100507_2779_A_G	2				B47_Nodule		B47_Root																2	0	0
contig_100507	2775	G	C	contig_100507_2775_G_C	2				B47_Nodule		B47_Root																2	0	0
contig_100507	3152	G	A	contig_100507_3152_G_A	2		B47_Flower	B47_Leaf																			2	0	0
contig_100507	2851	G	A	contig_100507_2851_G_A	2	B47_ES		B47_Leaf																			2	0	0
contig_100507	2850	G	A	contig_100507_2850_G_A	2	B47_ES		B47_Leaf																			2	0	0
contig_100507	2464	C	T	contig_100507_2464_C_T	2			B47_Leaf															B47F56_Root				1	0	1
contig_100507	2372	T	C	contig_100507_2372_T_C	2						B47_Root									B47F56_Leaf							1	0	1
contig_100507	2247	A	G	contig_100507_2247_A_G	1						B47_Root																1	0	0
contig_100507	3477	T	A	contig_100507_3477_T_A	1				B47_Nodule																		1	0	0
contig_100507	3380	G	T	contig_100507_3380_G_T	1	B47_ES																					1	0	0
contig_100510	792	A	C	contig_100510_792_A_C	2									F56_Leaf		F56_PES											0	2	0
contig_100510	728	A	C	contig_100510_728_A_C	1									F56_Leaf													0	1	0
contig_100510	711	C	T	contig_100510_711_C_T	1									F56_Leaf													0	1	0
contig_100510	681	A	G	contig_100510_681_A_G	1									F56_Leaf													0	1	0
contig_100510	580	G	T	contig_100510_580_G_T	1									F56_Leaf													0	1	0
contig_100510	501	C	T	contig_100510_501_C_T	1									F56_Leaf													0	1	0
contig_100510	489	C	T	contig_100510_489_C_T	1									F56_Leaf													0	1	0
contig_100510	164	G	T	contig_100510_164_G_T	1									F56_Leaf													0	1	0
contig_100510	575	C	T	contig_100510_575_C_T	2	B47_ES														B47F56_Leaf							1	0	1
contig_100510	966	T	C	contig_100510_966_T_C	1			B47_Leaf																			1	0	0
contig_100510	957	G	A	contig_100510_957_G_A	1			B47_Leaf																			1	0	0
contig_100510	621	T	C	contig_100510_621_T_C	1			B47_Leaf																			1	0	0
contig_100510	585	G	A	contig_100510_585_G_A	1			B47_Leaf																			1	0	0
contig_100510	1011	G	T	contig_100510_1011_G_T	1			B47_Leaf																			1	0	0
contig_100510	551	C	T	contig_100510_551_C_T	1															B47F56_Leaf							0	0	1
contig_100510	550	A	G	contig_100510_550_A_G	1															B47F56_Leaf							0	0	1
contig_100510	246	C	A	contig_100510_246_C_A	1															B47F56_Leaf							0	0	1
contig_100511	916	A	G	contig_100511_916_A_G	1	B47_ES																					1	0	0
contig_100517	589	G	A	contig_100517_589_G_A	6							F56_ES	F56_Flower	F56_Leaf	F56_Nodule	F56_PES	F56_Root										0	6	0
contig_100517	1174	T	G	contig_100517_1174_T_G	6							F56_ES	F56_Flower	F56_Leaf	F56_Nodule	F56_PES	F56_Root										0	6	0
contig_100517	1075	A	G	contig_100517_1075_A_G	6							F56_ES	F56_Flower	F56_Leaf	F56_Nodule	F56_PES	F56_Root										0	6	0
contig_100517	2065	A	C	contig_100517_2065_A_C	5								F56_Flower	F56_Leaf	F56_Nodule	F56_PES	F56_Root										0	5	0
contig_100517	694	A	G	contig_100517_694_A_G	5							F56_ES	F56_Flower		F56_Nodule	F56_PES	F56_Root										0	5	0
contig_100517	1645	C	T	contig_100517_1645_C_T	5							F56_ES	F56_Flower		F56_Nodule	F56_PES	F56_Root										0	5	0
contig_100517	1006	G	A	contig_100517_1006_G_A	5							F56_ES	F56_Flower		F56_Nodule	F56_PES	F56_Root										0	5	0
contig_100517	2115	T	C	contig_100517_2115_T_C	5							F56_ES	F56_Flower	F56_Leaf		F56_PES	F56_Root										0	5	0
contig_100517	1612	G	A	contig_100517_1612_G_A	5							F56_ES	F56_Flower	F56_Leaf		F56_PES	F56_Root										0	5	0
contig_100517	1801	T	C	contig_100517_1801_T_C	5							F56_ES	F56_Flower	F56_Leaf	F56_Nodule		F56_Root										0	5	0
contig_100517	3171	T	C	contig_100517_3171_T_C	5							F56_ES	F56_Flower	F56_Leaf	F56_Nodule	F56_PES											0	5	0
contig_100517	1099	G	A	contig_100517_1099_G_A	5							F56_ES	F56_Flower	F56_Leaf	F56_Nodule	F56_PES											0	5	0
contig_100517	1444	A	G	contig_100517_1444_A_G	4									F56_Leaf	F56_Nodule	F56_PES	F56_Root										0	4	0
contig_100517	1681	C	T	contig_100517_1681_C_T	4								F56_Flower		F56_Nodule	F56_PES	F56_Root										0	4	0
contig_100517	2277	C	T	contig_100517_2277_C_T	4							F56_ES		F56_Leaf	F56_Nodule		F56_Root										0	4	0
contig_100517	1825	C	T	contig_100517_1825_C_T	4							F56_ES		F56_Leaf	F56_Nodule		F56_Root										0	4	0
contig_100517	1812	A	G	contig_100517_1812_A_G	4							F56_ES		F56_Leaf	F56_Nodule		F56_Root										0	4	0
contig_100517	1240	T	A	contig_100517_1240_T_A	4							F56_ES	F56_Flower		F56_Nodule		F56_Root										0	4	0
contig_100517	2653	C	T	contig_100517_2653_C_T	4								F56_Flower	F56_Leaf	F56_Nodule	F56_PES											0	4	0
contig_100517	1378	A	G	contig_100517_1378_A_G	5	B47_ES	B47_Flower							F56_Leaf	F56_Nodule	F56_PES											2	3	0
contig_100517	952	T	A	contig_100517_952_T_A	7										F56_Nodule	F56_PES	F56_Root	B47F56_ES	B47F56_Flower	B47F56_Leaf		B47F56_PES					0	3	4
contig_100517	652	G	C	contig_100517_652_G_C	7										F56_Nodule	F56_PES	F56_Root	B47F56_ES	B47F56_Flower	B47F56_Leaf		B47F56_PES					0	3	4
contig_100517	2227	T	C	contig_100517_2227_T_C	3									F56_Leaf	F56_Nodule		F56_Root										0	3	0
contig_100517	2022	A	C	contig_100517_2022_A_C	3									F56_Leaf	F56_Nodule		F56_Root										0	3	0
contig_100517	2595	C	T	contig_100517_2595_C_T	3								F56_Flower		F56_Nodule		F56_Root										0	3	0
contig_100517	2542	T	A	contig_100517_2542_T_A	3							F56_ES			F56_Nodule		F56_Root										0	3	0
contig_100517	313	C	T	contig_100517_313_C_T	3							F56_ES	F56_Flower				F56_Root										0	3	0
contig_100517	2437	C	T	contig_100517_2437_C_T	4								F56_Flower			F56_PES					B47F56_Nodule		B47F56_Root				0	2	2
contig_100517	2731	G	A	contig_100517_2731_G_A	2											F56_PES	F56_Root										0	2	0
contig_100517	210	C	A	contig_100517_210_C_A	2											F56_PES	F56_Root										0	2	0
contig_100517	393	C	A	contig_100517_393_C_A	2										F56_Nodule	F56_PES											0	2	0
contig_100517	388	G	A	contig_100517_388_G_A	2										F56_Nodule	F56_PES											0	2	0
contig_100517	2989	G	A	contig_100517_2989_G_A	2								F56_Flower		F56_Nodule												0	2	0
contig_100517	2539	C	A	contig_100517_2539_C_A	2							F56_ES			F56_Nodule												0	2	0
contig_100517	2914	T	G	contig_100517_2914_T_G	2							F56_ES	F56_Flower														0	2	0
contig_100517	2278	A	T	contig_100517_2278_A_T	7											F56_PES		B47F56_ES	B47F56_Flower	B47F56_Leaf	B47F56_Nodule	B47F56_PES	B47F56_Root				0	1	6
contig_100517	2765	A	G	contig_100517_2765_A_G	6									F56_Leaf				B47F56_ES	B47F56_Flower		B47F56_Nodule	B47F56_PES	B47F56_Root				0	1	5
contig_100517	2797	A	T	contig_100517_2797_A_T	1												F56_Root										0	1	0
contig_100517	3013	G	A	contig_100517_3013_G_A	1									F56_Leaf													0	1	0
contig_100517	1754	A	C	contig_100517_1754_A_C	1							F56_ES															0	1	0
contig_100517	353	A	G	contig_100517_353_A_G	4	B47_ES	B47_Flower		B47_Nodule		B47_Root																4	0	0
contig_100517	475	A	G	contig_100517_475_A_G	4	B47_ES	B47_Flower	B47_Leaf	B47_Nodule																		4	0	0
contig_100517	375	C	A	contig_100517_375_C_A	3		B47_Flower		B47_Nodule		B47_Root																3	0	0
contig_100517	499	T	C	contig_100517_499_T_C	3	B47_ES	B47_Flower	B47_Leaf																			3	0	0
contig_100517	2437	C	G	contig_100517_2437_C_G	2	B47_ES		B47_Leaf																			2	0	0
contig_100517	928	T	C	contig_100517_928_T_C	2	B47_ES	B47_Flower																				2	0	0
contig_100520	233	A	C	contig_100520_233_A_C	3							F56_ES	F56_Flower			F56_PES											0	3	0
contig_100520	86	G	A	contig_100520_86_G_A	1								F56_Flower														0	1	0
contig_100523	553	C	G	contig_100523_553_C_G	4							F56_ES	F56_Flower			F56_PES	F56_Root										0	4	0
contig_100523	422	C	T	contig_100523_422_C_T	4							F56_ES	F56_Flower			F56_PES	F56_Root										0	4	0
contig_100523	408	C	T	contig_100523_408_C_T	4							F56_ES	F56_Flower			F56_PES	F56_Root										0	4	0
contig_100523	715	C	G	contig_100523_715_C_G	3								F56_Flower			F56_PES	F56_Root										0	3	0
contig_100523	686	G	T	contig_100523_686_G_T	2								F56_Flower				F56_Root										0	2	0
contig_100523	683	G	T	contig_100523_683_G_T	2								F56_Flower				F56_Root										0	2	0
contig_100523	581	A	T	contig_100523_581_A_T	2								F56_Flower			F56_PES											0	2	0
contig_100523	662	A	C	contig_100523_662_A_C	1											F56_PES											0	1	0
contig_100523	641	T	C	contig_100523_641_T_C	1											F56_PES											0	1	0
contig_100523	515	C	T	contig_100523_515_C_T	1								F56_Flower														0	1	0
contig_100523	470	T	A	contig_100523_470_T_A	2		B47_Flower				B47_Root																2	0	0
contig_100523	257	C	T	contig_100523_257_C_T	1						B47_Root																1	0	0
contig_100523	254	C	A	contig_100523_254_C_A	1						B47_Root																1	0	0
contig_100523	208	G	A	contig_100523_208_G_A	1			B47_Leaf																			1	0	0
contig_100523	497	T	C	contig_100523_497_T_C	1		B47_Flower																				1	0	0
contig_100523	749	A	G	contig_100523_749_A_G	1															B47F56_Leaf							0	0	1
contig_100528	1740	A	G	contig_100528_1740_A_G	4			B47_Leaf				F56_ES				F56_PES					B47F56_Nodule						1	2	1
contig_100528	1487	T	C	contig_100528_1487_T_C	1									F56_Leaf													0	1	0
contig_100528	1445	A	G	contig_100528_1445_A_G	1									F56_Leaf													0	1	0
contig_100528	1376	A	T	contig_100528_1376_A_T	1									F56_Leaf													0	1	0
contig_100528	1294	A	C	contig_100528_1294_A_C	1									F56_Leaf													0	1	0
contig_100528	1165	T	A	contig_100528_1165_T_A	1									F56_Leaf													0	1	0
contig_100528	2138	G	T	contig_100528_2138_G_T	2	B47_ES	B47_Flower																				2	0	0
contig_100528	1794	A	T	contig_100528_1794_A_T	1		B47_Flower																				1	0	0
contig_100529	307	A	C	contig_100529_307_A_C	2											F56_PES	F56_Root										0	2	0
contig_100529	363	A	T	contig_100529_363_A_T	5			B47_Leaf								F56_PES			B47F56_Flower			B47F56_PES	B47F56_Root				1	1	3
contig_100529	2081	A	G	contig_100529_2081_A_G	1							F56_ES															0	1	0
contig_100529	1569	A	G	contig_100529_1569_A_G	1							F56_ES															0	1	0
contig_100529	1465	A	G	contig_100529_1465_A_G	1							F56_ES															0	1	0
contig_100529	2001	A	G	contig_100529_2001_A_G	3		B47_Flower				B47_Root							B47F56_ES									2	0	1
contig_100529	929	C	T	contig_100529_929_C_T	1	B47_ES																					1	0	0
contig_100529	855	C	T	contig_100529_855_C_T	1	B47_ES																					1	0	0
contig_100529	1942	A	G	contig_100529_1942_A_G	1	B47_ES																					1	0	0
contig_100529	1903	C	T	contig_100529_1903_C_T	1	B47_ES																					1	0	0
contig_100529	1840	A	G	contig_100529_1840_A_G	1	B47_ES																					1	0	0
contig_100531	436	A	G	contig_100531_436_A_G	1			B47_Leaf																			1	0	0
contig_100531	393	A	G	contig_100531_393_A_G	1			B47_Leaf																			1	0	0
contig_100533	922	G	T	contig_100533_922_G_T	1									F56_Leaf													0	1	0
contig_100533	716	C	T	contig_100533_716_C_T	1									F56_Leaf													0	1	0
contig_100533	517	A	G	contig_100533_517_A_G	1									F56_Leaf													0	1	0
contig_100533	505	C	T	contig_100533_505_C_T	1									F56_Leaf													0	1	0
contig_100533	504	A	G	contig_100533_504_A_G	1									F56_Leaf													0	1	0
contig_100533	305	A	T	contig_100533_305_A_T	1									F56_Leaf													0	1	0
contig_100533	297	C	T	contig_100533_297_C_T	1									F56_Leaf													0	1	0
contig_100533	1665	T	C	contig_100533_1665_T_C	1									F56_Leaf													0	1	0
contig_100533	1664	G	T	contig_100533_1664_G_T	1									F56_Leaf													0	1	0
contig_100533	1595	G	T	contig_100533_1595_G_T	1									F56_Leaf													0	1	0
contig_100533	1511	T	A	contig_100533_1511_T_A	1									F56_Leaf													0	1	0
contig_100533	1478	C	T	contig_100533_1478_C_T	1									F56_Leaf													0	1	0
contig_100533	1223	C	T	contig_100533_1223_C_T	1									F56_Leaf													0	1	0
contig_100533	1102	A	G	contig_100533_1102_A_G	1									F56_Leaf													0	1	0
contig_100533	1061	G	A	contig_100533_1061_G_A	1									F56_Leaf													0	1	0
contig_100533	532	G	A	contig_100533_532_G_A	2		B47_Flower	B47_Leaf																			2	0	0
contig_100533	1197	A	C	contig_100533_1197_A_C	2		B47_Flower													B47F56_Leaf							1	0	1
contig_100533	1177	C	T	contig_100533_1177_C_T	2		B47_Flower													B47F56_Leaf							1	0	1
contig_100533	942	C	T	contig_100533_942_C_T	1			B47_Leaf																			1	0	0
contig_100533	661	A	G	contig_100533_661_A_G	1			B47_Leaf																			1	0	0
contig_100533	537	A	G	contig_100533_537_A_G	1			B47_Leaf																			1	0	0
contig_100533	455	T	C	contig_100533_455_T_C	1			B47_Leaf																			1	0	0
contig_100533	355	C	T	contig_100533_355_C_T	1			B47_Leaf																			1	0	0
contig_100533	1599	G	T	contig_100533_1599_G_T	1			B47_Leaf																			1	0	0
contig_100533	1577	C	T	contig_100533_1577_C_T	1			B47_Leaf																			1	0	0
contig_100533	1533	G	A	contig_100533_1533_G_A	1			B47_Leaf																			1	0	0
contig_100533	1530	G	A	contig_100533_1530_G_A	1			B47_Leaf																			1	0	0
contig_100533	1508	A	G	contig_100533_1508_A_G	1			B47_Leaf																			1	0	0
contig_100533	1396	C	T	contig_100533_1396_C_T	1			B47_Leaf																			1	0	0
contig_100533	895	C	T	contig_100533_895_C_T	1															B47F56_Leaf							0	0	1
contig_100533	883	A	G	contig_100533_883_A_G	1															B47F56_Leaf							0	0	1
contig_100533	859	C	T	contig_100533_859_C_T	1															B47F56_Leaf							0	0	1
contig_100533	411	A	T	contig_100533_411_A_T	1															B47F56_Leaf							0	0	1
contig_100533	312	A	C	contig_100533_312_A_C	1															B47F56_Leaf							0	0	1
contig_100533	1662	A	C	contig_100533_1662_A_C	1															B47F56_Leaf							0	0	1
contig_100533	1616	A	G	contig_100533_1616_A_G	1															B47F56_Leaf							0	0	1
contig_100534	2077	C	T	contig_100534_2077_C_T	5	B47_ES							F56_Flower	F56_Leaf		F56_PES							B47F56_Root				1	3	1
contig_100534	2100	T	A	contig_100534_2100_T_A	6		B47_Flower		B47_Nodule					F56_Leaf		F56_PES		B47F56_ES					B47F56_Root				2	2	2
contig_100534	2073	C	T	contig_100534_2073_C_T	6	B47_ES								F56_Leaf		F56_PES			B47F56_Flower			B47F56_PES	B47F56_Root				1	2	3
contig_100534	1779	T	A	contig_100534_1779_T_A	4						B47_Root		F56_Flower			F56_PES				B47F56_Leaf							1	2	1
contig_100534	2138	G	A	contig_100534_2138_G_A	2							F56_ES			F56_Nodule												0	2	0
contig_100534	1075	C	T	contig_100534_1075_C_T	2							F56_ES		F56_Leaf													0	2	0
contig_100534	2010	T	C	contig_100534_2010_T_C	5	B47_ES	B47_Flower		B47_Nodule		B47_Root					F56_PES											4	1	0
contig_100534	2169	C	A	contig_100534_2169_C_A	1												F56_Root										0	1	0
contig_100534	513	A	G	contig_100534_513_A_G	1											F56_PES											0	1	0
contig_100534	1931	G	A	contig_100534_1931_G_A	1									F56_Leaf													0	1	0
contig_100534	2016	G	A	contig_100534_2016_G_A	5	B47_ES			B47_Nodule		B47_Root								B47F56_Flower			B47F56_PES					3	0	2
contig_100534	933	A	C	contig_100534_933_A_C	3	B47_ES		B47_Leaf			B47_Root																3	0	0
contig_100534	2320	A	G	contig_100534_2320_A_G	3	B47_ES	B47_Flower				B47_Root																3	0	0
contig_100534	1103	G	A	contig_100534_1103_G_A	2				B47_Nodule		B47_Root																2	0	0
contig_100534	1024	A	C	contig_100534_1024_A_C	2	B47_ES					B47_Root																2	0	0
contig_100534	1020	A	C	contig_100534_1020_A_C	2	B47_ES					B47_Root																2	0	0
contig_100534	1896	T	C	contig_100534_1896_T_C	2		B47_Flower		B47_Nodule																		2	0	0
contig_100534	939	C	T	contig_100534_939_C_T	2	B47_ES		B47_Leaf																			2	0	0
contig_100534	2160	A	G	contig_100534_2160_A_G	2	B47_ES		B47_Leaf																			2	0	0
contig_100534	2169	C	G	contig_100534_2169_C_G	3				B47_Nodule									B47F56_ES		B47F56_Leaf							1	0	2
contig_100534	1656	A	G	contig_100534_1656_A_G	1						B47_Root																1	0	0
contig_100534	1579	A	C	contig_100534_1579_A_C	1						B47_Root																1	0	0
contig_100534	2207	T	C	contig_100534_2207_T_C	1		B47_Flower																				1	0	0
contig_100534	1900	A	G	contig_100534_1900_A_G	1		B47_Flower																				1	0	0
contig_100534	2179	G	A	contig_100534_2179_G_A	1	B47_ES																					1	0	0
contig_100534	1922	A	G	contig_100534_1922_A_G	2														B47F56_Flower			B47F56_PES					0	0	2
contig_100535	3036	G	A	contig_100535_3036_G_A	1			B47_Leaf																			1	0	0
contig_100535	2797	G	A	contig_100535_2797_G_A	1	B47_ES																					1	0	0
contig_100535	2859	A	G	contig_100535_2859_A_G	1													B47F56_ES									0	0	1
contig_100536	1117	C	A	contig_100536_1117_C_A	4								F56_Flower			F56_PES	F56_Root			B47F56_Leaf							0	3	1
contig_100537	7497	A	G	contig_100537_7497_A_G	1												F56_Root										0	1	0
contig_100537	7531	G	T	contig_100537_7531_G_T	1						B47_Root																1	0	0
contig_100537	7517	C	T	contig_100537_7517_C_T	1						B47_Root																1	0	0
contig_100538	179	C	T	contig_100538_179_C_T	3							F56_ES	F56_Flower			F56_PES											0	3	0
contig_100538	754	A	G	contig_100538_754_A_G	3	B47_ES	B47_Flower			B47_PES																	3	0	0
contig_100538	793	A	T	contig_100538_793_A_T	3		B47_Flower			B47_PES								B47F56_ES									2	0	1
contig_100538	733	C	T	contig_100538_733_C_T	2	B47_ES	B47_Flower																				2	0	0
contig_100538	1147	A	G	contig_100538_1147_A_G	1															B47F56_Leaf							0	0	1
contig_100538	1136	A	G	contig_100538_1136_A_G	1															B47F56_Leaf							0	0	1
contig_100539	2626	A	C	contig_100539_2626_A_C	1									F56_Leaf													0	1	0
contig_100542	1262	C	T	contig_100542_1262_C_T	1									F56_Leaf													0	1	0
contig_100542	1251	C	G	contig_100542_1251_C_G	1									F56_Leaf													0	1	0
contig_100542	1250	G	T	contig_100542_1250_G_T	1									F56_Leaf													0	1	0
contig_100542	1141	A	G	contig_100542_1141_A_G	1									F56_Leaf													0	1	0
contig_100544	209	A	G	contig_100544_209_A_G	2									F56_Leaf			F56_Root										0	2	0
contig_100544	495	A	G	contig_100544_495_A_G	1												F56_Root										0	1	0
contig_100544	460	C	T	contig_100544_460_C_T	1												F56_Root										0	1	0
contig_100544	183	G	T	contig_100544_183_G_T	1												F56_Root										0	1	0
contig_100544	257	G	A	contig_100544_257_G_A	1									F56_Leaf													0	1	0
contig_100544	183	G	T,C	contig_100544_183_G_T,C	1									F56_Leaf													0	1	0
contig_100552	2610	A	T	contig_100552_2610_A_T	1									F56_Leaf													0	1	0
contig_100552	2605	A	G	contig_100552_2605_A_G	1									F56_Leaf													0	1	0
contig_100555	413	A	G	contig_100555_413_A_G	1												F56_Root										0	1	0
contig_100555	356	C	T	contig_100555_356_C_T	1											F56_PES											0	1	0
contig_100555	439	G	A	contig_100555_439_G_A	1							F56_ES															0	1	0
contig_100555	426	A	C	contig_100555_426_A_C	1							F56_ES															0	1	0
contig_100556	1975	G	A	contig_100556_1975_G_A	3							F56_ES		F56_Leaf		F56_PES											0	3	0
contig_100556	1832	A	G	contig_100556_1832_A_G	4		B47_Flower							F56_Leaf		F56_PES		B47F56_ES									1	2	1
contig_100556	772	T	C	contig_100556_772_T_C	3	B47_ES								F56_Leaf		F56_PES											1	2	0
contig_100556	2465	T	G	contig_100556_2465_T_G	3	B47_ES								F56_Leaf		F56_PES											1	2	0
contig_100556	1795	A	G	contig_100556_1795_A_G	3									F56_Leaf		F56_PES		B47F56_ES									0	2	1
contig_100556	815	C	T	contig_100556_815_C_T	2									F56_Leaf		F56_PES											0	2	0
contig_100556	2512	A	G	contig_100556_2512_A_G	2									F56_Leaf		F56_PES											0	2	0
contig_100556	2022	C	A	contig_100556_2022_C_A	2									F56_Leaf		F56_PES											0	2	0
contig_100556	412	C	A	contig_100556_412_C_A	2							F56_ES				F56_PES											0	2	0
contig_100556	1396	A	T	contig_100556_1396_A_T	2							F56_ES		F56_Leaf													0	2	0
contig_100556	2154	A	G	contig_100556_2154_A_G	2							F56_ES	F56_Flower														0	2	0
contig_100556	2147	C	T	contig_100556_2147_C_T	3											F56_PES		B47F56_ES		B47F56_Leaf							0	1	2
contig_100556	589	G	A	contig_100556_589_G_A	2											F56_PES		B47F56_ES									0	1	1
contig_100556	1730	T	C	contig_100556_1730_T_C	2									F56_Leaf				B47F56_ES									0	1	1
contig_100556	3828	T	G	contig_100556_3828_T_G	1											F56_PES											0	1	0
contig_100556	992	G	A	contig_100556_992_G_A	1									F56_Leaf													0	1	0
contig_100556	340	A	C	contig_100556_340_A_C	1									F56_Leaf													0	1	0
contig_100556	3383	G	A	contig_100556_3383_G_A	1									F56_Leaf													0	1	0
contig_100556	2831	T	C	contig_100556_2831_T_C	1									F56_Leaf													0	1	0
contig_100556	2537	C	T	contig_100556_2537_C_T	1									F56_Leaf													0	1	0
contig_100556	1289	G	A	contig_100556_1289_G_A	1									F56_Leaf													0	1	0
contig_100556	369	A	G	contig_100556_369_A_G	1							F56_ES															0	1	0
contig_100556	330	T	C	contig_100556_330_T_C	1							F56_ES															0	1	0
contig_100556	1849	A	T	contig_100556_1849_A_T	1							F56_ES															0	1	0
contig_100556	1848	G	A	contig_100556_1848_G_A	1							F56_ES															0	1	0
contig_100556	955	T	C	contig_100556_955_T_C	2	B47_ES		B47_Leaf																			2	0	0
contig_100556	873	A	T	contig_100556_873_A_T	2	B47_ES		B47_Leaf																			2	0	0
contig_100556	870	C	T	contig_100556_870_C_T	2	B47_ES		B47_Leaf																			2	0	0
contig_100556	2276	A	G	contig_100556_2276_A_G	2	B47_ES		B47_Leaf																			2	0	0
contig_100556	819	A	G	contig_100556_819_A_G	2	B47_ES	B47_Flower																				2	0	0
contig_100556	1831	C	T	contig_100556_1831_C_T	2	B47_ES	B47_Flower																				2	0	0
contig_100556	2128	A	G	contig_100556_2128_A_G	2	B47_ES														B47F56_Leaf							1	0	1
contig_100556	728	T	A	contig_100556_728_T_A	2			B47_Leaf										B47F56_ES									1	0	1
contig_100556	2272	G	A	contig_100556_2272_G_A	1			B47_Leaf																			1	0	0
contig_100556	791	T	A	contig_100556_791_T_A	1	B47_ES																					1	0	0
contig_100556	2999	G	A	contig_100556_2999_G_A	1	B47_ES																					1	0	0
contig_100556	2993	T	C	contig_100556_2993_T_C	1	B47_ES																					1	0	0
contig_100556	2965	C	A	contig_100556_2965_C_A	1	B47_ES																					1	0	0
contig_100556	2853	T	G	contig_100556_2853_T_G	1	B47_ES																					1	0	0
contig_100556	2192	A	G	contig_100556_2192_A_G	1	B47_ES																					1	0	0
contig_100556	1981	G	A	contig_100556_1981_G_A	1	B47_ES																					1	0	0
contig_100556	1313	C	T	contig_100556_1313_C_T	1	B47_ES																					1	0	0
contig_100556	1030	A	G	contig_100556_1030_A_G	1	B47_ES																					1	0	0
contig_100556	1015	C	T	contig_100556_1015_C_T	1	B47_ES																					1	0	0
contig_100558	648	T	C	contig_100558_648_T_C	1												F56_Root										0	1	0
contig_100558	650	C	T	contig_100558_650_C_T	1		B47_Flower																				1	0	0
contig_100563	792	G	T	contig_100563_792_G_T	4										F56_Nodule	F56_PES		B47F56_ES					B47F56_Root				0	2	2
contig_100563	636	C	T	contig_100563_636_C_T	1												F56_Root										0	1	0
contig_100563	539	C	T	contig_100563_539_C_T	1												F56_Root										0	1	0
contig_100563	525	C	T	contig_100563_525_C_T	1												F56_Root										0	1	0
contig_100563	702	A	C	contig_100563_702_A_C	2	B47_ES					B47_Root																2	0	0
contig_100563	594	T	C	contig_100563_594_T_C	2	B47_ES					B47_Root																2	0	0
contig_100563	582	C	A	contig_100563_582_C_A	2	B47_ES					B47_Root																2	0	0
contig_100563	530	A	T	contig_100563_530_A_T	2	B47_ES					B47_Root																2	0	0
contig_100563	630	C	T	contig_100563_630_C_T	2													B47F56_ES					B47F56_Root				0	0	2
contig_100564	851	T	A	contig_100564_851_T_A	1									F56_Leaf													0	1	0
contig_100567	1692	G	C	contig_100567_1692_G_C	2	B47_ES								F56_Leaf													1	1	0
contig_100569	1834	A	G	contig_100569_1834_A_G	3		B47_Flower					F56_ES				F56_PES											1	2	0
contig_100569	1336	T	A	contig_100569_1336_T_A	4							F56_ES				F56_PES			B47F56_Flower			B47F56_PES					0	2	2
contig_100569	1384	A	G	contig_100569_1384_A_G	2								F56_Flower			F56_PES											0	2	0
contig_100569	1810	A	T	contig_100569_1810_A_T	2							F56_ES				F56_PES											0	2	0
contig_100569	1311	C	T	contig_100569_1311_C_T	3		B47_Flower									F56_PES		B47F56_ES									1	1	1
contig_100569	1879	A	C	contig_100569_1879_A_C	2		B47_Flower					F56_ES															1	1	0
contig_100569	1381	A	G	contig_100569_1381_A_G	3											F56_PES			B47F56_Flower			B47F56_PES					0	1	2
contig_100569	1274	A	G	contig_100569_1274_A_G	1									F56_Leaf													0	1	0
contig_100569	1979	A	G	contig_100569_1979_A_G	1		B47_Flower																				1	0	0
contig_100569	1976	C	G	contig_100569_1976_C_G	1		B47_Flower																				1	0	0
contig_100569	1970	C	G	contig_100569_1970_C_G	1		B47_Flower																				1	0	0
contig_100569	1798	G	T	contig_100569_1798_G_T	1		B47_Flower																				1	0	0
contig_100569	2693	T	C	contig_100569_2693_T_C	1															B47F56_Leaf							0	0	1
contig_100570	614	C	T	contig_100570_614_C_T	1								F56_Flower														0	1	0
contig_100572	751	C	T	contig_100572_751_C_T	1									F56_Leaf													0	1	0
contig_100572	737	A	G	contig_100572_737_A_G	1									F56_Leaf													0	1	0
contig_100572	630	C	T	contig_100572_630_C_T	1									F56_Leaf													0	1	0
contig_100572	487	T	A	contig_100572_487_T_A	1									F56_Leaf													0	1	0
contig_100572	3759	G	A	contig_100572_3759_G_A	1									F56_Leaf													0	1	0
contig_100572	3706	A	C	contig_100572_3706_A_C	1									F56_Leaf													0	1	0
contig_100572	3688	A	G	contig_100572_3688_A_G	1									F56_Leaf													0	1	0
contig_100572	3228	C	G	contig_100572_3228_C_G	1									F56_Leaf													0	1	0
contig_100572	1942	C	A	contig_100572_1942_C_A	1									F56_Leaf													0	1	0
contig_100572	1934	A	C	contig_100572_1934_A_C	1									F56_Leaf													0	1	0
contig_100572	1914	G	A	contig_100572_1914_G_A	1									F56_Leaf													0	1	0
contig_100572	1867	G	A	contig_100572_1867_G_A	1									F56_Leaf													0	1	0
contig_100572	1855	A	G	contig_100572_1855_A_G	1									F56_Leaf													0	1	0
contig_100572	1468	C	A	contig_100572_1468_C_A	1									F56_Leaf													0	1	0
contig_100572	1237	G	A	contig_100572_1237_G_A	1									F56_Leaf													0	1	0
contig_100572	1169	G	T	contig_100572_1169_G_T	1									F56_Leaf													0	1	0
contig_100572	1051	T	A	contig_100572_1051_T_A	1									F56_Leaf													0	1	0
contig_100572	1042	C	T	contig_100572_1042_C_T	1									F56_Leaf													0	1	0
contig_100572	1041	A	G	contig_100572_1041_A_G	1									F56_Leaf													0	1	0
contig_100572	982	C	T	contig_100572_982_C_T	1			B47_Leaf																			1	0	0
contig_100572	3826	T	C	contig_100572_3826_T_C	1			B47_Leaf																			1	0	0
contig_100572	1993	T	C	contig_100572_1993_T_C	1			B47_Leaf																			1	0	0
contig_100572	1843	T	C	contig_100572_1843_T_C	1			B47_Leaf																			1	0	0
contig_100572	1697	A	G	contig_100572_1697_A_G	1			B47_Leaf																			1	0	0
contig_100572	1303	G	T	contig_100572_1303_G_T	1			B47_Leaf																			1	0	0
contig_100572	1285	A	G	contig_100572_1285_A_G	1			B47_Leaf																			1	0	0
contig_100572	1096	A	T	contig_100572_1096_A_T	1			B47_Leaf																			1	0	0
contig_100572	792	C	T	contig_100572_792_C_T	1															B47F56_Leaf							0	0	1
contig_100572	775	A	T	contig_100572_775_A_T	1															B47F56_Leaf							0	0	1
contig_100572	3751	A	G	contig_100572_3751_A_G	1															B47F56_Leaf							0	0	1
contig_100572	3742	C	T	contig_100572_3742_C_T	1															B47F56_Leaf							0	0	1
contig_100572	3725	A	G	contig_100572_3725_A_G	1															B47F56_Leaf							0	0	1
contig_100572	1999	T	A	contig_100572_1999_T_A	1															B47F56_Leaf							0	0	1
contig_100572	1712	C	A	contig_100572_1712_C_A	1															B47F56_Leaf							0	0	1
contig_100572	1210	G	A	contig_100572_1210_G_A	1															B47F56_Leaf							0	0	1
contig_100572	1163	T	C	contig_100572_1163_T_C	1															B47F56_Leaf							0	0	1
contig_100572	1142	G	A	contig_100572_1142_G_A	1															B47F56_Leaf							0	0	1
contig_100574	1762	A	G	contig_100574_1762_A_G	3							F56_ES	F56_Flower			F56_PES											0	3	0
contig_100574	396	C	T	contig_100574_396_C_T	3							F56_ES	F56_Flower	F56_Leaf													0	3	0
contig_100574	2435	G	T	contig_100574_2435_G_T	3		B47_Flower					F56_ES		F56_Leaf													1	2	0
contig_100574	832	A	T	contig_100574_832_A_T	2								F56_Flower	F56_Leaf													0	2	0
contig_100574	829	T	C	contig_100574_829_T_C	2								F56_Flower	F56_Leaf													0	2	0
contig_100574	1498	G	C	contig_100574_1498_G_C	2							F56_ES		F56_Leaf													0	2	0
contig_100574	2324	A	C	contig_100574_2324_A_C	2							F56_ES	F56_Flower														0	2	0
contig_100574	1990	G	A	contig_100574_1990_G_A	2							F56_ES	F56_Flower														0	2	0
contig_100574	2383	A	T	contig_100574_2383_A_T	4		B47_Flower	B47_Leaf								F56_PES		B47F56_ES									2	1	1
contig_100574	2146	A	G	contig_100574_2146_A_G	4		B47_Flower	B47_Leaf								F56_PES		B47F56_ES									2	1	1
contig_100574	1129	T	C	contig_100574_1129_T_C	3	B47_ES	B47_Flower							F56_Leaf													2	1	0
contig_100574	2347	G	A	contig_100574_2347_G_A	5			B47_Leaf								F56_PES		B47F56_ES	B47F56_Flower			B47F56_PES					1	1	3
contig_100574	1935	A	T	contig_100574_1935_A_T	5			B47_Leaf								F56_PES		B47F56_ES	B47F56_Flower			B47F56_PES					1	1	3
contig_100574	1909	A	G	contig_100574_1909_A_G	5			B47_Leaf								F56_PES		B47F56_ES	B47F56_Flower			B47F56_PES					1	1	3
contig_100574	1204	T	G	contig_100574_1204_T_G	4	B47_ES								F56_Leaf					B47F56_Flower			B47F56_PES					1	1	2
contig_100574	1843	G	A	contig_100574_1843_G_A	4											F56_PES		B47F56_ES	B47F56_Flower			B47F56_PES					0	1	3
contig_100574	1825	T	C	contig_100574_1825_T_C	4											F56_PES		B47F56_ES	B47F56_Flower			B47F56_PES					0	1	3
contig_100574	2387	T	G	contig_100574_2387_T_G	2											F56_PES		B47F56_ES									0	1	1
contig_100574	819	G	A	contig_100574_819_G_A	1								F56_Flower														0	1	0
contig_100574	809	G	A	contig_100574_809_G_A	1								F56_Flower														0	1	0
contig_100574	1257	G	A	contig_100574_1257_G_A	1								F56_Flower														0	1	0
contig_100574	1168	C	A	contig_100574_1168_C_A	1								F56_Flower														0	1	0
contig_100574	757	C	A	contig_100574_757_C_A	1							F56_ES															0	1	0
contig_100574	748	C	T	contig_100574_748_C_T	1							F56_ES															0	1	0
contig_100574	544	A	T	contig_100574_544_A_T	3	B47_ES	B47_Flower	B47_Leaf																			3	0	0
contig_100574	415	C	T	contig_100574_415_C_T	3	B47_ES	B47_Flower	B47_Leaf																			3	0	0
contig_100574	2412	A	T	contig_100574_2412_A_T	3	B47_ES	B47_Flower	B47_Leaf																			3	0	0
contig_100574	1648	T	C	contig_100574_1648_T_C	3	B47_ES	B47_Flower	B47_Leaf																			3	0	0
contig_100574	1438	C	T	contig_100574_1438_C_T	3	B47_ES	B47_Flower	B47_Leaf																			3	0	0
contig_100574	1317	A	G	contig_100574_1317_A_G	3	B47_ES	B47_Flower	B47_Leaf																			3	0	0
contig_100574	1261	A	T	contig_100574_1261_A_T	3	B47_ES	B47_Flower	B47_Leaf																			3	0	0
contig_100574	417	C	T	contig_100574_417_C_T	2	B47_ES	B47_Flower																				2	0	0
contig_100574	2170	G	A	contig_100574_2170_G_A	2	B47_ES	B47_Flower																				2	0	0
contig_100574	1598	G	A	contig_100574_1598_G_A	2	B47_ES	B47_Flower																				2	0	0
contig_100574	1200	G	T	contig_100574_1200_G_T	2	B47_ES	B47_Flower																				2	0	0
contig_100574	1138	G	A	contig_100574_1138_G_A	4	B47_ES													B47F56_Flower	B47F56_Leaf		B47F56_PES					1	0	3
contig_100574	2245	G	A	contig_100574_2245_G_A	4			B47_Leaf										B47F56_ES	B47F56_Flower			B47F56_PES					1	0	3
contig_100574	2116	G	C	contig_100574_2116_G_C	4			B47_Leaf										B47F56_ES	B47F56_Flower			B47F56_PES					1	0	3
contig_100574	2107	C	G	contig_100574_2107_C_G	4			B47_Leaf										B47F56_ES	B47F56_Flower			B47F56_PES					1	0	3
contig_100574	2098	T	A	contig_100574_2098_T_A	4			B47_Leaf										B47F56_ES	B47F56_Flower			B47F56_PES					1	0	3
contig_100574	2017	G	A	contig_100574_2017_G_A	4			B47_Leaf										B47F56_ES	B47F56_Flower			B47F56_PES					1	0	3
contig_100574	1993	C	T	contig_100574_1993_C_T	4			B47_Leaf										B47F56_ES	B47F56_Flower			B47F56_PES					1	0	3
contig_100574	1898	T	C	contig_100574_1898_T_C	4			B47_Leaf										B47F56_ES	B47F56_Flower			B47F56_PES					1	0	3
contig_100574	2194	C	T	contig_100574_2194_C_T	2		B47_Flower											B47F56_ES									1	0	1
contig_100574	2387	T	G,A	contig_100574_2387_T_G,A	1			B47_Leaf																			1	0	0
contig_100574	2387	T	A,G	contig_100574_2387_T_A,G	1		B47_Flower																				1	0	0
contig_100574	395	C	T	contig_100574_395_C_T	1	B47_ES																					1	0	0
contig_100574	934	A	G	contig_100574_934_A_G	4													B47F56_ES	B47F56_Flower	B47F56_Leaf		B47F56_PES					0	0	4
contig_100574	926	C	T	contig_100574_926_C_T	4													B47F56_ES	B47F56_Flower	B47F56_Leaf		B47F56_PES					0	0	4
contig_100574	504	A	T	contig_100574_504_A_T	4													B47F56_ES	B47F56_Flower	B47F56_Leaf		B47F56_PES					0	0	4
[truncated: 108,242 more rows]
