# Supplementary material for: The Medicago sativa gene index 1.2: a web-accessible gene expression atlas for investigating expression differences between Medicago sativa subspecies
Source: BMC Genomics. 2015 Jul 7;16(1):502. doi: 10.1186/s12864-015-1718-7 (PMC4492073; doi:10.1186/s12864-015-1718-7)
Supplement: Additional file 11: — M. sativa ssp. sativa (B47) specific transcripts. [file 12864_2015_1718_MOESM11_ESM.xlsx]

## Sheet: ORourke_AddFile11_B47_Specific
ContigID	ContigID	ContigLength	B47_ES_AvRPKM	B47_Flower_AvRPKM	B47_Leaf_AvRPKM	B47_Nodule_AvRPKM	B47_PES_AvRPKM	B47_Root_AvRPKM	F56_ES_AvRPKM	F56_Flower_AvRPKM	F56_Leaf_AvRPKM	F56_Nodule_AvRPKM	F56_PES_AvRPKM	F56_Root_AvRPKM	TopAngiospermHit	TopAngiospermHitEvalue	TopAngiospermHitCoverage	Arabidopsis_BLASTX_TopHit	Arabidopsis_BLASTX_E-value	Arabidopsis_Annotation	UniprotID_BLASTX_TopHit	Uniprot_Evalue	Uniprot_%ID	Uniprot_desc	AtID_for_GO	At_BP_GOID	BP_GODescription	At_MF_GOID	MF_GODescription
contig_36327	contig_36327	402	1	1	1	2	1	2	0	0	0	0	0	0	Medtr5g056160.1	0	29	AT4G21585.1	0	ENDO4 | endonuclease 4 |	F4JJL0	0	58	ENDO4_ARATH Endonuclease 4 OS=Arabidopsis thaliana GN=ENDO4 PE=3 SV=1	AT4G21585	GO:0006308	DNA_catabolic_process	GO:0003676 GO:0004519 GO:0016788	endonuclease_activity hydrolase_activity,_acting_on_ester_bonds nucleic_acid_binding
contig_31777	contig_31777	290	6	13	1	2	2	5	0	0	0	0	0	0	Medtr3g088230.1	0	21
contig_4145	contig_4145	868	1	1	1	1	1	1	0	0	0	0	0	0	Medtr2g104430.1	0	38	AT1G15780.1	0	unknown protein; BEST Arabidopsis thaliana protein match is: unknown protein (TAIR:AT2G10440.1); Has 103701 B	F4I171	0	50	MD15A_ARATH Mediator of RNA polymerase II transcription subunit 15a OS=Arabidopsis thaliana GN=MED15A PE=1 SV=1	AT1G15780	GO:0001676 GO:0002213 GO:0006633 GO:0009751	defense_response_to_insect fatty_acid_biosynthetic_process long-chain_fatty_acid_metabolic_process response_to_salicylic_acid_stimulus
contig_25705	contig_25705	413	1	1	1	1	1	1	0	0	0	0	0	0
contig_98071	contig_98071	1060	1	1	1	2	1	2	0	0	0	0	0	0	Medtr7g029095.1	0	67	AT5G14140.1	0	zinc ion binding;nucleic acid binding;zinc ion binding	Q7ZZ00	0	37	ZN511_DANRE Zinc finger protein 511 OS=Danio rerio GN=znf511 PE=2 SV=1	AT5G14140	GO:0008150	biological_process	GO:0003676 GO:0008270	nucleic_acid_binding zinc_ion_binding
contig_22609	contig_22609	802	1	1	1	1	1	1	0	0	0	0	0	0
contig_6697	contig_6697	1243	2	1	1	1	1	1	0	0	0	0	0	0	Medtr6g477680.1	0	12	AT2G31270.1	0	ATCDT1A, CDT1A, CDT1 | homolog of yeast CDT1 A |					AT2G31270	GO:0006084 GO:0006260 GO:0006261 GO:0006270 GO:0006275 GO:0006342 GO:0009658 GO:0009909 GO:0010389 GO:0016458 GO:0016572 GO:0034968 GO:0048229 GO:0051276 GO:0051567 GO:0051726	DNA-dependent_DNA_replication DNA_replication DNA_replication_initiation acetyl-CoA_metabolic_process chloroplast_organization chromatin_silencing chromosome_organization gametophyte_development gene_silencing histone_H3-K9_methylation histone_lysine_methylation histone_phosphorylation regulation_of_DNA_replication regulation_of_G2/M_transition_of_mitotic_cell_cycle regulation_of_cell_cycle regul…	GO:0004693 GO:0005515 GO:0019901 GO:0070182	DNA_polymerase_binding cyclin-dependent_protein_serine/threonine_kinase_activity protein_binding protein_kinase_binding
contig_47735	contig_47735	915	2	2	2	1	1	2	0	0	0	0	0	0
contig_26442	contig_26442	294	2	1	1	1	1	2	0	0	0	0	0	0	Medtr6g015455.1	0	6
contig_18568	contig_18568	1690	2	2	3	1	2	2	0	0	0	0	0	0	Medtr8g057120.1	0	43
contig_12195	contig_12195	674	1	1	1	2	1	1	0	0	0	0	0	0	Medtr6g060670.3	0	39	AT4G25320.1	0	AT hook motif DNA-binding family protein					AT4G25320	GO:0010089	xylem_development	GO:0005515	protein_binding
contig_40260	contig_40260	436	2	2	1	1	1	2	0	0	0	0	0	0
contig_14308	contig_14308	655	2	1	2	1	1	1	0	0	0	0	0	0
contig_30291	contig_30291	1019	1	2	1	1	1	1	0	0	0	0	0	0	Medtr8g100045.1	0	1
contig_44681	contig_44681	845	1	2	2	1	1	1	0	0	0	0	0	0
contig_14166	contig_14166	3984	2	2	1	1	1	1	0	0	0	0	0	0	Medtr2g037690.1	0	35	AT5G41750.2	0	Disease resistance protein (TIR-NBS-LRR class) family	Q40392	0	33	TMVRN_NICGU TMV resistance protein N OS=Nicotiana glutinosa GN=N PE=1 SV=1	AT5G41750	GO:0006952 GO:0007165	defense_response signal_transduction	GO:0000166 GO:0017111 GO:0043531	ADP_binding nucleoside-triphosphatase_activity nucleotide_binding
contig_25061	contig_25061	492	3	2	2	2	2	3	0	0	0	0	0	0	Glyma.13G211500.1	0	11	AT5G18940.2	0	Mo25 family protein					AT5G18940	GO:0008150	biological_process
contig_17148	contig_17148	1367	2	2	2	1	2	3	0	0	0	0	0	0	Medtr7g105640.1	0	29	AT5G06260.1	0	TLD-domain containing nucleolar protein					AT5G06260	GO:0006499	N-terminal_protein_myristoylation	GO:0005509	calcium_ion_binding
contig_2125	contig_2125	1447	1	1	1	1	1	2	0	0	0	0	0	0	Medtr8g083100.1	0	33	AT4G13980.1	0	AT-HSFA5, HSFA5 | winged-helix DNA-binding transcription factor family protein |	Q94BZ5	0	42	HSFA5_ARATH Heat stress transcription factor A-5 OS=Arabidopsis thaliana GN=HSFA5 PE=2 SV=1	AT4G13980	GO:0000956 GO:0006355	nuclear-transcribed_mRNA_catabolic_process regulation_of_transcription,_DNA-dependent	GO:0003677 GO:0003700 GO:0043565	DNA_binding sequence-specific_DNA_binding sequence-specific_DNA_binding_transcription_factor_activity
contig_49255	contig_49255	744	1	1	1	1	1	1	0	0	0	0	0	0
contig_27945	contig_27945	539	1	1	2	1	1	1	0	0	0	0	0	0	Medtr2g039090.1	0	6
contig_1031	contig_1031	2573	3	1	1	1	2	2	0	0	0	0	0	0	Medtr0032s0030.1	0	80
contig_17693	contig_17693	1421	1	1	1	1	1	1	0	0	0	0	0	0	Medtr5g047620.1	0	16				Q7LBC6	0	47	KDM3B_HUMAN Lysine-specific demethylase 3B OS=Homo sapiens GN=KDM3B PE=1 SV=2
contig_29625	contig_29625	902	3	2	1	2	2	2	0	0	0	0	0	0	Medtr2g032550.1	0	43	AT3G12580.1	0	HSP70, ATHSP70 | heat shock protein 70 |	P09189	0	52	HSP7C_PETHY Heat shock cognate 70 kDa protein OS=Petunia hybrida GN=HSP70 PE=2 SV=1	AT3G12580	GO:0006457 GO:0009266 GO:0009408 GO:0009615 GO:0009617 GO:0009644 GO:0016567 GO:0034976 GO:0042542 GO:0046686	protein_folding protein_ubiquitination response_to_bacterium response_to_cadmium_ion response_to_endoplasmic_reticulum_stress response_to_heat response_to_high_light_intensity response_to_hydrogen_peroxide response_to_temperature_stimulus response_to_virus	GO:0005524 GO:0031625	ATP_binding ubiquitin_protein_ligase_binding
contig_3180	contig_3180	662	3	2	2	4	5	1	0	0	0	0	0	0	Medtr2g094300.1	0	98	AT3G53430.1	0	Ribosomal protein L11 family protein	Q9FF52	0	79	RL123_ARATH 60S ribosomal protein L12-3 OS=Arabidopsis thaliana GN=RPL12C PE=2 SV=1	AT3G53430	GO:0001510 GO:0006412 GO:0042254	RNA_methylation ribosome_biogenesis translation	GO:0003735 GO:0005515	protein_binding structural_constituent_of_ribosome
contig_7600	contig_7600	856	2	1	1	1	1	1	0	0	0	0	0	0	Medtr2g021040.1	0	13	AT5G18940.2	0	Mo25 family protein					AT5G18940	GO:0008150	biological_process
contig_49282	contig_49282	549	2	4	3	2	4	6	0	0	0	0	0	0	Medtr2g092930.1	0	12	AT1G53310.3	0	ATPPC1, PEPC1, ATPEPC1, PPC1 | phosphoenolpyruvate carboxylase 1 |	Q02909	0	78	CAPP1_SOYBN Phosphoenolpyruvate carboxylase, housekeeping isozyme OS=Glycine max GN=PPC16 PE=1 SV=1	AT1G53310	GO:0006096 GO:0006099 GO:0006833 GO:0006972 GO:0007030 GO:0009266 GO:0009651 GO:0009744 GO:0009749 GO:0009750 GO:0015977 GO:0016036 GO:0046686 GO:0051262	Golgi_organization carbon_fixation cellular_response_to_phosphate_starvation glycolysis hyperosmotic_response protein_tetramerization response_to_cadmium_ion response_to_fructose_stimulus response_to_glucose_stimulus response_to_salt_stress response_to_sucrose_stimulus response_to_temperature_stimulus tricarboxylic_acid_cycle water_transport	GO:0003824 GO:0005515 GO:0008964	catalytic_activity phosphoenolpyruvate_carboxylase_activity protein_binding
contig_17128	contig_17128	2107	2	2	2	2	1	2	0	0	0	0	0	0	Medtr1g040100.1	0	24
contig_3194	contig_3194	318	2	1	1	1	1	1	0	0	0	0	0	0
contig_26332	contig_26332	640	2	1	1	1	1	1	0	0	0	0	0	0
contig_45015	contig_45015	1343	1	1	1	1	1	1	0	0	0	0	0	0	Medtr3g029640.1	0	37	AT2G17030.1	0	F-box family protein with a domain of unknown function (DUF295)	Q3EBZ2	0	29	SKI23_ARATH F-box protein SKIP23 OS=Arabidopsis thaliana GN=SKIP23 PE=1 SV=1	AT2G17030	GO:0008150	biological_process	GO:0003674	molecular_function
contig_45032	contig_45032	738	1	1	2	1	2	1	0	0	0	0	0	0
contig_32285	contig_32285	479	2	2	1	1	1	1	0	0	0	0	0	0
contig_18900	contig_18900	1502	3	2	2	1	1	5	0	0	0	0	0	0	Medtr6g088270.1	0	9	AT4G29060.2	0	emb2726 | elongation factor Ts family protein |	Q45388	0	50	TEX_BORPE Protein tex OS=Bordetella pertussis (strain Tohama I / ATCC BAA-589 / NCTC 13251) GN=tex PE=4 SV=2	AT4G29060	GO:0006414 GO:0009793 GO:0009902 GO:0010027 GO:0016117 GO:0019288 GO:0034660 GO:0042744 GO:0046686	carotenoid_biosynthetic_process chloroplast_relocation embryo_development_ending_in_seed_dormancy hydrogen_peroxide_catabolic_process isopentenyl_diphosphate_biosynthetic_process,_mevalonate-independent_pathway ncRNA_metabolic_process response_to_cadmium_ion thylakoid_membrane_organization translational_elongation	GO:0003723 GO:0003746	RNA_binding translation_elongation_factor_activity
contig_16098	contig_16098	774	3	5	4	3	3	5	0	0	0	0	0	0	Medtr3g008580.1	0	15	AT4G25240.1	0	SKS1 | SKU5 similar 1 |	Q8VXX5	0	80	SKS1_ARATH Monocopper oxidase-like protein SKS1 OS=Arabidopsis thaliana GN=SKS1 PE=1 SV=1	AT4G25240	GO:0009165 GO:0055114	nucleotide_biosynthetic_process oxidation-reduction_process	GO:0005507 GO:0016491	copper_ion_binding oxidoreductase_activity
contig_21893	contig_21893	801	2	1	1	1	2	2	0	0	0	0	0	0
contig_14462	contig_14462	812	2	2	1	1	2	2	0	0	0	0	0	0	Medtr7g083290.1	0	19
contig_41188	contig_41188	1477	2	1	1	1	1	2	0	0	0	0	0	0
contig_25921	contig_25921	1567	1	1	1	2	1	2	0	0	0	0	0	0
contig_50636	contig_50636	463	1	1	1	1	1	1	0	0	0	0	0	0
contig_14654	contig_14654	595	2	1	1	2	2	1	0	0	0	0	0	0
contig_24152	contig_24152	738	1	1	1	1	1	1	0	0	0	0	0	0
contig_42768	contig_42768	259	4	1	3	2	2	1	0	0	0	0	0	0
contig_41679	contig_41679	140	1	1	2	5	1	2	0	0	0	0	0	0	Medtr2g095940.2	0	11
contig_45034	contig_45034	1280	2	1	1	1	2	1	0	0	0	0	0	0	Medtr4g123670.1	0	5
contig_19525	contig_19525	1485	1	1	2	1	1	1	0	0	0	0	0	0	Medtr7g050405.1	0	26
contig_92872	contig_92872	396	1	2	1	4	1	2	0	0	0	0	0	0
contig_14635	contig_14635	585	1	3	1	1	1	1	0	0	0	0	0	0
contig_28728	contig_28728	1143	5	7	4	6	5	6	0	0	0	0	0	0
contig_92776	contig_92776	318	3	6	8	2	2	5	0	0	0	0	0	0	Medtr5g024780.2	0	3
contig_47544	contig_47544	724	4	4	2	2	2	2	0	0	0	0	0	0	Medtr7g114090.1	0	22
contig_1334	contig_1334	1099	2	1	1	1	1	1	0	0	0	0	0	0							Q94KL5	0	53	BLH4_ARATH BEL1-like homeodomain protein 4 OS=Arabidopsis thaliana GN=BLH4 PE=2 SV=2
contig_20803	contig_20803	968	1	1	1	1	1	1	0	0	0	0	0	0	Medtr7g086460.1	0	23	AT1G28760.1	0	Uncharacterized conserved protein (DUF2215)					AT1G28760
contig_6780	contig_6780	345	3	3	2	3	2	2	0	0	0	0	0	0
contig_31555	contig_31555	222	2	2	1	3	1	1	0	0	0	0	0	0
contig_35716	contig_35716	486	2	2	2	2	1	1	0	0	0	0	0	0
contig_93911	contig_93911	878	2	1	1	1	1	1	0	0	0	0	0	0	Medtr1g105785.1	0	8
contig_32303	contig_32303	187	7	3	2	7	2	7	0	0	0	0	0	0	Medtr4g094598.1	0	14
contig_7218	contig_7218	503	6	2	4	4	3	5	0	0	0	0	0	0	Medtr8g042355.1	0	20
contig_38983	contig_38983	429	4	2	2	11	3	4	0	0	0	0	0	0
contig_21356	contig_21356	171	4	3	3	4	2	3	0	0	0	0	0	0
contig_31761	contig_31761	434	4	4	2	3	2	3	0	0	0	0	0	0	Medtr7g029075.1	0	9
contig_93221	contig_93221	928	1	1	1	7	1	3	0	0	0	0	0	0
contig_12848	contig_12848	4430	1	1	1	1	2	2	0	0	0	0	0	0	Medtr2g083650.1	0	72	AT5G17680.1	0	disease resistance protein (TIR-NBS-LRR class), putative	Q40392	0	33	TMVRN_NICGU TMV resistance protein N OS=Nicotiana glutinosa GN=N PE=1 SV=1	AT5G17680	GO:0006952 GO:0007165	defense_response signal_transduction	GO:0043531	ADP_binding
contig_36325	contig_36325	231	2	1	2	2	1	2	0	0	0	0	0	0	Medtr2g021260.1	0	10	AT4G14290.1	0	alpha/beta-Hydrolases superfamily protein					AT4G14290	GO:0010228 GO:0016926 GO:0050665	hydrogen_peroxide_biosynthetic_process protein_desumoylation vegetative_to_reproductive_phase_transition_of_meristem
contig_21198	contig_21198	827	2	2	1	3	2	2	0	0	0	0	0	0
contig_10232	contig_10232	1469	1	1	1	5	1	2	0	0	0	0	0	0	Medtr3g006280.1	0	5
contig_26685	contig_26685	323	2	1	2	3	1	1	0	0	0	0	0	0
contig_25232	contig_25232	506	3	2	2	2	2	2	0	0	0	0	0	0
contig_95688	contig_95688	3577	2	2	2	2	1	2	0	0	0	0	0	0	Medtr7g112040.1	0	38	AT2G47470.2	0	ATPDIL2-1, UNE5, MEE30, PDI11, ATPDI11 | thioredoxin family protein |	P38661	0	64	PDIA6_MEDSA Probable protein disulfide-isomerase A6 OS=Medicago sativa PE=1 SV=1	AT2G47470	GO:0006094 GO:0006096 GO:0006662 GO:0009553 GO:0009567 GO:0009627 GO:0009651 GO:0009793 GO:0034976 GO:0045454 GO:0046686 GO:0048868	cell_redox_homeostasis double_fertilization_forming_a_zygote_and_endosperm embryo_development_ending_in_seed_dormancy embryo_sac_development gluconeogenesis glycerol_ether_metabolic_process glycolysis pollen_tube_development response_to_cadmium_ion response_to_endoplasmic_reticulum_stress response_to_salt_stress systemic_acquired_resistance	GO:0003756 GO:0009055 GO:0015035 GO:0016853	electron_carrier_activity isomerase_activity protein_disulfide_isomerase_activity protein_disulfide_oxidoreductase_activity
contig_17147	contig_17147	1430	2	2	2	1	2	2	0	0	0	0	0	0	Medtr7g105640.1	0	44	AT5G06260.1	0	TLD-domain containing nucleolar protein					AT5G06260	GO:0006499	N-terminal_protein_myristoylation	GO:0005509	calcium_ion_binding
contig_2681	contig_2681	748	2	1	2	1	1	1	0	0	0	0	0	0
contig_29118	contig_29118	864	2	2	1	2	1	3	0	0	0	0	0	0	Glyma.03G028800.1	0	27	AT2G45240.1	0	MAP1A | methionine aminopeptidase 1A |	Q9SLN5	0	70	AMP1A_ARATH Methionine aminopeptidase 1A OS=Arabidopsis thaliana GN=MAP1A PE=2 SV=1	AT2G45240	GO:0006508 GO:0009987 GO:0010048 GO:0016485 GO:0031365 GO:0043481 GO:0048440	N-terminal_protein_amino_acid_modification anthocyanin_accumulation_in_tissues_in_response_to_UV_light carpel_development cellular_process protein_processing proteolysis vernalization_response	GO:0004177 GO:0008235 GO:0008270	aminopeptidase_activity metalloexopeptidase_activity zinc_ion_binding
contig_20398	contig_20398	850	1	2	1	1	1	2	0	0	0	0	0	0	Medtr7g029095.1	0	46	AT5G14140.1	0	zinc ion binding;nucleic acid binding;zinc ion binding	Q6P0X2	0	40	ZN511_MOUSE Zinc finger protein 511 OS=Mus musculus GN=Znf511 PE=2 SV=2	AT5G14140	GO:0008150	biological_process	GO:0003676 GO:0008270	nucleic_acid_binding zinc_ion_binding
contig_14000	contig_14000	966	2	2	1	1	2	2	0	0	0	0	0	0	Medtr7g056390.2	0	7
contig_11140	contig_11140	654	2	1	1	1	1	2	0	0	0	0	0	0
contig_17300	contig_17300	1711	1	1	1	2	1	2	0	0	0	0	0	0	Medtr5g087870.1	0	7	AT2G27040.2	0	AGO4 | Argonaute family protein |	Q9ZVD5	0	70	AGO4_ARATH Protein argonaute 4 OS=Arabidopsis thaliana GN=AGO4 PE=1 SV=2	AT2G27040	GO:0000023 GO:0000226 GO:0000278 GO:0000724 GO:0000911 GO:0006260 GO:0006261 GO:0006275 GO:0006306 GO:0006342 GO:0006346 GO:0007267 GO:0008283 GO:0009555 GO:0009616 GO:0009816 GO:0009855 GO:0009909 GO:0009965 GO:0010014 GO:0010073 GO:0010267 GO:0016246 GO:0016444 GO:0016458 GO:0016568 GO:0016569 GO:0016570 GO:0016572 GO:0019252 GO:0030422 GO:0031047 GO:0031048 GO:0034968 GO:0035196 GO:0043085 GO:…	DNA-dependent_DNA_replication DNA_methylation DNA_replication RNA_interference cell-cell_signaling cell_proliferation chromatin_modification chromatin_silencing chromatin_silencing_by_small_RNA covalent_chromatin_modification cytokinesis_by_cell_plate_formation defense_response_to_bacterium,_incompatible_interaction determination_of_bilateral_symmetry double-strand_break_repair_via_homologous_rec…	GO:0005515 GO:0035197	protein_binding siRNA_binding
contig_25639	contig_25639	1583	4	5	5	4	2	5	0	0	0	0	0	0	Medtr1g105785.1	0	7
contig_30553	contig_30553	1575	1	2	1	2	1	1	0	0	0	0	0	0	Medtr8g466240.1	0	48	AT1G73880.1	0	UGT89B1 | UDP-glucosyl transferase 89B1 |	Q9C9B0	0	40	U89B1_ARATH UDP-glycosyltransferase 89B1 OS=Arabidopsis thaliana GN=UGT89B1 PE=2 SV=2	AT1G73880	GO:0008152 GO:0009062	fatty_acid_catabolic_process metabolic_process	GO:0008194 GO:0016757 GO:0016758 GO:0035251 GO:0080043 GO:0080044 GO:0080046	UDP-glucosyltransferase_activity UDP-glycosyltransferase_activity quercetin_3-O-glucosyltransferase_activity quercetin_4'-O-glucosyltransferase_activity quercetin_7-O-glucosyltransferase_activity transferase_activity,_transferring_glycosyl_groups transferase_activity,_transferring_hexosyl_groups
contig_28981	contig_28981	1483	1	1	1	1	1	1	0	0	0	0	0	0	Medtr7g033945.1	0	95	AT3G58860.1	0	F-box/RNI-like superfamily protein	Q9FM94	0	29	FBD21_ARATH FBD-associated F-box protein At5g56370 OS=Arabidopsis thaliana GN=At5g56370 PE=2 SV=1	AT3G58860	GO:0008150	biological_process	GO:0003674	molecular_function
contig_19056	contig_19056	225	2	2	3	2	1	5	0	0	0	0	0	0
contig_11320	contig_11320	1147	2	1	1	2	1	4	0	0	0	0	0	0	Medtr4g073840.1	0	27				Q9SX38	0	30	DRL4_ARATH Putative disease resistance protein At1g50180 OS=Arabidopsis thaliana GN=At1g50180 PE=3 SV=2
contig_48080	contig_48080	1000	2	2	2	2	1	3	0	0	0	0	0	0	Medtr5g054680.1	0	9	AT1G25540.2	0	PFT1 | phytochrome and flowering time regulatory protein (PFT1)	Q7XYY2	0	94	MED25_ARATH Mediator of RNA polymerase II transcription subunit 25 OS=Arabidopsis thaliana GN=MED25 PE=1 SV=1	AT1G25540	GO:0009585 GO:0009867 GO:0009909 GO:0009911 GO:0010114 GO:0010218 GO:0031349 GO:0045893 GO:0050832	defense_response_to_fungus jasmonic_acid_mediated_signaling_pathway positive_regulation_of_defense_response positive_regulation_of_flower_development positive_regulation_of_transcription,_DNA-dependent red,_far-red_light_phototransduction regulation_of_flower_development response_to_far_red_light response_to_red_light	GO:0003677 GO:0003713 GO:0005515	DNA_binding protein_binding transcription_coactivator_activity
contig_15641	contig_15641	3768	1	1	2	1	3	2	0	0	0	0	0	0	mrna19691.1-v1.0-hybrid	0	59	AT4G23160.1	0	CRK8 | cysteine-rich RLK (RECEPTOR-like protein kinase) 8 |	P10978	0	56	POLX_TOBAC Retrovirus-related Pol polyprotein from transposon TNT 1-94 OS=Nicotiana tabacum PE=2 SV=1	AT4G23160	GO:0006468	protein_phosphorylation	GO:0004672 GO:0004674 GO:0004713 GO:0005524 GO:0016301 GO:0016772	ATP_binding kinase_activity protein_kinase_activity protein_serine/threonine_kinase_activity protein_tyrosine_kinase_activity transferase_activity,_transferring_phosphorus-containing_groups
contig_23516	contig_23516	546	2	1	1	1	1	2	0	0	0	0	0	0	Medtr7g071990.1	0	7	AT3G08840.1	0	D-alanine--D-alanine ligase family					AT3G08840			GO:0005524 GO:0008716 GO:0016874 GO:0046872	ATP_binding D-alanine-D-alanine_ligase_activity ligase_activity metal_ion_binding
contig_34931	contig_34931	1647	2	2	1	1	1	2	0	0	0	0	0	0
contig_13735	contig_13735	298	1	2	1	1	2	1	0	0	0	0	0	0
contig_976	contig_976	1578	1	1	1	1	1	1	0	0	0	0	0	0	Medtr0125s0060.1	0	99
contig_12284	contig_12284	578	1	1	1	1	1	1	0	0	0	0	0	0
contig_93237	contig_93237	403	4	3	3	4	3	4	0	0	0	0	0	0	Medtr6g013160.1	0	12
contig_31103	contig_31103	133	3	3	3	3	2	3	0	0	0	0	0	0	Medtr5g070080.1	0	8
contig_92324	contig_92324	1510	5	2	1	1	1	3	0	0	0	0	0	0	Medtr6g075030.1	0	20
contig_13778	contig_13778	434	2	3	2	1	2	2	0	0	0	0	0	0
contig_91835	contig_91835	2174	2	1	1	1	1	1	0	0	0	0	0	0	Medtr6g072010.2	0	80	AT2G01900.1	0	DNAse I-like superfamily protein	Q9LR47	0	43	IP5P3_ARATH Type I inositol 1,4,5-trisphosphate 5-phosphatase CVP2 OS=Arabidopsis thaliana GN=CVP2 PE=1 SV=2	AT2G01900	GO:0010413 GO:0045492 GO:0046854	glucuronoxylan_metabolic_process phosphatidylinositol_phosphorylation xylan_biosynthetic_process	GO:0016787	hydrolase_activity
contig_41861	contig_41861	603	1	1	1	1	1	1	0	0	0	0	0	0	Medtr1g041245.1	0	14
contig_28305	contig_28305	963	1	1	1	1	1	1	0	0	0	0	0	0	Medtr5g008690.1	0	3
contig_2624	contig_2624	848	1	1	1	1	1	1	0	0	0	0	0	0	Medtr3g114950.2	0	21
contig_17122	contig_17122	1289	10	8	5	14	8	30	0	0	0	0	0	0	Medtr8g096660.1	0	49
contig_24234	contig_24234	1435	5	9	4	7	4	7	0	0	0	0	0	0
contig_20912	contig_20912	437	1	1	1	5	1	5	0	0	0	0	0	0
contig_8328	contig_8328	1478	4	4	5	3	2	4	0	0	0	0	0	0	Glyma.06G243100.1	0	7	AT1G40087.1	0	Plant transposase (Ptta/En/Spm family)					AT1G40087	GO:0008150	biological_process	GO:0003674	molecular_function
contig_94971	contig_94971	1392	4	3	2	3	2	4	0	0	0	0	0	0	Medtr3g058160.3	0	7	AT1G79460.1	0	GA2, KS, ATKS, ATKS1, KS1 | Terpenoid cyclases/Protein prenyltransferases superfamily protein |	Q39548	0	57	KSB_CUCMA Ent-kaur-16-ene synthase, chloroplastic OS=Cucurbita maxima PE=1 SV=1	AT1G79460	GO:0008152 GO:0009686 GO:0009740 GO:0042546	cell_wall_biogenesis gibberellic_acid_mediated_signaling_pathway gibberellin_biosynthetic_process metabolic_process	GO:0000287 GO:0009899 GO:0010333 GO:0016829	ent-kaurene_synthase_activity lyase_activity magnesium_ion_binding terpene_synthase_activity
contig_8090	contig_8090	2190	2	4	3	2	1	3	0	0	0	0	0	0	Medtr3g093070.2	0	5
contig_94057	contig_94057	1340	2	4	3	3	3	2	0	0	0	0	0	0	Medtr7g053103.1	0	11	AT3G54850.1	0	ATPUB14, PUB14 | plant U-box 14 |					AT3G54850	GO:0016567 GO:0046777	protein_autophosphorylation protein_ubiquitination	GO:0004842 GO:0005515 GO:0019894 GO:0070696	kinesin_binding protein_binding transmembrane_receptor_protein_serine/threonine_kinase_binding ubiquitin-protein_ligase_activity
contig_23980	contig_23980	416	3	5	3	3	2	2	0	0	0	0	0	0
contig_96875	contig_96875	983	3	2	2	3	2	2	0	0	0	0	0	0	Medtr1g050478.1	0	31	AT1G80630.1	0	RNI-like superfamily protein	Q5BJ29	0	27	FBXL7_MOUSE F-box/LRR-repeat protein 7 OS=Mus musculus GN=Fbxl7 PE=1 SV=1	AT1G80630	GO:0008150	biological_process
contig_48297	contig_48297	1321	1	1	1	1	1	2	0	0	0	0	0	0
contig_92482	contig_92482	1681	2	2	1	1	1	2	0	0	0	0	0	0	Medtr1g008240.1	0	37	AT3G14460.1	0	LRR and NB-ARC domains-containing disease resistance protein	Q9LRR5	0	28	DRL21_ARATH Putative disease resistance protein At3g14460 OS=Arabidopsis thaliana GN=At3g14460 PE=3 SV=1	AT3G14460	GO:0006952	defense_response	GO:0043531	ADP_binding
contig_22065	contig_22065	1040	2	2	2	1	1	2	0	0	0	0	0	0
contig_8955	contig_8955	776	1	1	2	1	1	2	0	0	0	0	0	0	Medtr3g084720.1	0	19
contig_1948	contig_1948	1474	1	4	1	1	1	2	0	0	0	0	0	0	Medtr4g056200.1	0	73
contig_17954	contig_17954	2386	1	1	1	1	1	1	0	0	0	0	0	0	Medtr4g101245.1	0	53
contig_2338	contig_2338	1054	2	1	1	1	2	1	0	0	0	0	0	0	Medtr6g465600.1	0	35
contig_35777	contig_35777	627	1	1	1	1	1	1	0	0	0	0	0	0
contig_42612	contig_42612	353	1	1	1	1	1	1	0	0	0	0	0	0
contig_18636	contig_18636	2431	1	1	1	1	1	1	0	0	0	0	0	0
contig_2093	contig_2093	3182	1	2	1	1	1	1	0	0	0	0	0	0	Medtr6g007530.1	0	20
contig_31372	contig_31372	428	1	3	1	1	1	1	0	0	0	0	0	0	Medtr4g086760.1	0	8
contig_35916	contig_35916	234	7	17	2	4	6	24	0	0	0	0	0	0	Medtr3g028460.1	0	24
contig_2965	contig_2965	827	10	3	1	3	5	5	0	0	0	0	0	0
contig_13284	contig_13284	625	7	2	2	3	7	3	0	0	0	0	0	0
contig_21822	contig_21822	269	3	1	3	2	2	3	0	0	0	0	0	0	Medtr3g010620.1	0	8
contig_35139	contig_35139	821	3	2	4	4	4	3	0	0	0	0	0	0
contig_3086	contig_3086	1059	3	2	4	2	2	2	0	0	0	0	0	0	Glyma.01G134300.1	0	15
contig_1044	contig_1044	2150	5	2	2	1	2	2	0	0	0	0	0	0	Medtr1g054530.1	0	14
contig_8104	contig_8104	1692	3	2	8	2	2	2	0	0	0	0	0	0	Medtr0031s0130.1	0	72	AT1G40087.1	0	Plant transposase (Ptta/En/Spm family)					AT1G40087	GO:0008150	biological_process	GO:0003674	molecular_function
contig_25384	contig_25384	549	2	2	2	2	2	2	0	0	0	0	0	0
contig_5788	contig_5788	737	2	2	1	2	1	2	0	0	0	0	0	0
contig_764	contig_764	1234	3	2	2	2	2	2	0	0	0	0	0	0	Medtr5g089000.1	0	5	AT2G26780.1	0	ARM repeat superfamily protein					AT2G26780	GO:0008150	biological_process
contig_92539	contig_92539	1418	2	2	2	1	1	2	0	0	0	0	0	0	Medtr4g088855.1	0	15
contig_41189	contig_41189	1918	2	1	1	1	1	2	0	0	0	0	0	0	Medtr4g082325.1	0	6	AT1G14000.1	0	VIK | VH1-interacting kinase |					AT1G14000	GO:0000165 GO:0006468 GO:0006612 GO:0007154 GO:0007165 GO:0009409 GO:0009414 GO:0009723 GO:0009733 GO:0009734 GO:0009738 GO:0009742 GO:0009753 GO:0009862 GO:0009863 GO:0009867 GO:0009966 GO:0010305 GO:0010363 GO:0030968 GO:0031348 GO:0035556 GO:0042538 GO:0043069 GO:0050832	MAPK_cascade abscisic_acid_mediated_signaling_pathway auxin_mediated_signaling_pathway brassinosteroid_mediated_signaling_pathway cell_communication defense_response_to_fungus endoplasmic_reticulum_unfolded_protein_response hyperosmotic_salinity_response intracellular_signal_transduction jasmonic_acid_mediated_signaling_pathway leaf_vascular_tissue_pattern_formation negative_regulation_of_defense…	GO:0004672 GO:0004674 GO:0004712 GO:0005524 GO:0016772	ATP_binding protein_kinase_activity protein_serine/threonine/tyrosine_kinase_activity protein_serine/threonine_kinase_activity transferase_activity,_transferring_phosphorus-containing_groups
contig_6182	contig_6182	686	1	2	2	1	1	1	0	0	0	0	0	0
contig_93291	contig_93291	1263	1	1	1	1	1	1	0	0	0	0	0	0	Medtr3g110405.1	0	15	AT2G25880.1	0	AtAUR2, AUR2 | ataurora2 |	Q683C9	0	91	AUR2_ARATH Serine/threonine-protein kinase Aurora-2 OS=Arabidopsis thaliana GN=AUR2 PE=2 SV=2	AT2G25880	GO:0006342 GO:0006468 GO:0008283 GO:0010075 GO:0010103 GO:0016572 GO:0042127 GO:0051567	cell_proliferation chromatin_silencing histone_H3-K9_methylation histone_phosphorylation protein_phosphorylation regulation_of_cell_proliferation regulation_of_meristem_growth stomatal_complex_morphogenesis	GO:0004672 GO:0004674 GO:0004713 GO:0005524 GO:0016301 GO:0016772 GO:0035175	ATP_binding histone_kinase_activity_(H3-S10_specific) kinase_activity protein_kinase_activity protein_serine/threonine_kinase_activity protein_tyrosine_kinase_activity transferase_activity,_transferring_phosphorus-containing_groups
contig_25960	contig_25960	305	3	1	1	1	1	1	0	0	0	0	0	0
contig_103097	contig_103097	2056	1	1	1	1	1	1	0	0	0	0	0	0	Medtr1g106050.1	0	74
contig_53468	contig_53468	605	1	1	1	1	1	1	0	0	0	0	0	0
contig_29428	contig_29428	1285	1	1	1	1	1	1	0	0	0	0	0	0	Medtr7g076850.1	0	75
contig_44124	contig_44124	311	33	48	22	46	25	34	0	0	0	0	0	0
contig_45513	contig_45513	141	6	7	6	3	5	8	0	0	0	0	0	0
contig_21359	contig_21359	312	2	1	1	4	1	8	0	0	0	0	0	0
contig_49300	contig_49300	810	1	1	2	1	2	7	0	0	0	0	0	0	Medtr7g102330.1	0	40	AT2G36840.1	0	ACT-like superfamily protein					AT2G36840	GO:0000956 GO:0008152 GO:0009644 GO:0042542	metabolic_process nuclear-transcribed_mRNA_catabolic_process response_to_high_light_intensity response_to_hydrogen_peroxide	GO:0016597	amino_acid_binding
contig_24235	contig_24235	1439	5	7	4	6	4	6	0	0	0	0	0	0
contig_14621	contig_14621	806	5	6	5	5	5	6	0	0	0	0	0	0	Medtr4g117620.1	0	63
contig_112279	contig_112279	934	4	4	3	1	2	6	0	0	0	0	0	0	Medtr6g088245.1	0	9
contig_48378	contig_48378	2253	5	2	1	3	2	6	0	0	0	0	0	0	Medtr3g116255.1	0	14
contig_39489	contig_39489	1234	5	2	2	3	2	5	0	0	0	0	0	0	Medtr4g036240.1	0	23	AT2G05642.1	0	Nucleic acid-binding, OB-fold-like protein					AT2G05642	GO:0008150	biological_process	GO:0003674	molecular_function
contig_21437	contig_21437	1056	3	3	3	1	2	5	0	0	0	0	0	0
contig_12107	contig_12107	1315	5	1	1	3	3	4	0	0	0	0	0	0	Medtr2g028240.1	0	28	AT5G66500.1	0	Tetratricopeptide repeat (TPR)-like superfamily protein	Q9FJY9	0	48	PP448_ARATH Pentatricopeptide repeat-containing protein At5g66500, mitochondrial OS=Arabidopsis thaliana GN=PCMP-E38 PE=2 SV=1	AT5G66500	GO:0008150	biological_process	GO:0003674	molecular_function
contig_7434	contig_7434	3595	3	2	1	2	1	4	0	0	0	0	0	0	Medtr2g014490.2	0	12	AT1G28420.1	0	HB-1 | homeobox-1 |					AT1G28420	GO:0006355 GO:0009630 GO:0010228	gravitropism regulation_of_transcription,_DNA-dependent vegetative_to_reproductive_phase_transition_of_meristem	GO:0003700 GO:0005515	protein_binding sequence-specific_DNA_binding_transcription_factor_activity
contig_1735	contig_1735	960	3	2	1	2	2	4	0	0	0	0	0	0	Medtr7g091540.1	0	24
contig_31390	contig_31390	472	2	4	2	1	1	4	0	0	0	0	0	0	Medtr8g016650.1	0	4
contig_11215	contig_11215	1858	2	3	2	3	2	4	0	0	0	0	0	0	Medtr4g032580.1	0	37
contig_97790	contig_97790	1474	1	1	1	2	1	4	0	0	0	0	0	0	Medtr8g018270.1	0	15
contig_18235	contig_18235	691	2	2	1	1	2	3	0	0	0	0	0	0	Medtr4g027020.1	0	75				Q39224	0	53	SRG1_ARATH Protein SRG1 OS=Arabidopsis thaliana GN=SRG1 PE=2 SV=1
contig_94969	contig_94969	1180	2	2	1	1	1	3	0	0	0	0	0	0	Medtr4g105130.1	0	20
contig_40417	contig_40417	488	2	3	3	2	2	3	0	0	0	0	0	0
contig_10519	contig_10519	424	2	2	1	2	1	3	0	0	0	0	0	0
contig_10996	contig_10996	6038	1	2	1	1	1	3	0	0	0	0	0	0	Medtr0363s0030.1	0	85	AT5G17680.1	0	disease resistance protein (TIR-NBS-LRR class), putative	Q40392	0	37	TMVRN_NICGU TMV resistance protein N OS=Nicotiana glutinosa GN=N PE=1 SV=1	AT5G17680	GO:0006952 GO:0007165	defense_response signal_transduction	GO:0043531	ADP_binding
contig_41134	contig_41134	4474	1	2	1	1	1	3	0	0	0	0	0	0	Medtr0363s0030.1	0	85	AT5G17680.1	0	disease resistance protein (TIR-NBS-LRR class), putative	Q40392	0	37	TMVRN_NICGU TMV resistance protein N OS=Nicotiana glutinosa GN=N PE=1 SV=1	AT5G17680	GO:0006952 GO:0007165	defense_response signal_transduction	GO:0043531	ADP_binding
contig_21376	contig_21376	5891	4	4	1	1	3	3	0	0	0	0	0	0	Medtr1g090030.1	0	43
contig_49287	contig_49287	1608	2	2	2	1	2	3	0	0	0	0	0	0	Medtr6g015435.1	0	11
contig_12326	contig_12326	383	2	2	1	2	1	3	0	0	0	0	0	0	Medtr8g064380.1	0	47
contig_5755	contig_5755	896	3	1	1	1	1	3	0	0	0	0	0	0	Medtr6g015450.1	0	60
contig_8761	contig_8761	1136	1	1	1	1	1	3	0	0	0	0	0	0	Medtr6g015750.1	0	34	AT5G36930.1	0	Disease resistance protein (TIR-NBS-LRR class) family	Q40392	0	41	TMVRN_NICGU TMV resistance protein N OS=Nicotiana glutinosa GN=N PE=1 SV=1	AT5G36930	GO:0006952 GO:0007165	defense_response signal_transduction	GO:0043531	ADP_binding
contig_11917	contig_11917	735	5	1	1	1	4	2	0	0	0	0	0	0
contig_93701	contig_93701	2529	2	2	1	1	1	2	0	0	0	0	0	0
contig_99076	contig_99076	670	1	1	1	1	1	2	0	0	0	0	0	0
contig_3475	contig_3475	729	1	1	1	1	1	2	0	0	0	0	0	0
contig_8514	contig_8514	1251	2	2	2	1	1	2	0	0	0	0	0	0	Medtr1g041245.1	0	27	AT4G10400.2	0	F-box/RNI-like/FBD-like domains-containing protein	Q9SV82	0	30	FBD40_ARATH FBD-associated F-box protein At4g10400 OS=Arabidopsis thaliana GN=At4g10400 PE=2 SV=2	AT4G10400	GO:0008150	biological_process	GO:0003674	molecular_function
contig_42540	contig_42540	1079	1	5	1	1	1	2	0	0	0	0	0	0	Medtr7g032380.1	0	43	AT4G26340.1	0	F-box/RNI-like/FBD-like domains-containing protein	Q8H1R7	0	37	FDL27_ARATH F-box/FBD/LRR-repeat protein At4g26340 OS=Arabidopsis thaliana GN=At4g26340 PE=2 SV=1	AT4G26340	GO:0008150	biological_process	GO:0003674	molecular_function
contig_49154	contig_49154	350	1	1	1	1	1	2	0	0	0	0	0	0
contig_30633	contig_30633	1993	1	1	1	2	1	2	0	0	0	0	0	0	Medtr1g052715.1	0	32	AT3G51700.1	0	PIF1 helicase					AT3G51700	GO:0008150	biological_process	GO:0003674	molecular_function
contig_12232	contig_12232	759	2	1	1	1	1	2	0	0	0	0	0	0	Medtr4g074280.1	0	40	AT3G18630.1	0	ATUNG, UNG | uracil dna glycosylase |	B9KEK7	0	39	UNG_CAMLR Uracil-DNA glycosylase OS=Campylobacter lari (strain RM2100 / D67 / ATCC BAA-1060) GN=ung PE=3 SV=1	AT3G18630	GO:0006261 GO:0006281 GO:0006284	DNA-dependent_DNA_replication DNA_repair base-excision_repair	GO:0004844	uracil_DNA_N-glycosylase_activity
contig_42926	contig_42926	584	1	1	2	1	1	2	0	0	0	0	0	0	Medtr1g106770.1	0	24	AT4G33840.1	0	Glycosyl hydrolase family 10 protein					AT4G33840	GO:0005975	carbohydrate_metabolic_process	GO:0003824 GO:0004553 GO:0016798 GO:0043169	catalytic_activity cation_binding hydrolase_activity,_acting_on_glycosyl_bonds hydrolase_activity,_hydrolyzing_O-glycosyl_compounds
contig_49191	contig_49191	467	2	2	1	2	2	2	0	0	0	0	0	0
contig_23671	contig_23671	1074	3	1	2	1	2	2	0	0	0	0	0	0	Medtr2g438700.1	0	24	AT5G35830.1	0	Ankyrin repeat family protein					AT5G35830	GO:0008150	biological_process
contig_30503	contig_30503	480	3	2	3	1	2	2	0	0	0	0	0	0	Medtr4g068800.1	0	9
contig_28517	contig_28517	642	1	1	1	2	1	2	0	0	0	0	0	0	Aquca	0	3
contig_20141	contig_20141	703	3	2	1	1	1	2	0	0	0	0	0	0	Medtr8g030730.1	0	24	AT1G01690.1	0	ATPRD3, PRD3 | putative recombination initiation defects 3 |	Q75RY2	0	31	PAIR1_ORYSJ Protein PAIR1 OS=Oryza sativa subsp. japonica GN=PAIR1 PE=2 SV=1	AT1G01690	GO:0009553 GO:0009555 GO:0042138 GO:0051026	chiasma_assembly embryo_sac_development meiotic_DNA_double-strand_break_formation pollen_development	GO:0003674	molecular_function
contig_5443	contig_5443	1638	2	2	1	2	1	2	0	0	0	0	0	0	Medtr3g117085.1	0	83
contig_11608	contig_11608	360	1	1	1	1	1	2	0	0	0	0	0	0	Medtr3g050180.1	0	12
contig_6026	contig_6026	1130	2	2	1	1	1	2	0	0	0	0	0	0	PGSC0003DMT400036454	0	28
contig_7243	contig_7243	1059	2	2	1	1	1	2	0	0	0	0	0	0	Medtr7g033100.1	0	6
contig_50269	contig_50269	805	1	1	1	1	1	2	0	0	0	0	0	0	Glyma.07G222600.1	0	7	ATMG00710.1	0	ORF120 | Polynucleotidyl transferase, ribonuclease H-like superfamily protein |	P10978	0	48	POLX_TOBAC Retrovirus-related Pol polyprotein from transposon TNT 1-94 OS=Nicotiana tabacum PE=2 SV=1	ATMG00710	GO:0008150	biological_process	GO:0003676	nucleic_acid_binding
contig_6300	contig_6300	430	1	2	1	1	1	2	0	0	0	0	0	0	Medtr3g021340.1	0	2
contig_26494	contig_26494	279	2	1	2	2	1	2	0	0	0	0	0	0
contig_10958	contig_10958	546	1	1	1	2	1	2	0	0	0	0	0	0
contig_95180	contig_95180	982	1	1	1	1	1	1	0	0	0	0	0	0	Medtr1g082920.1	0	6	AT5G27550.1	0	P-loop containing nucleoside triphosphate hydrolases superfamily protein					AT5G27550	GO:0007018	microtubule-based_movement	GO:0003777 GO:0005524	ATP_binding microtubule_motor_activity
contig_8627	contig_8627	1138	2	2	4	2	1	1	0	0	0	0	0	0	Medtr4g128150.1	0	13
contig_44304	contig_44304	1444	1	1	1	2	1	1	0	0	0	0	0	0	Medtr1g067700.1	0	44	AT5G53070.1	0	Ribosomal protein L9/RNase H1	Q9SW11	0	48	PUB35_ARATH U-box domain-containing protein 35 OS=Arabidopsis thaliana GN=PUB35 PE=1 SV=2	AT5G53070	GO:0006412 GO:0042254	ribosome_biogenesis translation	GO:0003735	structural_constituent_of_ribosome
contig_35703	contig_35703	511	1	2	3	1	1	1	0	0	0	0	0	0	Medtr2g029990.1	0	11
contig_26252	contig_26252	679	1	1	1	1	1	1	0	0	0	0	0	0	Medtr6g072515.1	0	24
contig_45380	contig_45380	1282	1	1	1	1	1	1	0	0	0	0	0	0	Medtr8g095210.1	0	13	AT5G08630.1	0	DDT domain-containing protein					AT5G08630	GO:0008150	biological_process	GO:0003674	molecular_function
contig_9139	contig_9139	294	1	2	1	1	1	1	0	0	0	0	0	0	Medtr3g467360.2	0	13	AT5G14930.2	0	SAG101 | senescence-associated gene 101 |		0	40		AT5G14930	GO:0006629 GO:0007568 GO:0009627 GO:0009697 GO:0009863 GO:0010200 GO:0030968 GO:0031348 GO:0045087	aging endoplasmic_reticulum_unfolded_protein_response innate_immune_response lipid_metabolic_process negative_regulation_of_defense_response response_to_chitin salicylic_acid_biosynthetic_process salicylic_acid_mediated_signaling_pathway systemic_acquired_resistance	GO:0004091 GO:0004806	carboxylesterase_activity triglyceride_lipase_activity
contig_38787	contig_38787	862	1	1	1	4	1	1	0	0	0	0	0	0
contig_29729	contig_29729	800	1	1	1	1	1	1	0	0	0	0	0	0	Medtr5g053590.1	0	15
contig_1755	contig_1755	3561	2	1	1	1	1	1	0	0	0	0	0	0	Medtr2g037690.1	0	35	AT5G17680.1	0	disease resistance protein (TIR-NBS-LRR class), putative	Q40392	0	34	TMVRN_NICGU TMV resistance protein N OS=Nicotiana glutinosa GN=N PE=1 SV=1	AT5G17680	GO:0006952 GO:0007165	defense_response signal_transduction	GO:0043531	ADP_binding
contig_30543	contig_30543	577	1	1	1	1	1	1	0	0	0	0	0	0	Medtr5g009080.1	0	9	AT1G50420.1	0	SCL3, SCL-3 | scarecrow-like 3 |	Q9LPR8	0	76	SCL3_ARATH Scarecrow-like protein 3 OS=Arabidopsis thaliana GN=SCL3 PE=2 SV=1	AT1G50420	GO:0006355 GO:0009739	regulation_of_transcription,_DNA-dependent response_to_gibberellin_stimulus	GO:0003700	sequence-specific_DNA_binding_transcription_factor_activity
contig_18332	contig_18332	4272	1	1	1	1	1	1	0	0	0	0	0	0	Medtr8g040560.1	0	7	AT3G12280.2	0	RBR1 | retinoblastoma-related 1 |	A9UL14	0	93	RBR_MEDSA Retinoblastoma-related protein OS=Medicago sativa GN=RBR PE=2 SV=1	AT3G12280	GO:0000082 GO:0001558 GO:0001708 GO:0006261 GO:0006349 GO:0008356 GO:0009553 GO:0009555 GO:0009567 GO:0009960 GO:0010090 GO:0022619 GO:0032875 GO:0042023 GO:0048366 GO:0051302 GO:0051726 GO:0051783 GO:2000036	DNA-dependent_DNA_replication DNA_endoreduplication G1/S_transition_of_mitotic_cell_cycle asymmetric_cell_division cell_fate_specification double_fertilization_forming_a_zygote_and_endosperm embryo_sac_development endosperm_development generative_cell_differentiation leaf_development pollen_development regulation_of_DNA_endoreduplication regulation_of_cell_cycle regulation_of_cell_division regula…	GO:0003677 GO:0005515 GO:0008134	DNA_binding protein_binding transcription_factor_binding
contig_44137	contig_44137	1816	2	1	1	1	1	1	0	0	0	0	0	0	Medtr4g032585.1	0	25
contig_20386	contig_20386	1400	1	1	1	1	1	1	0	0	0	0	0	0	Medtr5g093790.1	0	24
contig_24108	contig_24108	306	2	1	2	1	1	1	0	0	0	0	0	0
contig_30345	contig_30345	1577	1	1	1	1	1	1	0	0	0	0	0	0	Medtr7g015800.1	0	24	AT5G38990.1	0	Malectin/receptor-like protein kinase family protein	Q9FID8	0	40	Y5900_ARATH Putative receptor-like protein kinase At5g39000 OS=Arabidopsis thaliana GN=At5g39000 PE=3 SV=1	AT5G38990	GO:0006468	protein_phosphorylation	GO:0004672 GO:0004674 GO:0005524 GO:0016301 GO:0016772	ATP_binding kinase_activity protein_kinase_activity protein_serine/threonine_kinase_activity transferase_activity,_transferring_phosphorus-containing_groups
contig_8913	contig_8913	1296	2	1	1	1	1	1	0	0	0	0	0	0
contig_5809	contig_5809	419	2	2	1	1	1	1	0	0	0	0	0	0
contig_12809	contig_12809	1613	1	2	1	1	1	1	0	0	0	0	0	0	Medtr1g040100.1	0	31
contig_34711	contig_34711	881	1	1	1	1	1	1	0	0	0	0	0	0	Medtr0003s0290.1	0	11
contig_18667	contig_18667	715	1	1	1	2	1	2	0	0	0	0	0	0	Medtr4g074280.1	0	19	AT3G18630.1	0	ATUNG, UNG | uracil dna glycosylase |	B9KEK7	0	38	UNG_CAMLR Uracil-DNA glycosylase OS=Campylobacter lari (strain RM2100 / D67 / ATCC BAA-1060) GN=ung PE=3 SV=1	AT3G18630	GO:0006261 GO:0006281 GO:0006284	DNA-dependent_DNA_replication DNA_repair base-excision_repair	GO:0004844	uracil_DNA_N-glycosylase_activity
contig_30544	contig_30544	571	1	3	2	1	1	1	0	0	0	0	0	0
contig_92761	contig_92761	1367	2	1	2	2	1	1	0	0	0	0	0	0
contig_94413	contig_94413	769	2	1	3	2	1	3	0	0	0	0	0	0	Medtr6g073570.1	0	39	AT2G05642.1	0	Nucleic acid-binding, OB-fold-like protein					AT2G05642	GO:0008150	biological_process	GO:0003674	molecular_function
contig_31268	contig_31268	382	2	2	1	3	1	1	0	0	0	0	0	0
contig_43980	contig_43980	983	3	1	1	2	2	2	0	0	0	0	0	0	Medtr4g125750.1	0	29
contig_49388	contig_49388	824	2	1	1	2	1	2	0	0	0	0	0	0	mrna25324.1-v1.0-hybrid	0	14				P08770	0	28	TRA1_MAIZE Putative AC transposase OS=Zea mays PE=2 SV=2
contig_45097	contig_45097	868	4	5	6	4	3	5	0	0	0	0	0	0	Medtr5g061300.1	0	25	AT1G40087.1	0	Plant transposase (Ptta/En/Spm family)					AT1G40087	GO:0008150	biological_process	GO:0003674	molecular_function
contig_36493	contig_36493	161	1	2	2	2	1	4	0	0	0	0	0	0	PGSC0003DMT400036446	0	2
contig_26659	contig_26659	156	3	3	1	1	1	4	0	0	0	0	0	0	Medtr6g090515.2	0	10
contig_18642	contig_18642	840	2	2	1	2	1	3	0	0	0	0	0	0
contig_4077	contig_4077	405	2	1	1	1	1	2	0	0	0	0	0	0	Medtr2g018760.1	0	35
contig_111902	contig_111902	766	2	2	1	1	1	1	0	0	0	0	0	0	Medtr8g031480.1	0	7	AT1G01770.1	0	unknown protein; CONTAINS InterPro DOMAIN/s: Protein of unknown function DUF1446 (InterPro:IPR010839); Has 15					AT1G01770	GO:0008150	biological_process
contig_37529	contig_37529	172	131	88	66	82	27	96	0	0	0	0	0	0
contig_41505	contig_41505	216	3	3	2	2	2	3	0	0	0	0	0	0
contig_44278	contig_44278	828	2	3	2	2	2	3	0	0	0	0	0	0	Medtr2g037270.1	0	15
contig_9952	contig_9952	954	8	6	7	5	5	4	0	0	0	0	0	0
contig_36443	contig_36443	175	1	2	2	5	1	3	0	0	0	0	0	0	Medtr1g048370.1	0	7
contig_14266	contig_14266	616	1	1	1	1	1	1	0	0	0	0	0	0	Medtr7g068490.1	0	32
contig_22659	contig_22659	1110	2	2	1	1	5	1	0	0	0	0	0	0	Medtr1g032950.1	0	15	AT2G32440.2	0	KAO2 | ent-kaurenoic acid hydroxylase 2 |	B5BSX1	0	66	BAMO_GLYUR Beta-amyrin 11-oxidase OS=Glycyrrhiza uralensis GN=CYP88D6 PE=1 SV=1	AT2G32440	GO:0009686 GO:0055114	gibberellin_biosynthetic_process oxidation-reduction_process	GO:0004497 GO:0005506 GO:0009055 GO:0016705 GO:0019825 GO:0020037 GO:0051777	electron_carrier_activity ent-kaurenoate_oxidase_activity heme_binding iron_ion_binding monooxygenase_activity oxidoreductase_activity,_acting_on_paired_donors,_with_incorporation_or_reduction_of_molecular_oxygen oxygen_binding
contig_23616	contig_23616	1089	8	10	6	6	5	7	0	0	0	0	0	0	Glyma.18G265500.1	0	10				Q9FL82	0	78	FB270_ARATH F-box protein At5g39250 OS=Arabidopsis thaliana GN=At5g39250 PE=2 SV=1
contig_97124	contig_97124	421	2	2	3	2	2	1	0	0	0	0	0	0
contig_20677	contig_20677	3385	2	3	2	2	2	3	0	0	0	0	0	0	Medtr8g104900.1	0	35	AT1G23220.1	0	Dynein light chain type 1 family protein					AT1G23220	GO:0007017	microtubule-based_process	GO:0003777	microtubule_motor_activity
contig_24741	contig_24741	636	2	2	2	2	1	2	0	0	0	0	0	0	Medtr8g040560.1	0	6	AT3G12280.2	0	RBR1 | retinoblastoma-related 1 |	A9UL14	0	92	RBR_MEDSA Retinoblastoma-related protein OS=Medicago sativa GN=RBR PE=2 SV=1	AT3G12280	GO:0000082 GO:0001558 GO:0001708 GO:0006261 GO:0006349 GO:0008356 GO:0009553 GO:0009555 GO:0009567 GO:0009960 GO:0010090 GO:0022619 GO:0032875 GO:0042023 GO:0048366 GO:0051302 GO:0051726 GO:0051783 GO:2000036	DNA-dependent_DNA_replication DNA_endoreduplication G1/S_transition_of_mitotic_cell_cycle asymmetric_cell_division cell_fate_specification double_fertilization_forming_a_zygote_and_endosperm embryo_sac_development endosperm_development generative_cell_differentiation leaf_development pollen_development regulation_of_DNA_endoreduplication regulation_of_cell_cycle regulation_of_cell_division regula…	GO:0003677 GO:0005515 GO:0008134	DNA_binding protein_binding transcription_factor_binding
contig_10249	contig_10249	3814	2	2	1	1	1	2	0	0	0	0	0	0	Glyma.04G234800.1	0	13				Q8GWA1	0	61	NDA1_ARATH Alternative NAD(P)H dehydrogenase 1, mitochondrial OS=Arabidopsis thaliana GN=NDA1 PE=2 SV=1
contig_41121	contig_41121	891	1	2	1	5	2	1	0	0	0	0	0	0	Medtr4g112025.1	0	13	AT3G23090.2	0	TPX2 (targeting protein for Xklp2) protein family	Q8GYX9	0	45	WDL1_ARATH Protein WVD2-like 1 OS=Arabidopsis thaliana GN=WDL1 PE=2 SV=1	AT3G23090	GO:0006826 GO:0008150 GO:0010106 GO:0010167 GO:0010413 GO:0015706 GO:0045492	biological_process cellular_response_to_iron_ion_starvation glucuronoxylan_metabolic_process iron_ion_transport nitrate_transport response_to_nitrate xylan_biosynthetic_process	GO:0003674	molecular_function
contig_31398	contig_31398	465	1	2	1	1	1	3	0	0	0	0	0	0
contig_6268	contig_6268	283	2	2	1	1	2	2	0	0	0	0	0	0
contig_24217	contig_24217	833	2	1	1	1	1	1	0	0	0	0	0	0
contig_9119	contig_9119	829	1	1	2	1	1	1	0	0	0	0	0	0	Medtr6g465600.1	0	32
contig_738	contig_738	239	5	5	3	8	22	13	0	0	0	0	0	0
contig_8866	contig_8866	793	3	7	4	10	3	4	0	0	0	0	0	0
contig_28957	contig_28957	447	2	1	1	1	1	2	0	0	0	0	0	0
contig_471	contig_471	792	5	8	9	1	5	1	0	0	0	0	0	0	Medtr7g099880.1	0	3
contig_32293	contig_32293	602	2	2	2	1	1	1	0	0	0	0	0	0
contig_22076	contig_22076	268	1	1	1	2	1	1	0	0	0	0	0	0
contig_16469	contig_16469	2175	39	17	4	23	18	39	0	0	0	0	0	0	Medtr3g463910.1	0	40
contig_10710	contig_10710	1083	4	2	3	8	4	5	0	0	0	0	0	0
contig_10685	contig_10685	1402	1	2	1	2	1	2	0	0	0	0	0	0
contig_13033	contig_13033	1252	2	1	1	1	2	1	0	0	0	0	0	0	Glyma.13G211500.1	0	11	AT5G18940.2	0	Mo25 family protein					AT5G18940	GO:0008150	biological_process
contig_8898	contig_8898	1233	3	2	2	1	1	1	0	0	0	0	0	0
contig_5548	contig_5548	1351	2	2	1	1	1	1	0	0	0	0	0	0	Medtr6g033545.1	0	41
contig_29712	contig_29712	570	1	1	1	1	1	1	0	0	0	0	0	0	Medtr2g437060.1	0	10	AT1G61980.1	0	Mitochondrial transcription termination factor family protein					AT1G61980	GO:0009409	response_to_cold	GO:0003674	molecular_function
contig_6231	contig_6231	712	3	3	2	1	2	1	0	0	0	0	0	0	Medtr4g015950.1	0	8
contig_97176	contig_97176	464	1	1	2	1	1	1	0	0	0	0	0	0
contig_25563	contig_25563	715	2	1	1	1	1	1	0	0	0	0	0	0	Medtr6g027890.1	0	19	AT4G12560.2	0	CPR30 | F-box and associated interaction domains-containing protein |	Q9LIR8	0	30	FBK67_ARATH F-box/kelch-repeat protein At3g23880 OS=Arabidopsis thaliana GN=At3g23880 PE=2 SV=1	AT4G12560	GO:0031348 GO:0042177	negative_regulation_of_defense_response negative_regulation_of_protein_catabolic_process	GO:0003674 GO:0005515	molecular_function protein_binding
contig_29429	contig_29429	1413	2	1	1	1	1	1	0	0	0	0	0	0	Medtr5g030750.1	0	33	AT3G53440.2	0	Homeodomain-like superfamily protein					AT3G53440	GO:0008150	biological_process	GO:0003677	DNA_binding
contig_31402	contig_31402	260	1	2	1	1	1	1	0	0	0	0	0	0
contig_2146	contig_2146	273	8	5	1	4	2	12	0	0	0	0	0	0	Medtr7g104905.1	0	6
contig_19442	contig_19442	710	4	3	1	5	3	4	0	0	0	0	0	0
contig_8816	contig_8816	878	5	6	4	5	2	4	0	0	0	0	0	0
contig_10835	contig_10835	1150	4	2	2	2	3	4	0	0	0	0	0	0
contig_30211	contig_30211	1062	1	5	1	1	2	3	0	0	0	0	0	0	Medtr4g052300.1	0	98	AT3G51680.1	0	NAD(P)-binding Rossmann-fold superfamily protein		0	56		AT3G51680	GO:0008152	metabolic_process	GO:0000166 GO:0016491	nucleotide_binding oxidoreductase_activity
contig_11633	contig_11633	200	4	2	2	4	3	3	0	0	0	0	0	0	Medtr5g034580.1	0	9	AT5G27540.2	0	MIRO1 | MIRO-related GTP-ase 1 |	Q5ZM73	0	55	MIRO1_CHICK Mitochondrial Rho GTPase 1 OS=Gallus gallus GN=RHOT1 PE=2 SV=1	AT5G27540	GO:0000003 GO:0000741 GO:0006312 GO:0006325 GO:0006626 GO:0007005 GO:0007131 GO:0007264 GO:0009560 GO:0009640 GO:0009790 GO:0009793 GO:0009845 GO:0009860 GO:0009909 GO:0009933 GO:0010090 GO:0010162 GO:0010182 GO:0010228 GO:0010638 GO:0016567 GO:0019725 GO:0019915 GO:0030048 GO:0033044 GO:0048825 GO:0050826 GO:0051301 GO:0051604 GO:0051645 GO:0051646 GO:0060151	Golgi_localization actin_filament-based_movement cell_division cellular_homeostasis chromatin_organization cotyledon_development embryo_development embryo_development_ending_in_seed_dormancy embryo_sac_egg_cell_differentiation karyogamy lipid_storage meristem_structural_organization mitochondrion_localization mitochondrion_organization mitotic_recombination peroxisome_localization photomorphogene…	GO:0003924 GO:0005509 GO:0005525	GTP_binding GTPase_activity calcium_ion_binding
contig_36293	contig_36293	247	2	3	3	1	2	3	0	0	0	0	0	0	Medtr7g033990.1	0	10	AT1G19070.1	0	F-box family protein					AT1G19070	GO:0008150	biological_process	GO:0003674	molecular_function
contig_19576	contig_19576	1077	2	1	1	1	1	2	0	0	0	0	0	0	Medtr5g007700.1	0	13
contig_2922	contig_2922	607	2	1	1	1	1	2	0	0	0	0	0	0
contig_21665	contig_21665	236	1	1	1	1	1	2	0	0	0	0	0	0
contig_39645	contig_39645	675	2	1	2	3	2	2	0	0	0	0	0	0	Medtr5g034580.1	0	22	AT5G27540.2	0	MIRO1 | MIRO-related GTP-ase 1 |					AT5G27540	GO:0000003 GO:0000741 GO:0006312 GO:0006325 GO:0006626 GO:0007005 GO:0007131 GO:0007264 GO:0009560 GO:0009640 GO:0009790 GO:0009793 GO:0009845 GO:0009860 GO:0009909 GO:0009933 GO:0010090 GO:0010162 GO:0010182 GO:0010228 GO:0010638 GO:0016567 GO:0019725 GO:0019915 GO:0030048 GO:0033044 GO:0048825 GO:0050826 GO:0051301 GO:0051604 GO:0051645 GO:0051646 GO:0060151	Golgi_localization actin_filament-based_movement cell_division cellular_homeostasis chromatin_organization cotyledon_development embryo_development embryo_development_ending_in_seed_dormancy embryo_sac_egg_cell_differentiation karyogamy lipid_storage meristem_structural_organization mitochondrion_localization mitochondrion_organization mitotic_recombination peroxisome_localization photomorphogene…	GO:0003924 GO:0005509 GO:0005525	GTP_binding GTPase_activity calcium_ion_binding
contig_104591	contig_104591	946	1	1	1	2	1	2	0	0	0	0	0	0	Glyma.08G326700.1	0	14
contig_20007	contig_20007	470	2	2	1	1	1	2	0	0	0	0	0	0	Medtr3g022300.1	0	7				Q9LRR4	0	39	R13L1_ARATH Putative disease resistance RPP13-like protein 1 OS=Arabidopsis thaliana GN=RPPL1 PE=3 SV=1
contig_1838	contig_1838	535	2	1	1	1	1	1	0	0	0	0	0	0
contig_18124	contig_18124	1154	1	1	1	1	1	1	0	0	0	0	0	0	Medtr2g089030.1	0	6	AT2G32290.1	0	BMY5, BAM6 | beta-amylase 6 |	O64407	0	75	AMYB_VIGUN Beta-amylase OS=Vigna unguiculata GN=BMY1 PE=2 SV=1	AT2G32290	GO:0000272 GO:0005975 GO:0030244	carbohydrate_metabolic_process cellulose_biosynthetic_process polysaccharide_catabolic_process	GO:0003824 GO:0016161 GO:0043169	beta-amylase_activity catalytic_activity cation_binding
contig_4404	contig_4404	979	6	12	1	1	8	1	0	0	0	0	0	0	Medtr4g084970.1	0	76
contig_7375	contig_7375	979	3	5	9	1	3	1	0	0	0	0	0	0	Medtr2g073060.3	0	11
contig_49009	contig_49009	1091	1	4	2	2	1	1	0	0	0	0	0	0	Medtr8g461300.1	0	34
contig_20380	contig_20380	2314	1	2	1	1	1	1	0	0	0	0	0	0	Medtr2g079850.1	0	8
contig_30759	contig_30759	825	1	2	1	1	1	1	0	0	0	0	0	0	Medtr2g037600.1	0	34	AT2G19160.1	0	Core-2/I-branching beta-1,6-N-acetylglucosaminyltransferase family protein					AT2G19160			GO:0016757	transferase_activity,_transferring_glycosyl_groups
contig_8202	contig_8202	761	1	1	2	1	1	1	0	0	0	0	0	0
contig_3481	contig_3481	424	2	1	1	1	1	1	0	0	0	0	0	0	Medtr3g035840.1	0	12	AT1G59780.1	0	NB-ARC domain-containing disease resistance protein	Q9LRR4	0	41	R13L1_ARATH Putative disease resistance RPP13-like protein 1 OS=Arabidopsis thaliana GN=RPPL1 PE=3 SV=1	AT1G59780	GO:0006952	defense_response	GO:0043531	ADP_binding
contig_26314	contig_26314	274	2	1	1	1	1	1	0	0	0	0	0	0
contig_36121	contig_36121	602	1	1	2	1	1	1	0	0	0	0	0	0	Medtr6g016910.1	0	26
contig_22139	contig_22139	248	2	1	1	2	1	1	0	0	0	0	0	0
contig_5105	contig_5105	1597	1	1	1	1	1	1	0	0	0	0	0	0	Medtr7g076850.1	0	72	AT3G53440.2	0	Homeodomain-like superfamily protein					AT3G53440	GO:0008150	biological_process	GO:0003677	DNA_binding
contig_26208	contig_26208	459	4	2	3	3	3	3	0	0	0	0	0	0
contig_21623	contig_21623	524	1	1	1	1	1	2	0	0	0	0	0	0
contig_35863	contig_35863	675	2	4	3	4	3	2	0	0	0	0	0	0	Glyma.03G142600.1	0	6	AT3G57890.1	0	Tubulin binding cofactor C domain-containing protein					AT3G57890	GO:0008150	biological_process
contig_14771	contig_14771	271	2	2	1	1	2	2	0	0	0	0	0	0
contig_98551	contig_98551	955	2	1	2	1	1	2	0	0	0	0	0	0
contig_36040	contig_36040	608	1	1	1	1	1	2	0	0	0	0	0	0	Medtr5g092370.1	0	2
contig_5968	contig_5968	1128	2	2	1	1	1	2	0	0	0	0	0	0
contig_16532	contig_16532	2698	3	1	2	1	2	1	0	0	0	0	0	0	Medtr3g075140.1	0	32	AT3G48480.1	0	Cysteine proteinases superfamily protein	Q6K5K2	0	39	Y2982_ORYSJ B3 domain-containing protein Os02g0598200 OS=Oryza sativa subsp. japonica GN=Os02g0598200 PE=2 SV=1	AT3G48480	GO:0006508	proteolysis	GO:0008234	cysteine-type_peptidase_activity
contig_20009	contig_20009	1162	2	1	1	1	1	1	0	0	0	0	0	0
contig_49406	contig_49406	644	1	1	1	1	1	1	0	0	0	0	0	0
contig_25775	contig_25775	2240	2	1	1	1	1	1	0	0	0	0	0	0	Medtr1g081780.1	0	8	AT2G25010.1	0	Aminotransferase-like, plant mobile domain family protein					AT2G25010			GO:0003674	molecular_function
contig_14046	contig_14046	164	128	142	81	107	90	136	0	0	0	0	0	0
contig_3899	contig_3899	1373	65	60	58	39	50	64	0	0	0	0	0	0	Medtr7g081150.2	0	16
contig_47714	contig_47714	627	43	21	14	35	32	31	0	0	0	0	0	0	Medtr5g034125.2	0	23	AT3G62290.3	0	ARFA1E | ADP-ribosylation factor A1E |	P51823	0	100	ARF2_ORYSJ ADP-ribosylation factor 2 OS=Oryza sativa subsp. japonica GN=ARF PE=2 SV=2	AT3G62290	GO:0006499 GO:0006886 GO:0007264 GO:0015031	N-terminal_protein_myristoylation intracellular_protein_transport protein_transport small_GTPase_mediated_signal_transduction	GO:0005525 GO:0016004	GTP_binding phospholipase_activator_activity
contig_108908	contig_108908	147	1	1	3	3	1	18	0	0	0	0	0	0
contig_12368	contig_12368	145	14	18	18	11	11	18	0	0	0	0	0	0	Medtr1g024165.1	0	32				Q8LPC4	0	79	EF1A_PORYE Elongation factor 1-alpha OS=Porphyra yezoensis PE=2 SV=1
contig_23934	contig_23934	264	17	8	10	18	12	15	0	0	0	0	0	0
contig_46641	contig_46641	1392	12	6	4	6	6	14	0	0	0	0	0	0	Medtr2g026240.1	0	28
contig_11033	contig_11033	1279	22	13	1	8	12	13	0	0	0	0	0	0	Medtr8g461110.1	0	12	AT1G56130.1	0	Leucine-rich repeat transmembrane protein kinase	C0LGH2	0	43	Y1561_ARATH Probable LRR receptor-like serine/threonine-protein kinase At1g56130 OS=Arabidopsis thaliana GN=At1g56130 PE=1 SV=2	AT1G56130	GO:0006468	protein_phosphorylation	GO:0004672 GO:0004674 GO:0004713 GO:0005524 GO:0016772	ATP_binding protein_kinase_activity protein_serine/threonine_kinase_activity protein_tyrosine_kinase_activity transferase_activity,_transferring_phosphorus-containing_groups
contig_37435	contig_37435	180	6	7	4	4	5	13	0	0	0	0	0	0	Medtr4g076030.2	0	4
contig_18169	contig_18169	591	1	1	3	1	1	11	0	0	0	0	0	0	Medtr5g035300.1	0	35	AT3G14470.1	0	NB-ARC domain-containing disease resistance protein	Q7XA40	0	59	RGA3_SOLBU Putative disease resistance protein RGA3 OS=Solanum bulbocastanum GN=RGA3 PE=2 SV=2	AT3G14470	GO:0006952 GO:0009627 GO:0009697	defense_response salicylic_acid_biosynthetic_process systemic_acquired_resistance	GO:0005515 GO:0043531	ADP_binding protein_binding
contig_5721	contig_5721	2566	12	9	8	6	8	11	0	0	0	0	0	0	Glyma.04G167100.1	0	88	AT3G42170.1	0	BED zinc finger ;hAT family dimerisation domain	P08770	0	33	TRA1_MAIZE Putative AC transposase OS=Zea mays PE=2 SV=2	AT3G42170	GO:0009791	post-embryonic_development	GO:0003677 GO:0046983	DNA_binding protein_dimerization_activity
contig_17739	contig_17739	1188	14	9	5	13	14	10	0	0	0	0	0	0
contig_11270	contig_11270	1055	7	6	4	5	5	7	0	0	0	0	0	0	mrna25500.1-v1.0-hybrid	0	32	AT3G42170.1	0	BED zinc finger ;hAT family dimerisation domain	P08770	0	53	TRA1_MAIZE Putative AC transposase OS=Zea mays PE=2 SV=2	AT3G42170	GO:0009791	post-embryonic_development	GO:0003677 GO:0046983	DNA_binding protein_dimerization_activity
contig_4593	contig_4593	644	8	3	5	6	3	7	0	0	0	0	0	0	Medtr4g103550.1	0	5
contig_39566	contig_39566	110	1	1	1	1	3	5	0	0	0	0	0	0
contig_12456	contig_12456	1018	7	6	6	4	5	5	0	0	0	0	0	0	Medtr8g076950.1	0	18	AT5G66420.1	0	CONTAINS InterPro DOMAIN/s: Uncharacterised conserved protein UCP033271 (InterPro:IPR008322), TIM-barrel sign	P55607	0	73	Y4OV_RHISN Uncharacterized protein y4oV OS=Rhizobium sp. (strain NGR234) GN=NGR_a02140 PE=4 SV=1	AT5G66420
contig_7225	contig_7225	152	11	6	2	2	5	4	0	0	0	0	0	0
contig_27714	contig_27714	314	9	3	5	3	3	3	0	0	0	0	0	0
contig_1763	contig_1763	444	3	3	3	2	3	3	0	0	0	0	0	0
contig_185	contig_185	3183	2	2	1	3	3	3	0	0	0	0	0	0	Medtr5g092630.1	0	52	AT1G27180.1	0	disease resistance protein (TIR-NBS-LRR class), putative	Q40392	0	52	TMVRN_NICGU TMV resistance protein N OS=Nicotiana glutinosa GN=N PE=1 SV=1	AT1G27180	GO:0006952 GO:0007165	defense_response signal_transduction	GO:0043531	ADP_binding
contig_13254	contig_13254	2045	4	2	1	2	3	3	0	0	0	0	0	0	Medtr2g032550.1	0	75	AT3G12580.1	0	HSP70, ATHSP70 | heat shock protein 70 |	P09189	0	68	HSP7C_PETHY Heat shock cognate 70 kDa protein OS=Petunia hybrida GN=HSP70 PE=2 SV=1	AT3G12580	GO:0006457 GO:0009266 GO:0009408 GO:0009615 GO:0009617 GO:0009644 GO:0016567 GO:0034976 GO:0042542 GO:0046686	protein_folding protein_ubiquitination response_to_bacterium response_to_cadmium_ion response_to_endoplasmic_reticulum_stress response_to_heat response_to_high_light_intensity response_to_hydrogen_peroxide response_to_temperature_stimulus response_to_virus	GO:0005524 GO:0031625	ATP_binding ubiquitin_protein_ligase_binding
contig_92031	contig_92031	2112	7	4	4	2	5	3	0	0	0	0	0	0	Medtr1g110490.1	0	13	AT1G57600.1	0	MBOAT (membrane bound O-acyl transferase) family protein					AT1G57600	GO:0006891 GO:0006944 GO:0008150	biological_process cellular_membrane_fusion intra-Golgi_vesicle-mediated_transport	GO:0016746	transferase_activity,_transferring_acyl_groups
contig_19394	contig_19394	963	1	1	1	1	1	3	0	0	0	0	0	0	Medtr4g021170.1	0	15				O23530	0	26	SNC1_ARATH Protein SUPPRESSOR OF npr1-1, CONSTITUTIVE 1 OS=Arabidopsis thaliana GN=SNC1 PE=1 SV=3
contig_93021	contig_93021	961	2	1	2	2	2	2	0	0	0	0	0	0	Medtr7g027680.1	0	3
contig_39646	contig_39646	1676	2	2	2	2	1	2	0	0	0	0	0	0	Medtr5g007700.1	0	15
contig_34232	contig_34232	528	3	2	2	2	1	2	0	0	0	0	0	0	Medtr3g117085.1	0	70
contig_50005	contig_50005	523	2	1	1	1	1	2	0	0	0	0	0	0	Medtr4g060580.1	0	25
contig_184	contig_184	2506	8	5	2	3	6	2	0	0	0	0	0	0	Medtr4g417290.1	0	85	AT2G20960.1	0	pEARLI4 | Arabidopsis phospholipase-like protein (PEARLI 4) family |					AT2G20960	GO:0006569 GO:0008150 GO:0009684	biological_process indoleacetic_acid_biosynthetic_process tryptophan_catabolic_process	GO:0003674	molecular_function
contig_26040	contig_26040	373	4	1	3	1	3	2	0	0	0	0	0	0
contig_29525	contig_29525	448	2	4	4	1	3	2	0	0	0	0	0	0	Medtr2g012850.1	0	13	AT1G61130.1	0	SCPL32 | serine carboxypeptidase-like 32 |	O04084	0	66	SCP31_ARATH Serine carboxypeptidase-like 31 OS=Arabidopsis thaliana GN=SCPL31 PE=2 SV=2	AT1G61130	GO:0006508	proteolysis	GO:0004185	serine-type_carboxypeptidase_activity
contig_24767	contig_24767	2023	3	3	4	2	3	2	0	0	0	0	0	0	Medtr2g029120.4	0	30				Q9C641	0	51	EFGM_ARATH Elongation factor G, mitochondrial OS=Arabidopsis thaliana GN=At1g45332 PE=1 SV=1
contig_2547	contig_2547	1033	2	2	1	1	1	2	0	0	0	0	0	0	Medtr1g027860.1	0	18
contig_20131	contig_20131	756	2	1	1	1	1	2	0	0	0	0	0	0
contig_9155	contig_9155	799	2	1	1	1	4	2	0	0	0	0	0	0	Medtr3g451000.1	0	43	AT2G19080.1	0	metaxin-related					AT2G19080	GO:0006406 GO:0006606 GO:0006626 GO:0051604	mRNA_export_from_nucleus protein_import_into_nucleus protein_maturation protein_targeting_to_mitochondrion	GO:0003674 GO:0005515	molecular_function protein_binding
contig_5918	contig_5918	636	1	3	3	2	2	2	0	0	0	0	0	0
contig_45647	contig_45647	328	2	1	1	1	2	2	0	0	0	0	0	0	Medtr4g087975.2	0	17	AT4G18470.1	0	SNI1 | negative regulator of systemic acquired resistance (SNI1) |					AT4G18470	GO:0000278 GO:0000724 GO:0006260 GO:0006261 GO:0006270 GO:0006275 GO:0006306 GO:0006342 GO:0006355 GO:0007062 GO:0007129 GO:0007131 GO:0007140 GO:0008283 GO:0009555 GO:0009627 GO:0009640 GO:0009909 GO:0010113 GO:0010332 GO:0010388 GO:0016444 GO:0016567 GO:0016568 GO:0016570 GO:0016571 GO:0016572 GO:0016579 GO:0031047 GO:0032204 GO:0032504 GO:0033044 GO:0042138 GO:0043247 GO:0043687 GO:0045132 GO:…	DNA-dependent_DNA_replication DNA_methylation DNA_replication DNA_replication_initiation cell_proliferation chromatin_modification chromatin_silencing cullin_deneddylation double-strand_break_repair_via_homologous_recombination floral_organ_formation gene_silencing_by_RNA histone_H3-K9_methylation histone_methylation histone_modification histone_phosphorylation male_meiosis meiotic_DNA_double-str…	GO:0044212	transcription_regulatory_region_DNA_binding
contig_26209	contig_26209	356	2	1	2	1	1	2	0	0	0	0	0	0	Medtr1g094010.1	0	5
contig_48945	contig_48945	902	2	1	1	1	1	2	0	0	0	0	0	0
contig_31339	contig_31339	686	2	2	3	3	1	2	0	0	0	0	0	0	Medtr1g094010.1	0	8	AT1G68750.1	0	ATPPC4, PPC4 | phosphoenolpyruvate carboxylase 4 |					AT1G68750	GO:0006099 GO:0015977	carbon_fixation tricarboxylic_acid_cycle	GO:0003824 GO:0008964	catalytic_activity phosphoenolpyruvate_carboxylase_activity
contig_9551	contig_9551	585	1	3	2	2	1	2	0	0	0	0	0	0
contig_50812	contig_50812	422	1	2	1	1	1	2	0	0	0	0	0	0
contig_43294	contig_43294	298	1	2	1	1	1	2	0	0	0	0	0	0
contig_16533	contig_16533	2719	3	1	2	1	2	1	0	0	0	0	0	0	Medtr3g075090.1	0	37	AT1G60220.1	0	OTS1, ULP1D | UB-like protease 1D |	Q6K5K2	0	39	Y2982_ORYSJ B3 domain-containing protein Os02g0598200 OS=Oryza sativa subsp. japonica GN=Os02g0598200 PE=2 SV=1	AT1G60220	GO:0006508 GO:0007155 GO:0009651 GO:0010090 GO:0010228 GO:0010413 GO:0016926 GO:0045010 GO:0045492 GO:0048765 GO:0050665 GO:0071555	actin_nucleation cell_adhesion cell_wall_organization glucuronoxylan_metabolic_process hydrogen_peroxide_biosynthetic_process protein_desumoylation proteolysis response_to_salt_stress root_hair_cell_differentiation trichome_morphogenesis vegetative_to_reproductive_phase_transition_of_meristem xylan_biosynthetic_process	GO:0008234 GO:0016929	SUMO-specific_protease_activity cysteine-type_peptidase_activity
contig_8649	contig_8649	1006	2	3	2	1	1	1	0	0	0	0	0	0	Medtr8g100045.1	0	5
contig_5835	contig_5835	466	1	1	2	1	1	1	0	0	0	0	0	0	Medtr8g071100.1	0	2
contig_1097	contig_1097	674	2	2	2	1	1	1	0	0	0	0	0	0	Medtr3g069030.1	0	9	AT3G55580.1	0	Regulator of chromosome condensation (RCC1) family protein chr3					AT3G55580	GO:0008150	biological_process
contig_35222	contig_35222	607	2	1	2	1	1	1	0	0	0	0	0	0
contig_25615	contig_25615	506	2	2	1	2	1	1	0	0	0	0	0	0
contig_6744	contig_6744	388	1	1	1	1	1	1	0	0	0	0	0	0	Glyma.17G147300.1	0	19
contig_28731	contig_28731	635	1	1	1	1	1	1	0	0	0	0	0	0
contig_49956	contig_49956	295	1	1	1	1	1	1	0	0	0	0	0	0
contig_11707	contig_11707	373	2	1	1	2	2	1	0	0	0	0	0	0	Medtr8g030840.1	0	10	AT1G31870.2	0	unknown protein; FUNCTIONS IN: molecular_function unknown; INVOLVED IN: biological_process unknown; LOCATED I	O94417	0	39	CWC26_SCHPO Pre-mRNA-splicing factor cwf26 OS=Schizosaccharomyces pombe (strain 972 / ATCC 24843) GN=cwf26 PE=1 SV=2	AT1G31870	GO:0008150	biological_process	GO:0003674	molecular_function
contig_39829	contig_39829	537	1	1	2	1	2	1	0	0	0	0	0	0
contig_8888	contig_8888	456	2	2	1	2	1	1	0	0	0	0	0	0
contig_11672	contig_11672	659	1	1	1	1	1	1	0	0	0	0	0	0
contig_98361	contig_98361	400	1	2	1	2	1	1	0	0	0	0	0	0	Medtr4g046077.1	0	17
contig_35223	contig_35223	620	2	2	2	1	1	1	0	0	0	0	0	0
contig_41074	contig_41074	788	1	1	1	1	1	1	0	0	0	0	0	0
contig_13538	contig_13538	1243	1	1	1	1	1	1	0	0	0	0	0	0
contig_1610	contig_1610	951	1	1	1	1	1	1	0	0	0	0	0	0	Glyma.17G167500.1	0	17	AT3G42170.1	0	BED zinc finger ;hAT family dimerisation domain	P03010	0	38	TRAC9_MAIZE Putative AC9 transposase OS=Zea mays PE=4 SV=1	AT3G42170	GO:0009791	post-embryonic_development	GO:0003677 GO:0046983	DNA_binding protein_dimerization_activity
contig_4766	contig_4766	1168	1	1	2	1	1	1	0	0	0	0	0	0	Medtr0002s1270.1	0	22
contig_32270	contig_32270	687	1	1	1	1	1	1	0	0	0	0	0	0
contig_16591	contig_16591	896	1	1	1	1	1	1	0	0	0	0	0	0	Medtr7g077590.1	0	89
contig_20242	contig_20242	301	4	2	2	3	3	4	0	0	0	0	0	0	Medtr7g029085.1	0	15
contig_10585	contig_10585	472	3	3	3	3	3	3	0	0	0	0	0	0	Medtr7g102430.1	0	2	AT2G36810.1	0	ARM repeat superfamily protein		0	70		AT2G36810	GO:0006486 GO:0008150	biological_process protein_glycosylation
contig_35881	contig_35881	687	1	1	2	1	1	1	0	0	0	0	0	0	Medtr3g048970.1	0	28
contig_39526	contig_39526	997	1	2	1	4	1	1	0	0	0	0	0	0	Medtr8g093980.1	0	18
contig_96762	contig_96762	1127	2	5	5	1	2	1	0	0	0	0	0	0	Medtr2g073060.3	0	11
contig_31591	contig_31591	526	1	2	4	1	1	1	0	0	0	0	0	0
contig_26422	contig_26422	382	2	1	4	2	2	3	0	0	0	0	0	0
contig_101772	contig_101772	1110	2	2	2	2	2	3	0	0	0	0	0	0	Medtr8g006120.1	0	33	AT4G30420.1	0	nodulin MtN21 /EamA-like transporter family protein	Q9M0B8	0	51	WTR37_ARATH WAT1-related protein At4g30420 OS=Arabidopsis thaliana GN=At4g30420 PE=3 SV=1	AT4G30420	GO:0008150	biological_process	GO:0003674	molecular_function
contig_42519	contig_42519	628	7	6	6	3	4	2	0	0	0	0	0	0	Medtr1g068690.1	0	11
contig_97944	contig_97944	1557	2	2	2	3	2	1	0	0	0	0	0	0
contig_3609	contig_3609	474	1	1	1	1	1	1	0	0	0	0	0	0
contig_22181	contig_22181	585	46	53	26	38	34	51	0	0	0	0	0	0	Medtr3g050240.1	0	13	AT5G61190.1	0	putative endonuclease or glycosyl hydrolase with C2H2-type zinc finger domain					AT5G61190			GO:0003676 GO:0008270	nucleic_acid_binding zinc_ion_binding
contig_44409	contig_44409	190	65	76	28	169	155	39	0	0	0	0	0	0
contig_96480	contig_96480	453	1	2	2	2	2	2	0	0	0	0	0	0	Medtr8g086320.1	0	26
contig_4017	contig_4017	3877	2	3	2	1	2	2	0	0	0	0	0	0	Medtr2g008810.1	0	27	AT1G78050.1	0	PGM | phosphoglycerate/bisphosphoglycerate mutase |	Q6MEW4	0	60	GPMA_PARUW 2,3-bisphosphoglycerate-dependent phosphoglycerate mutase OS=Protochlamydia amoebophila (strain UWE25) GN=gpmA PE=3 SV=1	AT1G78050	GO:0006096 GO:0008152 GO:0010167	glycolysis metabolic_process response_to_nitrate	GO:0003824 GO:0016868	catalytic_activity intramolecular_transferase_activity,_phosphotransferases
contig_39527	contig_39527	1000	1	2	2	5	1	2	0	0	0	0	0	0	Medtr8g094000.1	0	56
contig_18098	contig_18098	788	2	1	1	2	1	2	0	0	0	0	0	0
contig_34991	contig_34991	1194	3	7	3	3	3	2	0	0	0	0	0	0
contig_17565	contig_17565	2216	3	1	2	1	1	2	0	0	0	0	0	0	Medtr7g007590.1	0	22
contig_36036	contig_36036	294	1	2	1	4	1	2	0	0	0	0	0	0
contig_45924	contig_45924	299	1	1	1	1	1	2	0	0	0	0	0	0
contig_93567	contig_93567	1494	1	2	3	2	1	1	0	0	0	0	0	0
contig_36156	contig_36156	403	1	1	5	2	2	1	0	0	0	0	0	0
contig_45666	contig_45666	323	1	3	1	3	2	1	0	0	0	0	0	0	Medtr4g070630.1	0	13
contig_21758	contig_21758	482	2	1	1	1	1	1	0	0	0	0	0	0
contig_22685	contig_22685	1160	21	24	12	19	18	25	0	0	0	0	0	0
contig_17883	contig_17883	963	6	3	1	10	4	7	0	0	0	0	0	0
contig_38764	contig_38764	553	5	2	1	6	3	6	0	0	0	0	0	0
contig_13224	contig_13224	804	7	2	3	4	4	6	0	0	0	0	0	0	Medtr4g103550.1	0	5	AT3G48530.1	0	KING1 | SNF1-related protein kinase regulatory subunit gamma 1 |					AT3G48530	GO:0008150	biological_process	GO:0003674	molecular_function
contig_18550	contig_18550	817	5	6	3	8	3	6	0	0	0	0	0	0	Medtr8g494210.1	0	5
contig_17485	contig_17485	1389	3	3	4	4	2	6	0	0	0	0	0	0	Medtr2g054670.1	0	34
contig_10972	contig_10972	1253	4	6	4	11	4	5	0	0	0	0	0	0	Medtr8g494210.1	0	5
contig_14120	contig_14120	736	8	3	2	5	3	5	0	0	0	0	0	0
contig_25999	contig_25999	191	5	4	6	7	4	5	0	0	0	0	0	0	Medtr6g033545.1	0	30
contig_96997	contig_96997	1174	2	2	1	2	1	4	0	0	0	0	0	0
contig_7934	contig_7934	1458	3	2	2	2	1	3	0	0	0	0	0	0	Medtr4g105130.1	0	14
contig_26534	contig_26534	174	3	2	3	1	2	3	0	0	0	0	0	0
contig_34289	contig_34289	390	2	3	3	2	1	3	0	0	0	0	0	0
contig_93673	contig_93673	1070	8	8	10	2	5	2	0	0	0	0	0	0	Medtr3g027320.1	0	36
contig_18239	contig_18239	323	4	2	3	3	2	2	0	0	0	0	0	0
contig_44625	contig_44625	2013	2	3	3	2	2	2	0	0	0	0	0	0	Glyma.06G253700.1	0	21	AT3G25270.1	0	Ribonuclease H-like superfamily protein					AT3G25270	GO:0008150	biological_process	GO:0003676	nucleic_acid_binding
contig_14254	contig_14254	560	1	2	1	2	1	2	0	0	0	0	0	0	Medtr1g106085.1	0	14	AT1G49960.1	0	Xanthine/uracil permease family protein	P93039	0	65	NAT4_ARATH Nucleobase-ascorbate transporter 4 OS=Arabidopsis thaliana GN=NAT4 PE=2 SV=2	AT1G49960	GO:0006810 GO:0055085	transmembrane_transport transport	GO:0005215 GO:0022857	transmembrane_transporter_activity transporter_activity
contig_29032	contig_29032	466	2	4	3	1	1	2	0	0	0	0	0	0
contig_5526	contig_5526	2140	1	2	2	1	2	2	0	0	0	0	0	0
contig_7927	contig_7927	1704	1	1	1	1	1	2	0	0	0	0	0	0	Medtr7g024300.1	0	14	AT1G65520.1	0	ATECI1, ECI1, ECHIC, PEC11 | delta(3), delta(2)-enoyl CoA isomerase 1 |					AT1G65520	GO:0006635 GO:0008152 GO:0009062 GO:0015824	fatty_acid_beta-oxidation fatty_acid_catabolic_process metabolic_process proline_transport	GO:0003824 GO:0004165 GO:0008809	carnitine_racemase_activity catalytic_activity dodecenoyl-CoA_delta-isomerase_activity
contig_35854	contig_35854	1267	1	1	1	3	1	2	0	0	0	0	0	0	Medtr8g006775.1	0	28	AT1G76520.2	0	Auxin efflux carrier family protein	O81416	0	64	GUN17_ARATH Endoglucanase 17 OS=Arabidopsis thaliana GN=At4g02290 PE=2 SV=1	AT1G76520	GO:0009926 GO:0015824 GO:0019344 GO:0055085	auxin_polar_transport cysteine_biosynthetic_process proline_transport transmembrane_transport	GO:0009672	auxin:hydrogen_symporter_activity
contig_94309	contig_94309	806	2	1	1	1	1	2	0	0	0	0	0	0	Medtr7g069650.1	0	47
contig_30148	contig_30148	484	1	2	1	1	1	2	0	0	0	0	0	0	Medtr4g076810.1	0	3
contig_95993	contig_95993	336	1	1	1	1	1	2	0	0	0	0	0	0	Medtr3g093040.1	0	17	AT3G49530.1	0	ANAC062, NTL6, NAC062 | NAC domain containing protein 62 |	Q9ZVH0	0	49	FEZ_ARATH Protein FEZ OS=Arabidopsis thaliana GN=FEZ PE=2 SV=1	AT3G49530	GO:0002679 GO:0006355 GO:0007275 GO:0009814 GO:0010200 GO:0030968 GO:0035556 GO:0070417	cellular_response_to_cold defense_response,_incompatible_interaction endoplasmic_reticulum_unfolded_protein_response intracellular_signal_transduction multicellular_organismal_development regulation_of_transcription,_DNA-dependent respiratory_burst_involved_in_defense_response response_to_chitin	GO:0003677 GO:0003700	DNA_binding sequence-specific_DNA_binding_transcription_factor_activity
contig_95042	contig_95042	377	2	1	1	1	1	2	0	0	0	0	0	0
contig_25302	contig_25302	725	2	1	3	3	3	1	0	0	0	0	0	0
contig_14173	contig_14173	533	2	1	1	2	2	1	0	0	0	0	0	0
contig_28353	contig_28353	788	2	2	1	2	1	1	0	0	0	0	0	0
contig_6431	contig_6431	779	1	1	1	1	1	1	0	0	0	0	0	0	Medtr4g082235.1	0	18
contig_17423	contig_17423	1256	1	1	1	1	1	1	0	0	0	0	0	0	Medtr4g078330.1	0	10
contig_3273	contig_3273	1862	3	1	1	1	1	1	0	0	0	0	0	0	Medtr3g065050.1	0	22
contig_41069	contig_41069	718	3	2	3	3	3	1	0	0	0	0	0	0
contig_10695	contig_10695	1016	2	1	1	6	1	1	0	0	0	0	0	0	Medtr7g013170.1	0	25	AT5G15870.1	0	glycosyl hydrolase family 81 protein					AT5G15870	GO:0006499 GO:0006888 GO:0016998 GO:0030968 GO:0043090	ER_to_Golgi_vesicle-mediated_transport N-terminal_protein_myristoylation amino_acid_import cell_wall_macromolecule_catabolic_process endoplasmic_reticulum_unfolded_protein_response	GO:0016798	hydrolase_activity,_acting_on_glycosyl_bonds
contig_22884	contig_22884	1531	2	1	2	2	1	1	0	0	0	0	0	0
contig_5545	contig_5545	938	2	2	1	2	1	1	0	0	0	0	0	0	Medtr4g024570.1	0	4
contig_21181	contig_21181	969	2	2	1	1	1	1	0	0	0	0	0	0	Medtr3g114950.2	0	13
contig_37721	contig_37721	824	1	1	1	1	1	1	0	0	0	0	0	0	Medtr1g009650.1	0	18	AT5G10690.1	0	pentatricopeptide (PPR) repeat-containing protein / CBS domain-containing protein	Q8VYD6	0	57	PP374_ARATH Pentatricopeptide repeat-containing protein At5g10690 OS=Arabidopsis thaliana GN=CBSPPR1 PE=2 SV=1	AT5G10690	GO:0008150 GO:0016556 GO:0019288	biological_process isopentenyl_diphosphate_biosynthetic_process,_mevalonate-independent_pathway mRNA_modification
contig_93083	contig_93083	278	19	33	15	22	14	24	0	0	0	0	0	0	Medtr8g046010.1	0	12
contig_45064	contig_45064	140	22	3	3	5	16	10	0	0	0	0	0	0
contig_20543	contig_20543	363	3	3	2	3	3	3	0	0	0	0	0	0
contig_98370	contig_98370	306	1	2	1	1	1	3	0	0	0	0	0	0	Medtr7g015750.1	0	6
contig_35671	contig_35671	510	1	2	1	1	1	2	0	0	0	0	0	0
contig_33824	contig_33824	1464	2	7	7	1	3	1	0	0	0	0	0	0	Medtr3g111560.2	0	15
contig_18123	contig_18123	984	1	1	1	1	1	1	0	0	0	0	0	0	Glyma.06G092000.1	0	12	AT4G15210.2	0	ATBETA-AMY, AT-BETA-AMY, RAM1 | beta-amylase 5 |	O65015	0	63	AMYB_TRIRP Beta-amylase OS=Trifolium repens GN=BMY1 PE=2 SV=1	AT4G15210	GO:0000272 GO:0005975 GO:0005983 GO:0080027	carbohydrate_metabolic_process polysaccharide_catabolic_process response_to_herbivore starch_catabolic_process	GO:0003824 GO:0016161 GO:0043169	beta-amylase_activity catalytic_activity cation_binding
contig_21735	contig_21735	479	3	1	1	1	1	1	0	0	0	0	0	0
contig_10485	contig_10485	1416	1	1	1	1	1	1	0	0	0	0	0	0	Medtr7g006590.1	0	39	AT1G16830.1	0	Pentatricopeptide repeat (PPR) superfamily protein	Q3EDA9	0	30	PPR46_ARATH Putative pentatricopeptide repeat-containing protein At1g16830 OS=Arabidopsis thaliana GN=At1g16830 PE=3 SV=2	AT1G16830	GO:0008150	biological_process	GO:0003674	molecular_function
contig_25401	contig_25401	315	10	9	5	10	6	9	0	0	0	0	0	0	Medtr1g050478.1	0	13	AT1G80630.1	0	RNI-like superfamily protein					AT1G80630	GO:0008150	biological_process
contig_24925	contig_24925	1147	2	1	1	1	1	2	0	0	0	0	0	0	Medtr4g078780.1	0	5	AT2G20580.1	0	RPN1A, ATRPN1A | 26S proteasome regulatory subunit S2 1A |	Q9SIV2	0	83	RPN1A_ARATH 26S proteasome non-ATPase regulatory subunit 2 1A OS=Arabidopsis thaliana GN=RPN1A PE=1 SV=2	AT2G20580	GO:0006094 GO:0006511 GO:0007010 GO:0009630 GO:0010498 GO:0030163 GO:0042176 GO:0043161 GO:0043248 GO:0051726 GO:0051788	cytoskeleton_organization gluconeogenesis gravitropism proteasomal_protein_catabolic_process proteasomal_ubiquitin-dependent_protein_catabolic_process proteasome_assembly protein_catabolic_process regulation_of_cell_cycle regulation_of_protein_catabolic_process response_to_misfolded_protein ubiquitin-dependent_protein_catabolic_process	GO:0005515 GO:0030234 GO:0043130	enzyme_regulator_activity protein_binding ubiquitin_binding
contig_30975	contig_30975	488	1	2	2	1	1	1	0	0	0	0	0	0	Medtr7g071940.1	0	2
contig_25681	contig_25681	1078	1	1	1	1	1	1	0	0	0	0	0	0	Medtr7g033100.1	0	7
contig_27962	contig_27962	965	1	2	1	1	1	1	0	0	0	0	0	0							A9UL14	0	91	RBR_MEDSA Retinoblastoma-related protein OS=Medicago sativa GN=RBR PE=2 SV=1
contig_46974	contig_46974	312	20	30	11	34	8	37	0	0	0	0	0	0	Medtr8g046010.1	0	10
contig_13442	contig_13442	591	17	10	72	4	16	22	0	0	0	0	0	0	Medtr7g081170.1	0	16
contig_80712	contig_80712	190	13	9	63	2	12	17	0	0	0	0	0	0
contig_29147	contig_29147	1587	6	5	3	5	6	5	0	0	0	0	0	0	Medtr1g051685.1	0	97	AT1G40087.1	0	Plant transposase (Ptta/En/Spm family)					AT1G40087	GO:0008150	biological_process	GO:0003674	molecular_function
contig_22922	contig_22922	627	1	1	1	2	1	5	0	0	0	0	0	0	Medtr6g088825.1	0	20	AT5G19740.1	0	Peptidase M28 family protein	Q9Y3Q0	0	43	NALD2_HUMAN N-acetylated-alpha-linked acidic dipeptidase 2 OS=Homo sapiens GN=NAALAD2 PE=1 SV=1	AT5G19740	GO:0006508	proteolysis	GO:0008233 GO:0016805	dipeptidase_activity peptidase_activity
contig_8137	contig_8137	2680	3	2	3	3	2	4	0	0	0	0	0	0	Medtr2g028440.1	0	36	AT2G45030.1	0	Translation elongation factor EFG/EF2 protein		0	49		AT2G45030	GO:0006414 GO:0046686	response_to_cadmium_ion translational_elongation	GO:0003746 GO:0003924 GO:0005525 GO:0008135	GTP_binding GTPase_activity translation_elongation_factor_activity translation_factor_activity,_nucleic_acid_binding
contig_30528	contig_30528	238	2	4	5	2	2	3	0	0	0	0	0	0	Medtr2g087350.1	0	9	AT2G35930.1	0	PUB23 | plant U-box 23 |					AT2G35930	GO:0000165 GO:0002679 GO:0006612 GO:0006944 GO:0006952 GO:0009414 GO:0009862 GO:0009867 GO:0010200 GO:0010310 GO:0010363 GO:0016567 GO:0031348 GO:0035556 GO:0042742 GO:0043069 GO:0050832 GO:0051865	MAPK_cascade cellular_membrane_fusion defense_response defense_response_to_bacterium defense_response_to_fungus intracellular_signal_transduction jasmonic_acid_mediated_signaling_pathway negative_regulation_of_defense_response negative_regulation_of_programmed_cell_death protein_autoubiquitination protein_targeting_to_membrane protein_ubiquitination regulation_of_hydrogen_peroxide_metabolic_proce…	GO:0004842	ubiquitin-protein_ligase_activity
contig_8489	contig_8489	1592	4	1	1	1	3	3	0	0	0	0	0	0
contig_6638	contig_6638	293	2	2	2	2	3	2	0	0	0	0	0	0
contig_20624	contig_20624	283	2	3	1	2	1	2	0	0	0	0	0	0
contig_99100	contig_99100	957	3	3	3	3	1	2	0	0	0	0	0	0	Medtr4g029740.1	0	43	AT4G12830.1	0	alpha/beta-Hydrolases superfamily protein					AT4G12830	GO:0016556	mRNA_modification	GO:0003824 GO:0016787	catalytic_activity hydrolase_activity
contig_13827	contig_13827	841	5	3	4	2	4	2	0	0	0	0	0	0	Medtr5g061660.1	0	37
contig_10579	contig_10579	1253	3	4	3	5	2	2	0	0	0	0	0	0	Medtr7g084170.3	0	4
contig_8839	contig_8839	1274	2	2	2	1	2	2	0	0	0	0	0	0
contig_23967	contig_23967	2492	2	1	1	1	2	2	0	0	0	0	0	0	Medtr0032s0030.1	0	99
contig_25801	contig_25801	412	2	2	1	2	1	2	0	0	0	0	0	0	Medtr2g090520.1	0	12
contig_18766	contig_18766	1014	1	1	1	1	1	2	0	0	0	0	0	0
contig_17946	contig_17946	1186	1	2	1	1	1	2	0	0	0	0	0	0							P93039	0	64	NAT4_ARATH Nucleobase-ascorbate transporter 4 OS=Arabidopsis thaliana GN=NAT4 PE=2 SV=2
contig_41714	contig_41714	340	1	1	1	1	1	1	0	0	0	0	0	0
contig_31439	contig_31439	642	1	1	1	1	1	1	0	0	0	0	0	0	Glyma.15G087600.1	0	11
contig_46876	contig_46876	763	1	1	1	1	1	1	0	0	0	0	0	0
contig_4461	contig_4461	2856	2	1	1	1	1	1	0	0	0	0	0	0
contig_24044	contig_24044	697	2	2	2	1	2	1	0	0	0	0	0	0	Medtr3g069030.1	0	10	AT3G55580.1	0	Regulator of chromosome condensation (RCC1) family protein chr3					AT3G55580	GO:0008150	biological_process
contig_92654	contig_92654	2928	2	3	7	1	2	1	0	0	0	0	0	0	Medtr5g068600.4	0	49	AT5G54090.1	0	DNA mismatch repair protein MutS, type 2	Q8R9D0	0	29	MUTS2_THETN MutS2 protein OS=Thermoanaerobacter tengcongensis (strain DSM 15242 / JCM 11007 / NBRC 100824 / MB4) GN=mutS2 PE=3 SV=1	AT5G54090	GO:0006298 GO:0045005	maintenance_of_fidelity_involved_in_DNA-dependent_DNA_replication mismatch_repair	GO:0003684 GO:0005524 GO:0030983	ATP_binding damaged_DNA_binding mismatched_DNA_binding
contig_33885	contig_33885	1086	1	2	3	1	1	1	0	0	0	0	0	0
contig_14475	contig_14475	790	2	2	1	1	1	1	0	0	0	0	0	0
contig_40115	contig_40115	699	1	1	2	2	1	1	0	0	0	0	0	0
contig_8862	contig_8862	1434	1	1	1	1	1	1	0	0	0	0	0	0	Medtr8g009700.1	0	58	AT5G17660.1	0	tRNA (guanine-N-7) methyltransferase	Q2JJQ0	0	45	TRMB_SYNJB tRNA (guanine-N(7)-)-methyltransferase OS=Synechococcus sp. (strain JA-2-3B'a(2-13)) GN=trmB PE=3 SV=1	AT5G17660	GO:0006400	tRNA_modification	GO:0008176	tRNA_(guanine-N7-)-methyltransferase_activity
contig_6183	contig_6183	1865	1	1	1	1	1	1	0	0	0	0	0	0	Medtr7g006590.1	0	66	AT1G16830.1	0	Pentatricopeptide repeat (PPR) superfamily protein	Q3EDA9	0	29	PPR46_ARATH Putative pentatricopeptide repeat-containing protein At1g16830 OS=Arabidopsis thaliana GN=At1g16830 PE=3 SV=2	AT1G16830	GO:0008150	biological_process	GO:0003674	molecular_function
contig_23712	contig_23712	1539	1	1	1	1	1	1	0	0	0	0	0	0	Medtr8g009680.1	0	43	AT5G17660.1	0	tRNA (guanine-N-7) methyltransferase	Q2JJQ0	0	46	TRMB_SYNJB tRNA (guanine-N(7)-)-methyltransferase OS=Synechococcus sp. (strain JA-2-3B'a(2-13)) GN=trmB PE=3 SV=1	AT5G17660	GO:0006400	tRNA_modification	GO:0008176	tRNA_(guanine-N7-)-methyltransferase_activity
contig_29574	contig_29574	1013	1	2	1	1	1	1	0	0	0	0	0	0	Medtr7g093090.1	0	27					0	66
contig_45299	contig_45299	719	1	1	1	2	2	1	0	0	0	0	0	0	Medtr4g059620.1	0	25
contig_13312	contig_13312	1985	1	1	11	1	1	1	0	0	0	0	0	0	Medtr8g015200.1	0	47	AT4G29990.1	0	Leucine-rich repeat transmembrane protein kinase protein	C0LGR6	0	49	Y4291_ARATH Probable LRR receptor-like serine/threonine-protein kinase At4g29180 OS=Arabidopsis thaliana GN=At4g29180 PE=2 SV=2	AT4G29990	GO:0006468	protein_phosphorylation	GO:0004672 GO:0004674 GO:0005524 GO:0016772	ATP_binding protein_kinase_activity protein_serine/threonine_kinase_activity transferase_activity,_transferring_phosphorus-containing_groups
contig_41971	contig_41971	537	1	2	1	1	1	1	0	0	0	0	0	0
contig_19458	contig_19458	654	2	2	2	1	1	1	0	0	0	0	0	0	Medtr0016s0030.1	0	13
contig_25913	contig_25913	829	1	1	1	1	1	1	0	0	0	0	0	0	Medtr8g468990.1	0	6				Q8LFG1	0	54	AMY2_ARATH Probable alpha-amylase 2 OS=Arabidopsis thaliana GN=AMY2 PE=2 SV=1
contig_39665	contig_39665	1126	58	36	27	27	35	25	0	0	0	0	0	0	Medtr5g098775.1	0	33
contig_94230	contig_94230	1210	8	9	5	6	6	7	0	0	0	0	0	0
contig_21039	contig_21039	295	1	1	1	1	1	4	0	0	0	0	0	0	Medtr4g020490.1	0	6	AT5G41540.1	0	Disease resistance protein (TIR-NBS-LRR class) family					AT5G41540	GO:0006952 GO:0007165	defense_response signal_transduction	GO:0000166 GO:0017111 GO:0043531	ADP_binding nucleoside-triphosphatase_activity nucleotide_binding
contig_6169	contig_6169	432	4	2	3	1	2	3	0	0	0	0	0	0
contig_35304	contig_35304	244	3	1	3	1	1	2	0	0	0	0	0	0	Medtr3g022790.1	0	3
contig_17726	contig_17726	867	2	2	2	1	2	2	0	0	0	0	0	0
contig_14716	contig_14716	529	5	1	1	1	2	1	0	0	0	0	0	0
contig_47077	contig_47077	490	1	1	1	1	1	1	0	0	0	0	0	0	Medtr1g096870.1	0	8	AT1G22660.1	0	Polynucleotide adenylyltransferase family protein					AT1G22660	GO:0006396 GO:0008033 GO:0009630	RNA_processing gravitropism tRNA_processing	GO:0003723 GO:0004810 GO:0016779	RNA_binding nucleotidyltransferase_activity tRNA_adenylyltransferase_activity
contig_35722	contig_35722	384	1	1	1	1	1	1	0	0	0	0	0	0	Medtr3g051300.1	0	7
contig_32213	contig_32213	255	2	2	2	1	1	1	0	0	0	0	0	0
contig_6715	contig_6715	393	1	2	1	1	2	1	0	0	0	0	0	0
contig_28612	contig_28612	588	1	1	2	1	1	1	0	0	0	0	0	0
contig_45736	contig_45736	1834	1	1	1	1	1	1	0	0	0	0	0	0
contig_24302	contig_24302	779	2	1	1	1	1	1	0	0	0	0	0	0
contig_35525	contig_35525	413	1	2	1	1	1	1	0	0	0	0	0	0	Medtr4g121560.1	0	9
contig_13151	contig_13151	493	47	39	12	34	25	58	0	0	0	0	0	0	Medtr3g088230.1	0	23
contig_94826	contig_94826	861	60	60	33	47	40	57	0	0	0	0	0	0	Medtr3g050240.1	0	16	AT3G62210.1	0	EDA32 | Putative endonuclease or glycosyl hydrolase |					AT3G62210	GO:0010197	polar_nucleus_fusion
contig_43976	contig_43976	671	37	38	20	28	25	38	0	0	0	0	0	0	Medtr3g050240.1	0	10
contig_21056	contig_21056	385	37	36	19	24	26	32	0	0	0	0	0	0	Medtr3g050240.1	0	15	AT3G62200.1	0	Putative endonuclease or glycosyl hydrolase					AT3G62200	GO:0008150	biological_process	GO:0003674	molecular_function
contig_9337	contig_9337	540	25	28	14	21	21	26	0	0	0	0	0	0	Medtr3g050240.1	0	13	AT3G62210.1	0	EDA32 | Putative endonuclease or glycosyl hydrolase |					AT3G62210	GO:0010197	polar_nucleus_fusion
contig_8635	contig_8635	1254	18	10	7	9	10	14	0	0	0	0	0	0	Medtr5g073180.1	0	27
contig_10122	contig_10122	631	7	6	4	9	4	9	0	0	0	0	0	0
contig_3981	contig_3981	1449	1	2	1	2	1	9	0	0	0	0	0	0	Medtr7g088125.1	0	37
contig_19153	contig_19153	1103	7	2	1	3	2	9	0	0	0	0	0	0	mrna24361.1-v1.0-hybrid	0	9				P10978	0	37	POLX_TOBAC Retrovirus-related Pol polyprotein from transposon TNT 1-94 OS=Nicotiana tabacum PE=2 SV=1
contig_12074	contig_12074	195	8	9	8	4	5	6	0	0	0	0	0	0
contig_7428	contig_7428	1426	1	2	1	1	1	6	0	0	0	0	0	0	Medtr3g090540.1	0	10	AT5G49720.1	0	ATGH9A1, TSD1, DEC, KOR, RSW2, IRX2, KOR1, GH9A1 | glycosyl hydrolase 9A1 |	Q38890	0	55	GUN25_ARATH Endoglucanase 25 OS=Arabidopsis thaliana GN=KOR PE=1 SV=1	AT5G49720	GO:0000271 GO:0000902 GO:0005975 GO:0006096 GO:0006833 GO:0006972 GO:0007030 GO:0009266 GO:0009651 GO:0009734 GO:0009735 GO:0009750 GO:0009825 GO:0009826 GO:0009832 GO:0009932 GO:0010193 GO:0010817 GO:0016049 GO:0016051 GO:0019344 GO:0030243 GO:0030244 GO:0032880 GO:0042538 GO:0042744 GO:0043481 GO:0043622 GO:0046686 GO:0048193 GO:0048367 GO:0048765 GO:0048767 GO:0071555	Golgi_organization Golgi_vesicle_transport anthocyanin_accumulation_in_tissues_in_response_to_UV_light auxin_mediated_signaling_pathway carbohydrate_biosynthetic_process carbohydrate_metabolic_process cell_growth cell_morphogenesis cell_tip_growth cell_wall_organization cellulose_biosynthetic_process cellulose_metabolic_process cortical_microtubule_organization cysteine_biosynthetic_process glyco…	GO:0003824 GO:0004553 GO:0008810	catalytic_activity cellulase_activity hydrolase_activity,_hydrolyzing_O-glycosyl_compounds
contig_97796	contig_97796	2557	6	4	4	3	3	5	0	0	0	0	0	0	PGSC0003DMT400036454	0	39
contig_20298	contig_20298	1206	4	4	3	4	3	4	0	0	0	0	0	0
contig_20162	contig_20162	1716	3	4	2	4	2	4	0	0	0	0	0	0	Medtr6g025290.1	0	31
contig_14596	contig_14596	155	4	3	2	2	2	4	0	0	0	0	0	0	Aquca	0	6	AT4G14960.1	0	TUA6 | Tubulin/FtsZ family protein |	Q9ZRB7	0	92	TBA_WHEAT Tubulin alpha chain OS=Triticum aestivum GN=TUBA PE=2 SV=1	AT4G14960	GO:0000226 GO:0000902 GO:0006094 GO:0006184 GO:0007010 GO:0007017 GO:0007018 GO:0009651 GO:0010498 GO:0016049 GO:0048193 GO:0051258 GO:0071258	GTP_catabolic_process Golgi_vesicle_transport cell_growth cell_morphogenesis cellular_response_to_gravity cytoskeleton_organization gluconeogenesis microtubule-based_movement microtubule-based_process microtubule_cytoskeleton_organization proteasomal_protein_catabolic_process protein_polymerization response_to_salt_stress	GO:0003924 GO:0005198 GO:0005200 GO:0005515 GO:0005525	GTP_binding GTPase_activity protein_binding structural_constituent_of_cytoskeleton structural_molecule_activity
contig_23669	contig_23669	1846	4	5	4	3	2	3	0	0	0	0	0	0	Medtr4g094832.1	0	41	AT5G67150.1	0	HXXXD-type acyl-transferase family protein	Q9SND9	0	37	Y3028_ARATH Uncharacterized acetyltransferase At3g50280 OS=Arabidopsis thaliana GN=At3g50280 PE=1 SV=1	AT5G67150			GO:0016740 GO:0016747	transferase_activity transferase_activity,_transferring_acyl_groups_other_than_amino-acyl_groups
contig_45941	contig_45941	1816	4	2	2	2	2	3	0	0	0	0	0	0
contig_35589	contig_35589	1524	2	3	3	2	2	3	0	0	0	0	0	0	Medtr0168s0060.1	0	25	AT1G74830.1	0	Protein of unknown function, DUF593					AT1G74830	GO:0008150	biological_process	GO:0003674	molecular_function
contig_95390	contig_95390	1532	2	2	2	1	2	3	0	0	0	0	0	0	Medtr3g109040.1	0	5	AT4G31590.1	0	ATCSLC05, CSLC05, ATCSLC5, CSLC5 | Cellulose-synthase-like C5 |	Q9SB75	0	37	CSLC5_ARATH Probable xyloglucan glycosyltransferase 5 OS=Arabidopsis thaliana GN=CSLC5 PE=1 SV=1	AT4G31590	GO:0042546	cell_wall_biogenesis	GO:0016757 GO:0016759	cellulose_synthase_activity transferase_activity,_transferring_glycosyl_groups
contig_6251	contig_6251	1241	3	3	1	2	1	3	0	0	0	0	0	0	Medtr0462s0020.1	0	97
contig_16589	contig_16589	2941	2	3	1	1	1	3	0	0	0	0	0	0	Medtr5g053590.1	0	74	AT1G52950.1	0	Nucleic acid-binding, OB-fold-like protein					AT1G52950	GO:0008150	biological_process	GO:0003674	molecular_function
contig_46470	contig_46470	427	1	1	1	1	1	3	0	0	0	0	0	0
contig_29769	contig_29769	213	2	6	3	2	2	2	0	0	0	0	0	0
contig_41823	contig_41823	2047	2	4	2	2	2	2	0	0	0	0	0	0	Medtr0002s1270.1	0	61
contig_20791	contig_20791	392	1	1	1	1	1	2	0	0	0	0	0	0	Medtr6g471290.1	0	4
contig_22043	contig_22043	545	2	1	1	3	1	2	0	0	0	0	0	0	Medtr5g034580.1	0	17	AT5G27540.2	0	MIRO1 | MIRO-related GTP-ase 1 |					AT5G27540	GO:0000003 GO:0000741 GO:0006312 GO:0006325 GO:0006626 GO:0007005 GO:0007131 GO:0007264 GO:0009560 GO:0009640 GO:0009790 GO:0009793 GO:0009845 GO:0009860 GO:0009909 GO:0009933 GO:0010090 GO:0010162 GO:0010182 GO:0010228 GO:0010638 GO:0016567 GO:0019725 GO:0019915 GO:0030048 GO:0033044 GO:0048825 GO:0050826 GO:0051301 GO:0051604 GO:0051645 GO:0051646 GO:0060151	Golgi_localization actin_filament-based_movement cell_division cellular_homeostasis chromatin_organization cotyledon_development embryo_development embryo_development_ending_in_seed_dormancy embryo_sac_egg_cell_differentiation karyogamy lipid_storage meristem_structural_organization mitochondrion_localization mitochondrion_organization mitotic_recombination peroxisome_localization photomorphogene…	GO:0003924 GO:0005509 GO:0005525	GTP_binding GTPase_activity calcium_ion_binding
contig_47157	contig_47157	919	2	1	1	1	1	2	0	0	0	0	0	0	Medtr6g023995.1	0	55	AT1G08470.1	0	SSL3 | strictosidine synthase-like 3 |					AT1G08470	GO:0009058 GO:0009821	alkaloid_biosynthetic_process biosynthetic_process	GO:0016844	strictosidine_synthase_activity
contig_21204	contig_21204	1802	1	3	3	2	1	2	0	0	0	0	0	0	Medtr3g093070.2	0	5
contig_10950	contig_10950	948	1	1	1	2	1	2	0	0	0	0	0	0	Medtr7g105980.1	0	33
contig_4874	contig_4874	2043	2	2	1	2	1	2	0	0	0	0	0	0	Glyma.19G095100.1	0	29				Q9FHE1	0	41	GSTT3_ARATH Glutathione S-transferase T3 OS=Arabidopsis thaliana GN=GSTT3 PE=2 SV=1
contig_28604	contig_28604	1037	2	2	1	1	1	2	0	0	0	0	0	0	Medtr6g026900.1	0	13	AT1G17760.1	0	CSTF77, ATCSTF77 | Tetratricopeptide repeat (TPR)-like superfamily protein |	O14233	0	40	RNA14_SCHPO mRNA 3'-end-processing protein rna14 OS=Schizosaccharomyces pombe (strain 972 / ATCC 24843) GN=rna14 PE=3 SV=1	AT1G17760	GO:0000278 GO:0006396 GO:0006397 GO:0009553 GO:0009630 GO:0031123 GO:0045892	RNA_3'-end_processing RNA_processing embryo_sac_development gravitropism mRNA_processing mitotic_cell_cycle negative_regulation_of_transcription,_DNA-dependent	GO:0003729 GO:0005515	mRNA_binding protein_binding
contig_21037	contig_21037	759	2	1	1	1	1	2	0	0	0	0	0	0
contig_10737	contig_10737	1774	1	1	1	1	1	2	0	0	0	0	0	0
contig_98572	contig_98572	1559	7	2	1	2	13	2	0	0	0	0	0	0	Medtr5g041650.1	0	45
contig_3355	contig_3355	645	2	2	10	2	4	2	0	0	0	0	0	0	Medtr3g010110.1	0	35	AT1G55680.1	0	Transducin/WD40 repeat-like superfamily protein	Q9Y7K5	0	37	YGI3_SCHPO Uncharacterized WD repeat-containing protein C2A9.03 OS=Schizosaccharomyces pombe (strain 972 / ATCC 24843) GN=SPBC2A9.03 PE=4 SV=2	AT1G55680	GO:0008150	biological_process	GO:0003674	molecular_function
contig_34989	contig_34989	1312	3	7	3	4	2	2	0	0	0	0	0	0
contig_5958	contig_5958	1070	2	4	2	2	2	2	0	0	0	0	0	0
contig_34567	contig_34567	805	1	5	4	2	2	2	0	0	0	0	0	0	Medtr7g053103.1	0	11
contig_24137	contig_24137	1100	1	3	1	1	1	2	0	0	0	0	0	0
contig_9971	contig_9971	690	1	1	2	1	1	2	0	0	0	0	0	0				AT2G43560.1	0	FKBP-like peptidyl-prolyl cis-trans isomerase family protein					AT2G43560	GO:0000413 GO:0006098 GO:0006364 GO:0006457 GO:0009657 GO:0010027 GO:0010207 GO:0015979 GO:0018208 GO:0019288 GO:0019684	isopentenyl_diphosphate_biosynthetic_process,_mevalonate-independent_pathway pentose-phosphate_shunt peptidyl-proline_modification photosynthesis photosynthesis,_light_reaction photosystem_II_assembly plastid_organization protein_folding protein_peptidyl-prolyl_isomerization rRNA_processing thylakoid_membrane_organization	GO:0003755 GO:0005528	FK506_binding peptidyl-prolyl_cis-trans_isomerase_activity
contig_13833	contig_13833	776	1	2	1	1	1	2	0	0	0	0	0	0	Medtr7g111640.3	0	6
contig_96228	contig_96228	1427	1	1	1	1	1	2	0	0	0	0	0	0	Medtr6g027890.1	0	28	AT3G23880.1	0	F-box and associated interaction domains-containing protein	Q9LIR8	0	31	FBK67_ARATH F-box/kelch-repeat protein At3g23880 OS=Arabidopsis thaliana GN=At3g23880 PE=2 SV=1	AT3G23880	GO:0008150	biological_process	GO:0003674	molecular_function
contig_44136	contig_44136	2336	1	1	1	1	1	2	0	0	0	0	0	0	Medtr4g032585.1	0	25				Q9SCL7	0	82	NAGK_ARATH Acetylglutamate kinase, chloroplastic OS=Arabidopsis thaliana GN=NAGK PE=1 SV=1
contig_25242	contig_25242	607	6	5	2	3	3	1	0	0	0	0	0	0	Medtr3g096690.2	0	37	AT5G09250.1	0	KIWI | ssDNA-binding transcriptional regulator |	O65154	0	40	KIWI_ARATH RNA polymerase II transcriptional coactivator KIWI OS=Arabidopsis thaliana GN=KIWI PE=1 SV=1	AT5G09250	GO:0006355	regulation_of_transcription,_DNA-dependent	GO:0003677 GO:0003713 GO:0005515	DNA_binding protein_binding transcription_coactivator_activity
contig_24418	contig_24418	639	3	2	3	1	2	1	0	0	0	0	0	0	Medtr2g067660.1	0	10	AT1G79440.1	0	ALDH5F1, SSADH1, SSADH | aldehyde dehydrogenase 5F1 |	Q9SAK4	0	76	SSDH_ARATH Succinate-semialdehyde dehydrogenase, mitochondrial OS=Arabidopsis thaliana GN=ALDH5F1 PE=1 SV=2	AT1G79440	GO:0006333 GO:0006540 GO:0008152 GO:0009408 GO:0009416 GO:0009450 GO:0055114 GO:0072593	chromatin_assembly_or_disassembly gamma-aminobutyric_acid_catabolic_process glutamate_decarboxylation_to_succinate metabolic_process oxidation-reduction_process reactive_oxygen_species_metabolic_process response_to_heat response_to_light_stimulus	GO:0004028 GO:0004777 GO:0005507 GO:0016491 GO:0016620 GO:0051287	3-chloroallyl_aldehyde_dehydrogenase_activity NAD_binding copper_ion_binding oxidoreductase_activity oxidoreductase_activity,_acting_on_the_aldehyde_or_oxo_group_of_donors,_NAD_or_NADP_as_acceptor succinate-semialdehyde_dehydrogenase_(NAD+)_activity
contig_14327	contig_14327	417	2	4	2	1	2	1	0	0	0	0	0	0
contig_26474	contig_26474	404	3	2	2	1	2	1	0	0	0	0	0	0	Medtr4g068950.1	0	10	AT4G34360.1	0	S-adenosyl-L-methionine-dependent methyltransferases superfamily protein					AT4G34360	GO:0008152	metabolic_process	GO:0003824 GO:0008168	catalytic_activity methyltransferase_activity
contig_5719	contig_5719	965	1	3	1	1	1	1	0	0	0	0	0	0
contig_96973	contig_96973	2780	1	2	1	2	1	1	0	0	0	0	0	0	Medtr1g050542.1	0	43	AT3G06240.1	0	F-box family protein	Q9LIR8	0	27	FBK67_ARATH F-box/kelch-repeat protein At3g23880 OS=Arabidopsis thaliana GN=At3g23880 PE=2 SV=1	AT3G06240	GO:0008150	biological_process	GO:0003674	molecular_function
contig_21549	contig_21549	692	2	2	2	1	1	1	0	0	0	0	0	0	Medtr4g061610.1	0	5	AT3G45780.2	0	PHOT1, NPH1, JK224, RPT1 | phototropin 1 |	O48963	0	80	PHOT1_ARATH Phototropin-1 OS=Arabidopsis thaliana GN=PHOT1 PE=1 SV=1	AT3G45780	GO:0000160 GO:0006355 GO:0006468 GO:0007165 GO:0009637 GO:0009638 GO:0009644 GO:0009744 GO:0009903 GO:0009904 GO:0010114 GO:0010119 GO:0010155 GO:0010218 GO:0010362 GO:0046777	chloroplast_accumulation_movement chloroplast_avoidance_movement negative_regulation_of_anion_channel_activity_by_blue_light phosphorelay_signal_transduction_system phototropism protein_autophosphorylation protein_phosphorylation regulation_of_proton_transport regulation_of_stomatal_movement regulation_of_transcription,_DNA-dependent response_to_blue_light response_to_far_red_light response_to_hi…	GO:0004672 GO:0004674 GO:0005515 GO:0009882 GO:0010181 GO:0016301 GO:0042802	FMN_binding blue_light_photoreceptor_activity identical_protein_binding kinase_activity protein_binding protein_kinase_activity protein_serine/threonine_kinase_activity
contig_12260	contig_12260	382	1	1	1	1	1	1	0	0	0	0	0	0
contig_34342	contig_34342	828	2	1	1	1	1	1	0	0	0	0	0	0	Medtr1g030400.1	0	14
contig_6261	contig_6261	621	1	4	1	1	1	1	0	0	0	0	0	0	Medtr5g009080.1	0	7	AT1G50420.1	0	SCL3, SCL-3 | scarecrow-like 3 |	Q9LPR8	0	65	SCL3_ARATH Scarecrow-like protein 3 OS=Arabidopsis thaliana GN=SCL3 PE=2 SV=1	AT1G50420	GO:0006355 GO:0009739	regulation_of_transcription,_DNA-dependent response_to_gibberellin_stimulus	GO:0003700	sequence-specific_DNA_binding_transcription_factor_activity
contig_30255	contig_30255	439	1	2	1	1	1	1	0	0	0	0	0	0
contig_21977	contig_21977	404	1	2	1	1	1	1	0	0	0	0	0	0	Medtr1g052170.1	0	6
contig_25622	contig_25622	239	1	2	2	2	1	1	0	0	0	0	0	0
contig_49695	contig_49695	779	1	1	1	2	1	1	0	0	0	0	0	0
contig_7855	contig_7855	1104	1	2	2	1	1	1	0	0	0	0	0	0	Medtr3g093070.2	0	5
contig_30663	contig_30663	944	1	1	1	1	1	1	0	0	0	0	0	0	Medtr8g479260.1	0	14
contig_4769	contig_4769	1451	1	3	1	1	1	1	0	0	0	0	0	0	Medtr8g078970.1	0	1	AT3G50380.1	0	Protein of unknown function (DUF1162)					AT3G50380	GO:0008104	protein_localization
contig_4685	contig_4685	388	1	2	1	1	1	1	0	0	0	0	0	0	Medtr1g101400.1	0	10	AT5G52100.1	0	crr1 | Dihydrodipicolinate reductase, bacterial/plant |					AT5G52100	GO:0009089 GO:0009773 GO:0009965 GO:0010103 GO:0010207 GO:0016556 GO:0019684 GO:0030154 GO:0042742 GO:0045893 GO:0055114	cell_differentiation defense_response_to_bacterium leaf_morphogenesis lysine_biosynthetic_process_via_diaminopimelate mRNA_modification oxidation-reduction_process photosynthesis,_light_reaction photosynthetic_electron_transport_in_photosystem_I photosystem_II_assembly positive_regulation_of_transcription,_DNA-dependent stomatal_complex_morphogenesis	GO:0000166 GO:0008839 GO:0070402	4-hydroxy-tetrahydrodipicolinate_reductase NADPH_binding nucleotide_binding
contig_4465	contig_4465	1392	2	3	1	1	1	1	0	0	0	0	0	0	Medtr1g052715.1	0	39	AT1G52950.1	0	Nucleic acid-binding, OB-fold-like protein					AT1G52950	GO:0008150	biological_process	GO:0003674	molecular_function
contig_31084	contig_31084	686	1	2	1	1	1	1	0	0	0	0	0	0	Medtr8g100045.1	0	2
contig_31279	contig_31279	369	2	2	10	1	5	1	0	0	0	0	0	0	Medtr3g010110.1	0	21	AT3G13340.2	0	Transducin/WD40 repeat-like superfamily protein					AT3G13340	GO:0000956 GO:0008150	biological_process nuclear-transcribed_mRNA_catabolic_process	GO:0003674	molecular_function
contig_93502	contig_93502	1183	3	2	1	2	2	1	0	0	0	0	0	0	Medtr2g093430.1	0	26
contig_25251	contig_25251	730	2	2	3	1	2	1	0	0	0	0	0	0
contig_12092	contig_12092	288	3	4	2	3	2	1	0	0	0	0	0	0
contig_1643	contig_1643	712	1	1	1	1	1	1	0	0	0	0	0	0
contig_42808	contig_42808	234	1	2	1	3	1	1	0	0	0	0	0	0
contig_45355	contig_45355	752	1	4	1	1	1	1	0	0	0	0	0	0
contig_11664	contig_11664	817	1	1	1	2	1	1	0	0	0	0	0	0
contig_93253	contig_93253	2396	1	1	1	1	1	1	0	0	0	0	0	0	Medtr7g093720.1	0	3
contig_21421	contig_21421	1319	2	1	1	1	1	1	0	0	0	0	0	0	Medtr6g012870.1	0	15	AT3G01100.2	0	HYP1, ATHYP1 | hypothetical protein 1 |					AT3G01100
contig_21787	contig_21787	1638	1	1	1	1	1	1	0	0	0	0	0	0	Medtr7g033915.1	0	42	AT5G56370.2	0	F-box/RNI-like/FBD-like domains-containing protein	Q9FM94	0	31	FBD21_ARATH FBD-associated F-box protein At5g56370 OS=Arabidopsis thaliana GN=At5g56370 PE=2 SV=1	AT5G56370	GO:0008150	biological_process	GO:0003674	molecular_function
contig_97577	contig_97577	549	1	1	2	1	1	1	0	0	0	0	0	0
contig_26032	contig_26032	940	1	1	1	1	1	1	0	0	0	0	0	0	Medtr7g093720.1	0	3
contig_44299	contig_44299	1530	1	1	1	1	1	1	0	0	0	0	0	0	Medtr7g033915.1	0	42	AT5G56370.2	0	F-box/RNI-like/FBD-like domains-containing protein	Q9FM94	0	33	FBD21_ARATH FBD-associated F-box protein At5g56370 OS=Arabidopsis thaliana GN=At5g56370 PE=2 SV=1	AT5G56370	GO:0008150	biological_process	GO:0003674	molecular_function
contig_7420	contig_7420	1570	1	1	1	1	1	1	0	0	0	0	0	0	Medtr3g111440.1	0	39	AT1G09920.1	0	TRAF-type zinc finger-related					AT1G09920	GO:0006623 GO:0008150 GO:0016192	biological_process protein_targeting_to_vacuole vesicle-mediated_transport	GO:0008270	zinc_ion_binding
contig_4279	contig_4279	3416	1	1	1	1	1	1	0	0	0	0	0	0	Medtr4g101245.1	0	53
contig_30999	contig_30999	746	1	2	1	1	1	1	0	0	0	0	0	0
contig_4787	contig_4787	2027	1	1	1	1	1	1	0	0	0	0	0	0	Medtr7g070100.1	0	69
contig_3771	contig_3771	792	13	23	4	1	2	1	0	0	0	0	0	0
contig_43584	contig_43584	375	1	1	1	2	1	1	0	0	0	0	0	0
contig_29380	contig_29380	235	1	2	1	1	1	1	0	0	0	0	0	0	Medtr2g088200.1	0	19
contig_11673	contig_11673	1869	1	1	1	2	1	1	0	0	0	0	0	0	Medtr7g093720.1	0	3
contig_20696	contig_20696	508	1	1	1	1	1	1	0	0	0	0	0	0
contig_16060	contig_16060	1496	1	1	1	1	1	1	0	0	0	0	0	0							A9UL14	0	96	RBR_MEDSA Retinoblastoma-related protein OS=Medicago sativa GN=RBR PE=2 SV=1
contig_93863	contig_93863	2786	6	9	1	5	3	11	0	0	0	0	0	0	Medtr1g075095.1	0	84	AT3G01680.1	0	CONTAINS InterPro DOMAIN/s: Mediator complex subunit Med28 (InterPro:IPR021640); BEST Arabidopsis thaliana pr					AT3G01680			GO:0043621	protein_self-association
contig_34771	contig_34771	1168	5	6	5	5	4	5	0	0	0	0	0	0	Medtr3g058280.1	0	35
contig_9174	contig_9174	196	4	5	5	2	3	5	0	0	0	0	0	0	Medtr4g107110.1	0	9
contig_93098	contig_93098	2956	6	4	4	3	3	4	0	0	0	0	0	0	PGSC0003DMT400036454	0	39
contig_93340	contig_93340	195	3	3	3	3	2	4	0	0	0	0	0	0
contig_36193	contig_36193	183	3	2	3	4	2	3	0	0	0	0	0	0	Medtr5g034140.1	0	12	AT3G63150.1	0	MIRO2, ATCBG | MIRO-related GTP-ase 2 |					AT3G63150	GO:0006499 GO:0007264 GO:0009737 GO:0015031 GO:0019725	N-terminal_protein_myristoylation cellular_homeostasis protein_transport response_to_abscisic_acid_stimulus small_GTPase_mediated_signal_transduction	GO:0003924 GO:0005509 GO:0005525	GTP_binding GTPase_activity calcium_ion_binding
contig_45358	contig_45358	174	4	2	2	3	5	3	0	0	0	0	0	0	Medtr3g020660.1	0	9
contig_28956	contig_28956	706	4	1	1	1	3	3	0	0	0	0	0	0
contig_8141	contig_8141	1455	3	3	3	2	2	3	0	0	0	0	0	0	Medtr3g463980.1	0	53
contig_25115	contig_25115	559	2	1	1	1	1	3	0	0	0	0	0	0	Medtr4g020850.2	0	3	AT5G17970.1	0	Disease resistance protein (TIR-NBS-LRR class) family					AT5G17970	GO:0006952 GO:0007165	defense_response signal_transduction	GO:0000166 GO:0017111 GO:0043531	ADP_binding nucleoside-triphosphatase_activity nucleotide_binding
contig_25967	contig_25967	587	4	1	2	3	4	2	0	0	0	0	0	0
contig_27089	contig_27089	1451	3	4	3	2	3	2	0	0	0	0	0	0							P55607	0	72	Y4OV_RHISN Uncharacterized protein y4oV OS=Rhizobium sp. (strain NGR234) GN=NGR_a02140 PE=4 SV=1
contig_32432	contig_32432	150	1	3	3	1	2	2	0	0	0	0	0	0
contig_27256	contig_27256	1575	3	2	2	2	2	2	0	0	0	0	0	0	Medtr3g098650.1	0	10	AT5G13980.3	0	Glycosyl hydrolase family 38 protein	Q60HE9	0	41	MA2B1_MACFA Lysosomal alpha-mannosidase OS=Macaca fascicularis GN=MAN2B1 PE=2 SV=1	AT5G13980	GO:0005975 GO:0006013 GO:0007020 GO:0019344	carbohydrate_metabolic_process cysteine_biosynthetic_process mannose_metabolic_process microtubule_nucleation	GO:0003824 GO:0004553 GO:0004559 GO:0008270 GO:0015923 GO:0030246	alpha-mannosidase_activity carbohydrate_binding catalytic_activity hydrolase_activity,_hydrolyzing_O-glycosyl_compounds mannosidase_activity zinc_ion_binding
contig_6805	contig_6805	1021	2	1	1	1	2	2	0	0	0	0	0	0
contig_36681	contig_36681	196	2	2	2	2	1	2	0	0	0	0	0	0	Medtr8g038550.1	0	3
contig_35366	contig_35366	900	2	2	2	3	1	2	0	0	0	0	0	0	Medtr5g010330.1	0	24	AT1G63470.1	0	AT hook motif DNA-binding family protein					AT1G63470	GO:0000226 GO:0000280 GO:0000911 GO:0006260 GO:0006306 GO:0006342 GO:0006346 GO:0007000 GO:0007267 GO:0008150 GO:0008283 GO:0009616 GO:0009909 GO:0010267 GO:0016246 GO:0016458 GO:0016570 GO:0016571 GO:0016572 GO:0031047 GO:0031048 GO:0034968 GO:0035196 GO:0048449 GO:0051225 GO:0051567	DNA_methylation DNA_replication RNA_interference biological_process cell-cell_signaling cell_proliferation chromatin_silencing chromatin_silencing_by_small_RNA cytokinesis_by_cell_plate_formation floral_organ_formation gene_silencing gene_silencing_by_RNA histone_H3-K9_methylation histone_lysine_methylation histone_methylation histone_modification histone_phosphorylation methylation-dependent_chr…	GO:0003677	DNA_binding
contig_17242	contig_17242	711	2	1	2	3	1	2	0	0	0	0	0	0
contig_44456	contig_44456	1333	2	2	1	1	1	2	0	0	0	0	0	0
contig_94155	contig_94155	565	1	1	1	1	1	2	0	0	0	0	0	0
contig_108628	contig_108628	2723	2	2	1	1	1	2	0	0	0	0	0	0	Medtr2g098030.2	0	10	AT4G34890.1	0	ATXDH1, XDH1 | xanthine dehydrogenase 1 |	Q9M5Q1	0	60	FUT1_PEA Galactoside 2-alpha-L-fucosyltransferase OS=Pisum sativum GN=FT1 PE=2 SV=1	AT4G34890	GO:0000302 GO:0006145 GO:0009414 GO:0042554 GO:0046110 GO:0055114	oxidation-reduction_process purine_nucleobase_catabolic_process response_to_reactive_oxygen_species response_to_water_deprivation superoxide_anion_generation xanthine_metabolic_process	GO:0003824 GO:0004854 GO:0005506 GO:0008762 GO:0009055 GO:0016491 GO:0016614 GO:0046872 GO:0050660 GO:0051536 GO:0051537	2_iron,_2_sulfur_cluster_binding UDP-N-acetylmuramate_dehydrogenase_activity catalytic_activity electron_carrier_activity flavin_adenine_dinucleotide_binding iron-sulfur_cluster_binding iron_ion_binding metal_ion_binding oxidoreductase_activity oxidoreductase_activity,_acting_on_CH-OH_group_of_donors xanthine_dehydrogenase_activity
contig_18925	contig_18925	943	1	1	1	1	1	2	0	0	0	0	0	0							P39955	0	46	SAP1_YEAST Protein SAP1 OS=Saccharomyces cerevisiae (strain ATCC 204508 / S288c) GN=SAP1 PE=1 SV=1
contig_35637	contig_35637	989	2	1	2	1	2	1	0	0	0	0	0	0
contig_24124	contig_24124	855	2	1	1	2	1	1	0	0	0	0	0	0
contig_36318	contig_36318	344	3	2	2	1	1	1	0	0	0	0	0	0	Medtr8g042070.1	0	17
contig_93310	contig_93310	563	1	1	1	2	1	1	0	0	0	0	0	0
contig_44457	contig_44457	1134	1	1	1	1	1	1	0	0	0	0	0	0	Medtr2g021040.1	0	13	AT5G18940.2	0	Mo25 family protein					AT5G18940	GO:0008150	biological_process
contig_111711	contig_111711	1084	2	1	1	1	1	1	0	0	0	0	0	0
contig_15477	contig_15477	253	1	1	1	1	1	1	0	0	0	0	0	0
contig_18724	contig_18724	3120	2	1	2	1	1	1	0	0	0	0	0	0	Medtr1g054530.1	0	14
contig_20969	contig_20969	1564	2	2	1	1	1	1	0	0	0	0	0	0
contig_6314	contig_6314	665	3	3	5	1	3	1	0	0	0	0	0	0
contig_23729	contig_23729	404	2	1	1	1	2	1	0	0	0	0	0	0
contig_30720	contig_30720	698	2	3	1	3	2	1	0	0	0	0	0	0
contig_98028	contig_98028	718	2	1	1	2	1	1	0	0	0	0	0	0
contig_45290	contig_45290	820	2	2	2	1	1	1	0	0	0	0	0	0
contig_21766	contig_21766	955	3	3	1	1	1	1	0	0	0	0	0	0
contig_42421	contig_42421	1027	1	1	1	2	1	1	0	0	0	0	0	0	Glyma.06G032800.1	0	12
contig_28589	contig_28589	1202	2	1	1	1	1	1	0	0	0	0	0	0
contig_1696	contig_1696	879	1	1	1	1	1	1	0	0	0	0	0	0	Medtr4g059620.1	0	25
contig_26114	contig_26114	576	2	1	1	1	1	1	0	0	0	0	0	0
contig_32091	contig_32091	449	1	1	1	1	1	1	0	0	0	0	0	0
contig_24123	contig_24123	1375	1	1	1	2	1	1	0	0	0	0	0	0
contig_26229	contig_26229	337	1	1	2	1	1	1	0	0	0	0	0	0	Medtr7g060720.1	0	5
contig_8023	contig_8023	839	77	126	47	165	41	170	0	0	0	0	0	0	Medtr5g029875.1	0	14
contig_18938	contig_18938	591	127	109	193	66	54	108	0	0	0	0	0	0
contig_23226	contig_23226	1047	64	79	32	73	39	95	0	0	0	0	0	0	Medtr5g040780.2	0	10
contig_16189	contig_16189	823	108	41	28	69	53	85	0	0	0	0	0	0
contig_92541	contig_92541	1120	55	72	27	88	31	84	0	0	0	0	0	0
contig_27568	contig_27568	1084	42	48	22	64	32	74	0	0	0	0	0	0
contig_47080	contig_47080	1017	55	45	16	28	31	73	0	0	0	0	0	0	Medtr7g094720.1	0	42
contig_26929	contig_26929	133	58	23	30	96	38	72	0	0	0	0	0	0
contig_7775	contig_7775	575	71	30	22	62	51	64	0	0	0	0	0	0
contig_38069	contig_38069	1081	47	59	21	86	40	62	0	0	0	0	0	0
contig_46598	contig_46598	1197	58	53	53	35	44	62	0	0	0	0	0	0	Medtr7g081150.2	0	16
contig_4413	contig_4413	1392	46	43	17	37	33	61	0	0	0	0	0	0	Medtr4g051502.1	0	28
contig_3898	contig_3898	1526	55	51	48	33	44	58	0	0	0	0	0	0
contig_17024	contig_17024	1343	70	45	32	52	44	58	0	0	0	0	0	0	Medtr6g013300.1	0	19	AT3G14290.1	0	PAE2 | 20S proteasome alpha subunit E2 |	Q9M4T8	0	56	PSA5_SOYBN Proteasome subunit alpha type-5 OS=Glycine max GN=PAE1 PE=1 SV=1	AT3G14290	GO:0006511 GO:0006635 GO:0009853 GO:0051603	fatty_acid_beta-oxidation photorespiration proteolysis_involved_in_cellular_protein_catabolic_process ubiquitin-dependent_protein_catabolic_process	GO:0004175 GO:0004298 GO:0004540 GO:0008233	endopeptidase_activity peptidase_activity ribonuclease_activity threonine-type_endopeptidase_activity
contig_96718	contig_96718	794	69	24	20	45	33	56	0	0	0	0	0	0
contig_46497	contig_46497	1333	59	54	31	46	38	51	0	0	0	0	0	0	Medtr3g050240.1	0	15	AT5G61190.1	0	putative endonuclease or glycosyl hydrolase with C2H2-type zinc finger domain					AT5G61190			GO:0003676 GO:0008270	nucleic_acid_binding zinc_ion_binding
contig_9741	contig_9741	1231	61	14	10	18	26	51	0	0	0	0	0	0	Medtr3g063060.1	0	50
contig_43700	contig_43700	767	67	21	16	43	33	48	0	0	0	0	0	0
contig_37385	contig_37385	1094	38	51	22	33	37	48	0	0	0	0	0	0	Medtr4g062240.1	0	17
contig_77	contig_77	1266	68	22	25	19	52	47	0	0	0	0	0	0	Medtr2g076490.1	0	12
contig_15536	contig_15536	1155	45	45	24	36	30	45	0	0	0	0	0	0
contig_37912	contig_37912	996	44	46	24	35	30	43	0	0	0	0	0	0	Medtr3g050240.1	0	16	AT3G62200.1	0	Putative endonuclease or glycosyl hydrolase					AT3G62200	GO:0008150	biological_process	GO:0003674	molecular_function
contig_739	contig_739	368	25	40	16	47	9	43	0	0	0	0	0	0	Medtr1g061230.1	0	33
contig_46494	contig_46494	985	46	43	25	36	31	41	0	0	0	0	0	0
contig_97407	contig_97407	1411	45	42	22	35	27	40	0	0	0	0	0	0	Medtr3g050240.1	0	15	AT5G61190.1	0	putative endonuclease or glycosyl hydrolase with C2H2-type zinc finger domain					AT5G61190			GO:0003676 GO:0008270	nucleic_acid_binding zinc_ion_binding
contig_23640	contig_23640	632	53	36	23	39	32	40	0	0	0	0	0	0	Medtr6g013300.1	0	10	AT3G14290.1	0	PAE2 | 20S proteasome alpha subunit E2 |	Q9M4T8	0	70	PSA5_SOYBN Proteasome subunit alpha type-5 OS=Glycine max GN=PAE1 PE=1 SV=1	AT3G14290	GO:0006511 GO:0006635 GO:0009853 GO:0051603	fatty_acid_beta-oxidation photorespiration proteolysis_involved_in_cellular_protein_catabolic_process ubiquitin-dependent_protein_catabolic_process	GO:0004175 GO:0004298 GO:0004540 GO:0008233	endopeptidase_activity peptidase_activity ribonuclease_activity threonine-type_endopeptidase_activity
contig_37383	contig_37383	813	42	45	21	24	40	38	0	0	0	0	0	0
contig_27745	contig_27745	1329	40	39	21	33	26	37	0	0	0	0	0	0	Medtr3g050240.1	0	12	AT3G62210.1	0	EDA32 | Putative endonuclease or glycosyl hydrolase |					AT3G62210	GO:0010197	polar_nucleus_fusion
contig_13315	contig_13315	495	45	13	11	28	18	37	0	0	0	0	0	0
contig_46495	contig_46495	953	40	37	22	35	27	35	0	0	0	0	0	0	Aquca	0	12
contig_15648	contig_15648	2510	31	31	23	29	20	34	0	0	0	0	0	0
contig_33337	contig_33337	972	33	32	18	28	22	31	0	0	0	0	0	0	Medtr3g050240.1	0	19	AT3G62210.1	0	EDA32 | Putative endonuclease or glycosyl hydrolase |					AT3G62210	GO:0010197	polar_nucleus_fusion
contig_93771	contig_93771	1821	35	13	9	22	16	31	0	0	0	0	0	0
contig_9919	contig_9919	788	43	44	30	48	40	29	0	0	0	0	0	0	Medtr8g014410.1	0	17
contig_12535	contig_12535	680	33	29	17	25	21	27	0	0	0	0	0	0				AT3G62200.1	0	Putative endonuclease or glycosyl hydrolase					AT3G62200	GO:0008150	biological_process	GO:0003674	molecular_function
contig_12536	contig_12536	637	29	31	18	23	20	27	0	0	0	0	0	0	Medtr3g050240.1	0	16	AT3G62210.1	0	EDA32 | Putative endonuclease or glycosyl hydrolase |					AT3G62210	GO:0010197	polar_nucleus_fusion
contig_22684	contig_22684	1235	23	27	13	20	20	27	0	0	0	0	0	0	Medtr8g046010.1	0	11
contig_10142	contig_10142	403	15	20	9	33	13	26	0	0	0	0	0	0	Medtr8g046010.1	0	7
contig_3980	contig_3980	1039	19	24	10	18	17	26	0	0	0	0	0	0	Medtr1g025900.1	0	26
contig_19356	contig_19356	1252	3	2	3	17	10	24	0	0	0	0	0	0	Medtr5g078270.1	0	41
contig_11622	contig_11622	587	18	9	80	5	18	23	0	0	0	0	0	0	Medtr7g081170.1	0	16
contig_43220	contig_43220	126	3	2	10	5	1	22	0	0	0	0	0	0
contig_92063	contig_92063	4453	23	24	13	18	15	22	0	0	0	0	0	0	Medtr3g050240.1	0	20	AT3G62210.1	0	EDA32 | Putative endonuclease or glycosyl hydrolase |	P10978	0	45	POLX_TOBAC Retrovirus-related Pol polyprotein from transposon TNT 1-94 OS=Nicotiana tabacum PE=2 SV=1	AT3G62210	GO:0010197	polar_nucleus_fusion
contig_23160	contig_23160	1626	53	47	41	22	40	22	0	0	0	0	0	0	Medtr4g006320.1	0	64	AT1G76820.1	0	eukaryotic translation initiation factor 2 (eIF-2) family protein	Q10251	0	45	IF2P_SCHPO Eukaryotic translation initiation factor 5B OS=Schizosaccharomyces pombe (strain 972 / ATCC 24843) GN=SPAC56F8.03 PE=1 SV=1	AT1G76820			GO:0003924 GO:0005525	GTP_binding GTPase_activity
contig_45853	contig_45853	979	18	33	20	24	12	22	0	0	0	0	0	0	Medtr1g052270.1	0	17
contig_23436	contig_23436	1268	14	4	1	10	8	21	0	0	0	0	0	0	Medtr8g046010.1	0	7
contig_46496	contig_46496	423	24	22	13	20	15	20	0	0	0	0	0	0
contig_26837	contig_26837	592	6	8	8	8	6	20	0	0	0	0	0	0							O50001	0	36	PRU1_PRUAR Major allergen Pru ar 1 OS=Prunus armeniaca PE=1 SV=1
contig_47507	contig_47507	493	20	18	12	20	13	20	0	0	0	0	0	0
contig_1088	contig_1088	1371	73	50	32	7	48	19	0	0	0	0	0	0
contig_5342	contig_5342	1315	24	14	9	12	16	19	0	0	0	0	0	0
contig_34017	contig_34017	492	21	19	12	21	11	19	0	0	0	0	0	0
contig_15647	contig_15647	2001	19	18	12	17	11	19	0	0	0	0	0	0
contig_1508	contig_1508	2340	12	10	7	22	8	19	0	0	0	0	0	0	Medtr4g084910.1	0	30
contig_16695	contig_16695	1315	19	9	7	14	10	18	0	0	0	0	0	0
contig_1782	contig_1782	1183	32	18	25	54	16	18	0	0	0	0	0	0
contig_22686	contig_22686	886	20	19	10	12	19	18	0	0	0	0	0	0	Medtr4g051502.1	0	24
contig_92128	contig_92128	1501	18	17	11	16	12	18	0	0	0	0	0	0
contig_16670	contig_16670	1471	15	7	9	10	11	18	0	0	0	0	0	0	Medtr7g081180.1	0	30
contig_6621	contig_6621	345	5	1	2	1	2	17	0	0	0	0	0	0
contig_20700	contig_20700	3346	21	10	9	6	11	17	0	0	0	0	0	0	Eucgr.B01037.1	0	39	AT1G64260.1	0	MuDR family transposase					AT1G64260	GO:0008150	biological_process	GO:0008270	zinc_ion_binding
contig_17445	contig_17445	1977	13	11	7	10	9	17	0	0	0	0	0	0	Medtr6g075870.1	0	16	AT5G36930.2	0	Disease resistance protein (TIR-NBS-LRR class) family	Q40392	0	38	TMVRN_NICGU TMV resistance protein N OS=Nicotiana glutinosa GN=N PE=1 SV=1	AT5G36930	GO:0006952 GO:0007165	defense_response signal_transduction	GO:0043531	ADP_binding
contig_16697	contig_16697	1392	16	8	6	13	8	17	0	0	0	0	0	0
contig_474	contig_474	721	15	8	6	10	8	17	0	0	0	0	0	0				AT5G45400.1	0	RPA70C, ATRPA70C | Replication factor-A protein 1-related |					AT5G45400	GO:0006260	DNA_replication	GO:0003676 GO:0003677 GO:0008270	DNA_binding nucleic_acid_binding zinc_ion_binding
contig_12537	contig_12537	612	15	19	9	14	12	16	0	0	0	0	0	0
contig_8841	contig_8841	209	10	13	8	8	8	16	0	0	0	0	0	0	Medtr7g027017.2	0	10
contig_14576	contig_14576	346	15	8	9	7	7	16	0	0	0	0	0	0	Medtr1g081780.1	0	12
contig_1028	contig_1028	1914	14	6	1	7	7	16	0	0	0	0	0	0	Medtr7g089840.1	0	40
contig_12299	contig_12299	647	16	17	12	18	11	16	0	0	0	0	0	0
contig_8908	contig_8908	1197	11	9	6	10	8	16	0	0	0	0	0	0
contig_16694	contig_16694	1403	14	8	6	11	7	16	0	0	0	0	0	0
contig_38243	contig_38243	1198	16	8	6	12	8	16	0	0	0	0	0	0
contig_5231	contig_5231	819	14	33	20	24	12	15	0	0	0	0	0	0
contig_16867	contig_16867	2374	20	23	11	17	9	15	0	0	0	0	0	0	Medtr5g078250.1	0	74	AT1G52950.1	0	Nucleic acid-binding, OB-fold-like protein		0	24		AT1G52950	GO:0008150	biological_process	GO:0003674	molecular_function
contig_22180	contig_22180	1041	22	12	7	17	13	15	0	0	0	0	0	0
contig_37913	contig_37913	686	15	13	8	13	10	13	0	0	0	0	0	0
contig_36428	contig_36428	187	16	13	9	16	12	13	0	0	0	0	0	0
contig_15534	contig_15534	598	16	13	8	12	9	13	0	0	0	0	0	0
contig_35551	contig_35551	303	14	14	24	8	9	13	0	0	0	0	0	0
contig_19324	contig_19324	2066	13	5	3	5	7	13	0	0	0	0	0	0	Medtr2g450060.1	0	42	AT1G52950.1	0	Nucleic acid-binding, OB-fold-like protein					AT1G52950	GO:0008150	biological_process	GO:0003674	molecular_function
contig_8281	contig_8281	631	12	6	7	14	10	13	0	0	0	0	0	0
contig_40888	contig_40888	274	10	7	2	9	4	13	0	0	0	0	0	0	Medtr3g010283.1	0	33
contig_16605	contig_16605	2502	2	3	1	3	2	13	0	0	0	0	0	0	Medtr6g088825.1	0	62	AT5G19740.1	0	Peptidase M28 family protein	Q9M1S8	0	43	GCP2_ARATH Probable glutamate carboxypeptidase 2 OS=Arabidopsis thaliana GN=AMP1 PE=1 SV=3	AT5G19740	GO:0006508	proteolysis	GO:0008233 GO:0016805	dipeptidase_activity peptidase_activity
contig_16306	contig_16306	3287	1	1	1	3	1	12	0	0	0	0	0	0	Medtr3g069210.1	0	47	AT1G58400.1	0	Disease resistance protein (CC-NBS-LRR class) family	Q39214	0	31	RPM1_ARATH Disease resistance protein RPM1 OS=Arabidopsis thaliana GN=RPM1 PE=1 SV=1	AT1G58400	GO:0006952	defense_response	GO:0043531	ADP_binding
contig_6198	contig_6198	946	7	9	7	5	6	12	0	0	0	0	0	0
contig_611	contig_611	1237	10	6	3	7	6	12	0	0	0	0	0	0	Medtr4g051502.1	0	28
contig_737	contig_737	376	16	15	8	9	12	12	0	0	0	0	0	0
contig_93075	contig_93075	1431	11	8	2	16	7	12	0	0	0	0	0	0	Medtr8g470880.1	0	31
contig_93997	contig_93997	1338	12	6	5	8	6	12	0	0	0	0	0	0
contig_22012	contig_22012	768	13	11	8	13	13	11	0	0	0	0	0	0	Glyma.13G070200.1	0	16	AT3G01410.2	0	Polynucleotidyl transferase, ribonuclease H-like superfamily protein					AT3G01410	GO:0006310 GO:0007059 GO:0007062 GO:0007126 GO:0007129 GO:0007131 GO:0010332 GO:0031048 GO:0032204 GO:0032504 GO:0042138 GO:0043247 GO:0045132 GO:0048451 GO:0048453	DNA_recombination chromatin_silencing_by_small_RNA chromosome_segregation meiosis meiotic_DNA_double-strand_break_formation meiotic_chromosome_segregation multicellular_organism_reproduction petal_formation reciprocal_meiotic_recombination regulation_of_telomere_maintenance response_to_gamma_radiation sepal_formation sister_chromatid_cohesion synapsis telomere_maintenance_in_response_to_DNA_damage	GO:0003676 GO:0004518 GO:0004523	nuclease_activity nucleic_acid_binding ribonuclease_H_activity
contig_28333	contig_28333	1098	12	6	6	7	9	11	0	0	0	0	0	0	Medtr7g081180.1	0	30
contig_35550	contig_35550	375	12	11	21	6	6	11	0	0	0	0	0	0
contig_23958	contig_23958	581	11	3	1	4	5	11	0	0	0	0	0	0
contig_32058	contig_32058	177	11	33	12	13	11	11	0	0	0	0	0	0
contig_49136	contig_49136	614	3	5	4	5	4	11	0	0	0	0	0	0
contig_1027	contig_1027	1845	9	4	1	4	5	11	0	0	0	0	0	0	Medtr8g073545.1	0	42
contig_337	contig_337	1117	25	15	9	8	14	10	0	0	0	0	0	0
contig_22560	contig_22560	949	11	13	7	9	6	10	0	0	0	0	0	0
contig_14018	contig_14018	1163	9	13	7	11	6	10	0	0	0	0	0	0
contig_963	contig_963	829	7	8	6	4	5	10	0	0	0	0	0	0
contig_26869	contig_26869	1414	8	10	2	5	4	10	0	0	0	0	0	0	Medtr6g045607.1	0	35
contig_31974	contig_31974	196	2	3	4	5	3	10	0	0	0	0	0	0	Medtr4g094532.1	0	8
contig_3096	contig_3096	1311	11	5	5	7	8	10	0	0	0	0	0	0	Medtr7g103000.1	0	16
contig_92701	contig_92701	1066	10	4	10	8	8	10	0	0	0	0	0	0	Medtr1g088650.1	0	69
contig_40791	contig_40791	620	7	6	1	5	3	10	0	0	0	0	0	0	Medtr5g068680.1	0	32
contig_11621	contig_11621	529	13	9	8	7	15	10	0	0	0	0	0	0
contig_13495	contig_13495	1009	16	10	8	9	12	10	0	0	0	0	0	0
contig_2685	contig_2685	633	10	22	13	16	9	10	0	0	0	0	0	0
contig_20147	contig_20147	974	7	11	9	8	6	10	0	0	0	0	0	0
contig_47820	contig_47820	906	6	7	4	5	5	10	0	0	0	0	0	0	Medtr6g078490.1	0	13	AT5G41750.2	0	Disease resistance protein (TIR-NBS-LRR class) family	Q40392	0	38	TMVRN_NICGU TMV resistance protein N OS=Nicotiana glutinosa GN=N PE=1 SV=1	AT5G41750	GO:0006952 GO:0007165	defense_response signal_transduction	GO:0000166 GO:0017111 GO:0043531	ADP_binding nucleoside-triphosphatase_activity nucleotide_binding
contig_23458	contig_23458	1373	7	10	6	11	4	10	0	0	0	0	0	0	Medtr7g031880.1	0	63
contig_30509	contig_30509	165	4	4	1	4	3	10	0	0	0	0	0	0
contig_44267	contig_44267	492	8	13	9	7	9	9	0	0	0	0	0	0	Medtr2g081100.1	0	8
contig_23457	contig_23457	1441	6	9	7	10	5	9	0	0	0	0	0	0	Medtr4g057580.1	0	44
contig_16696	contig_16696	1488	10	5	3	7	5	9	0	0	0	0	0	0
contig_7883	contig_7883	736	6	4	7	2	2	9	0	0	0	0	0	0
contig_98999	contig_98999	1355	14	5	2	8	13	8	0	0	0	0	0	0
contig_9594	contig_9594	760	12	6	4	7	13	8	0	0	0	0	0	0	Medtr5g018820.1	0	10
contig_40455	contig_40455	571	14	5	6	11	8	8	0	0	0	0	0	0
contig_2883	contig_2883	1869	8	6	4	5	5	8	0	0	0	0	0	0
contig_11393	contig_11393	496	8	5	5	6	5	8	0	0	0	0	0	0	Medtr1g081780.1	0	9
contig_42583	contig_42583	208	14	4	1	7	4	8	0	0	0	0	0	0	Medtr3g462410.1	0	21
contig_45302	contig_45302	112	5	5	4	4	2	8	0	0	0	0	0	0
contig_24370	contig_24370	143	8	7	4	11	6	8	0	0	0	0	0	0
contig_13997	contig_13997	1114	7	3	3	5	5	8	0	0	0	0	0	0	Medtr0361s0010.1	0	21
contig_43536	contig_43536	180	11	8	4	4	5	8	0	0	0	0	0	0
contig_17657	contig_17657	2994	5	4	5	4	4	8	0	0	0	0	0	0	Glyma.18G179400.1	0	56	AT4G38180.1	0	FRS5 | FAR1-related sequence 5 |	Q9SZL8	0	30	FRS5_ARATH Protein FAR1-RELATED SEQUENCE 5 OS=Arabidopsis thaliana GN=FRS5 PE=2 SV=1	AT4G38180	GO:0009639	response_to_red_or_far_red_light	GO:0008270	zinc_ion_binding
contig_20264	contig_20264	1339	8	9	5	9	11	8	0	0	0	0	0	0
contig_10572	contig_10572	585	17	6	7	11	9	8	0	0	0	0	0	0
contig_13497	contig_13497	987	10	9	5	8	9	8	0	0	0	0	0	0
contig_22693	contig_22693	1588	9	8	7	6	5	8	0	0	0	0	0	0
contig_93410	contig_93410	768	10	8	4	5	11	7	0	0	0	0	0	0
contig_13494	contig_13494	1023	10	8	6	7	10	7	0	0	0	0	0	0
contig_8405	contig_8405	1255	10	7	11	6	5	7	0	0	0	0	0	0	Medtr1g015650.1	0	10
contig_95039	contig_95039	832	8	2	1	4	5	7	0	0	0	0	0	0	Medtr8g073545.1	0	42
contig_14655	contig_14655	2653	6	9	6	6	5	7	0	0	0	0	0	0	Medtr2g030160.1	0	45	AT4G02510.1	0	TOC159, TOC86, PPI2, TOC160, ATTOC159 | translocon at the outer envelope membrane of chloroplasts 159 |	O81283	0	62	TC159_ARATH Translocase of chloroplast 159, chloroplastic OS=Arabidopsis thaliana GN=TOC159 PE=1 SV=1	AT4G02510	GO:0045036	protein_targeting_to_chloroplast	GO:0003924 GO:0004888 GO:0005515 GO:0005525 GO:0016817	GTP_binding GTPase_activity hydrolase_activity,_acting_on_acid_anhydrides protein_binding transmembrane_signaling_receptor_activity
contig_5213	contig_5213	1610	8	4	3	6	5	7	0	0	0	0	0	0
contig_210	contig_210	1927	7	7	5	5	5	7	0	0	0	0	0	0
contig_48017	contig_48017	655	10	6	4	5	4	7	0	0	0	0	0	0	Medtr5g073180.1	0	22
contig_19068	contig_19068	882	4	6	5	3	3	7	0	0	0	0	0	0	Medtr7g027017.2	0	15
contig_26248	contig_26248	352	2	2	2	3	3	7	0	0	0	0	0	0	Medtr7g066340.1	0	25
contig_18479	contig_18479	2517	5	3	2	2	2	7	0	0	0	0	0	0	Medtr8g042440.1	0	26	AT5G36930.1	0	Disease resistance protein (TIR-NBS-LRR class) family					AT5G36930	GO:0006952 GO:0007165	defense_response signal_transduction	GO:0043531	ADP_binding
contig_21899	contig_21899	1155	4	1	1	1	2	7	0	0	0	0	0	0
contig_15809	contig_15809	705	8	2	1	2	9	7	0	0	0	0	0	0
contig_97000	contig_97000	1210	10	7	12	6	5	7	0	0	0	0	0	0
contig_12285	contig_12285	226	4	12	16	3	5	7	0	0	0	0	0	0	Medtr5g024780.2	0	4
contig_12148	contig_12148	382	13	1	1	1	5	7	0	0	0	0	0	0	Medtr6g477750.1	0	26
contig_11575	contig_11575	1361	5	5	5	8	5	7	0	0	0	0	0	0	Medtr2g034630.1	0	20
contig_24475	contig_24475	1449	6	5	5	5	5	7	0	0	0	0	0	0
contig_96809	contig_96809	1822	7	7	5	5	4	7	0	0	0	0	0	0
contig_9215	contig_9215	1571	3	1	2	8	4	7	0	0	0	0	0	0	Medtr4g057580.1	0	45
contig_19647	contig_19647	311	4	8	5	4	4	7	0	0	0	0	0	0
contig_19409	contig_19409	496	5	7	5	4	3	7	0	0	0	0	0	0	Medtr7g027017.2	0	11
contig_11026	contig_11026	1119	7	5	1	8	11	7	0	0	0	0	0	0
contig_44544	contig_44544	927	10	5	3	4	8	7	0	0	0	0	0	0	Medtr3g088230.1	0	23
contig_6124	contig_6124	962	7	5	2	3	6	7	0	0	0	0	0	0	Medtr4g080105.1	0	30
contig_34477	contig_34477	152	7	4	4	5	5	7	0	0	0	0	0	0
contig_48117	contig_48117	621	8	4	3	7	4	7	0	0	0	0	0	0
contig_8363	contig_8363	729	6	5	4	5	4	7	0	0	0	0	0	0	Medtr1g050478.1	0	14
contig_6585	contig_6585	756	3	2	1	2	3	7	0	0	0	0	0	0	Medtr4g020850.2	0	9	AT5G17970.1	0	Disease resistance protein (TIR-NBS-LRR class) family	Q40392	0	49	TMVRN_NICGU TMV resistance protein N OS=Nicotiana glutinosa GN=N PE=1 SV=1	AT5G17970	GO:0006952 GO:0007165	defense_response signal_transduction	GO:0000166 GO:0017111 GO:0043531	ADP_binding nucleoside-triphosphatase_activity nucleotide_binding
contig_39141	contig_39141	770	4	1	1	3	2	7	0	0	0	0	0	0	Medtr2g083950.1	0	17
contig_17665	contig_17665	902	2	2	2	3	2	7	0	0	0	0	0	0	Medtr5g031720.1	0	5
contig_9481	contig_9481	2670	3	2	1	3	2	7	0	0	0	0	0	0	Eucgr.J02093.1	0	35	AT2G01050.1	0	zinc ion binding;nucleic acid binding					AT2G01050	GO:0008150	biological_process	GO:0003676 GO:0008270	nucleic_acid_binding zinc_ion_binding
contig_94032	contig_94032	3006	1	2	2	2	1	7	0	0	0	0	0	0	Medtr8g467450.1	0	73	AT2G05642.1	0	Nucleic acid-binding, OB-fold-like protein					AT2G05642	GO:0008150	biological_process	GO:0003674	molecular_function
contig_44332	contig_44332	1377	8	6	3	3	8	6	0	0	0	0	0	0
contig_4321	contig_4321	1873	9	14	8	11	7	6	0	0	0	0	0	0	Medtr3g114190.1	0	24	AT1G79330.1	0	AMC6, ATMCP2B, ATMC5, MC5 | metacaspase 5 |					AT1G79330	GO:0006508 GO:0043068	positive_regulation_of_programmed_cell_death proteolysis	GO:0004197	cysteine-type_endopeptidase_activity
contig_35332	contig_35332	618	11	4	5	8	6	6	0	0	0	0	0	0
contig_13397	contig_13397	1418	5	7	4	7	4	6	0	0	0	0	0	0
contig_94560	contig_94560	2584	4	5	4	5	4	6	0	0	0	0	0	0
contig_36170	contig_36170	301	6	4	4	4	4	6	0	0	0	0	0	0	Medtr1g050478.1	0	14
contig_10038	contig_10038	1967	7	3	2	5	3	6	0	0	0	0	0	0	Medtr8g479260.1	0	72	AT1G52950.1	0	Nucleic acid-binding, OB-fold-like protein		0	24		AT1G52950	GO:0008150	biological_process	GO:0003674	molecular_function
contig_7863	contig_7863	2795	5	6	5	4	3	6	0	0	0	0	0	0	Medtr3g058280.1	0	35
contig_23960	contig_23960	680	6	4	2	4	3	6	0	0	0	0	0	0
contig_2419	contig_2419	543	12	7	7	12	8	6	0	0	0	0	0	0	Medtr4g007820.1	0	10
contig_3438	contig_3438	396	6	4	3	5	4	6	0	0	0	0	0	0	Medtr8g017180.1	0	11
contig_4592	contig_4592	1069	6	3	4	4	4	6	0	0	0	0	0	0	Glyma.04G195300.1	0	5	AT3G48530.1	0	KING1 | SNF1-related protein kinase regulatory subunit gamma 1 |					AT3G48530	GO:0008150	biological_process	GO:0003674	molecular_function
contig_23372	contig_23372	687	8	3	4	3	4	6	0	0	0	0	0	0	Medtr5g032710.1	0	41
contig_35160	contig_35160	1765	5	3	5	4	3	6	0	0	0	0	0	0	Medtr2g028440.1	0	36	AT2G45030.1	0	Translation elongation factor EFG/EF2 protein		0	44		AT2G45030	GO:0006414 GO:0046686	response_to_cadmium_ion translational_elongation	GO:0003746 GO:0003924 GO:0005525 GO:0008135	GTP_binding GTPase_activity translation_elongation_factor_activity translation_factor_activity,_nucleic_acid_binding
contig_44968	contig_44968	809	9	4	7	7	7	6	0	0	0	0	0	0
contig_7219	contig_7219	708	6	3	4	5	5	6	0	0	0	0	0	0	Medtr5g032710.1	0	39
contig_3992	contig_3992	1439	8	3	2	5	4	6	0	0	0	0	0	0
contig_45250	contig_45250	213	7	4	3	4	4	6	0	0	0	0	0	0
contig_16716	contig_16716	1549	6	6	4	4	3	6	0	0	0	0	0	0
contig_7862	contig_7862	2716	5	5	4	4	3	6	0	0	0	0	0	0	Medtr4g131870.1	0	28
contig_93477	contig_93477	2639	5	6	4	5	3	6	0	0	0	0	0	0	Medtr3g058280.1	0	35
contig_36393	contig_36393	143	1	3	1	1	1	6	0	0	0	0	0	0
contig_18199	contig_18199	1071	1	1	1	1	1	6	0	0	0	0	0	0
contig_13496	contig_13496	1140	10	9	5	6	11	5	0	0	0	0	0	0
contig_44837	contig_44837	1077	8	7	5	5	8	5	0	0	0	0	0	0
contig_92182	contig_92182	1508	7	5	3	3	7	5	0	0	0	0	0	0
contig_3338	contig_3338	1200	4	7	4	4	7	5	0	0	0	0	0	0	Medtr8g012960.2	0	9
contig_35103	contig_35103	1287	7	4	3	3	6	5	0	0	0	0	0	0	Medtr4g012050.2	0	4
contig_13277	contig_13277	990	7	8	6	4	6	5	0	0	0	0	0	0
contig_50748	contig_50748	236	7	2	1	4	6	5	0	0	0	0	0	0
contig_14346	contig_14346	179	5	3	1	3	6	5	0	0	0	0	0	0
contig_2490	contig_2490	1839	7	4	4	8	5	5	0	0	0	0	0	0
contig_27460	contig_27460	1414	7	3	1	6	5	5	0	0	0	0	0	0
contig_35102	contig_35102	613	7	5	3	4	5	5	0	0	0	0	0	0	Medtr3g109800.1	0	6	AT4G32880.1	0	ATHB-8, ATHB8, HB-8 | homeobox gene 8 |	Q39123	0	70	ATHB8_ARATH Homeobox-leucine zipper protein ATHB-8 OS=Arabidopsis thaliana GN=ATHB-8 PE=1 SV=1	AT4G32880	GO:0006355 GO:0007062 GO:0007155 GO:0008284 GO:0009733 GO:0009793 GO:0009855 GO:0009880 GO:0009887 GO:0009888 GO:0009944 GO:0010014 GO:0010067 GO:0010072 GO:0010089 GO:0010090 GO:0010228 GO:0010431 GO:0010638 GO:0016049 GO:0033044 GO:0042546 GO:0044036 GO:0045010 GO:0045595 GO:0045597 GO:0048589 GO:0048765 GO:0051301 GO:0071555	actin_nucleation cell_adhesion cell_division cell_growth cell_wall_biogenesis cell_wall_macromolecule_metabolic_process cell_wall_organization determination_of_bilateral_symmetry developmental_growth embryo_development_ending_in_seed_dormancy embryonic_pattern_specification meristem_initiation organ_morphogenesis polarity_specification_of_adaxial/abaxial_axis positive_regulation_of_cell_different…	GO:0003677 GO:0003700 GO:0043565	DNA_binding sequence-specific_DNA_binding sequence-specific_DNA_binding_transcription_factor_activity
contig_22093	contig_22093	1204	6	8	6	3	5	5	0	0	0	0	0	0
contig_6787	contig_6787	685	5	6	7	9	4	5	0	0	0	0	0	0	Medtr5g081650.3	0	5
contig_92143	contig_92143	992	6	7	4	3	4	5	0	0	0	0	0	0
contig_30770	contig_30770	512	6	6	8	4	4	5	0	0	0	0	0	0	Medtr1g015650.1	0	10
contig_2796	contig_2796	538	5	4	6	6	4	5	0	0	0	0	0	0				AT1G51060.1	0	HTA10 | histone H2A 10 |					AT1G51060	GO:0006334	nucleosome_assembly	GO:0003677	DNA_binding
contig_24973	contig_24973	415	8	6	4	5	4	5	0	0	0	0	0	0	Glyma.17G024100.1	0	10
contig_38765	contig_38765	1736	5	2	1	7	3	5	0	0	0	0	0	0	Medtr2g026240.1	0	28
contig_48592	contig_48592	487	4	3	4	6	3	5	0	0	0	0	0	0
contig_12345	contig_12345	623	5	4	4	2	3	5	0	0	0	0	0	0
contig_13999	contig_13999	392	3	5	3	3	3	5	0	0	0	0	0	0	Medtr7g029085.1	0	32
contig_21072	contig_21072	1201	4	2	2	3	2	5	0	0	0	0	0	0
contig_20326	contig_20326	2891	3	1	1	1	2	5	0	0	0	0	0	0	Medtr2g042440.1	0	26	AT4G35740.2	0	RecQl3, ATRECQ3 | DEAD/DEAH box RNA helicase family protein |	Q9FT72	0	54	RQL3_ARATH ATP-dependent DNA helicase Q-like 3 OS=Arabidopsis thaliana GN=RECQL3 PE=1 SV=1	AT4G35740	GO:0006310 GO:0008152	DNA_recombination metabolic_process	GO:0005524 GO:0008026 GO:0009378 GO:0036310 GO:0043138	3'-5'_DNA_helicase_activity ATP-dependent_helicase_activity ATP_binding annealing_helicase_activity four-way_junction_helicase_activity
contig_18248	contig_18248	3052	3	1	1	2	2	5	0	0	0	0	0	0	mrna10207.1-v1.0-hybrid	0	51	AT1G43760.1	0	DNAse I-like superfamily protein		0	19		AT1G43760	GO:0006863 GO:0008150	biological_process purine_nucleobase_transport	GO:0003674	molecular_function
contig_106785	contig_106785	1695	1	2	2	1	2	5	0	0	0	0	0	0	Medtr8g059025.1	0	64	AT2G05642.1	0	Nucleic acid-binding, OB-fold-like protein					AT2G05642	GO:0008150	biological_process	GO:0003674	molecular_function
contig_16573	contig_16573	1642	3	1	1	1	2	5	0	0	0	0	0	0
contig_46830	contig_46830	653	1	2	1	1	1	5	0	0	0	0	0	0	Glyma.14G098900.1	0	5	AT4G33210.1	0	SLOMO | F-box family protein |	Q9SMY8	0	66	FBL15_ARATH F-box/LRR-repeat protein 15 OS=Arabidopsis thaliana GN=FBL15 PE=2 SV=2	AT4G33210	GO:0000956 GO:0006511 GO:0010252 GO:0048645	auxin_homeostasis nuclear-transcribed_mRNA_catabolic_process organ_formation ubiquitin-dependent_protein_catabolic_process	GO:0004842	ubiquitin-protein_ligase_activity
contig_44672	contig_44672	644	8	15	8	10	6	5	0	0	0	0	0	0	Medtr3g114190.1	0	31
contig_34543	contig_34543	867	10	8	6	4	6	5	0	0	0	0	0	0	Medtr8g076950.1	0	9	AT5G66420.1	0	CONTAINS InterPro DOMAIN/s: Uncharacterised conserved protein UCP033271 (InterPro:IPR008322), TIM-barrel sign	P55607	0	73	Y4OV_RHISN Uncharacterized protein y4oV OS=Rhizobium sp. (strain NGR234) GN=NGR_a02140 PE=4 SV=1	AT5G66420
contig_1773	contig_1773	810	9	7	3	3	6	5	0	0	0	0	0	0
contig_12879	contig_12879	1833	6	5	2	2	6	5	0	0	0	0	0	0
contig_24482	contig_24482	370	8	2	3	7	5	5	0	0	0	0	0	0
contig_13876	contig_13876	1123	5	8	6	3	5	5	0	0	0	0	0	0
contig_18155	contig_18155	2661	4	4	2	3	5	5	0	0	0	0	0	0	Medtr8g071030.1	0	69	AT4G13460.2	0	SDG22, SUVH9, SET22 | SU(VAR)3-9 homolog 9 |	Q9T0G7	0	61	SUVH9_ARATH Probable histone-lysine N-methyltransferase, H3 lysine-9 specific SUVH9 OS=Arabidopsis thaliana GN=SUVH9 PE=2 SV=1	AT4G13460	GO:0009294 GO:0034968	DNA_mediated_transformation histone_lysine_methylation	GO:0008270 GO:0018024 GO:0042393	histone-lysine_N-methyltransferase_activity histone_binding zinc_ion_binding
contig_45449	contig_45449	719	5	6	5	7	4	5	0	0	0	0	0	0	Medtr6g061840.1	0	12	AT1G32490.1	0	EMB2733, ESP3 | RNA helicase family protein |					AT1G32490	GO:0006306 GO:0006342 GO:0007267 GO:0008380 GO:0009616 GO:0009793 GO:0010267 GO:0035194 GO:0035196	DNA_methylation RNA_splicing cell-cell_signaling chromatin_silencing embryo_development_ending_in_seed_dormancy posttranscriptional_gene_silencing_by_RNA production_of_miRNAs_involved_in_gene_silencing_by_miRNA production_of_ta-siRNAs_involved_in_RNA_interference virus_induced_gene_silencing	GO:0003676 GO:0004004 GO:0004386 GO:0005524 GO:0008026	ATP-dependent_RNA_helicase_activity ATP-dependent_helicase_activity ATP_binding helicase_activity nucleic_acid_binding
contig_22683	contig_22683	906	6	5	2	6	4	5	0	0	0	0	0	0
contig_47799	contig_47799	1129	6	4	2	5	4	5	0	0	0	0	0	0	Medtr1g050478.1	0	45	AT1G80630.1	0	RNI-like superfamily protein	A6H779	0	26	FBXL2_BOVIN F-box/LRR-repeat protein 2 OS=Bos taurus GN=FBXL2 PE=2 SV=1	AT1G80630	GO:0008150	biological_process
contig_24474	contig_24474	1533	5	4	3	4	3	5	0	0	0	0	0	0
contig_8673	contig_8673	519	4	4	2	3	3	5	0	0	0	0	0	0	Medtr1g050478.1	0	19
contig_49137	contig_49137	194	5	4	3	4	2	5	0	0	0	0	0	0	Medtr1g014445.1	0	34
contig_8676	contig_8676	402	2	3	2	3	2	5	0	0	0	0	0	0
contig_45515	contig_45515	123	2	1	1	3	2	5	0	0	0	0	0	0
contig_26762	contig_26762	199	3	2	2	2	2	5	0	0	0	0	0	0
contig_92859	contig_92859	1947	3	4	1	3	2	5	0	0	0	0	0	0	Medtr7g080440.1	0	41	AT4G26350.1	0	F-box/RNI-like/FBD-like domains-containing protein	Q9FWZ1	0	29	FBL13_ARATH F-box/LRR-repeat protein 13 OS=Arabidopsis thaliana GN=FBL13 PE=2 SV=1	AT4G26350	GO:0008150	biological_process	GO:0003674	molecular_function
contig_93063	contig_93063	1292	2	1	1	2	1	5	0	0	0	0	0	0	Medtr7g021090.1	0	84	AT5G15500.2	0	Ankyrin repeat family protein	Q9ZU96	0	27	Y2168_ARATH Ankyrin repeat-containing protein At2g01680 OS=Arabidopsis thaliana GN=At2g01680 PE=1 SV=1	AT5G15500	GO:0008150	biological_process
contig_23324	contig_23324	811	9	5	8	6	7	5	0	0	0	0	0	0
contig_9824	contig_9824	2070	4	1	1	8	6	5	0	0	0	0	0	0	Medtr5g004860.1	0	100	AT1G52950.1	0	Nucleic acid-binding, OB-fold-like protein					AT1G52950	GO:0008150	biological_process	GO:0003674	molecular_function
contig_18272	contig_18272	994	9	6	7	7	6	5	0	0	0	0	0	0
contig_29293	contig_29293	892	5	6	5	3	5	5	0	0	0	0	0	0
contig_18143	contig_18143	1076	6	3	3	5	4	5	0	0	0	0	0	0	Medtr4g097730.1	0	52
contig_36644	contig_36644	158	4	4	1	2	4	5	0	0	0	0	0	0
contig_34514	contig_34514	448	5	2	3	3	4	5	0	0	0	0	0	0
contig_20103	contig_20103	1373	4	1	1	3	4	5	0	0	0	0	0	0	Medtr0206s0010.6	0	10
contig_39377	contig_39377	784	4	2	3	3	3	5	0	0	0	0	0	0	Medtr1g094010.1	0	5
contig_14124	contig_14124	359	3	4	3	7	3	5	0	0	0	0	0	0	Medtr8g494210.1	0	4
contig_97094	contig_97094	378	6	4	3	3	2	5	0	0	0	0	0	0	Medtr7g029075.1	0	5
contig_11926	contig_11926	2049	4	2	1	3	2	5	0	0	0	0	0	0	Medtr7g025820.1	0	38	AT3G12580.1	0	HSP70, ATHSP70 | heat shock protein 70 |	Q9LHA8	0	53	MD37C_ARATH Probable mediator of RNA polymerase II transcription subunit 37c OS=Arabidopsis thaliana GN=MED37C PE=1 SV=1	AT3G12580	GO:0006457 GO:0009266 GO:0009408 GO:0009615 GO:0009617 GO:0009644 GO:0016567 GO:0034976 GO:0042542 GO:0046686	protein_folding protein_ubiquitination response_to_bacterium response_to_cadmium_ion response_to_endoplasmic_reticulum_stress response_to_heat response_to_high_light_intensity response_to_hydrogen_peroxide response_to_temperature_stimulus response_to_virus	GO:0005524 GO:0031625	ATP_binding ubiquitin_protein_ligase_binding
contig_36633	contig_36633	130	2	5	1	3	2	5	0	0	0	0	0	0	Medtr2g461250.1	0	10
contig_45931	contig_45931	243	1	3	2	2	2	5	0	0	0	0	0	0	Medtr7g111040.1	0	13
contig_36084	contig_36084	234	6	2	2	4	1	5	0	0	0	0	0	0	Medtr7g070240.1	0	4
contig_8452	contig_8452	3424	1	1	2	3	1	5	0	0	0	0	0	0	Medtr8g006775.1	0	28	AT1G76520.2	0	Auxin efflux carrier family protein	O81416	0	69	GUN17_ARATH Endoglucanase 17 OS=Arabidopsis thaliana GN=At4g02290 PE=2 SV=1	AT1G76520	GO:0009926 GO:0015824 GO:0019344 GO:0055085	auxin_polar_transport cysteine_biosynthetic_process proline_transport transmembrane_transport	GO:0009672	auxin:hydrogen_symporter_activity
contig_91858	contig_91858	1274	2	2	2	2	1	5	0	0	0	0	0	0	Aquca	0	16	AT1G16670.1	0	Protein kinase superfamily protein	C0LGG8	0	52	Y5343_ARATH Probable LRR receptor-like serine/threonine-protein kinase At1g53430 OS=Arabidopsis thaliana GN=At1g53430 PE=1 SV=1	AT1G16670	GO:0006468 GO:0009627 GO:0009697 GO:0009863 GO:0030968 GO:0031348 GO:0045087 GO:0046777	endoplasmic_reticulum_unfolded_protein_response innate_immune_response negative_regulation_of_defense_response protein_autophosphorylation protein_phosphorylation salicylic_acid_biosynthetic_process salicylic_acid_mediated_signaling_pathway systemic_acquired_resistance	GO:0004672 GO:0004674 GO:0005524 GO:0016301 GO:0016772	ATP_binding kinase_activity protein_kinase_activity protein_serine/threonine_kinase_activity transferase_activity,_transferring_phosphorus-containing_groups
contig_47048	contig_47048	123	1	1	1	1	1	5	0	0	0	0	0	0
contig_9809	contig_9809	935	7	2	4	3	5	4	0	0	0	0	0	0
contig_44055	contig_44055	319	5	6	8	6	5	4	0	0	0	0	0	0
contig_35412	contig_35412	974	7	4	5	5	5	4	0	0	0	0	0	0
contig_540	contig_540	1172	6	4	5	5	5	4	0	0	0	0	0	0
contig_39905	contig_39905	552	5	4	2	3	5	4	0	0	0	0	0	0	Medtr3g010170.1	0	10	AT5G56180.2	0	ATARP8, ARP8 | actin-related protein 8 |	Q7XR80	0	77	ARP8_ORYSJ Actin-related protein 8 OS=Oryza sativa subsp. japonica GN=ARP8 PE=2 SV=1	AT5G56180	GO:0030029	actin_filament-based_process	GO:0005200	structural_constituent_of_cytoskeleton
contig_95302	contig_95302	312	7	7	6	6	5	4	0	0	0	0	0	0
contig_27088	contig_27088	781	8	6	5	4	5	4	0	0	0	0	0	0							P55607	0	71	Y4OV_RHISN Uncharacterized protein y4oV OS=Rhizobium sp. (strain NGR234) GN=NGR_a02140 PE=4 SV=1
contig_13964	contig_13964	905	7	4	4	3	4	4	0	0	0	0	0	0
contig_14412	contig_14412	760	8	5	4	12	4	4	0	0	0	0	0	0
contig_8696	contig_8696	1716	5	5	3	6	4	4	0	0	0	0	0	0	Glyma.20G233700.1	0	31	AT5G27540.2	0	MIRO1 | MIRO-related GTP-ase 1 |	Q5ABR2	0	33	GEM1_CANAL Mitochondrial Rho GTPase 1 OS=Candida albicans (strain SC5314 / ATCC MYA-2876) GN=GEM1 PE=3 SV=2	AT5G27540	GO:0000003 GO:0000741 GO:0006312 GO:0006325 GO:0006626 GO:0007005 GO:0007131 GO:0007264 GO:0009560 GO:0009640 GO:0009790 GO:0009793 GO:0009845 GO:0009860 GO:0009909 GO:0009933 GO:0010090 GO:0010162 GO:0010182 GO:0010228 GO:0010638 GO:0016567 GO:0019725 GO:0019915 GO:0030048 GO:0033044 GO:0048825 GO:0050826 GO:0051301 GO:0051604 GO:0051645 GO:0051646 GO:0060151	Golgi_localization actin_filament-based_movement cell_division cellular_homeostasis chromatin_organization cotyledon_development embryo_development embryo_development_ending_in_seed_dormancy embryo_sac_egg_cell_differentiation karyogamy lipid_storage meristem_structural_organization mitochondrion_localization mitochondrion_organization mitotic_recombination peroxisome_localization photomorphogene…	GO:0003924 GO:0005509 GO:0005525	GTP_binding GTPase_activity calcium_ion_binding
contig_14123	contig_14123	452	4	5	3	7	4	4	0	0	0	0	0	0
contig_3991	contig_3991	1380	6	2	1	4	3	4	0	0	0	0	0	0
contig_24264	contig_24264	948	6	4	4	3	3	4	0	0	0	0	0	0	Glyma.14G119500.1	0	21
contig_28676	contig_28676	1078	3	4	4	3	3	4	0	0	0	0	0	0							Q640V9	0	42	TATD1_XENLA Putative deoxyribonuclease TATDN1 OS=Xenopus laevis GN=tatdn1 PE=2 SV=1
contig_19454	contig_19454	1097	6	2	1	4	3	4	0	0	0	0	0	0
contig_8675	contig_8675	402	4	4	2	3	3	4	0	0	0	0	0	0	Medtr7g029085.1	0	41
contig_1758	contig_1758	1017	2	3	1	2	3	4	0	0	0	0	0	0	Medtr5g031720.1	0	5
contig_5075	contig_5075	1025	4	4	2	3	2	4	0	0	0	0	0	0	Medtr1g050478.1	0	30	AT1G80630.1	0	RNI-like superfamily protein	Q8NEE6	0	26	FXL13_HUMAN F-box/LRR-repeat protein 13 OS=Homo sapiens GN=FBXL13 PE=2 SV=3	AT1G80630	GO:0008150	biological_process
contig_18226	contig_18226	1952	3	4	1	2	2	4	0	0	0	0	0	0	Medtr5g078250.1	0	22	AT1G52950.1	0	Nucleic acid-binding, OB-fold-like protein					AT1G52950	GO:0008150	biological_process	GO:0003674	molecular_function
contig_266	contig_266	2430	3	2	2	2	2	4	0	0	0	0	0	0	Medtr7g037680.1	0	71
contig_3650	contig_3650	1808	3	1	1	1	2	4	0	0	0	0	0	0	Medtr8g042440.1	0	34	AT5G17680.1	0	disease resistance protein (TIR-NBS-LRR class), putative	Q40392	0	35	TMVRN_NICGU TMV resistance protein N OS=Nicotiana glutinosa GN=N PE=1 SV=1	AT5G17680	GO:0006952 GO:0007165	defense_response signal_transduction	GO:0043531	ADP_binding
contig_1751	contig_1751	4723	4	2	1	2	1	4	0	0	0	0	0	0	Medtr0242s0030.1	0	16
contig_20705	contig_20705	591	3	3	4	2	1	4	0	0	0	0	0	0
contig_8630	contig_8630	628	1	1	1	1	1	4	0	0	0	0	0	0
contig_15098	contig_15098	1486	2	9	5	1	1	4	0	0	0	0	0	0
contig_10649	contig_10649	846	5	2	4	5	5	4	0	0	0	0	0	0
contig_3548	contig_3548	1614	5	6	6	4	4	4	0	0	0	0	0	0
contig_795	contig_795	1492	5	3	3	4	4	4	0	0	0	0	0	0
contig_2154	contig_2154	1310	5	3	3	4	3	4	0	0	0	0	0	0	mrna04538.1-v1.0-hybrid	0	36
contig_11051	contig_11051	1025	4	2	3	3	3	4	0	0	0	0	0	0	Medtr8g046010.1	0	15
contig_19872	contig_19872	1222	3	2	2	3	3	4	0	0	0	0	0	0	Medtr3g031680.1	0	34	AT1G07060.1	0	unknown protein; Has 30 Blast hits to 30 proteins in 10 species: Archae - 0; Bacteria - 0; Metazoa - 0; Fungi					AT1G07060	GO:0007126 GO:0042138	meiosis meiotic_DNA_double-strand_break_formation	GO:0003674	molecular_function
contig_9040	contig_9040	3269	4	5	4	4	3	4	0	0	0	0	0	0	Glyma.11G165800.1	0	50	AT4G38180.1	0	FRS5 | FAR1-related sequence 5 |	Q9SZL8	0	34	FRS5_ARATH Protein FAR1-RELATED SEQUENCE 5 OS=Arabidopsis thaliana GN=FRS5 PE=2 SV=1	AT4G38180	GO:0009639	response_to_red_or_far_red_light	GO:0008270	zinc_ion_binding
contig_92736	contig_92736	1306	3	5	6	3	3	4	0	0	0	0	0	0	Medtr6g054960.1	0	11	AT1G03190.2	0	ATXPD, UVH6 | RAD3-like DNA-binding helicase protein |					AT1G03190	GO:0000394 GO:0000724 GO:0006139 GO:0006281 GO:0006289 GO:0006355 GO:0006366 GO:0006457 GO:0009408 GO:0009411 GO:0009644 GO:0010212 GO:0010286 GO:0042542 GO:0043687 GO:0045893	DNA_repair RNA_splicing,_via_endonucleolytic_cleavage_and_ligation double-strand_break_repair_via_homologous_recombination heat_acclimation nucleobase-containing_compound_metabolic_process nucleotide-excision_repair positive_regulation_of_transcription,_DNA-dependent post-translational_protein_modification protein_folding regulation_of_transcription,_DNA-dependent response_to_UV response_to_heat …	GO:0003676 GO:0003677 GO:0004003 GO:0005515 GO:0005524 GO:0008026 GO:0016817 GO:0016818	ATP-dependent_DNA_helicase_activity ATP-dependent_helicase_activity ATP_binding DNA_binding hydrolase_activity,_acting_on_acid_anhydrides hydrolase_activity,_acting_on_acid_anhydrides,_in_phosphorus-containing_anhydrides nucleic_acid_binding protein_binding
contig_11685	contig_11685	661	3	3	2	3	3	4	0	0	0	0	0	0	Medtr1g107475.1	0	11
contig_19701	contig_19701	1863	4	2	2	3	3	4	0	0	0	0	0	0	Medtr8g442330.1	0	73	AT4G24660.1	0	ATHB22, MEE68, HB22, ZHD2 | homeobox protein 22 |	Q9SB61	0	39	Y4466_ARATH ZF-HD homeobox protein At4g24660 OS=Arabidopsis thaliana GN=At4g24660 PE=1 SV=1	AT4G24660	GO:0009686 GO:0009737 GO:0009740 GO:0009793 GO:0009845 GO:0010162 GO:0048608	embryo_development_ending_in_seed_dormancy gibberellic_acid_mediated_signaling_pathway gibberellin_biosynthetic_process reproductive_structure_development response_to_abscisic_acid_stimulus seed_dormancy_process seed_germination	GO:0003677 GO:0003700 GO:0005515	DNA_binding protein_binding sequence-specific_DNA_binding_transcription_factor_activity
contig_13481	contig_13481	1139	5	4	3	3	3	4	0	0	0	0	0	0	Medtr8g006950.1	0	9	AT3G60300.1	0	RWD domain-containing protein					AT3G60300	GO:0048573	photoperiodism,_flowering	GO:0008270	zinc_ion_binding
contig_8931	contig_8931	139	4	4	5	2	3	4	0	0	0	0	0	0
contig_24776	contig_24776	1930	3	4	2	2	3	4	0	0	0	0	0	0	Medtr5g078250.1	0	22	AT1G52950.1	0	Nucleic acid-binding, OB-fold-like protein					AT1G52950	GO:0008150	biological_process	GO:0003674	molecular_function
contig_3321	contig_3321	1606	3	3	2	1	3	4	0	0	0	0	0	0	Glyma.U009300.1	0	82	AT1G21280.1	0	CONTAINS InterPro DOMAIN/s: Retrotransposon gag protein (InterPro:IPR005162); Has 707 Blast hits to 705 prote					AT1G21280	GO:0008150	biological_process	GO:0003674	molecular_function
contig_19493	contig_19493	1364	3	5	2	6	2	4	0	0	0	0	0	0
contig_9158	contig_9158	597	4	5	3	3	2	4	0	0	0	0	0	0
contig_8318	contig_8318	3530	4	4	2	3	2	4	0	0	0	0	0	0
contig_92139	contig_92139	2678	3	3	3	2	2	4	0	0	0	0	0	0	Medtr7g105640.1	0	29	AT5G06260.1	0	TLD-domain containing nucleolar protein	Q16342	0	38	PDCD2_HUMAN Programmed cell death protein 2 OS=Homo sapiens GN=PDCD2 PE=1 SV=2	AT5G06260	GO:0006499	N-terminal_protein_myristoylation	GO:0005509	calcium_ion_binding
contig_3436	contig_3436	2502	4	3	1	3	2	4	0	0	0	0	0	0	Medtr5g464730.1	0	81	AT5G27660.1	0	Trypsin family protein with PDZ domain	Q3E6S8	0	29	DGP14_ARATH Putative protease Do-like 14 OS=Arabidopsis thaliana GN=DEGP14 PE=2 SV=2	AT5G27660	GO:0006508	proteolysis	GO:0003824 GO:0004252 GO:0008236	catalytic_activity serine-type_endopeptidase_activity serine-type_peptidase_activity
contig_11915	contig_11915	2293	1	1	3	3	2	4	0	0	0	0	0	0	Medtr5g073840.1	0	47	AT5G03540.2	0	ATEXO70A1, EXO70A1 | exocyst subunit exo70 family protein A1 |		0	35		AT5G03540	GO:0000902 GO:0000919 GO:0006096 GO:0006605 GO:0006623 GO:0006833 GO:0006904 GO:0006972 GO:0007030 GO:0009266 GO:0009651 GO:0010102 GO:0016049 GO:0032502 GO:0042814 GO:0046686 GO:0048193 GO:0048354 GO:0048364 GO:0048767 GO:0060918 GO:1901703	Golgi_organization Golgi_vesicle_transport auxin_transport cell_growth cell_morphogenesis cell_plate_assembly developmental_process glycolysis hyperosmotic_response lateral_root_morphogenesis monopolar_cell_growth mucilage_biosynthetic_process_involved_in_seed_coat_development protein_localization_involved_in_auxin_polar_transport protein_targeting protein_targeting_to_vacuole response_to_cadmium…	GO:0005515	protein_binding
contig_2837	contig_2837	925	5	3	2	3	2	4	0	0	0	0	0	0	Medtr5g037180.1	0	28
contig_44536	contig_44536	1452	3	1	1	1	2	4	0	0	0	0	0	0	Medtr3g116255.1	0	12
contig_11837	contig_11837	1154	2	2	2	3	2	4	0	0	0	0	0	0	Medtr3g058280.1	0	35
contig_92193	contig_92193	1750	3	3	2	2	2	4	0	0	0	0	0	0	Medtr1g047490.1	0	29	AT4G12560.2	0	CPR30 | F-box and associated interaction domains-containing protein |	Q9LIR8	0	25	FBK67_ARATH F-box/kelch-repeat protein At3g23880 OS=Arabidopsis thaliana GN=At3g23880 PE=2 SV=1	AT4G12560	GO:0031348 GO:0042177	negative_regulation_of_defense_response negative_regulation_of_protein_catabolic_process	GO:0003674 GO:0005515	molecular_function protein_binding
contig_14493	contig_14493	476	2	1	1	1	2	4	0	0	0	0	0	0	Glyma.03G052800.1	0	8	AT5G36930.1	0	Disease resistance protein (TIR-NBS-LRR class) family	Q40392	0	39	TMVRN_NICGU TMV resistance protein N OS=Nicotiana glutinosa GN=N PE=1 SV=1	AT5G36930	GO:0006952 GO:0007165	defense_response signal_transduction	GO:0043531	ADP_binding
contig_11020	contig_11020	935	2	2	1	3	1	4	0	0	0	0	0	0
contig_26907	contig_26907	2291	2	4	1	3	1	4	0	0	0	0	0	0	Aquca	0	39	AT3G42170.1	0	BED zinc finger ;hAT family dimerisation domain	P08770	0	35	TRA1_MAIZE Putative AC transposase OS=Zea mays PE=2 SV=2	AT3G42170	GO:0009791	post-embryonic_development	GO:0003677 GO:0046983	DNA_binding protein_dimerization_activity
contig_2520	contig_2520	1272	3	3	1	2	1	4	0	0	0	0	0	0
contig_35997	contig_35997	195	2	3	3	1	1	4	0	0	0	0	0	0
contig_21949	contig_21949	205	1	2	1	1	1	4	0	0	0	0	0	0	Medtr7g091540.1	0	10	AT5G36930.1	0	Disease resistance protein (TIR-NBS-LRR class) family					AT5G36930	GO:0006952 GO:0007165	defense_response signal_transduction	GO:0043531	ADP_binding
contig_17007	contig_17007	1893	8	11	7	6	6	4	0	0	0	0	0	0	Medtr7g114090.1	0	83	AT3G44810.1	0	F-box family protein	O22232	0	30	FBL52_ARATH Putative F-box/LRR-repeat protein At3g44810 OS=Arabidopsis thaliana GN=At3g44810 PE=4 SV=2	AT3G44810	GO:0008150	biological_process
contig_13469	contig_13469	1855	5	4	6	3	5	4	0	0	0	0	0	0	Medtr5g096950.1	0	44				O81057	0	50	ASK14_ARATH SKP1-like protein 14 OS=Arabidopsis thaliana GN=ASK14 PE=1 SV=1
contig_7473	contig_7473	1140	8	6	3	3	5	4	0	0	0	0	0	0
contig_92466	contig_92466	2174	5	5	6	3	5	4	0	0	0	0	0	0	Medtr5g096950.1	0	44
contig_3101	contig_3101	746	6	5	3	4	4	4	0	0	0	0	0	0
contig_23532	contig_23532	484	9	6	4	4	4	4	0	0	0	0	0	0	Medtr7g068350.1	0	28
contig_44024	contig_44024	644	3	3	2	2	4	4	0	0	0	0	0	0	Medtr2g010050.1	0	42
contig_8939	contig_8939	1084	3	3	4	3	4	4	0	0	0	0	0	0
contig_13480	contig_13480	1009	6	3	4	2	4	4	0	0	0	0	0	0
contig_2944	contig_2944	695	5	3	4	6	3	4	0	0	0	0	0	0	Medtr4g103810.5	0	3
contig_28720	contig_28720	200	5	4	4	3	3	4	0	0	0	0	0	0
contig_30296	contig_30296	143	2	5	3	2	3	4	0	0	0	0	0	0
contig_30322	contig_30322	631	3	4	2	5	3	4	0	0	0	0	0	0	Medtr8g494210.1	0	3
contig_18727	contig_18727	1362	5	3	3	3	3	4	0	0	0	0	0	0	Medtr5g032710.1	0	39
contig_31493	contig_31493	323	4	3	1	3	3	4	0	0	0	0	0	0
contig_41706	contig_41706	611	6	22	7	9	3	4	0	0	0	0	0	0
contig_14134	contig_14134	794	3	2	1	5	3	4	0	0	0	0	0	0	Medtr6g086760.1	0	74
contig_21427	contig_21427	1185	4	3	2	5	3	4	0	0	0	0	0	0	Medtr3g040400.1	0	28	AT1G74560.1	0	NRP1 | NAP1-related protein 1 |		0	34		AT1G74560	GO:0006094 GO:0006096 GO:0006333 GO:0006334 GO:0008283 GO:0009651 GO:0010311 GO:0030154 GO:0046686	cell_differentiation cell_proliferation chromatin_assembly_or_disassembly gluconeogenesis glycolysis lateral_root_formation nucleosome_assembly response_to_cadmium_ion response_to_salt_stress	GO:0003677 GO:0003682 GO:0042393	DNA_binding chromatin_binding histone_binding
contig_19173	contig_19173	2056	4	7	3	3	3	4	0	0	0	0	0	0	Medtr5g093790.1	0	10
contig_95172	contig_95172	875	5	2	3	3	2	4	0	0	0	0	0	0	Medtr4g103550.1	0	5	AT3G48530.1	0	KING1 | SNF1-related protein kinase regulatory subunit gamma 1 |					AT3G48530	GO:0008150	biological_process	GO:0003674	molecular_function
contig_19120	contig_19120	1419	4	3	2	3	2	4	0	0	0	0	0	0	Medtr8g027735.1	0	90	AT5G36000.1	0	BEST Arabidopsis thaliana protein match is: reduced male fertility (TAIR:AT3G61730.1); Has 1807 Blast hits to	Q9M365	0	60	FB331_ARATH Probable F-box protein At3g61730 OS=Arabidopsis thaliana GN=RMF PE=1 SV=2	AT5G36000	GO:0008150	biological_process	GO:0003674	molecular_function
contig_13663	contig_13663	1784	4	3	4	3	2	4	0	0	0	0	0	0	Medtr7g102810.1	0	6
contig_6512	contig_6512	309	3	3	1	2	2	4	0	0	0	0	0	0
contig_16497	contig_16497	1733	3	4	3	4	2	4	0	0	0	0	0	0	Glyma.06G253700.1	0	21
contig_12302	contig_12302	665	3	1	2	4	2	4	0	0	0	0	0	0	Medtr5g053460.1	0	59
contig_97954	contig_97954	616	2	1	4	3	2	4	0	0	0	0	0	0
contig_8674	contig_8674	688	3	4	2	2	2	4	0	0	0	0	0	0	Medtr7g029535.1	0	12	AT1G80630.1	0	RNI-like superfamily protein					AT1G80630	GO:0008150	biological_process
contig_32738	contig_32738	2442	2	3	3	2	2	4	0	0	0	0	0	0	Medtr7g105640.1	0	29	AT5G06260.1	0	TLD-domain containing nucleolar protein	Q16342	0	38	PDCD2_HUMAN Programmed cell death protein 2 OS=Homo sapiens GN=PDCD2 PE=1 SV=2	AT5G06260	GO:0006499	N-terminal_protein_myristoylation	GO:0005509	calcium_ion_binding
contig_20565	contig_20565	349	2	3	2	2	2	4	0	0	0	0	0	0	Medtr3g010870.1	0	16
contig_92703	contig_92703	8664	3	3	2	2	2	4	0	0	0	0	0	0	Medtr1g113830.1	0	21	AT5G40820.1	0	ATRAD3, ATR, ATATR | Ataxia telangiectasia-mutated and RAD3-related |	Q9FKS4	0	56	ATR_ARATH Serine/threonine-protein kinase ATR OS=Arabidopsis thaliana GN=ATR PE=2 SV=2	AT5G40820	GO:0006281 GO:0006310 GO:0007004 GO:0007062 GO:0007126 GO:0007129 GO:0007131 GO:0010044 GO:0010332 GO:0032204 GO:0032504 GO:0033044 GO:0042138 GO:0043247 GO:0045132	DNA_recombination DNA_repair meiosis meiotic_DNA_double-strand_break_formation meiotic_chromosome_segregation multicellular_organism_reproduction reciprocal_meiotic_recombination regulation_of_chromosome_organization regulation_of_telomere_maintenance response_to_aluminum_ion response_to_gamma_radiation sister_chromatid_cohesion synapsis telomere_maintenance_in_response_to_DNA_damage telomere_mai…	GO:0004674 GO:0016772 GO:0016773	phosphotransferase_activity,_alcohol_group_as_acceptor protein_serine/threonine_kinase_activity transferase_activity,_transferring_phosphorus-containing_groups
contig_10110	contig_10110	668	3	5	5	7	2	4	0	0	0	0	0	0
contig_5442	contig_5442	770	4	5	2	4	2	4	0	0	0	0	0	0	Medtr2g014125.1	0	38
contig_2739	contig_2739	505	4	2	1	4	2	4	0	0	0	0	0	0
contig_8475	contig_8475	2309	2	4	3	3	2	4	0	0	0	0	0	0	Medtr3g008580.1	0	23	AT4G25240.1	0	SKS1 | SKU5 similar 1 |	Q8VXX5	0	77	SKS1_ARATH Monocopper oxidase-like protein SKS1 OS=Arabidopsis thaliana GN=SKS1 PE=1 SV=1	AT4G25240	GO:0009165 GO:0055114	nucleotide_biosynthetic_process oxidation-reduction_process	GO:0005507 GO:0016491	copper_ion_binding oxidoreductase_activity
contig_16970	contig_16970	2406	3	4	2	3	2	4	0	0	0	0	0	0
contig_14159	contig_14159	1344	3	3	2	2	2	4	0	0	0	0	0	0	Medtr4g062050.1	0	30
contig_12709	contig_12709	1226	3	1	2	2	2	4	0	0	0	0	0	0
contig_6441	contig_6441	425	4	3	1	2	2	4	0	0	0	0	0	0
contig_95314	contig_95314	1002	2	1	1	1	2	4	0	0	0	0	0	0	Medtr6g015680.1	0	21
contig_47088	contig_47088	214	3	1	1	1	2	4	0	0	0	0	0	0	Medtr8g042355.1	0	18
contig_42592	contig_42592	454	4	1	1	3	1	4	0	0	0	0	0	0	Medtr5g010260.1	0	7
contig_29190	contig_29190	1523	3	4	2	2	1	4	0	0	0	0	0	0	Medtr1g047490.1	0	29	AT4G12560.2	0	CPR30 | F-box and associated interaction domains-containing protein |	Q9LIR8	0	25	FBK67_ARATH F-box/kelch-repeat protein At3g23880 OS=Arabidopsis thaliana GN=At3g23880 PE=2 SV=1	AT4G12560	GO:0031348 GO:0042177	negative_regulation_of_defense_response negative_regulation_of_protein_catabolic_process	GO:0003674 GO:0005515	molecular_function protein_binding
contig_16998	contig_16998	1954	3	3	1	2	1	4	0	0	0	0	0	0	Medtr8g479260.1	0	41	AT1G52950.1	0	Nucleic acid-binding, OB-fold-like protein		0	24		AT1G52950	GO:0008150	biological_process	GO:0003674	molecular_function
contig_18948	contig_18948	2464	2	2	2	2	1	4	0	0	0	0	0	0	Glyma.12G125500.1	0	44	AT1G79740.1	0	hAT transposon superfamily					AT1G79740	GO:0008150	biological_process	GO:0003677 GO:0046983	DNA_binding protein_dimerization_activity
contig_9126	contig_9126	532	3	1	1	1	1	4	0	0	0	0	0	0	Medtr6g088270.1	0	3	AT4G29060.2	0	emb2726 | elongation factor Ts family protein |					AT4G29060	GO:0006414 GO:0009793 GO:0009902 GO:0010027 GO:0016117 GO:0019288 GO:0034660 GO:0042744 GO:0046686	carotenoid_biosynthetic_process chloroplast_relocation embryo_development_ending_in_seed_dormancy hydrogen_peroxide_catabolic_process isopentenyl_diphosphate_biosynthetic_process,_mevalonate-independent_pathway ncRNA_metabolic_process response_to_cadmium_ion thylakoid_membrane_organization translational_elongation	GO:0003723 GO:0003746	RNA_binding translation_elongation_factor_activity
contig_45910	contig_45910	887	1	1	3	3	1	4	0	0	0	0	0	0	Medtr4g087240.1	0	11
contig_29092	contig_29092	198	2	3	2	2	1	4	0	0	0	0	0	0	PGSC0003DMT400082127	0	8
contig_18904	contig_18904	2588	2	1	1	1	1	4	0	0	0	0	0	0	Glyma.18G195000.1	0	29	AT5G01120.1	0	Protein of unknown function (DUF674)					AT5G01120
contig_20871	contig_20871	284	1	2	1	1	1	4	0	0	0	0	0	0
contig_46003	contig_46003	299	1	1	1	1	1	4	0	0	0	0	0	0
contig_18971	contig_18971	4119	2	2	1	1	1	4	0	0	0	0	0	0	Medtr3g047490.1	0	44
contig_1174	contig_1174	2442	1	1	1	1	1	4	0	0	0	0	0	0	Glyma.18G195000.1	0	29	AT5G01120.1	0	Protein of unknown function (DUF674)					AT5G01120
contig_1077	contig_1077	1149	2	1	3	1	1	4	0	0	0	0	0	0	Medtr6g472250.1	0	43
contig_94523	contig_94523	1096	2	1	1	1	1	4	0	0	0	0	0	0	Medtr6g087260.1	0	6	AT4G29060.1	0	emb2726 | elongation factor Ts family protein |	P74070	0	44	EFTS_SYNY3 Elongation factor Ts OS=Synechocystis sp. (strain PCC 6803 / Kazusa) GN=tsf PE=1 SV=3	AT4G29060	GO:0006414 GO:0009793 GO:0009902 GO:0010027 GO:0016117 GO:0019288 GO:0034660 GO:0042744 GO:0046686	carotenoid_biosynthetic_process chloroplast_relocation embryo_development_ending_in_seed_dormancy hydrogen_peroxide_catabolic_process isopentenyl_diphosphate_biosynthetic_process,_mevalonate-independent_pathway ncRNA_metabolic_process response_to_cadmium_ion thylakoid_membrane_organization translational_elongation	GO:0003723 GO:0003746	RNA_binding translation_elongation_factor_activity
contig_91761	contig_91761	2049	8	1	3	1	5	3	0	0	0	0	0	0	Medtr0067s0010.1	0	39	AT2G36430.1	0	Plant protein of unknown function (DUF247)	Q9SD53	0	24	Y3720_ARATH UPF0481 protein At3g47200 OS=Arabidopsis thaliana GN=At3g47200 PE=1 SV=1	AT2G36430	GO:0008150 GO:0009741	biological_process response_to_brassinosteroid_stimulus	GO:0003674	molecular_function
contig_92093	contig_92093	1846	5	9	4	6	4	3	0	0	0	0	0	0	Medtr3g114190.1	0	24	AT1G79330.1	0	AMC6, ATMCP2B, ATMC5, MC5 | metacaspase 5 |					AT1G79330	GO:0006508 GO:0043068	positive_regulation_of_programmed_cell_death proteolysis	GO:0004197	cysteine-type_endopeptidase_activity
contig_5708	contig_5708	1100	7	4	1	4	4	3	0	0	0	0	0	0	Medtr8g046010.1	0	15
contig_31278	contig_31278	334	7	5	4	7	4	3	0	0	0	0	0	0	Medtr4g007820.1	0	8
contig_5527	contig_5527	304	4	4	6	4	4	3	0	0	0	0	0	0
contig_6228	contig_6228	660	3	3	2	2	4	3	0	0	0	0	0	0	Medtr2g010050.1	0	42
contig_18684	contig_18684	1020	4	3	3	3	3	3	0	0	0	0	0	0	Medtr8g076950.1	0	18	AT5G66420.1	0	CONTAINS InterPro DOMAIN/s: Uncharacterised conserved protein UCP033271 (InterPro:IPR008322), TIM-barrel sign	P55607	0	73	Y4OV_RHISN Uncharacterized protein y4oV OS=Rhizobium sp. (strain NGR234) GN=NGR_a02140 PE=4 SV=1	AT5G66420
contig_944	contig_944	1684	6	2	1	1	3	3	0	0	0	0	0	0	Medtr7g118390.1	0	61
contig_21082	contig_21082	2016	3	3	1	2	3	3	0	0	0	0	0	0	Medtr4g014890.1	0	68	AT1G52950.1	0	Nucleic acid-binding, OB-fold-like protein					AT1G52950	GO:0008150	biological_process	GO:0003674	molecular_function
contig_19721	contig_19721	581	5	4	3	3	3	3	0	0	0	0	0	0	Medtr3g006170.1	0	25
contig_92653	contig_92653	1641	3	3	2	3	3	3	0	0	0	0	0	0	Medtr1g050478.1	0	45	AT1G80630.1	0	RNI-like superfamily protein	A6H779	0	27	FBXL2_BOVIN F-box/LRR-repeat protein 2 OS=Bos taurus GN=FBXL2 PE=2 SV=1	AT1G80630	GO:0008150	biological_process
contig_19174	contig_19174	2199	3	6	3	2	3	3	0	0	0	0	0	0	Medtr4g043700.1	0	40
contig_97714	contig_97714	505	3	4	2	2	3	3	0	0	0	0	0	0	Medtr3g010170.1	0	6	AT5G56180.2	0	ATARP8, ARP8 | actin-related protein 8 |					AT5G56180	GO:0030029	actin_filament-based_process	GO:0005200	structural_constituent_of_cytoskeleton
contig_11542	contig_11542	1008	3	2	1	2	3	3	0	0	0	0	0	0
contig_2491	contig_2491	847	3	2	3	4	2	3	0	0	0	0	0	0	Medtr3g054960.1	0	21
contig_12010	contig_12010	544	5	3	4	3	2	3	0	0	0	0	0	0	Medtr3g006170.1	0	42
contig_10118	contig_10118	1633	2	3	3	3	2	3	0	0	0	0	0	0	Glyma.06G253700.1	0	21	AT3G25270.1	0	Ribonuclease H-like superfamily protein					AT3G25270	GO:0008150	biological_process	GO:0003676	nucleic_acid_binding
contig_17633	contig_17633	2969	5	3	2	2	2	3	0	0	0	0	0	0	Medtr5g010610.1	0	22	AT3G07870.1	0	F-box and associated interaction domains-containing protein	Q9SFC7	0	26	FB135_ARATH F-box protein At3g07870 OS=Arabidopsis thaliana GN=At3g07870 PE=2 SV=1	AT3G07870	GO:0008150	biological_process	GO:0003674	molecular_function
contig_10922	contig_10922	1536	4	2	2	2	2	3	0	0	0	0	0	0
contig_49636	contig_49636	405	2	4	3	4	2	3	0	0	0	0	0	0	Medtr2g070420.2	0	11	AT3G14420.2	0	Aldolase-type TIM barrel family protein	O49506	0	76	GLO5_ARATH Peroxisomal (S)-2-hydroxy-acid oxidase GLO5 OS=Arabidopsis thaliana GN=GLO5 PE=1 SV=1	AT3G14420	GO:0042742 GO:0050665	defense_response_to_bacterium hydrogen_peroxide_biosynthetic_process	GO:0003824 GO:0008891 GO:0010181 GO:0016491	FMN_binding catalytic_activity glycolate_oxidase_activity oxidoreductase_activity
contig_35626	contig_35626	377	3	2	1	3	2	3	0	0	0	0	0	0	Medtr5g070080.1	0	17
contig_8991	contig_8991	806	4	2	2	3	2	3	0	0	0	0	0	0	Medtr5g076070.1	0	37
contig_2960	contig_2960	860	3	3	2	3	2	3	0	0	0	0	0	0
contig_28905	contig_28905	1843	2	3	1	2	2	3	0	0	0	0	0	0
contig_98317	contig_98317	1540	3	3	6	1	2	3	0	0	0	0	0	0
contig_42061	contig_42061	756	3	3	3	3	2	3	0	0	0	0	0	0	Medtr7g066000.1	0	11
contig_28906	contig_28906	1885	2	3	1	2	2	3	0	0	0	0	0	0	Medtr5g078250.1	0	22	AT1G52950.1	0	Nucleic acid-binding, OB-fold-like protein					AT1G52950	GO:0008150	biological_process	GO:0003674	molecular_function
contig_20541	contig_20541	1690	3	2	1	2	2	3	0	0	0	0	0	0	Medtr2g007450.1	0	32	AT4G00160.1	0	F-box/RNI-like/FBD-like domains-containing protein	Q9LXJ6	0	29	FDL21_ARATH F-box/FBD/LRR-repeat protein At3g52680 OS=Arabidopsis thaliana GN=At3g52680 PE=2 SV=2	AT4G00160	GO:0008150	biological_process	GO:0003674	molecular_function
contig_34854	contig_34854	1341	2	3	2	2	2	3	0	0	0	0	0	0	Medtr3g058160.3	0	7	AT1G79460.1	0	GA2, KS, ATKS, ATKS1, KS1 | Terpenoid cyclases/Protein prenyltransferases superfamily protein |	Q39548	0	57	KSB_CUCMA Ent-kaur-16-ene synthase, chloroplastic OS=Cucurbita maxima PE=1 SV=1	AT1G79460	GO:0008152 GO:0009686 GO:0009740 GO:0042546	cell_wall_biogenesis gibberellic_acid_mediated_signaling_pathway gibberellin_biosynthetic_process metabolic_process	GO:0000287 GO:0009899 GO:0010333 GO:0016829	ent-kaurene_synthase_activity lyase_activity magnesium_ion_binding terpene_synthase_activity
contig_18225	contig_18225	1923	2	3	1	2	2	3	0	0	0	0	0	0	Medtr5g078250.1	0	22	AT1G52950.1	0	Nucleic acid-binding, OB-fold-like protein					AT1G52950	GO:0008150	biological_process	GO:0003674	molecular_function
contig_5263	contig_5263	2323	3	2	1	2	2	3	0	0	0	0	0	0	Medtr8g019540.1	0	58	AT1G72830.1	0	HAP2C, ATHAP2C, NF-YA3 | nuclear factor Y, subunit A3 |	Q9LVJ7	0	55	NFYA6_ARATH Nuclear transcription factor Y subunit A-6 OS=Arabidopsis thaliana GN=NFYA6 PE=2 SV=1	AT1G72830	GO:0006355 GO:0045892	negative_regulation_of_transcription,_DNA-dependent regulation_of_transcription,_DNA-dependent	GO:0003677 GO:0003700	DNA_binding sequence-specific_DNA_binding_transcription_factor_activity
contig_5692	contig_5692	2093	2	2	1	1	2	3	0	0	0	0	0	0	Medtr7g445700.1	0	37	AT2G01050.1	0	zinc ion binding;nucleic acid binding					AT2G01050	GO:0008150	biological_process	GO:0003676 GO:0008270	nucleic_acid_binding zinc_ion_binding
contig_19613	contig_19613	822	1	1	1	2	1	3	0	0	0	0	0	0
contig_11952	contig_11952	211	3	4	3	2	1	3	0	0	0	0	0	0	Medtr8g042770.1	0	5
contig_11317	contig_11317	593	1	4	2	2	1	3	0	0	0	0	0	0	Medtr5g025400.1	0	9	AT4G19185.1	0	nodulin MtN21 /EamA-like transporter family protein	Q8W4R9	0	67	WTR35_ARATH WAT1-related protein At4g19185 OS=Arabidopsis thaliana GN=At4g19185 PE=2 SV=1	AT4G19185
contig_26571	contig_26571	145	4	1	1	2	1	3	0	0	0	0	0	0
contig_42973	contig_42973	191	1	1	2	1	1	3	0	0	0	0	0	0	Medtr4g039430.1	0	6
contig_20893	contig_20893	289	1	1	1	1	1	3	0	0	0	0	0	0	Medtr6g088260.1	0	2
contig_3116	contig_3116	1956	2	1	1	3	1	3	0	0	0	0	0	0	Medtr6g040190.1	0	79	AT1G22760.1	0	PAB3 | poly(A) binding protein 3 |	O64380	0	52	PABP3_ARATH Polyadenylate-binding protein 3 OS=Arabidopsis thaliana GN=PAB3 PE=2 SV=1	AT1G22760	GO:0006397 GO:0060211	mRNA_processing regulation_of_nuclear-transcribed_mRNA_poly(A)_tail_shortening	GO:0000166 GO:0003676 GO:0003723 GO:0003743	RNA_binding nucleic_acid_binding nucleotide_binding translation_initiation_factor_activity
contig_3653	contig_3653	482	2	1	4	1	1	3	0	0	0	0	0	0
contig_18903	contig_18903	2682	1	1	1	1	1	3	0	0	0	0	0	0
contig_26349	contig_26349	221	1	1	1	1	1	3	0	0	0	0	0	0	Medtr8g042470.2	0	5
contig_25370	contig_25370	1852	2	3	1	2	1	3	0	0	0	0	0	0	Medtr8g479260.1	0	41	AT1G52950.1	0	Nucleic acid-binding, OB-fold-like protein					AT1G52950	GO:0008150	biological_process	GO:0003674	molecular_function
contig_36466	contig_36466	406	1	2	1	2	1	3	0	0	0	0	0	0	Medtr1g018205.1	0	15
contig_18341	contig_18341	2889	1	1	1	1	1	3	0	0	0	0	0	0	Medtr4g105130.1	0	30
contig_13202	contig_13202	416	3	1	1	1	1	3	0	0	0	0	0	0	Medtr6g077630.1	0	20
contig_20783	contig_20783	600	4	5	2	2	6	3	0	0	0	0	0	0
contig_94071	contig_94071	1596	7	3	3	3	5	3	0	0	0	0	0	0
contig_11865	contig_11865	773	4	3	5	1	4	3	0	0	0	0	0	0	Medtr5g096950.1	0	37				O81057	0	50	ASK14_ARATH SKP1-like protein 14 OS=Arabidopsis thaliana GN=ASK14 PE=1 SV=1
contig_11781	contig_11781	549	4	3	5	6	4	3	0	0	0	0	0	0
contig_33931	contig_33931	1658	5	7	6	2	4	3	0	0	0	0	0	0	Medtr5g095460.1	0	42
contig_12153	contig_12153	660	3	1	4	6	3	3	0	0	0	0	0	0
contig_6048	contig_6048	2020	6	7	4	2	3	3	0	0	0	0	0	0	Medtr7g106180.1	0	68	AT3G31430.1	0	unknown protein; FUNCTIONS IN: molecular_function unknown; INVOLVED IN: biological_process unknown; LOCATED I					AT3G31430	GO:0008150	biological_process	GO:0003674	molecular_function
contig_11398	contig_11398	2734	2	10	5	2	3	3	0	0	0	0	0	0	Medtr5g077900.1	0	75
contig_25618	contig_25618	587	4	2	3	4	3	3	0	0	0	0	0	0
contig_2804	contig_2804	548	3	4	1	2	3	3	0	0	0	0	0	0
contig_25915	contig_25915	591	3	2	3	3	3	3	0	0	0	0	0	0
contig_3225	contig_3225	1167	4	4	3	2	3	3	0	0	0	0	0	0
contig_19896	contig_19896	1587	3	4	2	2	3	3	0	0	0	0	0	0	Medtr5g078270.1	0	38
contig_20104	contig_20104	780	3	1	1	1	3	3	0	0	0	0	0	0
contig_34828	contig_34828	1197	4	3	2	3	2	3	0	0	0	0	0	0	Medtr7g020950.1	0	31	AT1G29400.2	0	AML5, ML5 | MEI2-like protein 5 |	Q64M78	0	47	OML4_ORYSJ Protein MEI2-like 4 OS=Oryza sativa subsp. japonica GN=ML4 PE=2 SV=1	AT1G29400	GO:0006635 GO:0016558 GO:0045836 GO:0045927	fatty_acid_beta-oxidation positive_regulation_of_growth positive_regulation_of_meiosis protein_import_into_peroxisome_matrix	GO:0000166 GO:0003676 GO:0003723	RNA_binding nucleic_acid_binding nucleotide_binding
contig_13946	contig_13946	896	3	2	2	3	2	3	0	0	0	0	0	0
contig_24116	contig_24116	1089	4	2	2	2	2	3	0	0	0	0	0	0
contig_4310	contig_4310	1798	3	2	2	2	2	3	0	0	0	0	0	0	Medtr3g111440.1	0	28	AT1G09920.1	0	TRAF-type zinc finger-related					AT1G09920	GO:0006623 GO:0008150 GO:0016192	biological_process protein_targeting_to_vacuole vesicle-mediated_transport	GO:0008270	zinc_ion_binding
contig_21657	contig_21657	885	2	2	1	4	2	3	0	0	0	0	0	0	Medtr4g005860.1	0	9	AT1G73050.1	0	Glucose-methanol-choline (GMC) oxidoreductase family protein	Q9SSM2	0	43	MDLL_ARATH (R)-mandelonitrile lyase-like OS=Arabidopsis thaliana GN=At1g73050 PE=2 SV=1	AT1G73050	GO:0006066 GO:0006952 GO:0046202 GO:0055114	alcohol_metabolic_process cyanide_biosynthetic_process defense_response oxidation-reduction_process	GO:0008812 GO:0016614 GO:0050660	choline_dehydrogenase_activity flavin_adenine_dinucleotide_binding oxidoreductase_activity,_acting_on_CH-OH_group_of_donors
contig_18789	contig_18789	1148	2	2	1	4	2	3	0	0	0	0	0	0
contig_11829	contig_11829	745	3	4	3	3	2	3	0	0	0	0	0	0
contig_2790	contig_2790	796	2	2	2	3	2	3	0	0	0	0	0	0
contig_47985	contig_47985	1258	3	2	2	3	2	3	0	0	0	0	0	0	Medtr7g020950.1	0	31	AT1G29400.2	0	AML5, ML5 | MEI2-like protein 5 |	Q64M78	0	47	OML4_ORYSJ Protein MEI2-like 4 OS=Oryza sativa subsp. japonica GN=ML4 PE=2 SV=1	AT1G29400	GO:0006635 GO:0016558 GO:0045836 GO:0045927	fatty_acid_beta-oxidation positive_regulation_of_growth positive_regulation_of_meiosis protein_import_into_peroxisome_matrix	GO:0000166 GO:0003676 GO:0003723	RNA_binding nucleic_acid_binding nucleotide_binding
contig_92124	contig_92124	4186	3	3	2	2	2	3	0	0	0	0	0	0	Medtr2g105790.1	0	88	AT2G02990.1	0	RNS1, ATRNS1 | ribonuclease 1 |	P42813	0	33	RNS1_ARATH Ribonuclease 1 OS=Arabidopsis thaliana GN=RNS1 PE=1 SV=1	AT2G02990	GO:0006865 GO:0007568 GO:0009611 GO:0009718 GO:0015824 GO:0016036	aging amino_acid_transport anthocyanin-containing_compound_biosynthetic_process cellular_response_to_phosphate_starvation proline_transport response_to_wounding	GO:0003723 GO:0004521 GO:0004540 GO:0033897	RNA_binding endoribonuclease_activity ribonuclease_T2_activity ribonuclease_activity
contig_1348	contig_1348	1389	4	3	1	2	2	3	0	0	0	0	0	0	Medtr0130s0050.1	0	44	AT4G20520.1	0	RNA binding;RNA-directed DNA polymerases					AT4G20520	GO:0006278	RNA-dependent_DNA_replication	GO:0003723 GO:0003964	RNA-directed_DNA_polymerase_activity RNA_binding
contig_18915	contig_18915	1496	3	2	1	2	2	3	0	0	0	0	0	0
contig_25803	contig_25803	885	4	2	2	2	2	3	0	0	0	0	0	0	Medtr5g037180.1	0	28
contig_16181	contig_16181	2685	3	4	2	2	2	3	0	0	0	0	0	0
contig_48276	contig_48276	2039	3	3	1	2	2	3	0	0	0	0	0	0	Medtr5g078250.1	0	20	AT1G52950.1	0	Nucleic acid-binding, OB-fold-like protein					AT1G52950	GO:0008150	biological_process	GO:0003674	molecular_function
contig_21799	contig_21799	961	3	2	1	3	2	3	0	0	0	0	0	0	Medtr4g022880.1	0	38	AT2G17030.1	0	F-box family protein with a domain of unknown function (DUF295)	Q3EBZ2	0	36	SKI23_ARATH F-box protein SKIP23 OS=Arabidopsis thaliana GN=SKIP23 PE=1 SV=1	AT2G17030	GO:0008150	biological_process	GO:0003674	molecular_function
contig_5192	contig_5192	539	3	4	2	3	2	3	0	0	0	0	0	0
contig_43250	contig_43250	120	2	3	2	3	2	3	0	0	0	0	0	0
contig_5175	contig_5175	2775	4	3	2	2	2	3	0	0	0	0	0	0	Medtr5g010610.1	0	22	AT3G07870.1	0	F-box and associated interaction domains-containing protein	Q9SFC7	0	26	FB135_ARATH F-box protein At3g07870 OS=Arabidopsis thaliana GN=At3g07870 PE=2 SV=1	AT3G07870	GO:0008150	biological_process	GO:0003674	molecular_function
contig_21596	contig_21596	243	1	2	2	2	2	3	0	0	0	0	0	0
contig_20163	contig_20163	2523	2	2	1	2	2	3	0	0	0	0	0	0	Medtr1g050478.1	0	45	AT1G80630.1	0	RNI-like superfamily protein	A6H779	0	27	FBXL2_BOVIN F-box/LRR-repeat protein 2 OS=Bos taurus GN=FBXL2 PE=2 SV=1	AT1G80630	GO:0008150	biological_process
contig_17588	contig_17588	1877	3	2	1	2	2	3	0	0	0	0	0	0	Medtr8g019540.1	0	46	AT1G72830.1	0	HAP2C, ATHAP2C, NF-YA3 | nuclear factor Y, subunit A3 |	Q9LVJ7	0	55	NFYA6_ARATH Nuclear transcription factor Y subunit A-6 OS=Arabidopsis thaliana GN=NFYA6 PE=2 SV=1	AT1G72830	GO:0006355 GO:0045892	negative_regulation_of_transcription,_DNA-dependent regulation_of_transcription,_DNA-dependent	GO:0003677 GO:0003700	DNA_binding sequence-specific_DNA_binding_transcription_factor_activity
contig_8962	contig_8962	1618	3	2	2	2	2	3	0	0	0	0	0	0	Medtr4g063040.1	0	99	AT5G59740.1	0	UDP-N-acetylglucosamine (UAA) transporter family	Q6NM25	0	69	UTR5_ARATH UDP-galactose/UDP-glucose transporter 5 OS=Arabidopsis thaliana GN=UTR5 PE=2 SV=1	AT5G59740	GO:0007062 GO:0031048 GO:0045132 GO:0055085	chromatin_silencing_by_small_RNA meiotic_chromosome_segregation sister_chromatid_cohesion transmembrane_transport	GO:0005354	galactose_transmembrane_transporter_activity
contig_2199	contig_2199	1196	2	2	2	1	2	3	0	0	0	0	0	0	Medtr0003s0460.1	0	22	AT3G54670.3	0	TTN8 | Structural maintenance of chromosomes (SMC) family protein | chr3	Q6Q1P4	0	49	SMC1_ARATH Structural maintenance of chromosomes protein 1 OS=Arabidopsis thaliana GN=SMC1 PE=2 SV=2	AT3G54670	GO:0000278 GO:0006346 GO:0006396 GO:0007059 GO:0007062 GO:0009630 GO:0009855 GO:0009887 GO:0009888 GO:0010014 GO:0010073 GO:0010413 GO:0010638 GO:0016246 GO:0033044 GO:0045492 GO:0045893	RNA_interference RNA_processing chromosome_segregation determination_of_bilateral_symmetry glucuronoxylan_metabolic_process gravitropism meristem_initiation meristem_maintenance methylation-dependent_chromatin_silencing mitotic_cell_cycle organ_morphogenesis positive_regulation_of_organelle_organization positive_regulation_of_transcription,_DNA-dependent regulation_of_chromosome_organization sist…	GO:0005215 GO:0005524	ATP_binding transporter_activity
contig_8834	contig_8834	3790	2	2	2	1	2	3	0	0	0	0	0	0	PGSC0003DMT400082127	0	24
contig_35437	contig_35437	456	2	2	2	2	1	3	0	0	0	0	0	0	Medtr1g050478.1	0	9	AT1G80630.1	0	RNI-like superfamily protein					AT1G80630	GO:0008150	biological_process
contig_13750	contig_13750	1285	2	2	2	2	1	3	0	0	0	0	0	0
contig_16456	contig_16456	2641	3	2	1	2	1	3	0	0	0	0	0	0	Medtr5g065100.1	0	39	AT3G60040.1	0	F-box family protein	Q8GWI2	0	30	FBL69_ARATH F-box/LRR-repeat protein At3g60040 OS=Arabidopsis thaliana GN=At3g60040 PE=2 SV=1	AT3G60040	GO:0006499	N-terminal_protein_myristoylation	GO:0003676	nucleic_acid_binding
contig_1882	contig_1882	2795	3	1	1	2	1	3	0	0	0	0	0	0	Medtr5g061410.1	0	72	AT5G56420.2	0	F-box/RNI-like/FBD-like domains-containing protein	Q9FJT2	0	25	FDL40_ARATH Putative F-box/FBD/LRR-repeat protein At5g56810 OS=Arabidopsis thaliana GN=At5g56810 PE=4 SV=1	AT5G56420	GO:0008150	biological_process	GO:0003674	molecular_function
contig_28675	contig_28675	2651	2	2	2	1	1	3	0	0	0	0	0	0	Medtr7g105640.1	0	29	AT5G06260.1	0	TLD-domain containing nucleolar protein	Q640V9	0	61	TATD1_XENLA Putative deoxyribonuclease TATDN1 OS=Xenopus laevis GN=tatdn1 PE=2 SV=1	AT5G06260	GO:0006499	N-terminal_protein_myristoylation	GO:0005509	calcium_ion_binding
contig_18771	contig_18771	1683	2	3	1	1	1	3	0	0	0	0	0	0
contig_3649	contig_3649	1036	1	2	1	1	1	3	0	0	0	0	0	0
contig_3219	contig_3219	157	2	2	1	2	1	3	0	0	0	0	0	0
contig_4956	contig_4956	2162	2	2	1	2	1	3	0	0	0	0	0	0	Medtr2g008650.1	0	44	AT1G52950.1	0	Nucleic acid-binding, OB-fold-like protein		0	24		AT1G52950	GO:0008150	biological_process	GO:0003674	molecular_function
contig_97521	contig_97521	1354	2	2	3	1	1	3	0	0	0	0	0	0
contig_21685	contig_21685	356	2	1	1	1	1	3	0	0	0	0	0	0	Glyma.11G190500.1	0	8
contig_18298	contig_18298	1220	2	2	1	1	1	3	0	0	0	0	0	0	Medtr6g488290.1	0	10
contig_30421	contig_30421	383	2	1	1	1	1	3	0	0	0	0	0	0	Medtr6g088270.1	0	2
contig_10936	contig_10936	665	2	5	2	2	1	3	0	0	0	0	0	0
contig_14599	contig_14599	872	1	1	1	2	1	3	0	0	0	0	0	0
contig_20154	contig_20154	2610	1	1	1	2	1	3	0	0	0	0	0	0	Medtr8g018170.1	0	21	AT4G19510.1	0	Disease resistance protein (TIR-NBS-LRR class)					AT4G19510	GO:0006952 GO:0007165	defense_response signal_transduction	GO:0043531	ADP_binding
contig_19162	contig_19162	868	1	2	2	1	1	3	0	0	0	0	0	0	Medtr6g032995.1	0	17
contig_21206	contig_21206	1521	1	1	2	1	1	3	0	0	0	0	0	0	Medtr4g064813.1	0	26
contig_98215	contig_98215	268	10	6	1	4	16	3	0	0	0	0	0	0
contig_23796	contig_23796	999	8	4	5	2	5	3	0	0	0	0	0	0	Medtr8g017000.1	0	7
contig_28185	contig_28185	1530	4	8	3	4	5	3	0	0	0	0	0	0	Medtr3g113780.2	0	8	AT1G79330.1	0	AMC6, ATMCP2B, ATMC5, MC5 | metacaspase 5 |					AT1G79330	GO:0006508 GO:0043068	positive_regulation_of_programmed_cell_death proteolysis	GO:0004197	cysteine-type_endopeptidase_activity
contig_9988	contig_9988	1080	4	3	3	3	5	3	0	0	0	0	0	0
contig_35734	contig_35734	668	4	2	4	4	4	3	0	0	0	0	0	0
contig_98657	contig_98657	306	8	2	5	3	4	3	0	0	0	0	0	0
contig_23864	contig_23864	1577	7	2	1	2	4	3	0	0	0	0	0	0	Medtr7g118390.1	0	66
contig_8157	contig_8157	1345	5	6	3	1	4	3	0	0	0	0	0	0
contig_1905	contig_1905	893	4	4	6	3	3	3	0	0	0	0	0	0	Medtr4g124020.1	0	65
contig_19895	contig_19895	1674	3	4	2	1	3	3	0	0	0	0	0	0
contig_35208	contig_35208	879	3	3	4	3	3	3	0	0	0	0	0	0	Medtr4g117620.1	0	63
contig_21494	contig_21494	587	2	5	1	3	3	3	0	0	0	0	0	0
contig_6010	contig_6010	3033	4	5	5	1	3	3	0	0	0	0	0	0	Medtr7g491180.1	0	79	AT3G14470.1	0	NB-ARC domain-containing disease resistance protein	Q7XA40	0	34	RGA3_SOLBU Putative disease resistance protein RGA3 OS=Solanum bulbocastanum GN=RGA3 PE=2 SV=2	AT3G14470	GO:0006952 GO:0009627 GO:0009697	defense_response salicylic_acid_biosynthetic_process systemic_acquired_resistance	GO:0005515 GO:0043531	ADP_binding protein_binding
contig_3359	contig_3359	705	3	2	2	4	3	3	0	0	0	0	0	0
contig_14015	contig_14015	2406	4	3	3	3	3	3	0	0	0	0	0	0	Medtr0268s0040.1	0	22
contig_39906	contig_39906	491	3	3	2	2	3	3	0	0	0	0	0	0	Glyma.09G162900.1	0	8
contig_1880	contig_1880	3639	5	2	2	1	3	3	0	0	0	0	0	0	Medtr6g016430.1	0	25	AT3G14460.1	0	LRR and NB-ARC domains-containing disease resistance protein	Q7XA40	0	31	RGA3_SOLBU Putative disease resistance protein RGA3 OS=Solanum bulbocastanum GN=RGA3 PE=2 SV=2	AT3G14460	GO:0006952	defense_response	GO:0043531	ADP_binding
contig_2805	contig_2805	602	4	3	1	3	2	3	0	0	0	0	0	0	Medtr2g461530.1	0	45
contig_24754	contig_24754	849	3	2	1	3	2	3	0	0	0	0	0	0	Medtr1g050478.1	0	41	AT1G80630.1	0	RNI-like superfamily protein	C8V4D4	0	26	GRRA_EMENI SCF E3 ubiquitin ligase complex F-box protein grrA OS=Emericella nidulans (strain FGSC A4 / ATCC 38163 / CBS 112.46 / NRRL 194 / M139) GN=grrA PE=2 SV=1	AT1G80630	GO:0008150	biological_process
contig_26041	contig_26041	326	4	1	4	2	2	3	0	0	0	0	0	0
contig_12623	contig_12623	820	3	2	2	2	2	3	0	0	0	0	0	0	Medtr8g030730.1	0	14	AT1G01690.1	0	ATPRD3, PRD3 | putative recombination initiation defects 3 |					AT1G01690	GO:0009553 GO:0009555 GO:0042138 GO:0051026	chiasma_assembly embryo_sac_development meiotic_DNA_double-strand_break_formation pollen_development	GO:0003674	molecular_function
contig_13734	contig_13734	986	2	2	2	2	2	3	0	0	0	0	0	0
contig_5378	contig_5378	2108	2	2	1	2	2	3	0	0	0	0	0	0
contig_11845	contig_11845	646	5	2	3	4	2	3	0	0	0	0	0	0
contig_48031	contig_48031	1043	2	3	3	3	2	3	0	0	0	0	0	0	Medtr6g023250.1	0	57
contig_11059	contig_11059	1371	2	1	1	3	2	3	0	0	0	0	0	0	Medtr8g032100.2	0	16	AT5G24330.1	0	ATXR6, SDG34 | ARABIDOPSIS TRITHORAX-RELATED PROTEIN 6 |	Q9FNE9	0	63	ATXR6_ARATH Histone-lysine N-methyltransferase ATXR6 OS=Arabidopsis thaliana GN=ATXR6 PE=2 SV=1	AT5G24330	GO:0000280 GO:0000911 GO:0006261 GO:0006275 GO:0006355 GO:0009901 GO:0010389 GO:0042023 GO:0051225 GO:0051726 GO:0070734	DNA-dependent_DNA_replication DNA_endoreduplication anther_dehiscence cytokinesis_by_cell_plate_formation histone_H3-K27_methylation nuclear_division regulation_of_DNA_replication regulation_of_G2/M_transition_of_mitotic_cell_cycle regulation_of_cell_cycle regulation_of_transcription,_DNA-dependent spindle_assembly	GO:0003677 GO:0005515 GO:0008270 GO:0046976	DNA_binding histone_methyltransferase_activity_(H3-K27_specific) protein_binding zinc_ion_binding
contig_4406	contig_4406	1709	2	3	1	3	2	3	0	0	0	0	0	0	Medtr5g075360.2	0	6
contig_36344	contig_36344	233	2	2	3	2	2	3	0	0	0	0	0	0
contig_12174	contig_12174	314	1	1	1	2	2	3	0	0	0	0	0	0	Medtr4g050120.1	0	7
contig_2780	contig_2780	2252	4	2	1	1	2	3	0	0	0	0	0	0
contig_3052	contig_3052	3290	3	1	1	1	2	3	0	0	0	0	0	0	Medtr2g011150.1	0	10	AT3G16370.1	0	GDSL-like Lipase/Acylhydrolase superfamily protein	Q9LU14	0	37	APG2_ARATH GDSL esterase/lipase APG OS=Arabidopsis thaliana GN=APG PE=1 SV=1	AT3G16370	GO:0000038 GO:0000271 GO:0006629 GO:0007389 GO:0008361 GO:0009664 GO:0009825 GO:0009832 GO:0009926 GO:0009932 GO:0010015 GO:0010817 GO:0040007 GO:0042335 GO:0043481 GO:0048767 GO:0071555	anthocyanin_accumulation_in_tissues_in_response_to_UV_light auxin_polar_transport cell_tip_growth cell_wall_organization cuticle_development growth lipid_metabolic_process multidimensional_cell_growth pattern_specification_process plant-type_cell_wall_biogenesis plant-type_cell_wall_organization polysaccharide_biosynthetic_process regulation_of_cell_size regulation_of_hormone_levels root_hair_elo…	GO:0004091 GO:0016788	carboxylesterase_activity hydrolase_activity,_acting_on_ester_bonds
contig_45565	contig_45565	163	3	1	1	3	2	3	0	0	0	0	0	0
contig_19378	contig_19378	616	2	2	1	3	2	3	0	0	0	0	0	0	Medtr7g029075.1	0	9
contig_5741	contig_5741	2776	3	3	1	3	2	3	0	0	0	0	0	0	Medtr1g029630.2	0	14	AT1G77320.1	0	MEI1 | transcription coactivators |	Q800K6	0	23	TOB1A_XENLA DNA topoisomerase 2-binding protein 1-A OS=Xenopus laevis GN=topbp1-A PE=1 SV=2	AT1G77320	GO:0006974 GO:0007131 GO:0007140 GO:0007143	female_meiosis male_meiosis reciprocal_meiotic_recombination response_to_DNA_damage_stimulus	GO:0003713	transcription_coactivator_activity
contig_36272	contig_36272	511	1	2	2	2	2	3	0	0	0	0	0	0	Medtr8g086320.1	0	25
contig_35323	contig_35323	352	3	2	2	2	2	3	0	0	0	0	0	0	Medtr4g073400.1	0	7	AT2G20990.1	0	SYTA, NTMC2TYPE1.1, ATSYTA, NTMC2T1.1, SYT1 | synaptotagmin A |	Q9SKR2	0	64	SYT1_ARATH Synaptotagmin-1 OS=Arabidopsis thaliana GN=SYT1 PE=1 SV=2	AT2G20990	GO:0001778 GO:0006612 GO:0006897 GO:0009409 GO:0009615 GO:0032456 GO:0046740	endocytic_recycling endocytosis plasma_membrane_repair protein_targeting_to_membrane response_to_cold response_to_virus spread_of_virus_in_host,_cell_to_cell	GO:0003674	molecular_function
contig_93016	contig_93016	1905	2	2	1	2	2	3	0	0	0	0	0	0	Medtr6g022820.1	0	32	AT1G80630.1	0	RNI-like superfamily protein	Q9C5D2	0	22	FBL4_ARATH F-box/LRR-repeat protein 4 OS=Arabidopsis thaliana GN=FBL4 PE=2 SV=1	AT1G80630	GO:0008150	biological_process
contig_93554	contig_93554	2504	3	2	1	2	2	3	0	0	0	0	0	0	Medtr1g050478.1	0	36	AT5G14140.1	0	zinc ion binding;nucleic acid binding;zinc ion binding	Q6P0X2	0	37	ZN511_MOUSE Zinc finger protein 511 OS=Mus musculus GN=Znf511 PE=2 SV=2	AT5G14140	GO:0008150	biological_process	GO:0003676 GO:0008270	nucleic_acid_binding zinc_ion_binding
contig_13236	contig_13236	2174	2	3	3	2	2	3	0	0	0	0	0	0	Glyma.06G253700.1	0	21	AT3G25270.1	0	Ribonuclease H-like superfamily protein					AT3G25270	GO:0008150	biological_process	GO:0003676	nucleic_acid_binding
contig_28677	contig_28677	2488	2	3	2	2	2	3	0	0	0	0	0	0	Medtr7g105640.1	0	29	AT5G06260.1	0	TLD-domain containing nucleolar protein	Q640V9	0	61	TATD1_XENLA Putative deoxyribonuclease TATDN1 OS=Xenopus laevis GN=tatdn1 PE=2 SV=1	AT5G06260	GO:0006499	N-terminal_protein_myristoylation	GO:0005509	calcium_ion_binding
contig_8990	contig_8990	590	3	3	1	2	2	3	0	0	0	0	0	0
contig_9339	contig_9339	1149	2	2	1	2	2	3	0	0	0	0	0	0
contig_25017	contig_25017	2693	2	2	3	1	2	3	0	0	0	0	0	0	Medtr8g104900.1	0	35	AT1G23220.1	0	Dynein light chain type 1 family protein					AT1G23220	GO:0007017	microtubule-based_process	GO:0003777	microtubule_motor_activity
contig_6671	contig_6671	6794	2	3	2	1	2	3	0	0	0	0	0	0	mrna20294.1-v1.0-hybrid	0	16	AT4G23160.1	0	CRK8 | cysteine-rich RLK (RECEPTOR-like protein kinase) 8 |	P10978	0	34	POLX_TOBAC Retrovirus-related Pol polyprotein from transposon TNT 1-94 OS=Nicotiana tabacum PE=2 SV=1	AT4G23160	GO:0006468	protein_phosphorylation	GO:0004672 GO:0004674 GO:0004713 GO:0005524 GO:0016301 GO:0016772	ATP_binding kinase_activity protein_kinase_activity protein_serine/threonine_kinase_activity protein_tyrosine_kinase_activity transferase_activity,_transferring_phosphorus-containing_groups
contig_92251	contig_92251	378	3	3	2	1	2	3	0	0	0	0	0	0
contig_20876	contig_20876	4831	2	1	1	1	2	3	0	0	0	0	0	0	mrna10543.1-v1.0-hybrid	0	44	ATMG00860.1	0	ORF158 | DNA/RNA polymerases superfamily protein |	Q99315	0	36	YG31B_YEAST Transposon Ty3-G Gag-Pol polyprotein OS=Saccharomyces cerevisiae (strain ATCC 204508 / S288c) GN=TY3B-G PE=1 SV=3	ATMG00860	GO:0008150	biological_process	GO:0003674	molecular_function
contig_24856	contig_24856	2503	3	2	1	1	2	3	0	0	0	0	0	0	Medtr5g061410.1	0	72	AT5G56420.2	0	F-box/RNI-like/FBD-like domains-containing protein	Q9FJT2	0	25	FDL40_ARATH Putative F-box/FBD/LRR-repeat protein At5g56810 OS=Arabidopsis thaliana GN=At5g56810 PE=4 SV=1	AT5G56420	GO:0008150	biological_process	GO:0003674	molecular_function
contig_6803	contig_6803	1059	1	1	1	1	2	3	0	0	0	0	0	0	Medtr3g109685.1	0	5
contig_14784	contig_14784	974	2	1	1	1	2	3	0	0	0	0	0	0	Medtr6g018280.1	0	77
contig_21386	contig_21386	444	2	3	2	1	2	3	0	0	0	0	0	0
contig_265	contig_265	1609	3	1	1	2	1	3	0	0	0	0	0	0	Medtr8g442330.1	0	73	AT4G24660.1	0	ATHB22, MEE68, HB22, ZHD2 | homeobox protein 22 |	Q9SB61	0	39	Y4466_ARATH ZF-HD homeobox protein At4g24660 OS=Arabidopsis thaliana GN=At4g24660 PE=1 SV=1	AT4G24660	GO:0009686 GO:0009737 GO:0009740 GO:0009793 GO:0009845 GO:0010162 GO:0048608	embryo_development_ending_in_seed_dormancy gibberellic_acid_mediated_signaling_pathway gibberellin_biosynthetic_process reproductive_structure_development response_to_abscisic_acid_stimulus seed_dormancy_process seed_germination	GO:0003677 GO:0003700 GO:0005515	DNA_binding protein_binding sequence-specific_DNA_binding_transcription_factor_activity
contig_11407	contig_11407	2451	2	3	2	2	1	3	0	0	0	0	0	0	Medtr3g008580.1	0	15	AT4G25240.1	0	SKS1 | SKU5 similar 1 |	Q8VXX5	0	80	SKS1_ARATH Monocopper oxidase-like protein SKS1 OS=Arabidopsis thaliana GN=SKS1 PE=1 SV=1	AT4G25240	GO:0009165 GO:0055114	nucleotide_biosynthetic_process oxidation-reduction_process	GO:0005507 GO:0016491	copper_ion_binding oxidoreductase_activity
contig_45548	contig_45548	667	3	4	2	2	1	3	0	0	0	0	0	0
contig_6794	contig_6794	1964	2	2	1	2	1	3	0	0	0	0	0	0	Medtr7g406910.1	0	100	AT2G13450.1	0	unknown protein; BEST Arabidopsis thaliana protein match is: unknown protein (TAIR:AT4G02000.1); Has 247 Blas					AT2G13450	GO:0008150	biological_process	GO:0003674	molecular_function
contig_20904	contig_20904	1029	3	1	1	2	1	3	0	0	0	0	0	0
contig_5391	contig_5391	1085	2	2	3	2	1	3	0	0	0	0	0	0
contig_96278	contig_96278	392	2	2	2	2	1	3	0	0	0	0	0	0
contig_35438	contig_35438	471	3	2	1	2	1	3	0	0	0	0	0	0	Medtr3g110740.1	0	13
contig_28748	contig_28748	2987	2	2	1	2	1	3	0	0	0	0	0	0	Medtr3g056635.1	0	46	AT3G07040.1	0	RPM1, RPS3 | NB-ARC domain-containing disease resistance protein |	Q39214	0	36	RPM1_ARATH Disease resistance protein RPM1 OS=Arabidopsis thaliana GN=RPM1 PE=1 SV=1	AT3G07040	GO:0006952 GO:0009626	defense_response plant-type_hypersensitive_response	GO:0000166 GO:0005515 GO:0043531	ADP_binding nucleotide_binding protein_binding
contig_2268	contig_2268	456	2	1	3	1	1	3	0	0	0	0	0	0
contig_44138	contig_44138	1372	2	2	2	1	1	3	0	0	0	0	0	0	Medtr3g108460.1	0	15	AT3G57560.1	0	NAGK | N-acetyl-l-glutamate kinase |	Q9SCL7	0	75	NAGK_ARATH Acetylglutamate kinase, chloroplastic OS=Arabidopsis thaliana GN=NAGK PE=1 SV=1	AT3G57560	GO:0006526 GO:0006561 GO:0008652 GO:0042450	arginine_biosynthetic_process arginine_biosynthetic_process_via_ornithine cellular_amino_acid_biosynthetic_process proline_biosynthetic_process	GO:0003991 GO:0004349 GO:0005515 GO:0034618	acetylglutamate_kinase_activity arginine_binding glutamate_5-kinase_activity protein_binding
contig_20176	contig_20176	379	2	1	1	1	1	3	0	0	0	0	0	0
contig_14688	contig_14688	587	2	1	1	1	1	3	0	0	0	0	0	0	Medtr1g484960.1	0	5	AT3G10180.1	0	P-loop containing nucleoside triphosphate hydrolases superfamily protein	Q54NP8	0	47	KIF4_DICDI Kinesin-related protein 4 OS=Dictyostelium discoideum GN=kif4 PE=2 SV=1	AT3G10180	GO:0007018 GO:0007062 GO:0031048 GO:0045132	chromatin_silencing_by_small_RNA meiotic_chromosome_segregation microtubule-based_movement sister_chromatid_cohesion	GO:0003777 GO:0005524	ATP_binding microtubule_motor_activity
contig_20491	contig_20491	1267	2	2	1	1	1	3	0	0	0	0	0	0
contig_3463	contig_3463	3000	3	2	1	1	1	3	0	0	0	0	0	0	Glyma.02G155100.1	0	13	AT1G02890.1	0	AAA-type ATPase family protein	P28737	0	49	MSP1_YEAST Protein MSP1 OS=Saccharomyces cerevisiae (strain ATCC 204508 / S288c) GN=MSP1 PE=1 SV=2	AT1G02890	GO:0009630	gravitropism	GO:0000166 GO:0005524 GO:0016887 GO:0017111	ATP_binding ATPase_activity nucleoside-triphosphatase_activity nucleotide_binding
contig_11007	contig_11007	479	1	1	1	6	1	3	0	0	0	0	0	0
contig_39925	contig_39925	228	2	3	1	4	1	3	0	0	0	0	0	0	Medtr7g087040.1	0	4
contig_40838	contig_40838	606	2	1	1	4	1	3	0	0	0	0	0	0
contig_8644	contig_8644	399	2	2	2	2	1	3	0	0	0	0	0	0	Medtr8g019560.1	0	5
contig_1918	contig_1918	1777	2	1	2	2	1	3	0	0	0	0	0	0	Medtr3g069210.1	0	29	AT3G07040.1	0	RPM1, RPS3 | NB-ARC domain-containing disease resistance protein |	Q39214	0	29	RPM1_ARATH Disease resistance protein RPM1 OS=Arabidopsis thaliana GN=RPM1 PE=1 SV=1	AT3G07040	GO:0006952 GO:0009626	defense_response plant-type_hypersensitive_response	GO:0000166 GO:0005515 GO:0043531	ADP_binding nucleotide_binding protein_binding
contig_246	contig_246	4156	2	2	1	2	1	3	0	0	0	0	0	0	Medtr4g010130.1	0	8	AT1G17870.1	0	ATEGY3, EGY3 | ethylene-dependent gravitropism-deficient and yellow-green-like 3 |		0	49		AT1G17870	GO:0006457 GO:0009408 GO:0009644 GO:0042542	protein_folding response_to_heat response_to_high_light_intensity response_to_hydrogen_peroxide
contig_6425	contig_6425	591	2	1	1	2	1	3	0	0	0	0	0	0
contig_1078	contig_1078	898	1	1	2	1	1	3	0	0	0	0	0	0	Medtr6g071430.5	0	6
contig_48534	contig_48534	3228	2	3	1	1	1	3	0	0	0	0	0	0
contig_18255	contig_18255	4522	2	2	1	1	1	3	0	0	0	0	0	0	mrna20294.1-v1.0-hybrid	0	16	AT4G23160.1	0	CRK8 | cysteine-rich RLK (RECEPTOR-like protein kinase) 8 |	P10978	0	34	POLX_TOBAC Retrovirus-related Pol polyprotein from transposon TNT 1-94 OS=Nicotiana tabacum PE=2 SV=1	AT4G23160	GO:0006468	protein_phosphorylation	GO:0004672 GO:0004674 GO:0004713 GO:0005524 GO:0016301 GO:0016772	ATP_binding kinase_activity protein_kinase_activity protein_serine/threonine_kinase_activity protein_tyrosine_kinase_activity transferase_activity,_transferring_phosphorus-containing_groups
contig_20325	contig_20325	896	1	1	1	1	1	3	0	0	0	0	0	0
contig_2820	contig_2820	1137	1	1	1	1	1	3	0	0	0	0	0	0	Medtr4g073840.1	0	19	AT3G46530.1	0	RPP13 | NB-ARC domain-containing disease resistance protein |	Q9STE7	0	33	R13L3_ARATH Putative disease resistance RPP13-like protein 3 OS=Arabidopsis thaliana GN=RPP13L3 PE=3 SV=1	AT3G46530	GO:0006952 GO:0009626 GO:0009814	defense_response defense_response,_incompatible_interaction plant-type_hypersensitive_response	GO:0043531	ADP_binding
contig_36602	contig_36602	142	1	1	2	1	1	3	0	0	0	0	0	0	Medtr3g012250.1	0	4
contig_3164	contig_3164	1465	2	1	1	2	1	3	0	0	0	0	0	0	Medtr3g452170.1	0	16
contig_95228	contig_95228	2056	2	2	1	2	1	3	0	0	0	0	0	0	Medtr2g008650.1	0	40	AT1G52950.1	0	Nucleic acid-binding, OB-fold-like protein		0	24		AT1G52950	GO:0008150	biological_process	GO:0003674	molecular_function
contig_20170	contig_20170	582	1	2	2	1	1	3	0	0	0	0	0	0
contig_4153	contig_4153	2575	1	2	2	1	1	3	0	0	0	0	0	0	Medtr8g487720.1	0	35	AT1G06680.1	0	PSBP-1, OEE2, PSII-P, OE23 | photosystem II subunit P-1 |	P29795	0	85	PSBP_SOLLC Oxygen-evolving enhancer protein 2, chloroplastic OS=Solanum lycopersicum GN=PSBP PE=1 SV=1	AT1G06680	GO:0000165 GO:0006364 GO:0006612 GO:0009409 GO:0009595 GO:0009637 GO:0009644 GO:0009657 GO:0009697 GO:0009744 GO:0009773 GO:0009814 GO:0009862 GO:0009867 GO:0010114 GO:0010155 GO:0010200 GO:0010207 GO:0010218 GO:0010310 GO:0010363 GO:0015979 GO:0019344 GO:0019684 GO:0031348 GO:0042742 GO:0043900 GO:0050832	MAPK_cascade cysteine_biosynthetic_process defense_response,_incompatible_interaction defense_response_to_bacterium defense_response_to_fungus detection_of_biotic_stimulus jasmonic_acid_mediated_signaling_pathway negative_regulation_of_defense_response photosynthesis photosynthesis,_light_reaction photosynthetic_electron_transport_in_photosystem_I photosystem_II_assembly plastid_organization prot…	GO:0005509 GO:0008266	calcium_ion_binding poly(U)_RNA_binding
contig_23863	contig_23863	1079	6	2	2	1	7	2	0	0	0	0	0	0
contig_22661	contig_22661	2290	9	5	3	3	6	2	0	0	0	0	0	0	Medtr4g417290.1	0	85	AT2G20960.1	0	pEARLI4 | Arabidopsis phospholipase-like protein (PEARLI 4) family |					AT2G20960	GO:0006569 GO:0008150 GO:0009684	biological_process indoleacetic_acid_biosynthetic_process tryptophan_catabolic_process	GO:0003674	molecular_function
contig_3315	contig_3315	315	5	1	1	3	3	2	0	0	0	0	0	0
contig_31554	contig_31554	238	5	3	2	2	3	2	0	0	0	0	0	0
contig_91872	contig_91872	1299	3	6	3	3	3	2	0	0	0	0	0	0	Medtr1g048470.1	0	37
contig_23825	contig_23825	395	3	1	2	3	3	2	0	0	0	0	0	0	Medtr2g082220.1	0	17	AT3G20670.1	0	HTA13 | histone H2A 13 |	Q9LD28	0	80	H2A6_ARATH Histone H2A.6 OS=Arabidopsis thaliana GN=RAT5 PE=1 SV=1	AT3G20670	GO:0006334 GO:0008283	cell_proliferation nucleosome_assembly	GO:0003677	DNA_binding
contig_11491	contig_11491	702	4	5	3	2	3	2	0	0	0	0	0	0
contig_44054	contig_44054	379	2	3	2	2	3	2	0	0	0	0	0	0
contig_44931	contig_44931	572	5	2	1	2	3	2	0	0	0	0	0	0
contig_6683	contig_6683	712	4	4	5	2	3	2	0	0	0	0	0	0	Medtr4g132367.1	0	33	AT2G37470.1	0	Histone superfamily protein					AT2G37470	GO:0006334	nucleosome_assembly	GO:0003677	DNA_binding
contig_6038	contig_6038	306	3	3	2	5	3	2	0	0	0	0	0	0
contig_14350	contig_14350	358	4	2	2	3	3	2	0	0	0	0	0	0
contig_41453	contig_41453	2302	3	4	3	2	3	2	0	0	0	0	0	0	Medtr5g095460.1	0	42
contig_1433	contig_1433	702	6	2	2	2	3	2	0	0	0	0	0	0
contig_945	contig_945	2264	4	1	1	1	3	2	0	0	0	0	0	0	Medtr7g118390.1	0	66
contig_11049	contig_11049	1101	3	2	1	3	2	2	0	0	0	0	0	0
contig_1060	contig_1060	795	2	3	2	3	2	2	0	0	0	0	0	0	Medtr3g008580.1	0	17	AT4G25240.1	0	SKS1 | SKU5 similar 1 |	Q8VXX5	0	78	SKS1_ARATH Monocopper oxidase-like protein SKS1 OS=Arabidopsis thaliana GN=SKS1 PE=1 SV=1	AT4G25240	GO:0009165 GO:0055114	nucleotide_biosynthetic_process oxidation-reduction_process	GO:0005507 GO:0016491	copper_ion_binding oxidoreductase_activity
contig_10012	contig_10012	1200	3	3	2	2	2	2	0	0	0	0	0	0
contig_1310	contig_1310	1257	3	2	2	2	2	2	0	0	0	0	0	0	Medtr2g024970.1	0	58	AT1G74560.1	0	NRP1 | NAP1-related protein 1 |		0	37		AT1G74560	GO:0006094 GO:0006096 GO:0006333 GO:0006334 GO:0008283 GO:0009651 GO:0010311 GO:0030154 GO:0046686	cell_differentiation cell_proliferation chromatin_assembly_or_disassembly gluconeogenesis glycolysis lateral_root_formation nucleosome_assembly response_to_cadmium_ion response_to_salt_stress	GO:0003677 GO:0003682 GO:0042393	DNA_binding chromatin_binding histone_binding
contig_4382	contig_4382	1401	1	8	3	2	2	2	0	0	0	0	0	0	Medtr5g093840.1	0	16	AT4G26770.1	0	Phosphatidate cytidylyltransferase family protein	O04940	0	76	CDS1_SOLTU Phosphatidate cytidylyltransferase OS=Solanum tuberosum GN=CDS1 PE=2 SV=1	AT4G26770	GO:0008654 GO:0019408	dolichol_biosynthetic_process phospholipid_biosynthetic_process	GO:0004605 GO:0016772	phosphatidate_cytidylyltransferase_activity transferase_activity,_transferring_phosphorus-containing_groups
contig_23356	contig_23356	638	4	2	3	2	2	2	0	0	0	0	0	0							Q8L5U0	0	68	CSN4_ARATH COP9 signalosome complex subunit 4 OS=Arabidopsis thaliana GN=CSN4 PE=1 SV=2
contig_30969	contig_30969	467	1	5	4	2	2	2	0	0	0	0	0	0
contig_42027	contig_42027	284	2	6	2	1	2	2	0	0	0	0	0	0	Medtr3g099220.1	0	5
contig_14658	contig_14658	213	4	3	2	1	2	2	0	0	0	0	0	0	Medtr2g041400.1	0	8	AT4G14960.1	0	TUA6 | Tubulin/FtsZ family protein |	Q9ZRB7	0	92	TBA_WHEAT Tubulin alpha chain OS=Triticum aestivum GN=TUBA PE=2 SV=1	AT4G14960	GO:0000226 GO:0000902 GO:0006094 GO:0006184 GO:0007010 GO:0007017 GO:0007018 GO:0009651 GO:0010498 GO:0016049 GO:0048193 GO:0051258 GO:0071258	GTP_catabolic_process Golgi_vesicle_transport cell_growth cell_morphogenesis cellular_response_to_gravity cytoskeleton_organization gluconeogenesis microtubule-based_movement microtubule-based_process microtubule_cytoskeleton_organization proteasomal_protein_catabolic_process protein_polymerization response_to_salt_stress	GO:0003924 GO:0005198 GO:0005200 GO:0005515 GO:0005525	GTP_binding GTPase_activity protein_binding structural_constituent_of_cytoskeleton structural_molecule_activity
contig_2848	contig_2848	663	4	6	5	1	2	2	0	0	0	0	0	0
contig_11750	contig_11750	1069	2	3	2	7	2	2	0	0	0	0	0	0
contig_35607	contig_35607	451	2	2	4	4	2	2	0	0	0	0	0	0	Medtr5g097890.1	0	3
contig_23824	contig_23824	417	3	1	3	4	2	2	0	0	0	0	0	0	Glyma.01G022100.1	0	23	AT5G02560.1	0	HTA12 | histone H2A 12 |	Q9LD28	0	80	H2A6_ARATH Histone H2A.6 OS=Arabidopsis thaliana GN=RAT5 PE=1 SV=1	AT5G02560	GO:0006334	nucleosome_assembly	GO:0003677	DNA_binding
contig_10635	contig_10635	967	5	2	2	3	2	2	0	0	0	0	0	0	Medtr7g051400.1	0	14
contig_35224	contig_35224	1274	2	2	5	2	2	2	0	0	0	0	0	0	Medtr4g124020.1	0	65
contig_24886	contig_24886	1138	3	3	4	2	2	2	0	0	0	0	0	0	Medtr4g124020.1	0	65
contig_2528	contig_2528	389	2	1	2	2	2	2	0	0	0	0	0	0	Medtr4g017750.1	0	14
contig_12164	contig_12164	258	1	2	1	2	2	2	0	0	0	0	0	0
contig_8871	contig_8871	782	3	4	4	2	2	2	0	0	0	0	0	0
contig_20618	contig_20618	619	2	2	2	2	2	2	0	0	0	0	0	0
contig_5690	contig_5690	1698	3	3	2	1	2	2	0	0	0	0	0	0	Medtr8g008640.1	0	20
contig_10475	contig_10475	1709	1	3	3	1	2	2	0	0	0	0	0	0	Medtr7g007830.1	0	15
contig_1322	contig_1322	2297	3	4	2	1	2	2	0	0	0	0	0	0	Glyma.07G129600.1	0	14
contig_3334	contig_3334	1323	3	2	1	4	2	2	0	0	0	0	0	0	Medtr4g108730.1	0	50
contig_16492	contig_16492	2702	3	3	1	3	2	2	0	0	0	0	0	0	Medtr7g090980.1	0	22	AT1G77320.1	0	MEI1 | transcription coactivators |	Q800K6	0	23	TOB1A_XENLA DNA topoisomerase 2-binding protein 1-A OS=Xenopus laevis GN=topbp1-A PE=1 SV=2	AT1G77320	GO:0006974 GO:0007131 GO:0007140 GO:0007143	female_meiosis male_meiosis reciprocal_meiotic_recombination response_to_DNA_damage_stimulus	GO:0003713	transcription_coactivator_activity
contig_14526	contig_14526	881	2	2	2	3	2	2	0	0	0	0	0	0
contig_1625	contig_1625	1150	3	2	2	2	2	2	0	0	0	0	0	0
contig_21777	contig_21777	1068	3	1	2	2	2	2	0	0	0	0	0	0
contig_20762	contig_20762	2208	2	2	2	2	2	2	0	0	0	0	0	0	Medtr5g078250.1	0	87	AT1G52950.1	0	Nucleic acid-binding, OB-fold-like protein		0	26		AT1G52950	GO:0008150	biological_process	GO:0003674	molecular_function
contig_5525	contig_5525	2200	1	2	2	2	2	2	0	0	0	0	0	0
contig_9640	contig_9640	2196	1	2	2	2	2	2	0	0	0	0	0	0
contig_17146	contig_17146	1837	2	2	2	2	2	2	0	0	0	0	0	0
contig_29031	contig_29031	391	2	5	5	1	2	2	0	0	0	0	0	0
contig_112552	contig_112552	4462	2	1	4	1	2	2	0	0	0	0	0	0	Medtr5g081480.1	0	18	AT1G64260.1	0	MuDR family transposase					AT1G64260	GO:0008150	biological_process	GO:0008270	zinc_ion_binding
contig_44320	contig_44320	2701	2	2	2	1	2	2	0	0	0	0	0	0	Medtr7g106430.1	0	15	AT3G52390.1	0	TatD related DNase	Q640V9	0	59	TATD1_XENLA Putative deoxyribonuclease TATDN1 OS=Xenopus laevis GN=tatdn1 PE=2 SV=1	AT3G52390			GO:0004536 GO:0016888	deoxyribonuclease_activity endodeoxyribonuclease_activity,_producing_5'-phosphomonoesters
contig_47589	contig_47589	606	2	2	2	1	2	2	0	0	0	0	0	0	Medtr6g044572.1	0	14
contig_94434	contig_94434	1824	2	3	3	2	1	2	0	0	0	0	0	0	Medtr5g061500.1	0	58	AT3G51690.1	0	PIF1 helicase					AT3G51690	GO:0008150	biological_process	GO:0003674	molecular_function
contig_6664	contig_6664	1751	1	1	1	2	1	2	0	0	0	0	0	0	Medtr1g082920.1	0	12	AT5G27550.1	0	P-loop containing nucleoside triphosphate hydrolases superfamily protein	O81635	0	42	ATK4_ARATH Kinesin-4 OS=Arabidopsis thaliana GN=ATK4 PE=1 SV=2	AT5G27550	GO:0007018	microtubule-based_movement	GO:0003777 GO:0005524	ATP_binding microtubule_motor_activity
contig_24775	contig_24775	503	5	1	1	2	1	2	0	0	0	0	0	0
contig_31385	contig_31385	294	2	3	3	2	1	2	0	0	0	0	0	0
contig_36269	contig_36269	1433	2	2	2	2	1	2	0	0	0	0	0	0	Medtr0003s0460.1	0	22	AT3G54670.2	0	TTN8, SMC1, ATSMC1 | Structural maintenance of chromosomes (SMC) family protein | chr3	Q6Q1P4	0	61	SMC1_ARATH Structural maintenance of chromosomes protein 1 OS=Arabidopsis thaliana GN=SMC1 PE=2 SV=2	AT3G54670	GO:0000278 GO:0006346 GO:0006396 GO:0007059 GO:0007062 GO:0009630 GO:0009855 GO:0009887 GO:0009888 GO:0010014 GO:0010073 GO:0010413 GO:0010638 GO:0016246 GO:0033044 GO:0045492 GO:0045893	RNA_interference RNA_processing chromosome_segregation determination_of_bilateral_symmetry glucuronoxylan_metabolic_process gravitropism meristem_initiation meristem_maintenance methylation-dependent_chromatin_silencing mitotic_cell_cycle organ_morphogenesis positive_regulation_of_organelle_organization positive_regulation_of_transcription,_DNA-dependent regulation_of_chromosome_organization sist…	GO:0005215 GO:0005524	ATP_binding transporter_activity
contig_1109	contig_1109	974	2	2	1	2	1	2	0	0	0	0	0	0
contig_26479	contig_26479	511	2	2	1	2	1	2	0	0	0	0	0	0	Medtr7g061540.1	0	7	AT5G02310.1	0	PRT6 | proteolysis 6 |					AT5G02310	GO:0006511 GO:0009737 GO:0010029 GO:0050994	regulation_of_lipid_catabolic_process regulation_of_seed_germination response_to_abscisic_acid_stimulus ubiquitin-dependent_protein_catabolic_process	GO:0004842 GO:0008270	ubiquitin-protein_ligase_activity zinc_ion_binding
contig_13487	contig_13487	1052	2	3	2	1	1	2	0	0	0	0	0	0	Medtr5g025400.1	0	10	AT5G45370.1	0	nodulin MtN21 /EamA-like transporter family protein	F4KD68	0	76	WTR43_ARATH WAT1-related protein At5g45370 OS=Arabidopsis thaliana GN=At5g45370 PE=2 SV=1	AT5G45370
contig_12873	contig_12873	2570	2	2	2	1	1	2	0	0	0	0	0	0	Medtr7g105640.1	0	55	AT5G06260.1	0	TLD-domain containing nucleolar protein	Q640V9	0	59	TATD1_XENLA Putative deoxyribonuclease TATDN1 OS=Xenopus laevis GN=tatdn1 PE=2 SV=1	AT5G06260	GO:0006499	N-terminal_protein_myristoylation	GO:0005509	calcium_ion_binding
contig_2129	contig_2129	281	3	3	1	1	1	2	0	0	0	0	0	0
contig_48874	contig_48874	1108	2	2	1	1	1	2	0	0	0	0	0	0
contig_19628	contig_19628	1025	1	1	1	1	1	2	0	0	0	0	0	0
contig_48079	contig_48079	748	2	1	1	1	1	2	0	0	0	0	0	0	Medtr2g007450.1	0	39	AT4G26350.1	0	F-box/RNI-like/FBD-like domains-containing protein	Q9SCQ5	0	35	FBD10_ARATH Putative FBD-associated F-box protein At3g50710 OS=Arabidopsis thaliana GN=At3g50710 PE=4 SV=1	AT4G26350	GO:0008150	biological_process	GO:0003674	molecular_function
contig_17496	contig_17496	413	1	2	2	1	1	2	0	0	0	0	0	0
contig_23767	contig_23767	1156	2	1	1	1	1	2	0	0	0	0	0	0
contig_20393	contig_20393	1179	1	3	1	1	1	2	0	0	0	0	0	0	Medtr8g100045.1	0	5
contig_22161	contig_22161	697	2	1	1	1	1	2	0	0	0	0	0	0
contig_11112	contig_11112	249	1	1	1	4	1	2	0	0	0	0	0	0
contig_21867	contig_21867	857	2	1	1	4	1	2	0	0	0	0	0	0
contig_15016	contig_15016	1204	1	2	2	3	1	2	0	0	0	0	0	0	Medtr8g071890.2	0	7
contig_11776	contig_11776	905	2	2	1	2	1	2	0	0	0	0	0	0	Medtr2g023280.1	0	16	AT1G64570.1	0	DUO3 | Homeodomain-like superfamily protein |					AT1G64570	GO:0007155 GO:0008150 GO:0009887 GO:0009888 GO:0010090 GO:0010228 GO:0010638 GO:0016926 GO:0033044 GO:0042546 GO:0044036 GO:0045010 GO:0048765 GO:0050665 GO:0071555	actin_nucleation biological_process cell_adhesion cell_wall_biogenesis cell_wall_macromolecule_metabolic_process cell_wall_organization hydrogen_peroxide_biosynthetic_process organ_morphogenesis positive_regulation_of_organelle_organization protein_desumoylation regulation_of_chromosome_organization root_hair_cell_differentiation tissue_development trichome_morphogenesis vegetative_to_reproductiv…	GO:0003674	molecular_function
contig_19857	contig_19857	1571	2	1	1	2	1	2	0	0	0	0	0	0	PGSC0003DMT400023598	0	65				Q99315	0	43	YG31B_YEAST Transposon Ty3-G Gag-Pol polyprotein OS=Saccharomyces cerevisiae (strain ATCC 204508 / S288c) GN=TY3B-G PE=1 SV=3
contig_21978	contig_21978	894	2	1	1	2	1	2	0	0	0	0	0	0	Medtr4g036240.1	0	10
contig_256	contig_256	1511	3	2	2	1	1	2	0	0	0	0	0	0	PGSC0003DMT400036454	0	39
contig_5045	contig_5045	1649	1	7	1	1	1	2	0	0	0	0	0	0	Medtr7g032380.1	0	57	AT1G16930.1	0	F-box/RNI-like/FBD-like domains-containing protein	Q9FZ52	0	35	FDL3_ARATH F-box/FBD/LRR-repeat protein At1g16930 OS=Arabidopsis thaliana GN=At1g16930 PE=2 SV=1	AT1G16930	GO:0008150	biological_process	GO:0003674	molecular_function
contig_8890	contig_8890	2573	1	3	1	1	1	2	0	0	0	0	0	0	Medtr2g067600.1	0	46
contig_21593	contig_21593	341	2	2	1	1	1	2	0	0	0	0	0	0
contig_31010	contig_31010	550	1	1	1	1	1	2	0	0	0	0	0	0	Medtr6g073570.1	0	36	AT2G05642.1	0	Nucleic acid-binding, OB-fold-like protein					AT2G05642	GO:0008150	biological_process	GO:0003674	molecular_function
contig_49412	contig_49412	517	2	1	1	1	1	2	0	0	0	0	0	0	Medtr7g025250.1	0	7
contig_14468	contig_14468	406	1	1	3	1	1	2	0	0	0	0	0	0
contig_2633	contig_2633	436	1	2	1	1	1	2	0	0	0	0	0	0
contig_693	contig_693	1223	2	2	1	1	1	2	0	0	0	0	0	0
contig_16097	contig_16097	882	1	2	1	1	1	2	0	0	0	0	0	0
contig_19822	contig_19822	533	1	1	1	1	1	2	0	0	0	0	0	0	Medtr2g041060.1	0	64
contig_48318	contig_48318	1890	1	1	1	1	1	2	0	0	0	0	0	0	Medtr1g113830.1	0	8	AT5G40820.1	0	ATRAD3, ATR, ATATR | Ataxia telangiectasia-mutated and RAD3-related |	Q9FKS4	0	71	ATR_ARATH Serine/threonine-protein kinase ATR OS=Arabidopsis thaliana GN=ATR PE=2 SV=2	AT5G40820	GO:0006281 GO:0006310 GO:0007004 GO:0007062 GO:0007126 GO:0007129 GO:0007131 GO:0010044 GO:0010332 GO:0032204 GO:0032504 GO:0033044 GO:0042138 GO:0043247 GO:0045132	DNA_recombination DNA_repair meiosis meiotic_DNA_double-strand_break_formation meiotic_chromosome_segregation multicellular_organism_reproduction reciprocal_meiotic_recombination regulation_of_chromosome_organization regulation_of_telomere_maintenance response_to_aluminum_ion response_to_gamma_radiation sister_chromatid_cohesion synapsis telomere_maintenance_in_response_to_DNA_damage telomere_mai…	GO:0004674 GO:0016772 GO:0016773	phosphotransferase_activity,_alcohol_group_as_acceptor protein_serine/threonine_kinase_activity transferase_activity,_transferring_phosphorus-containing_groups
contig_3689	contig_3689	684	2	2	1	1	1	2	0	0	0	0	0	0
contig_6704	contig_6704	525	1	2	1	1	1	2	0	0	0	0	0	0
contig_16821	contig_16821	1043	2	1	1	1	1	2	0	0	0	0	0	0	Medtr7g113620.1	0	8
contig_22119	contig_22119	1078	1	1	1	1	1	2	0	0	0	0	0	0	Medtr7g091540.1	0	32
contig_41835	contig_41835	690	1	1	1	4	1	2	0	0	0	0	0	0	Medtr6g013220.1	0	49
contig_41545	contig_41545	420	2	1	1	4	1	2	0	0	0	0	0	0
contig_21588	contig_21588	216	1	1	2	2	1	2	0	0	0	0	0	0
contig_31639	contig_31639	614	2	2	2	2	1	2	0	0	0	0	0	0
contig_996	contig_996	1468	2	1	1	2	1	2	0	0	0	0	0	0	Medtr1g107385.1	0	46	AT4G00160.1	0	F-box/RNI-like/FBD-like domains-containing protein	Q9LXJ6	0	29	FDL21_ARATH F-box/FBD/LRR-repeat protein At3g52680 OS=Arabidopsis thaliana GN=At3g52680 PE=2 SV=2	AT4G00160	GO:0008150	biological_process	GO:0003674	molecular_function
contig_25543	contig_25543	530	2	1	1	2	1	2	0	0	0	0	0	0
contig_2670	contig_2670	643	2	2	1	1	1	2	0	0	0	0	0	0
contig_20869	contig_20869	541	1	1	1	1	1	2	0	0	0	0	0	0
contig_24299	contig_24299	1075	1	2	1	1	1	2	0	0	0	0	0	0	Medtr1g013560.1	0	6
contig_2369	contig_2369	1810	1	1	1	1	1	2	0	0	0	0	0	0	Medtr3g109685.1	0	5
contig_1950	contig_1950	459	1	1	1	1	1	2	0	0	0	0	0	0
contig_5722	contig_5722	1100	1	1	4	1	1	2	0	0	0	0	0	0	Medtr6g071430.5	0	7
contig_45993	contig_45993	702	1	2	1	1	1	2	0	0	0	0	0	0	Medtr1g024920.2	0	14	AT2G45730.1	0	eukaryotic initiation factor 3 gamma subunit family protein					AT2G45730	GO:0000278 GO:0006396 GO:0006446 GO:0006606 GO:0009220	RNA_processing mitotic_cell_cycle protein_import_into_nucleus pyrimidine_ribonucleotide_biosynthetic_process regulation_of_translational_initiation	GO:0003743	translation_initiation_factor_activity
contig_17696	contig_17696	924	1	1	1	1	1	2	0	0	0	0	0	0
contig_28351	contig_28351	896	8	39	1	3	14	2	0	0	0	0	0	0	Medtr4g084970.1	0	25
contig_15639	contig_15639	4596	5	1	1	1	9	2	0	0	0	0	0	0	Medtr5g041650.1	0	87	AT2G03060.2	0	AGL30 | AGAMOUS-like 30 |	P10978	0	56	POLX_TOBAC Retrovirus-related Pol polyprotein from transposon TNT 1-94 OS=Nicotiana tabacum PE=2 SV=1	AT2G03060	GO:0009555 GO:0010584	pollen_development pollen_exine_formation	GO:0003677 GO:0003700 GO:0046983	DNA_binding protein_dimerization_activity sequence-specific_DNA_binding_transcription_factor_activity
contig_23862	contig_23862	889	7	2	2	2	8	2	0	0	0	0	0	0
contig_13673	contig_13673	1722	4	4	7	1	5	2	0	0	0	0	0	0	Medtr4g035630.1	0	57	AT2G01050.1	0	zinc ion binding;nucleic acid binding					AT2G01050	GO:0008150	biological_process	GO:0003676 GO:0008270	nucleic_acid_binding zinc_ion_binding
contig_45411	contig_45411	372	4	3	2	2	4	2	0	0	0	0	0	0
contig_12086	contig_12086	602	4	3	5	4	3	2	0	0	0	0	0	0
contig_2256	contig_2256	1405	3	2	1	3	3	2	0	0	0	0	0	0	Medtr2g038270.1	0	44	AT3G12580.1	0	HSP70, ATHSP70 | heat shock protein 70 |	P09189	0	58	HSP7C_PETHY Heat shock cognate 70 kDa protein OS=Petunia hybrida GN=HSP70 PE=2 SV=1	AT3G12580	GO:0006457 GO:0009266 GO:0009408 GO:0009615 GO:0009617 GO:0009644 GO:0016567 GO:0034976 GO:0042542 GO:0046686	protein_folding protein_ubiquitination response_to_bacterium response_to_cadmium_ion response_to_endoplasmic_reticulum_stress response_to_heat response_to_high_light_intensity response_to_hydrogen_peroxide response_to_temperature_stimulus response_to_virus	GO:0005524 GO:0031625	ATP_binding ubiquitin_protein_ligase_binding
contig_45670	contig_45670	238	1	2	2	3	3	2	0	0	0	0	0	0
contig_33853	contig_33853	893	3	1	4	4	3	2	0	0	0	0	0	0
contig_23728	contig_23728	207	3	1	2	1	3	2	0	0	0	0	0	0
contig_5420	contig_5420	1634	1	6	2	1	3	2	0	0	0	0	0	0	Medtr0010s0370.1	0	78	AT3G31430.1	0	unknown protein; FUNCTIONS IN: molecular_function unknown; INVOLVED IN: biological_process unknown; LOCATED I					AT3G31430	GO:0008150	biological_process	GO:0003674	molecular_function
contig_98060	contig_98060	155	3	2	2	3	3	2	0	0	0	0	0	0
contig_45295	contig_45295	1234	2	1	3	3	3	2	0	0	0	0	0	0	Medtr8g040140.1	0	16
contig_14167	contig_14167	1677	3	2	2	3	3	2	0	0	0	0	0	0
contig_8188	contig_8188	1594	3	3	6	2	3	2	0	0	0	0	0	0	Medtr4g124020.1	0	65
contig_30016	contig_30016	1566	4	2	4	2	3	2	0	0	0	0	0	0	Medtr2g438700.1	0	31	AT3G54070.1	0	Ankyrin repeat family protein					AT3G54070	GO:0008150	biological_process
contig_6318	contig_6318	1433	3	3	1	3	2	2	0	0	0	0	0	0	Medtr3g462550.1	0	54
contig_49919	contig_49919	231	4	4	1	2	2	2	0	0	0	0	0	0
contig_24359	contig_24359	709	2	4	3	2	2	2	0	0	0	0	0	0
contig_31688	contig_31688	222	2	2	1	2	2	2	0	0	0	0	0	0	Medtr4g057725.1	0	16	AT1G13570.1	0	F-box/RNI-like superfamily protein					AT1G13570	GO:0008150	biological_process	GO:0003674	molecular_function
contig_5343	contig_5343	1087	3	5	2	1	2	2	0	0	0	0	0	0	Medtr2g026240.1	0	17
contig_19455	contig_19455	1180	2	2	1	1	2	2	0	0	0	0	0	0
contig_3259	contig_3259	878	4	1	1	1	2	2	0	0	0	0	0	0
contig_14215	contig_14215	990	1	2	2	4	2	2	0	0	0	0	0	0
contig_1904	contig_1904	1273	3	3	6	3	2	2	0	0	0	0	0	0	Medtr7g110790.1	0	14
contig_91779	contig_91779	1889	3	2	1	2	2	2	0	0	0	0	0	0	Medtr7g025770.1	0	91	AT3G12580.1	0	HSP70, ATHSP70 | heat shock protein 70 |	P09189	0	66	HSP7C_PETHY Heat shock cognate 70 kDa protein OS=Petunia hybrida GN=HSP70 PE=2 SV=1	AT3G12580	GO:0006457 GO:0009266 GO:0009408 GO:0009615 GO:0009617 GO:0009644 GO:0016567 GO:0034976 GO:0042542 GO:0046686	protein_folding protein_ubiquitination response_to_bacterium response_to_cadmium_ion response_to_endoplasmic_reticulum_stress response_to_heat response_to_high_light_intensity response_to_hydrogen_peroxide response_to_temperature_stimulus response_to_virus	GO:0005524 GO:0031625	ATP_binding ubiquitin_protein_ligase_binding
contig_19850	contig_19850	774	1	1	1	2	2	2	0	0	0	0	0	0	Medtr7g104110.1	0	2
contig_25515	contig_25515	858	3	3	1	2	2	2	0	0	0	0	0	0
contig_20659	contig_20659	753	2	1	1	2	2	2	0	0	0	0	0	0
contig_1626	contig_1626	1039	3	2	2	1	2	2	0	0	0	0	0	0	Medtr3g006170.1	0	42
contig_30899	contig_30899	861	2	4	1	1	2	2	0	0	0	0	0	0
contig_11768	contig_11768	1614	3	2	1	1	2	2	0	0	0	0	0	0	Medtr7g088790.1	0	9	AT1G01770.1	0	unknown protein; CONTAINS InterPro DOMAIN/s: Protein of unknown function DUF1446 (InterPro:IPR010839); Has 15					AT1G01770	GO:0008150	biological_process
contig_30626	contig_30626	253	2	2	1	1	2	2	0	0	0	0	0	0
contig_24136	contig_24136	593	3	3	2	3	2	2	0	0	0	0	0	0	Medtr3g117085.1	0	79
contig_21336	contig_21336	1041	3	2	2	3	2	2	0	0	0	0	0	0	AT2G25880.1	0	23	AT2G25880.1	0	AtAUR2, AUR2 | ataurora2 |	Q9M077	0	88	AUR1_ARATH Serine/threonine-protein kinase Aurora-1 OS=Arabidopsis thaliana GN=AUR1 PE=1 SV=1	AT2G25880	GO:0006342 GO:0006468 GO:0008283 GO:0010075 GO:0010103 GO:0016572 GO:0042127 GO:0051567	cell_proliferation chromatin_silencing histone_H3-K9_methylation histone_phosphorylation protein_phosphorylation regulation_of_cell_proliferation regulation_of_meristem_growth stomatal_complex_morphogenesis	GO:0004672 GO:0004674 GO:0004713 GO:0005524 GO:0016301 GO:0016772 GO:0035175	ATP_binding histone_kinase_activity_(H3-S10_specific) kinase_activity protein_kinase_activity protein_serine/threonine_kinase_activity protein_tyrosine_kinase_activity transferase_activity,_transferring_phosphorus-containing_groups
contig_1672	contig_1672	1279	2	5	2	2	2	2	0	0	0	0	0	0	Medtr5g085870.1	0	8
contig_20075	contig_20075	2662	1	2	3	2	2	2	0	0	0	0	0	0	Medtr2g066670.1	0	51	AT3G51700.1	0	PIF1 helicase					AT3G51700	GO:0008150	biological_process	GO:0003674	molecular_function
contig_6717	contig_6717	711	3	2	3	2	2	2	0	0	0	0	0	0	Medtr4g120900.1	0	3
contig_34196	contig_34196	752	2	2	2	2	2	2	0	0	0	0	0	0
contig_92144	contig_92144	2477	2	3	2	2	2	2	0	0	0	0	0	0	Glyma.06G253700.1	0	21
contig_8021	contig_8021	1399	3	2	2	2	2	2	0	0	0	0	0	0	Glyma.10G099200.1	0	18	AT2G41740.1	0	VLN2, ATVLN2 | villin 2 |	O81645	0	80	VILI3_ARATH Villin-3 OS=Arabidopsis thaliana GN=VLN3 PE=1 SV=2	AT2G41740	GO:0006598 GO:0007010 GO:0009698 GO:0042398 GO:0048523 GO:0051017	actin_filament_bundle_assembly cellular_modified_amino_acid_biosynthetic_process cytoskeleton_organization negative_regulation_of_cellular_process phenylpropanoid_metabolic_process polyamine_catabolic_process	GO:0003779 GO:0005515	actin_binding protein_binding
contig_11820	contig_11820	1026	2	2	2	2	2	2	0	0	0	0	0	0
contig_4270	contig_4270	2700	2	3	3	1	2	2	0	0	0	0	0	0	Medtr4g105130.1	0	12
contig_7936	contig_7936	2368	2	3	3	1	2	2	0	0	0	0	0	0	Medtr4g105130.1	0	12
contig_14979	contig_14979	2766	3	2	2	1	2	2	0	0	0	0	0	0	PGSC0003DMT400036454	0	39
contig_28908	contig_28908	1588	3	3	2	1	2	2	0	0	0	0	0	0	Medtr0002s1270.1	0	77
contig_28936	contig_28936	210	3	2	2	1	2	2	0	0	0	0	0	0
contig_12899	contig_12899	1772	2	2	2	1	2	2	0	0	0	0	0	0	Medtr3g098990.1	0	7	AT5G63550.1	0	DEK domain-containing chromatin associated protein	O81645	0	59	VILI3_ARATH Villin-3 OS=Arabidopsis thaliana GN=VLN3 PE=1 SV=2	AT5G63550
contig_3584	contig_3584	1825	2	2	2	1	2	2	0	0	0	0	0	0
contig_45189	contig_45189	1046	3	4	1	1	2	2	0	0	0	0	0	0	Medtr2g026240.1	0	17
contig_18368	contig_18368	822	2	1	1	1	2	2	0	0	0	0	0	0
contig_24371	contig_24371	2733	3	1	1	1	2	2	0	0	0	0	0	0	Medtr6g004510.1	0	16	AT3G27530.1	0	GC6, MAG4 | golgin candidate 6 |	B0F9L4	0	48	GOGC6_ARATH Golgin candidate 6 OS=Arabidopsis thaliana GN=GC6 PE=1 SV=2	AT3G27530	GO:0000956 GO:0006486 GO:0006886 GO:0007033 GO:0009639 GO:0009791 GO:0032527 GO:0048193 GO:0048280	Golgi_vesicle_transport intracellular_protein_transport nuclear-transcribed_mRNA_catabolic_process post-embryonic_development protein_exit_from_endoplasmic_reticulum protein_glycosylation response_to_red_or_far_red_light vacuole_organization vesicle_fusion_with_Golgi_apparatus	GO:0008565	protein_transporter_activity
contig_11397	contig_11397	2564	2	2	2	1	2	2	0	0	0	0	0	0	Medtr0002s1270.1	0	61	AT5G40310.1	0	Exonuclease family protein					AT5G40310			GO:0003676 GO:0004527 GO:0008270	exonuclease_activity nucleic_acid_binding zinc_ion_binding
contig_28204	contig_28204	1725	2	2	1	1	2	2	0	0	0	0	0	0	Medtr8g017000.1	0	13	AT5G40310.1	0	Exonuclease family protein					AT5G40310			GO:0003676 GO:0004527 GO:0008270	exonuclease_activity nucleic_acid_binding zinc_ion_binding
contig_450	contig_450	2704	2	2	1	1	2	2	0	0	0	0	0	0	Medtr0002s1270.1	0	61
contig_12138	contig_12138	563	2	1	1	5	1	2	0	0	0	0	0	0
contig_8119	contig_8119	2007	2	1	2	3	1	2	0	0	0	0	0	0	Medtr1g105160.1	0	38
contig_93712	contig_93712	913	2	3	2	2	1	2	0	0	0	0	0	0
contig_1061	contig_1061	1026	2	2	2	2	1	2	0	0	0	0	0	0	Glyma.05G082700.1	0	14				Q8VXX5	0	80	SKS1_ARATH Monocopper oxidase-like protein SKS1 OS=Arabidopsis thaliana GN=SKS1 PE=1 SV=1
contig_21366	contig_21366	807	3	1	2	2	1	2	0	0	0	0	0	0	Medtr6g077680.1	0	6
contig_3415	contig_3415	473	2	3	1	2	1	2	0	0	0	0	0	0
contig_5981	contig_5981	762	2	3	1	2	1	2	0	0	0	0	0	0
contig_25294	contig_25294	883	1	5	2	2	1	2	0	0	0	0	0	0	Medtr6g477950.1	0	24
contig_9012	contig_9012	1378	2	1	2	2	1	2	0	0	0	0	0	0	Medtr7g061540.1	0	10	AT5G02310.1	0	PRT6 | proteolysis 6 |					AT5G02310	GO:0006511 GO:0009737 GO:0010029 GO:0050994	regulation_of_lipid_catabolic_process regulation_of_seed_germination response_to_abscisic_acid_stimulus ubiquitin-dependent_protein_catabolic_process	GO:0004842 GO:0008270	ubiquitin-protein_ligase_activity zinc_ion_binding
contig_7933	contig_7933	1513	2	2	1	2	1	2	0	0	0	0	0	0	Medtr3g058160.3	0	7	AT1G79460.1	0	GA2, KS, ATKS, ATKS1, KS1 | Terpenoid cyclases/Protein prenyltransferases superfamily protein |	Q39548	0	57	KSB_CUCMA Ent-kaur-16-ene synthase, chloroplastic OS=Cucurbita maxima PE=1 SV=1	AT1G79460	GO:0008152 GO:0009686 GO:0009740 GO:0042546	cell_wall_biogenesis gibberellic_acid_mediated_signaling_pathway gibberellin_biosynthetic_process metabolic_process	GO:0000287 GO:0009899 GO:0010333 GO:0016829	ent-kaurene_synthase_activity lyase_activity magnesium_ion_binding terpene_synthase_activity
contig_6629	contig_6629	1799	1	2	1	2	1	2	0	0	0	0	0	0	Medtr7g055870.1	0	23	AT3G06240.1	0	F-box family protein					AT3G06240	GO:0008150	biological_process	GO:0003674	molecular_function
contig_98359	contig_98359	332	1	1	1	2	1	2	0	0	0	0	0	0
contig_21590	contig_21590	481	3	2	2	1	1	2	0	0	0	0	0	0	Medtr1g111400.1	0	4	AT3G10420.2	0	SPD1 | P-loop containing nucleoside triphosphate hydrolases superfamily protein |					AT3G10420	GO:0006777	Mo-molybdopterin_cofactor_biosynthetic_process	GO:0000166 GO:0005525 GO:0017111	GTP_binding nucleoside-triphosphatase_activity nucleotide_binding
contig_9104	contig_9104	1231	2	2	2	1	1	2	0	0	0	0	0	0	Medtr6g061150.1	0	67
contig_2321	contig_2321	2502	1	2	1	1	1	2	0	0	0	0	0	0	Medtr6g072515.1	0	23
contig_5775	contig_5775	3593	2	2	1	1	1	2	0	0	0	0	0	0	Medtr4g108780.1	0	26	AT4G34890.1	0	ATXDH1, XDH1 | xanthine dehydrogenase 1 |	Q9M5Q1	0	67	FUT1_PEA Galactoside 2-alpha-L-fucosyltransferase OS=Pisum sativum GN=FT1 PE=2 SV=1	AT4G34890	GO:0000302 GO:0006145 GO:0009414 GO:0042554 GO:0046110 GO:0055114	oxidation-reduction_process purine_nucleobase_catabolic_process response_to_reactive_oxygen_species response_to_water_deprivation superoxide_anion_generation xanthine_metabolic_process	GO:0003824 GO:0004854 GO:0005506 GO:0008762 GO:0009055 GO:0016491 GO:0016614 GO:0046872 GO:0050660 GO:0051536 GO:0051537	2_iron,_2_sulfur_cluster_binding UDP-N-acetylmuramate_dehydrogenase_activity catalytic_activity electron_carrier_activity flavin_adenine_dinucleotide_binding iron-sulfur_cluster_binding iron_ion_binding metal_ion_binding oxidoreductase_activity oxidoreductase_activity,_acting_on_CH-OH_group_of_donors xanthine_dehydrogenase_activity
contig_25281	contig_25281	1056	3	1	1	1	1	2	0	0	0	0	0	0	Medtr8g027190.1	0	12
contig_6574	contig_6574	889	2	2	1	1	1	2	0	0	0	0	0	0	Medtr1g105855.1	0	15
contig_21775	contig_21775	856	3	1	1	1	1	2	0	0	0	0	0	0	Medtr6g017265.1	0	5
contig_91583	contig_91583	2436	2	1	1	1	1	2	0	0	0	0	0	0	Medtr0032s0030.1	0	99
contig_22131	contig_22131	251	1	1	1	1	1	2	0	0	0	0	0	0	Medtr3g030560.1	0	14
contig_33222	contig_33222	442	1	1	4	1	1	2	0	0	0	0	0	0	Medtr6g075390.1	0	12	AT3G17700.1	0	CNBT1, CNGC20, ATCNGC20 | cyclic nucleotide-binding transporter 1 |	Q9LD37	0	47	CNG20_ARATH Probable cyclic nucleotide-gated ion channel 20, chloroplastic OS=Arabidopsis thaliana GN=CNGC20 PE=2 SV=1	AT3G17700	GO:0000165 GO:0006612 GO:0006811 GO:0009595 GO:0009624 GO:0009697 GO:0009862 GO:0009867 GO:0010200 GO:0010310 GO:0010363 GO:0031348 GO:0042742 GO:0043900 GO:0050832 GO:0055085	MAPK_cascade defense_response_to_bacterium defense_response_to_fungus detection_of_biotic_stimulus ion_transport jasmonic_acid_mediated_signaling_pathway negative_regulation_of_defense_response protein_targeting_to_membrane regulation_of_hydrogen_peroxide_metabolic_process regulation_of_multi-organism_process regulation_of_plant-type_hypersensitive_response response_to_chitin response_to_nematode…	GO:0005216 GO:0005516 GO:0030551	calmodulin_binding cyclic_nucleotide_binding ion_channel_activity
contig_3154	contig_3154	423	4	2	2	1	1	2	0	0	0	0	0	0
contig_1699	contig_1699	4209	1	1	1	1	1	2	0	0	0	0	0	0	Medtr2g083650.1	0	72	AT5G17680.1	0	disease resistance protein (TIR-NBS-LRR class), putative	Q40392	0	32	TMVRN_NICGU TMV resistance protein N OS=Nicotiana glutinosa GN=N PE=1 SV=1	AT5G17680	GO:0006952 GO:0007165	defense_response signal_transduction	GO:0043531	ADP_binding
contig_9725	contig_9725	746	2	2	2	4	1	2	0	0	0	0	0	0	Medtr8g086320.1	0	31
contig_24730	contig_24730	166	3	2	1	3	1	2	0	0	0	0	0	0
contig_11573	contig_11573	1159	2	2	2	2	1	2	0	0	0	0	0	0
contig_19377	contig_19377	1788	2	2	1	2	1	2	0	0	0	0	0	0	Medtr1g050478.1	0	45	AT1G80630.1	0	RNI-like superfamily protein	A6H779	0	27	FBXL2_BOVIN F-box/LRR-repeat protein 2 OS=Bos taurus GN=FBXL2 PE=2 SV=1	AT1G80630	GO:0008150	biological_process
contig_21282	contig_21282	488	3	1	2	2	1	2	0	0	0	0	0	0
contig_24017	contig_24017	739	3	2	1	2	1	2	0	0	0	0	0	0
contig_21430	contig_21430	435	2	3	2	1	1	2	0	0	0	0	0	0	Glyma.13G159300.1	0	20
contig_10660	contig_10660	969	2	2	2	1	1	2	0	0	0	0	0	0
contig_47341	contig_47341	304	2	2	2	1	1	2	0	0	0	0	0	0
contig_9150	contig_9150	961	2	1	1	1	1	2	0	0	0	0	0	0	Medtr8g101670.3	0	4
contig_95847	contig_95847	4403	2	1	1	1	1	2	0	0	0	0	0	0	PGSC0003DMT400082127	0	24
contig_39607	contig_39607	1214	2	2	1	1	1	2	0	0	0	0	0	0	PGSC0003DMT400011624	0	5	AT4G13940.4	0	HOG1, SAHH1 | S-adenosyl-L-homocysteine hydrolase |	P32112	0	87	SAHH_WHEAT Adenosylhomocysteinase OS=Triticum aestivum GN=SAHH PE=2 SV=1	AT4G13940	GO:0006094 GO:0006096 GO:0006346 GO:0006511 GO:0006730 GO:0006833 GO:0006972 GO:0007030 GO:0009266 GO:0009651 GO:0009793 GO:0009853 GO:0016441 GO:0046686 GO:0048767 GO:0051049 GO:0051788 GO:0080129	Golgi_organization embryo_development_ending_in_seed_dormancy gluconeogenesis glycolysis hyperosmotic_response methylation-dependent_chromatin_silencing one-carbon_metabolic_process photorespiration posttranscriptional_gene_silencing proteasome_core_complex_assembly regulation_of_transport response_to_cadmium_ion response_to_misfolded_protein response_to_salt_stress response_to_temperature_stimul…	GO:0000166 GO:0004013 GO:0005507	adenosylhomocysteinase_activity copper_ion_binding nucleotide_binding
contig_94354	contig_94354	912	1	1	1	1	1	2	0	0	0	0	0	0
contig_21426	contig_21426	428	3	1	1	1	1	2	0	0	0	0	0	0
contig_8569	contig_8569	498	1	1	3	1	1	2	0	0	0	0	0	0	Medtr2g021190.1	0	9
contig_21240	contig_21240	2059	1	3	2	1	1	2	0	0	0	0	0	0	Medtr7g055900.1	0	11
contig_38542	contig_38542	627	2	2	1	1	1	2	0	0	0	0	0	0	Medtr1g113830.1	0	2				Q5Z987	0	77	ATR_ORYSJ Serine/threonine-protein kinase ATR OS=Oryza sativa subsp. japonica GN=Os06g0724700 PE=2 SV=1
contig_6486	contig_6486	851	2	2	1	1	1	2	0	0	0	0	0	0
contig_6768	contig_6768	382	1	1	2	1	1	2	0	0	0	0	0	0	Medtr1g046360.2	0	4
contig_49816	contig_49816	186	1	1	1	1	1	2	0	0	0	0	0	0
contig_21378	contig_21378	248	1	2	1	1	1	2	0	0	0	0	0	0
contig_49841	contig_49841	685	1	2	1	1	1	2	0	0	0	0	0	0
contig_24979	contig_24979	523	2	1	1	1	1	2	0	0	0	0	0	0
contig_29200	contig_29200	1083	1	1	1	1	1	2	0	0	0	0	0	0	Medtr8g042470.2	0	21
contig_1393	contig_1393	659	4	1	1	7	1	2	0	0	0	0	0	0
contig_11961	contig_11961	538	1	1	1	3	1	2	0	0	0	0	0	0
contig_4267	contig_4267	408	3	1	1	2	1	2	0	0	0	0	0	0
contig_7853	contig_7853	1197	2	2	1	2	1	2	0	0	0	0	0	0	Medtr7g111640.3	0	8	AT5G54130.2	0	Calcium-binding endonuclease/exonuclease/phosphatase family					AT5G54130			GO:0005509	calcium_ion_binding
contig_22053	contig_22053	317	1	1	1	2	1	2	0	0	0	0	0	0
contig_11978	contig_11978	723	1	1	1	2	1	2	0	0	0	0	0	0	Medtr1g018685.1	0	90
contig_21229	contig_21229	1922	2	1	1	2	1	2	0	0	0	0	0	0	Medtr1g082450.1	0	45	AT3G05030.1	0	NHX2, ATNHX2 | sodium hydrogen exchanger 2 |	Q68KI4	0	63	NHX1_ARATH Sodium/hydrogen exchanger 1 OS=Arabidopsis thaliana GN=NHX1 PE=1 SV=2	AT3G05030	GO:0006814 GO:0010107 GO:0010351 GO:0015992 GO:0035725 GO:0055075 GO:0090333	lithium_ion_transport potassium_ion_homeostasis potassium_ion_import proton_transport regulation_of_stomatal_closure sodium_ion_transmembrane_transport sodium_ion_transport	GO:0015081 GO:0015385 GO:0015386	potassium:hydrogen_antiporter_activity sodium:hydrogen_antiporter_activity sodium_ion_transmembrane_transporter_activity
contig_19450	contig_19450	2812	2	1	1	2	1	2	0	0	0	0	0	0	Glyma.15G007800.1	0	11
contig_17772	contig_17772	1204	2	1	1	2	1	2	0	0	0	0	0	0
contig_36053	contig_36053	1822	2	1	1	2	1	2	0	0	0	0	0	0	Glyma.15G007800.1	0	11
contig_20925	contig_20925	810	1	1	1	2	1	2	0	0	0	0	0	0
contig_40989	contig_40989	567	2	1	2	1	1	2	0	0	0	0	0	0
contig_47630	contig_47630	941	2	2	1	1	1	2	0	0	0	0	0	0	Medtr7g105640.1	0	12	AT5G06260.1	0	TLD-domain containing nucleolar protein					AT5G06260	GO:0006499	N-terminal_protein_myristoylation	GO:0005509	calcium_ion_binding
contig_27765	contig_27765	1947	1	2	1	1	1	2	0	0	0	0	0	0	Medtr8g487720.1	0	35	AT1G06680.1	0	PSBP-1, OEE2, PSII-P, OE23 | photosystem II subunit P-1 |	P29795	0	85	PSBP_SOLLC Oxygen-evolving enhancer protein 2, chloroplastic OS=Solanum lycopersicum GN=PSBP PE=1 SV=1	AT1G06680	GO:0000165 GO:0006364 GO:0006612 GO:0009409 GO:0009595 GO:0009637 GO:0009644 GO:0009657 GO:0009697 GO:0009744 GO:0009773 GO:0009814 GO:0009862 GO:0009867 GO:0010114 GO:0010155 GO:0010200 GO:0010207 GO:0010218 GO:0010310 GO:0010363 GO:0015979 GO:0019344 GO:0019684 GO:0031348 GO:0042742 GO:0043900 GO:0050832	MAPK_cascade cysteine_biosynthetic_process defense_response,_incompatible_interaction defense_response_to_bacterium defense_response_to_fungus detection_of_biotic_stimulus jasmonic_acid_mediated_signaling_pathway negative_regulation_of_defense_response photosynthesis photosynthesis,_light_reaction photosynthetic_electron_transport_in_photosystem_I photosystem_II_assembly plastid_organization prot…	GO:0005509 GO:0008266	calcium_ion_binding poly(U)_RNA_binding
contig_49281	contig_49281	414	1	2	1	1	1	2	0	0	0	0	0	0
contig_18340	contig_18340	2399	2	1	1	1	1	2	0	0	0	0	0	0	Medtr1g090030.1	0	43
contig_25200	contig_25200	1155	2	1	1	1	1	2	0	0	0	0	0	0	Medtr8g042470.2	0	16
contig_3559	contig_3559	2482	1	1	1	1	1	2	0	0	0	0	0	0	Glyma.15G007800.1	0	11
contig_10131	contig_10131	768	2	1	1	1	1	2	0	0	0	0	0	0
contig_29918	contig_29918	1966	2	2	1	1	1	2	0	0	0	0	0	0	Medtr2g098030.2	0	5	AT4G34890.1	0	ATXDH1, XDH1 | xanthine dehydrogenase 1 |	Q8GUQ8	0	54	XDH1_ARATH Xanthine dehydrogenase 1 OS=Arabidopsis thaliana GN=XDH1 PE=1 SV=1	AT4G34890	GO:0000302 GO:0006145 GO:0009414 GO:0042554 GO:0046110 GO:0055114	oxidation-reduction_process purine_nucleobase_catabolic_process response_to_reactive_oxygen_species response_to_water_deprivation superoxide_anion_generation xanthine_metabolic_process	GO:0003824 GO:0004854 GO:0005506 GO:0008762 GO:0009055 GO:0016491 GO:0016614 GO:0046872 GO:0050660 GO:0051536 GO:0051537	2_iron,_2_sulfur_cluster_binding UDP-N-acetylmuramate_dehydrogenase_activity catalytic_activity electron_carrier_activity flavin_adenine_dinucleotide_binding iron-sulfur_cluster_binding iron_ion_binding metal_ion_binding oxidoreductase_activity oxidoreductase_activity,_acting_on_CH-OH_group_of_donors xanthine_dehydrogenase_activity
contig_4889	contig_4889	4181	2	2	1	1	1	2	0	0	0	0	0	0	PGSC0003DMT400082127	0	24
contig_17766	contig_17766	1639	2	1	1	1	1	2	0	0	0	0	0	0	Medtr7g071940.1	0	3	AT3G11130.1	0	Clathrin, heavy chain	Q2QYW2	0	48	CLH2_ORYSJ Clathrin heavy chain 2 OS=Oryza sativa subsp. japonica GN=Os12g0104800 PE=2 SV=1	AT3G11130	GO:0006886 GO:0006897 GO:0016192	endocytosis intracellular_protein_transport vesicle-mediated_transport	GO:0005198 GO:0005515	protein_binding structural_molecule_activity
contig_91938	contig_91938	1475	1	1	1	1	1	2	0	0	0	0	0	0	Medtr5g048720.1	0	24
contig_21497	contig_21497	1206	2	1	1	1	1	2	0	0	0	0	0	0	Medtr4g063040.1	0	71	AT5G59740.1	0	UDP-N-acetylglucosamine (UAA) transporter family	Q6NMB6	0	75	UTR5B_ARATH UDP-galactose/UDP-glucose transporter 5B OS=Arabidopsis thaliana GN=At5g59740 PE=2 SV=1	AT5G59740	GO:0007062 GO:0031048 GO:0045132 GO:0055085	chromatin_silencing_by_small_RNA meiotic_chromosome_segregation sister_chromatid_cohesion transmembrane_transport	GO:0005354	galactose_transmembrane_transporter_activity
contig_20921	contig_20921	433	1	1	1	1	1	2	0	0	0	0	0	0
contig_47174	contig_47174	1730	1	1	1	1	1	2	0	0	0	0	0	0	Medtr6g011450.1	0	26	AT4G04885.1	0	PCFS4 | PCF11P-similar protein 4 |	Q09345	0	26	PCF11_CAEEL Polyadenylation and cleavage factor homolog 11 OS=Caenorhabditis elegans GN=pcf-11 PE=2 SV=1	AT4G04885	GO:0006378 GO:0009911	mRNA_polyadenylation positive_regulation_of_flower_development	GO:0005515 GO:0008270	protein_binding zinc_ion_binding
contig_17258	contig_17258	2717	1	1	1	1	1	2	0	0	0	0	0	0	Medtr1g113830.1	0	17	AT5G40820.1	0	ATRAD3, ATR, ATATR | Ataxia telangiectasia-mutated and RAD3-related |	Q9FKS4	0	64	ATR_ARATH Serine/threonine-protein kinase ATR OS=Arabidopsis thaliana GN=ATR PE=2 SV=2	AT5G40820	GO:0006281 GO:0006310 GO:0007004 GO:0007062 GO:0007126 GO:0007129 GO:0007131 GO:0010044 GO:0010332 GO:0032204 GO:0032504 GO:0033044 GO:0042138 GO:0043247 GO:0045132	DNA_recombination DNA_repair meiosis meiotic_DNA_double-strand_break_formation meiotic_chromosome_segregation multicellular_organism_reproduction reciprocal_meiotic_recombination regulation_of_chromosome_organization regulation_of_telomere_maintenance response_to_aluminum_ion response_to_gamma_radiation sister_chromatid_cohesion synapsis telomere_maintenance_in_response_to_DNA_damage telomere_mai…	GO:0004674 GO:0016772 GO:0016773	phosphotransferase_activity,_alcohol_group_as_acceptor protein_serine/threonine_kinase_activity transferase_activity,_transferring_phosphorus-containing_groups
contig_20526	contig_20526	426	1	1	1	1	1	2	0	0	0	0	0	0	Medtr3g093430.1	0	9	AT3G28345.1	0	ABC transporter family protein	Q8T9W4	0	60	ABCB3_DICDI ABC transporter B family member 3 OS=Dictyostelium discoideum GN=abcB3 PE=3 SV=1	AT3G28345	GO:0006200 GO:0006810 GO:0010048 GO:0010315 GO:0010540 GO:0010541 GO:0043481 GO:0048440 GO:0055085	ATP_catabolic_process acropetal_auxin_transport anthocyanin_accumulation_in_tissues_in_response_to_UV_light auxin_efflux basipetal_auxin_transport carpel_development transmembrane_transport transport vernalization_response	GO:0000166 GO:0005524 GO:0016887 GO:0017111 GO:0042626	ATP_binding ATPase_activity ATPase_activity,_coupled_to_transmembrane_movement_of_substances nucleoside-triphosphatase_activity nucleotide_binding
contig_20457	contig_20457	1425	2	1	1	1	1	2	0	0	0	0	0	0
contig_21600	contig_21600	512	1	1	1	1	1	2	0	0	0	0	0	0
contig_9192	contig_9192	271	1	1	1	1	1	2	0	0	0	0	0	0
contig_29809	contig_29809	334	1	1	1	1	1	2	0	0	0	0	0	0	Medtr8g011090.1	0	27
contig_19541	contig_19541	855	1	1	1	1	1	2	0	0	0	0	0	0	Medtr8g445540.1	0	17
contig_9084	contig_9084	361	1	1	1	1	1	2	0	0	0	0	0	0
contig_19568	contig_19568	510	1	1	1	1	1	2	0	0	0	0	0	0
contig_18521	contig_18521	405	1	1	1	1	1	2	0	0	0	0	0	0	Medtr7g061540.1	0	5	AT5G02310.1	0	PRT6 | proteolysis 6 |					AT5G02310	GO:0006511 GO:0009737 GO:0010029 GO:0050994	regulation_of_lipid_catabolic_process regulation_of_seed_germination response_to_abscisic_acid_stimulus ubiquitin-dependent_protein_catabolic_process	GO:0004842 GO:0008270	ubiquitin-protein_ligase_activity zinc_ion_binding
contig_44984	contig_44984	246	9	1	1	1	6	2	0	0	0	0	0	0	Medtr2g426070.1	0	13
contig_110983	contig_110983	3870	15	2	1	1	5	2	0	0	0	0	0	0	Medtr3g055660.1	0	46	AT2G05642.1	0	Nucleic acid-binding, OB-fold-like protein					AT2G05642	GO:0008150	biological_process	GO:0003674	molecular_function
contig_4767	contig_4767	737	6	9	8	2	5	2	0	0	0	0	0	0	Medtr7g099880.1	0	2
contig_34906	contig_34906	506	2	2	3	2	4	2	0	0	0	0	0	0
contig_35967	contig_35967	1221	3	3	6	1	4	2	0	0	0	0	0	0
contig_9898	contig_9898	654	3	1	1	3	3	2	0	0	0	0	0	0
contig_5130	contig_5130	1929	2	10	6	1	3	2	0	0	0	0	0	0	Medtr5g076720.1	0	64	AT5G37930.1	0	Protein with RING/U-box and TRAF-like domains	Q84K34	0	33	SIL10_ARATH E3 ubiquitin-protein ligase SINA-like 10 OS=Arabidopsis thaliana GN=At5g37930 PE=2 SV=1	AT5G37930	GO:0006511 GO:0007275 GO:0016567	multicellular_organismal_development protein_ubiquitination ubiquitin-dependent_protein_catabolic_process	GO:0004842 GO:0008270	ubiquitin-protein_ligase_activity zinc_ion_binding
contig_26480	contig_26480	194	5	2	3	1	3	2	0	0	0	0	0	0
contig_6061	contig_6061	998	2	3	1	1	3	2	0	0	0	0	0	0
contig_40473	contig_40473	1147	2	4	2	4	2	2	0	0	0	0	0	0
contig_3001	contig_3001	601	3	2	4	2	2	2	0	0	0	0	0	0
contig_23484	contig_23484	1817	3	2	2	2	2	2	0	0	0	0	0	0							P55607	0	74	Y4OV_RHISN Uncharacterized protein y4oV OS=Rhizobium sp. (strain NGR234) GN=NGR_a02140 PE=4 SV=1
contig_3002	contig_3002	1484	3	2	2	2	2	2	0	0	0	0	0	0	Glyma.09G104600.1	0	10	AT4G23160.1	0	CRK8 | cysteine-rich RLK (RECEPTOR-like protein kinase) 8 |	P10978	0	41	POLX_TOBAC Retrovirus-related Pol polyprotein from transposon TNT 1-94 OS=Nicotiana tabacum PE=2 SV=1	AT4G23160	GO:0006468	protein_phosphorylation	GO:0004672 GO:0004674 GO:0004713 GO:0005524 GO:0016301 GO:0016772	ATP_binding kinase_activity protein_kinase_activity protein_serine/threonine_kinase_activity protein_tyrosine_kinase_activity transferase_activity,_transferring_phosphorus-containing_groups
contig_8884	contig_8884	928	2	2	2	1	2	2	0	0	0	0	0	0	Medtr3g048970.1	0	28
contig_20788	contig_20788	220	3	2	2	4	2	2	0	0	0	0	0	0
contig_42476	contig_42476	719	2	2	4	2	2	2	0	0	0	0	0	0
contig_94049	contig_94049	2501	2	3	3	2	2	2	0	0	0	0	0	0	Medtr1g073780.1	0	42
contig_3473	contig_3473	701	2	1	3	2	2	2	0	0	0	0	0	0
contig_30187	contig_30187	585	2	4	1	2	2	2	0	0	0	0	0	0	Medtr2g461530.1	0	45
contig_5696	contig_5696	2063	3	2	2	1	2	2	0	0	0	0	0	0	Medtr1g096780.1	0	9
contig_21580	contig_21580	342	2	1	3	1	2	2	0	0	0	0	0	0
contig_10500	contig_10500	737	3	2	1	1	2	2	0	0	0	0	0	0	Glyma.07G153000.1	0	11
contig_31255	contig_31255	367	2	2	1	1	2	2	0	0	0	0	0	0	Glyma.13G211500.1	0	7
contig_9878	contig_9878	705	2	2	3	3	2	2	0	0	0	0	0	0	Medtr3g117085.1	0	79
contig_34990	contig_34990	1170	2	6	2	3	2	2	0	0	0	0	0	0	Medtr8g461300.1	0	34
contig_9129	contig_9129	406	2	2	3	3	2	2	0	0	0	0	0	0
contig_6613	contig_6613	388	3	2	2	2	2	2	0	0	0	0	0	0	Medtr1g109340.1	0	23
contig_3583	contig_3583	1322	3	2	1	2	2	2	0	0	0	0	0	0
contig_95268	contig_95268	691	1	1	1	2	2	2	0	0	0	0	0	0	Medtr8g011130.1	0	10
contig_28965	contig_28965	1955	2	2	3	2	2	2	0	0	0	0	0	0	Medtr2g029210.1	0	71	AT2G45030.1	0	Translation elongation factor EFG/EF2 protein		0	48		AT2G45030	GO:0006414 GO:0046686	response_to_cadmium_ion translational_elongation	GO:0003746 GO:0003924 GO:0005525 GO:0008135	GTP_binding GTPase_activity translation_elongation_factor_activity translation_factor_activity,_nucleic_acid_binding
contig_5408	contig_5408	963	1	3	2	2	2	2	0	0	0	0	0	0
contig_95863	contig_95863	1634	2	2	2	2	2	2	0	0	0	0	0	0	Medtr7g033100.1	0	6
contig_20081	contig_20081	300	4	2	2	2	2	2	0	0	0	0	0	0
contig_36595	contig_36595	710	2	1	2	1	2	2	0	0	0	0	0	0	Medtr8g027190.1	0	12				P92964	0	55	RSP31_ARATH Arginine/serine-rich-splicing factor RSP31 OS=Arabidopsis thaliana GN=RSP31 PE=1 SV=2
contig_94455	contig_94455	703	2	2	2	1	2	2	0	0	0	0	0	0
contig_13923	contig_13923	540	2	1	2	1	2	2	0	0	0	0	0	0
contig_45050	contig_45050	1110	1	2	2	1	2	2	0	0	0	0	0	0	Medtr1g048470.1	0	37
contig_12	contig_12	482	2	2	2	1	2	2	0	0	0	0	0	0	Medtr4g131870.1	0	24
contig_93577	contig_93577	2817	1	1	2	1	2	2	0	0	0	0	0	0	Medtr6g033290.1	0	8
contig_96014	contig_96014	1761	2	2	1	1	2	2	0	0	0	0	0	0	Medtr6g017000.1	0	14	AT3G12980.1	0	HAC5, ATHPCAT4 | histone acetyltransferase of the CBP family 5 |	Q6YXY2	0	47	HACL1_ORYSJ Probable histone acetyltransferase HAC-like 1 OS=Oryza sativa subsp. japonica GN=Os02g0137500 PE=3 SV=2	AT3G12980	GO:0006355 GO:0006473 GO:0009908	flower_development protein_acetylation regulation_of_transcription,_DNA-dependent	GO:0003712 GO:0004402 GO:0008270	histone_acetyltransferase_activity transcription_cofactor_activity zinc_ion_binding
contig_93468	contig_93468	1045	2	1	1	1	2	2	0	0	0	0	0	0	Medtr6g061150.1	0	67
contig_30196	contig_30196	1411	2	3	4	1	2	2	0	0	0	0	0	0	Medtr0125s0060.1	0	78
contig_30970	contig_30970	356	2	3	3	1	2	2	0	0	0	0	0	0	Medtr2g087350.1	0	6
contig_44830	contig_44830	1633	1	2	3	1	2	2	0	0	0	0	0	0	Medtr7g007830.1	0	14
contig_21662	contig_21662	989	1	1	3	1	2	2	0	0	0	0	0	0
contig_30694	contig_30694	1079	2	3	2	1	2	2	0	0	0	0	0	0	Medtr5g071010.1	0	5
contig_29359	contig_29359	1103	1	6	1	1	2	2	0	0	0	0	0	0	Medtr7g032380.1	0	57	AT1G16930.1	0	F-box/RNI-like/FBD-like domains-containing protein	Q9FZ52	0	35	FDL3_ARATH F-box/FBD/LRR-repeat protein At1g16930 OS=Arabidopsis thaliana GN=At1g16930 PE=2 SV=1	AT1G16930	GO:0008150	biological_process	GO:0003674	molecular_function
contig_44836	contig_44836	564	2	2	1	1	2	2	0	0	0	0	0	0	Medtr4g078290.1	0	4
contig_3386	contig_3386	1045	1	1	1	1	2	2	0	0	0	0	0	0	Medtr7g061540.1	0	5	AT5G02310.1	0	PRT6 | proteolysis 6 |	O70481	0	34	UBR1_MOUSE E3 ubiquitin-protein ligase UBR1 OS=Mus musculus GN=Ubr1 PE=1 SV=2	AT5G02310	GO:0006511 GO:0009737 GO:0010029 GO:0050994	regulation_of_lipid_catabolic_process regulation_of_seed_germination response_to_abscisic_acid_stimulus ubiquitin-dependent_protein_catabolic_process	GO:0004842 GO:0008270	ubiquitin-protein_ligase_activity zinc_ion_binding
contig_20852	contig_20852	1746	1	2	1	1	2	2	0	0	0	0	0	0	Medtr1g052715.1	0	15
contig_14786	contig_14786	208	2	3	21	1	2	2	0	0	0	0	0	0	Medtr5g090630.1	0	9	AT3G21760.1	0	HYR1 | UDP-Glycosyltransferase superfamily protein |	Q9LSY8	0	58	U71B2_ARATH UDP-glycosyltransferase 71B2 OS=Arabidopsis thaliana GN=UGT71B2 PE=1 SV=1	AT3G21760	GO:0008152	metabolic_process	GO:0008194 GO:0016757 GO:0016758	UDP-glycosyltransferase_activity transferase_activity,_transferring_glycosyl_groups transferase_activity,_transferring_hexosyl_groups
contig_4402	contig_4402	971	2	3	3	1	2	2	0	0	0	0	0	0
contig_42039	contig_42039	652	3	1	2	4	1	2	0	0	0	0	0	0
contig_9176	contig_9176	1099	3	1	1	3	1	2	0	0	0	0	0	0	Medtr8g096220.1	0	22	AT3G51690.1	0	PIF1 helicase					AT3G51690	GO:0008150	biological_process	GO:0003674	molecular_function
contig_40474	contig_40474	778	1	3	2	3	1	2	0	0	0	0	0	0	Medtr7g084170.3	0	4
contig_14084	contig_14084	692	1	1	1	3	1	2	0	0	0	0	0	0	Glyma.10G120500.1	0	14	AT3G42170.1	0	BED zinc finger ;hAT family dimerisation domain	P03010	0	47	TRAC9_MAIZE Putative AC9 transposase OS=Zea mays PE=4 SV=1	AT3G42170	GO:0009791	post-embryonic_development	GO:0003677 GO:0046983	DNA_binding protein_dimerization_activity
contig_2853	contig_2853	341	2	1	2	3	1	2	0	0	0	0	0	0
contig_12219	contig_12219	554	1	1	1	3	1	2	0	0	0	0	0	0
contig_13235	contig_13235	2231	2	2	2	2	1	2	0	0	0	0	0	0	Glyma.11G157300.1	0	18	AT3G09510.1	0	Ribonuclease H-like superfamily protein					AT3G09510	GO:0008150	biological_process	GO:0003676	nucleic_acid_binding
contig_45405	contig_45405	432	2	2	2	2	1	2	0	0	0	0	0	0	Medtr3g117085.1	0	70
contig_18729	contig_18729	679	3	4	1	2	1	2	0	0	0	0	0	0	Medtr2g461530.1	0	45
contig_23887	contig_23887	1300	2	1	1	2	1	2	0	0	0	0	0	0	Medtr5g022740.1	0	5
contig_3331	contig_3331	1293	3	1	1	2	1	2	0	0	0	0	0	0	Glyma.16G035400.1	0	15	AT3G09360.1	0	Cyclin/Brf1-like TBP-binding protein	Q92994	0	35	TF3B_HUMAN Transcription factor IIIB 90 kDa subunit OS=Homo sapiens GN=BRF1 PE=1 SV=1	AT3G09360	GO:0006352 GO:0006355 GO:0006413 GO:0007062 GO:0010440 GO:0031048 GO:0045132 GO:0045893	DNA-dependent_transcription,_initiation chromatin_silencing_by_small_RNA meiotic_chromosome_segregation positive_regulation_of_transcription,_DNA-dependent regulation_of_transcription,_DNA-dependent sister_chromatid_cohesion stomatal_lineage_progression translational_initiation	GO:0003743 GO:0008270	translation_initiation_factor_activity zinc_ion_binding
contig_8933	contig_8933	1753	1	1	2	2	1	2	0	0	0	0	0	0
contig_13709	contig_13709	1919	1	4	1	2	1	2	0	0	0	0	0	0	Medtr5g085870.1	0	8
contig_21727	contig_21727	682	1	2	1	2	1	2	0	0	0	0	0	0
contig_48927	contig_48927	678	2	1	1	2	1	2	0	0	0	0	0	0	Medtr8g096220.1	0	22
contig_6528	contig_6528	370	2	3	1	2	1	2	0	0	0	0	0	0	Medtr1g087310.1	0	9
contig_16342	contig_16342	1574	2	1	1	2	1	2	0	0	0	0	0	0	Medtr1g082920.1	0	5	AT5G27550.1	0	P-loop containing nucleoside triphosphate hydrolases superfamily protein					AT5G27550	GO:0007018	microtubule-based_movement	GO:0003777 GO:0005524	ATP_binding microtubule_motor_activity
contig_35704	contig_35704	532	1	1	3	1	1	2	0	0	0	0	0	0	Medtr2g021190.1	0	13
contig_13218	contig_13218	2595	2	2	2	1	1	2	0	0	0	0	0	0	Medtr7g094800.1	0	5
contig_95561	contig_95561	1365	2	3	2	1	1	2	0	0	0	0	0	0	Medtr2g047130.2	0	7	AT1G30810.2	0	Transcription factor jumonji (jmj) family protein / zinc finger (C5HC2 type) family protein	Q8GUI6	0	71	JMJ14_ARATH Probable lysine-specific demethylase JMJ14 OS=Arabidopsis thaliana GN=JMJ14 PE=1 SV=1	AT1G30810	GO:0006355 GO:0048573	photoperiodism,_flowering regulation_of_transcription,_DNA-dependent	GO:0003700 GO:0032453	histone_demethylase_activity_(H3-K4_specific) sequence-specific_DNA_binding_transcription_factor_activity
contig_10476	contig_10476	1688	1	2	2	1	1	2	0	0	0	0	0	0
contig_14079	contig_14079	2281	2	2	2	1	1	2	0	0	0	0	0	0	Medtr8g040560.1	0	7	AT3G12280.2	0	RBR1 | retinoblastoma-related 1 |	A9UL14	0	91	RBR_MEDSA Retinoblastoma-related protein OS=Medicago sativa GN=RBR PE=2 SV=1	AT3G12280	GO:0000082 GO:0001558 GO:0001708 GO:0006261 GO:0006349 GO:0008356 GO:0009553 GO:0009555 GO:0009567 GO:0009960 GO:0010090 GO:0022619 GO:0032875 GO:0042023 GO:0048366 GO:0051302 GO:0051726 GO:0051783 GO:2000036	DNA-dependent_DNA_replication DNA_endoreduplication G1/S_transition_of_mitotic_cell_cycle asymmetric_cell_division cell_fate_specification double_fertilization_forming_a_zygote_and_endosperm embryo_sac_development endosperm_development generative_cell_differentiation leaf_development pollen_development regulation_of_DNA_endoreduplication regulation_of_cell_cycle regulation_of_cell_division regula…	GO:0003677 GO:0005515 GO:0008134	DNA_binding protein_binding transcription_factor_binding
contig_9943	contig_9943	1557	2	2	1	1	1	2	0	0	0	0	0	0	Medtr7g033100.1	0	6
contig_11796	contig_11796	959	2	2	1	1	1	2	0	0	0	0	0	0
contig_2620	contig_2620	787	2	1	1	1	1	2	0	0	0	0	0	0	Medtr4g108010.1	0	52
contig_6627	contig_6627	995	2	4	1	1	1	2	0	0	0	0	0	0
contig_48277	contig_48277	291	1	2	1	1	1	2	0	0	0	0	0	0
contig_31578	contig_31578	331	2	1	1	1	1	2	0	0	0	0	0	0	Medtr4g084150.1	0	7	AT2G15430.1	0	RBP36A, RPB35.5A, NRPB3, NRPD3, NRPE3A | DNA-directed RNA polymerase family protein |	Q39211	0	64	RPB3A_ARATH DNA-directed RNA polymerase II subunit RPB3-A OS=Arabidopsis thaliana GN=RPB36A PE=2 SV=1	AT2G15430	GO:0006351	transcription,_DNA-dependent	GO:0003677 GO:0003899 GO:0046983	DNA-directed_RNA_polymerase_activity DNA_binding protein_dimerization_activity
contig_20506	contig_20506	272	2	1	1	1	1	2	0	0	0	0	0	0	Medtr6g088465.1	0	7
contig_34059	contig_34059	553	2	3	3	1	1	2	0	0	0	0	0	0
contig_20250	contig_20250	3060	1	6	2	1	1	2	0	0	0	0	0	0	Medtr5g093840.1	0	16	AT4G26770.1	0	Phosphatidate cytidylyltransferase family protein	O04940	0	76	CDS1_SOLTU Phosphatidate cytidylyltransferase OS=Solanum tuberosum GN=CDS1 PE=2 SV=1	AT4G26770	GO:0008654 GO:0019408	dolichol_biosynthetic_process phospholipid_biosynthetic_process	GO:0004605 GO:0016772	phosphatidate_cytidylyltransferase_activity transferase_activity,_transferring_phosphorus-containing_groups
contig_6713	contig_6713	918	2	2	2	1	1	2	0	0	0	0	0	0	Medtr2g008630.1	0	43
contig_34421	contig_34421	698	2	2	2	1	1	2	0	0	0	0	0	0
contig_92203	contig_92203	1746	1	5	1	1	1	2	0	0	0	0	0	0	Medtr7g032380.1	0	57	AT1G16930.1	0	F-box/RNI-like/FBD-like domains-containing protein	Q9FZ52	0	38	FDL3_ARATH F-box/FBD/LRR-repeat protein At1g16930 OS=Arabidopsis thaliana GN=At1g16930 PE=2 SV=1	AT1G16930	GO:0008150	biological_process	GO:0003674	molecular_function
contig_21119	contig_21119	565	2	1	1	1	1	2	0	0	0	0	0	0
contig_29261	contig_29261	1068	1	4	4	1	1	2	0	0	0	0	0	0	Medtr2g064940.1	0	20	AT1G16670.1	0	Protein kinase superfamily protein	C0LGE0	0	67	Y1765_ARATH Probable LRR receptor-like serine/threonine-protein kinase At1g07650 OS=Arabidopsis thaliana GN=At1g07650 PE=1 SV=1	AT1G16670	GO:0006468 GO:0009627 GO:0009697 GO:0009863 GO:0030968 GO:0031348 GO:0045087 GO:0046777	endoplasmic_reticulum_unfolded_protein_response innate_immune_response negative_regulation_of_defense_response protein_autophosphorylation protein_phosphorylation salicylic_acid_biosynthetic_process salicylic_acid_mediated_signaling_pathway systemic_acquired_resistance	GO:0004672 GO:0004674 GO:0005524 GO:0016301 GO:0016772	ATP_binding kinase_activity protein_kinase_activity protein_serine/threonine_kinase_activity transferase_activity,_transferring_phosphorus-containing_groups
contig_96779	contig_96779	1680	1	3	3	1	1	2	0	0	0	0	0	0	Medtr7g007830.1	0	15
contig_6390	contig_6390	2581	2	2	1	1	1	2	0	0	0	0	0	0	mrna20290.1-v1.0-hybrid	0	15	AT4G23160.1	0	CRK8 | cysteine-rich RLK (RECEPTOR-like protein kinase) 8 |	P10978	0	31	POLX_TOBAC Retrovirus-related Pol polyprotein from transposon TNT 1-94 OS=Nicotiana tabacum PE=2 SV=1	AT4G23160	GO:0006468	protein_phosphorylation	GO:0004672 GO:0004674 GO:0004713 GO:0005524 GO:0016301 GO:0016772	ATP_binding kinase_activity protein_kinase_activity protein_serine/threonine_kinase_activity protein_tyrosine_kinase_activity transferase_activity,_transferring_phosphorus-containing_groups
contig_3406	contig_3406	297	3	1	1	4	1	2	0	0	0	0	0	0	Medtr4g108730.1	0	30
contig_33709	contig_33709	745	2	2	2	3	1	2	0	0	0	0	0	0
contig_36014	contig_36014	404	1	1	1	3	1	2	0	0	0	0	0	0	Medtr8g467120.1	0	79
contig_31476	contig_31476	252	1	3	2	2	1	2	0	0	0	0	0	0
contig_10790	contig_10790	1168	1	2	1	2	1	2	0	0	0	0	0	0	Medtr8g479260.1	0	12
contig_7935	contig_7935	967	2	2	2	2	1	2	0	0	0	0	0	0
contig_32221	contig_32221	256	1	2	2	2	1	2	0	0	0	0	0	0
contig_11816	contig_11816	530	1	3	1	2	1	2	0	0	0	0	0	0
contig_28375	contig_28375	509	2	2	1	2	1	2	0	0	0	0	0	0
contig_10058	contig_10058	1137	1	2	1	2	1	2	0	0	0	0	0	0
contig_23851	contig_23851	407	2	1	1	2	1	2	0	0	0	0	0	0
contig_4635	contig_4635	2106	1	2	2	2	1	2	0	0	0	0	0	0	Glyma.06G253700.1	0	21
contig_46274	contig_46274	446	2	2	2	2	1	2	0	0	0	0	0	0	Medtr2g105830.1	0	11	AT3G21180.1	0	ACA9, ATACA9 | autoinhibited Ca(2+)-ATPase 9 |	Q9LU41	0	57	ACA9_ARATH Calcium-transporting ATPase 9, plasma membrane-type OS=Arabidopsis thaliana GN=ACA9 PE=2 SV=2	AT3G21180	GO:0006754 GO:0006812 GO:0006816 GO:0006882 GO:0007338 GO:0008152 GO:0009555 GO:0009624 GO:0009827 GO:0009860 GO:0010584 GO:0048610 GO:0048868 GO:0070588	ATP_biosynthetic_process calcium_ion_transmembrane_transport calcium_ion_transport cation_transport cellular_process_involved_in_reproduction cellular_zinc_ion_homeostasis metabolic_process plant-type_cell_wall_modification pollen_development pollen_exine_formation pollen_tube_development pollen_tube_growth response_to_nematode single_fertilization	GO:0000166 GO:0003824 GO:0005388 GO:0005516 GO:0005524 GO:0015662 GO:0046872	ATP_binding ATPase_activity,_coupled_to_transmembrane_movement_of_ions,_phosphorylative_mechanism calcium-transporting_ATPase_activity calmodulin_binding catalytic_activity metal_ion_binding nucleotide_binding
contig_96903	contig_96903	722	2	3	1	2	1	2	0	0	0	0	0	0
contig_10944	contig_10944	562	1	2	1	2	1	2	0	0	0	0	0	0	Medtr3g006530.1	0	17
contig_30891	contig_30891	505	1	1	1	2	1	2	0	0	0	0	0	0
contig_42515	contig_42515	631	1	1	1	2	1	2	0	0	0	0	0	0	Medtr7g069650.1	0	34
contig_22017	contig_22017	235	1	1	1	2	1	2	0	0	0	0	0	0
contig_13488	contig_13488	637	1	2	2	1	1	2	0	0	0	0	0	0							Q8W4R9	0	83	WTR35_ARATH WAT1-related protein At4g19185 OS=Arabidopsis thaliana GN=At4g19185 PE=2 SV=1
contig_6442	contig_6442	549	1	2	2	1	1	2	0	0	0	0	0	0	Medtr4g074930.2	0	4
contig_2756	contig_2756	691	3	2	1	1	1	2	0	0	0	0	0	0
contig_22030	contig_22030	345	2	2	1	1	1	2	0	0	0	0	0	0
contig_35711	contig_35711	641	2	1	1	1	1	2	0	0	0	0	0	0
contig_6439	contig_6439	1058	1	2	1	1	1	2	0	0	0	0	0	0	Medtr2g091345.1	0	49
contig_25846	contig_25846	706	2	1	1	1	1	2	0	0	0	0	0	0	Medtr5g030920.1	0	6	AT2G37050.1	0	Leucine-rich repeat protein kinase family protein	Q8LKZ1	0	75	NORK_PEA Nodulation receptor kinase OS=Pisum sativum GN=NORK PE=1 SV=1	AT2G37050	GO:0006468	protein_phosphorylation	GO:0004672 GO:0004674 GO:0004713 GO:0005524 GO:0016301 GO:0016772	ATP_binding kinase_activity protein_kinase_activity protein_serine/threonine_kinase_activity protein_tyrosine_kinase_activity transferase_activity,_transferring_phosphorus-containing_groups
contig_23140	contig_23140	687	2	1	1	1	1	2	0	0	0	0	0	0
contig_95408	contig_95408	518	2	1	1	1	1	2	0	0	0	0	0	0
contig_19919	contig_19919	430	1	1	1	1	1	2	0	0	0	0	0	0
contig_5166	contig_5166	2384	1	4	2	1	1	2	0	0	0	0	0	0	Medtr5g085540.1	0	44
contig_6682	contig_6682	2303	2	1	2	1	1	2	0	0	0	0	0	0	Medtr1g105785.1	0	31
contig_7986	contig_7986	1633	1	2	1	1	1	2	0	0	0	0	0	0
contig_26065	contig_26065	306	2	1	1	1	1	2	0	0	0	0	0	0
contig_50877	contig_50877	410	1	1	1	1	1	2	0	0	0	0	0	0	Medtr7g074870.1	0	15
contig_93424	contig_93424	1465	2	2	1	1	1	2	0	0	0	0	0	0	Medtr3g082890.1	0	23	AT4G26340.1	0	F-box/RNI-like/FBD-like domains-containing protein					AT4G26340	GO:0008150	biological_process	GO:0003674	molecular_function
contig_96855	contig_96855	1355	2	2	1	1	1	2	0	0	0	0	0	0	PGSC0003DMT400011624	0	5	AT4G13940.4	0	HOG1, SAHH1 | S-adenosyl-L-homocysteine hydrolase |	P32112	0	87	SAHH_WHEAT Adenosylhomocysteinase OS=Triticum aestivum GN=SAHH PE=2 SV=1	AT4G13940	GO:0006094 GO:0006096 GO:0006346 GO:0006511 GO:0006730 GO:0006833 GO:0006972 GO:0007030 GO:0009266 GO:0009651 GO:0009793 GO:0009853 GO:0016441 GO:0046686 GO:0048767 GO:0051049 GO:0051788 GO:0080129	Golgi_organization embryo_development_ending_in_seed_dormancy gluconeogenesis glycolysis hyperosmotic_response methylation-dependent_chromatin_silencing one-carbon_metabolic_process photorespiration posttranscriptional_gene_silencing proteasome_core_complex_assembly regulation_of_transport response_to_cadmium_ion response_to_misfolded_protein response_to_salt_stress response_to_temperature_stimul…	GO:0000166 GO:0004013 GO:0005507	adenosylhomocysteinase_activity copper_ion_binding nucleotide_binding
contig_23866	contig_23866	1057	2	1	1	1	1	2	0	0	0	0	0	0	AT2G19385.1	0	17					0	64
contig_6319	contig_6319	1010	2	1	1	1	1	2	0	0	0	0	0	0	Medtr1g105765.1	0	9
contig_2669	contig_2669	1322	2	1	1	1	1	2	0	0	0	0	0	0	Medtr4g119195.1	0	25	AT2G14080.1	0	Disease resistance protein (TIR-NBS-LRR class) family	Q7XA39	0	32	RGA4_SOLBU Putative disease resistance protein RGA4 OS=Solanum bulbocastanum GN=RGA4 PE=2 SV=1	AT2G14080	GO:0006952 GO:0007165	defense_response signal_transduction	GO:0000166 GO:0017111 GO:0043531	ADP_binding nucleoside-triphosphatase_activity nucleotide_binding
contig_2582	contig_2582	500	2	1	1	1	1	2	0	0	0	0	0	0
contig_19119	contig_19119	1028	1	1	1	1	1	2	0	0	0	0	0	0
contig_46070	contig_46070	1998	1	1	1	1	1	2	0	0	0	0	0	0	Medtr3g111440.1	0	39	AT1G09920.1	0	TRAF-type zinc finger-related					AT1G09920	GO:0006623 GO:0008150 GO:0016192	biological_process protein_targeting_to_vacuole vesicle-mediated_transport	GO:0008270	zinc_ion_binding
contig_50744	contig_50744	606	1	1	1	1	1	2	0	0	0	0	0	0	Medtr2g078900.1	0	2
contig_29659	contig_29659	263	2	2	1	1	1	2	0	0	0	0	0	0	Medtr6g016910.1	0	12
contig_3104	contig_3104	406	3	1	1	1	1	2	0	0	0	0	0	0
contig_2672	contig_2672	1036	2	1	1	1	1	2	0	0	0	0	0	0
contig_26644	contig_26644	454	2	1	1	1	1	2	0	0	0	0	0	0
contig_49630	contig_49630	201	2	1	3	1	1	2	0	0	0	0	0	0
contig_13295	contig_13295	1360	1	2	1	1	1	2	0	0	0	0	0	0	Medtr2g098030.2	0	5	AT4G34890.1	0	ATXDH1, XDH1 | xanthine dehydrogenase 1 |	Q8GUQ8	0	80	XDH1_ARATH Xanthine dehydrogenase 1 OS=Arabidopsis thaliana GN=XDH1 PE=1 SV=1	AT4G34890	GO:0000302 GO:0006145 GO:0009414 GO:0042554 GO:0046110 GO:0055114	oxidation-reduction_process purine_nucleobase_catabolic_process response_to_reactive_oxygen_species response_to_water_deprivation superoxide_anion_generation xanthine_metabolic_process	GO:0003824 GO:0004854 GO:0005506 GO:0008762 GO:0009055 GO:0016491 GO:0016614 GO:0046872 GO:0050660 GO:0051536 GO:0051537	2_iron,_2_sulfur_cluster_binding UDP-N-acetylmuramate_dehydrogenase_activity catalytic_activity electron_carrier_activity flavin_adenine_dinucleotide_binding iron-sulfur_cluster_binding iron_ion_binding metal_ion_binding oxidoreductase_activity oxidoreductase_activity,_acting_on_CH-OH_group_of_donors xanthine_dehydrogenase_activity
contig_20818	contig_20818	398	1	1	1	1	1	2	0	0	0	0	0	0
contig_5732	contig_5732	1944	2	3	1	1	1	2	0	0	0	0	0	0	Medtr6g077350.1	0	34
contig_15610	contig_15610	2492	1	2	1	1	1	2	0	0	0	0	0	0	Medtr7g498240.1	0	29	AT1G14000.1	0	VIK | VH1-interacting kinase |					AT1G14000	GO:0000165 GO:0006468 GO:0006612 GO:0007154 GO:0007165 GO:0009409 GO:0009414 GO:0009723 GO:0009733 GO:0009734 GO:0009738 GO:0009742 GO:0009753 GO:0009862 GO:0009863 GO:0009867 GO:0009966 GO:0010305 GO:0010363 GO:0030968 GO:0031348 GO:0035556 GO:0042538 GO:0043069 GO:0050832	MAPK_cascade abscisic_acid_mediated_signaling_pathway auxin_mediated_signaling_pathway brassinosteroid_mediated_signaling_pathway cell_communication defense_response_to_fungus endoplasmic_reticulum_unfolded_protein_response hyperosmotic_salinity_response intracellular_signal_transduction jasmonic_acid_mediated_signaling_pathway leaf_vascular_tissue_pattern_formation negative_regulation_of_defense…	GO:0004672 GO:0004674 GO:0004712 GO:0005524 GO:0016772	ATP_binding protein_kinase_activity protein_serine/threonine/tyrosine_kinase_activity protein_serine/threonine_kinase_activity transferase_activity,_transferring_phosphorus-containing_groups
contig_48617	contig_48617	295	1	1	1	1	1	2	0	0	0	0	0	0
contig_3032	contig_3032	318	2	1	1	1	1	2	0	0	0	0	0	0
contig_21463	contig_21463	508	1	1	1	1	1	2	0	0	0	0	0	0
contig_3195	contig_3195	316	2	2	1	1	1	2	0	0	0	0	0	0
contig_20258	contig_20258	668	1	1	1	1	1	2	0	0	0	0	0	0	Medtr6g087300.1	0	13
contig_50491	contig_50491	354	1	1	1	1	1	2	0	0	0	0	0	0
contig_21655	contig_21655	479	1	1	1	1	1	2	0	0	0	0	0	0	Medtr8g479260.1	0	29
contig_41442	contig_41442	559	2	1	2	5	1	2	0	0	0	0	0	0	Medtr1g048470.1	0	36
contig_11248	contig_11248	1658	1	1	1	3	1	2	0	0	0	0	0	0	Medtr1g016330.1	0	21
contig_92370	contig_92370	1792	1	2	2	2	1	2	0	0	0	0	0	0	Medtr3g023970.1	0	39
contig_2352	contig_2352	1764	2	2	2	2	1	2	0	0	0	0	0	0	Medtr1g082450.1	0	80	AT3G05030.1	0	NHX2, ATNHX2 | sodium hydrogen exchanger 2 |	Q68KI4	0	59	NHX1_ARATH Sodium/hydrogen exchanger 1 OS=Arabidopsis thaliana GN=NHX1 PE=1 SV=2	AT3G05030	GO:0006814 GO:0010107 GO:0010351 GO:0015992 GO:0035725 GO:0055075 GO:0090333	lithium_ion_transport potassium_ion_homeostasis potassium_ion_import proton_transport regulation_of_stomatal_closure sodium_ion_transmembrane_transport sodium_ion_transport	GO:0015081 GO:0015385 GO:0015386	potassium:hydrogen_antiporter_activity sodium:hydrogen_antiporter_activity sodium_ion_transmembrane_transporter_activity
contig_45166	contig_45166	365	1	2	1	2	1	2	0	0	0	0	0	0
contig_49556	contig_49556	845	1	1	1	2	1	2	0	0	0	0	0	0	Medtr3g008050.1	0	15
contig_11998	contig_11998	451	1	1	1	2	1	2	0	0	0	0	0	0
contig_21515	contig_21515	2206	1	2	2	2	1	2	0	0	0	0	0	0	Medtr1g091043.1	0	80
contig_4873	contig_4873	1596	2	2	1	2	1	2	0	0	0	0	0	0	Medtr7g088160.1	0	27	AT3G47680.1	0	DNA binding	Q9FHE1	0	41	GSTT3_ARATH Glutathione S-transferase T3 OS=Arabidopsis thaliana GN=GSTT3 PE=2 SV=1	AT3G47680	GO:0008150	biological_process	GO:0003677	DNA_binding
contig_24230	contig_24230	372	1	2	1	2	1	2	0	0	0	0	0	0	Medtr2g039570.1	0	23	AT5G11910.2	0	alpha/beta-Hydrolases superfamily protein					AT5G11910			GO:0003824	catalytic_activity
contig_17694	contig_17694	3622	1	1	1	2	1	2	0	0	0	0	0	0	Glyma.10G284500.1	0	40	AT3G07610.1	0	IBM1 | Transcription factor jumonji (jmjC) domain-containing protein |	Q69ZK6	0	26	JHD2C_MOUSE Probable JmjC domain-containing histone demethylation protein 2C OS=Mus musculus GN=Jmjd1c PE=1 SV=3	AT3G07610	GO:0006355 GO:0006487 GO:0009555 GO:0009908 GO:0010468 GO:0032776 GO:0033169 GO:0048366 GO:0070919 GO:0080188	DNA_methylation_on_cytosine RNA-directed_DNA_methylation flower_development histone_H3-K9_demethylation leaf_development pollen_development production_of_siRNA_involved_in_chromatin_silencing_by_small_RNA protein_N-linked_glycosylation regulation_of_gene_expression regulation_of_transcription,_DNA-dependent	GO:0003700 GO:0031490 GO:0032454	chromatin_DNA_binding histone_demethylase_activity_(H3-K9_specific) sequence-specific_DNA_binding_transcription_factor_activity
contig_10417	contig_10417	2695	1	1	1	2	1	2	0	0	0	0	0	0	Medtr3g085590.1	0	7				A9UL14	0	96	RBR_MEDSA Retinoblastoma-related protein OS=Medicago sativa GN=RBR PE=2 SV=1
contig_2751	contig_2751	847	1	1	1	2	1	2	0	0	0	0	0	0	Medtr7g029075.1	0	4
contig_95318	contig_95318	514	2	1	1	2	1	2	0	0	0	0	0	0	Medtr8g007000.1	0	9
contig_48779	contig_48779	522	2	2	2	1	1	2	0	0	0	0	0	0
contig_18994	contig_18994	578	1	1	2	1	1	2	0	0	0	0	0	0	Medtr4g108010.1	0	34
contig_2735	contig_2735	513	2	1	2	1	1	2	0	0	0	0	0	0	Medtr7g011500.1	0	14
contig_34596	contig_34596	389	2	2	1	1	1	2	0	0	0	0	0	0
contig_11814	contig_11814	1977	2	1	1	1	1	2	0	0	0	0	0	0	Medtr1g105785.1	0	31
contig_97302	contig_97302	873	1	1	1	1	1	2	0	0	0	0	0	0	Medtr6g053050.1	0	63					0	25
contig_11434	contig_11434	1048	1	1	1	1	1	2	0	0	0	0	0	0	Medtr7g029095.1	0	28
contig_2752	contig_2752	1469	2	2	1	1	1	2	0	0	0	0	0	0
contig_19739	contig_19739	946	2	1	1	1	1	2	0	0	0	0	0	0	Medtr4g110020.1	0	35	AT1G69030.1	0	BSD domain-containing protein					AT1G69030	GO:0008150	biological_process
contig_45142	contig_45142	634	1	1	2	1	1	2	0	0	0	0	0	0
contig_44707	contig_44707	2505	1	2	1	1	1	2	0	0	0	0	0	0	Medtr5g053590.1	0	74	AT1G52950.1	0	Nucleic acid-binding, OB-fold-like protein					AT1G52950	GO:0008150	biological_process	GO:0003674	molecular_function
contig_24826	contig_24826	742	1	1	1	1	1	2	0	0	0	0	0	0	Medtr4g127770.1	0	10	AT3G11710.1	0	ATKRS-1 | lysyl-tRNA synthetase 1 |	Q9ZPI1	0	74	SYK_ARATH Lysine--tRNA ligase OS=Arabidopsis thaliana GN=At3g11710 PE=2 SV=1	AT3G11710	GO:0006418 GO:0006430 GO:0009165 GO:0009640 GO:0010388	cullin_deneddylation lysyl-tRNA_aminoacylation nucleotide_biosynthetic_process photomorphogenesis tRNA_aminoacylation_for_protein_translation	GO:0000166 GO:0003676 GO:0004812 GO:0004824 GO:0005524	ATP_binding aminoacyl-tRNA_ligase_activity lysine-tRNA_ligase_activity nucleic_acid_binding nucleotide_binding
contig_6009	contig_6009	1839	1	3	1	1	1	2	0	0	0	0	0	0
contig_22174	contig_22174	1033	1	2	1	1	1	2	0	0	0	0	0	0
contig_21149	contig_21149	916	1	1	1	1	1	2	0	0	0	0	0	0	Glyma.11G216600.1	0	43	AT3G29765.1	0	General transcription factor 2-related zinc finger protein	Q5SVZ6	0	24	ZMYM1_HUMAN Zinc finger MYM-type protein 1 OS=Homo sapiens GN=ZMYM1 PE=2 SV=1	AT3G29765	GO:0008150	biological_process
contig_2943	contig_2943	865	2	1	1	1	1	2	0	0	0	0	0	0	Medtr8g032830.1	0	3
contig_3395	contig_3395	2749	1	1	1	1	1	2	0	0	0	0	0	0	Medtr8g011090.1	0	46	AT2G25010.1	0	Aminotransferase-like, plant mobile domain family protein	Q9LNG5	0	26	PPP7L_ARATH Serine/threonine-protein phosphatase 7 long form homolog OS=Arabidopsis thaliana GN=At1g48120 PE=2 SV=1	AT2G25010			GO:0003674	molecular_function
contig_46980	contig_46980	1394	1	1	1	1	1	2	0	0	0	0	0	0	Medtr4g015340.1	0	30
contig_8753	contig_8753	1481	1	1	1	1	1	2	0	0	0	0	0	0
contig_6703	contig_6703	254	2	2	1	1	1	2	0	0	0	0	0	0
contig_21048	contig_21048	420	1	2	1	1	1	2	0	0	0	0	0	0
contig_9085	contig_9085	2897	1	1	1	1	1	2	0	0	0	0	0	0	Glyma.15G007800.1	0	11
contig_1392	contig_1392	1840	1	1	1	1	1	2	0	0	0	0	0	0	Medtr1g113830.1	0	13	AT5G40820.1	0	ATRAD3, ATR, ATATR | Ataxia telangiectasia-mutated and RAD3-related |	Q9FKS4	0	77	ATR_ARATH Serine/threonine-protein kinase ATR OS=Arabidopsis thaliana GN=ATR PE=2 SV=2	AT5G40820	GO:0006281 GO:0006310 GO:0007004 GO:0007062 GO:0007126 GO:0007129 GO:0007131 GO:0010044 GO:0010332 GO:0032204 GO:0032504 GO:0033044 GO:0042138 GO:0043247 GO:0045132	DNA_recombination DNA_repair meiosis meiotic_DNA_double-strand_break_formation meiotic_chromosome_segregation multicellular_organism_reproduction reciprocal_meiotic_recombination regulation_of_chromosome_organization regulation_of_telomere_maintenance response_to_aluminum_ion response_to_gamma_radiation sister_chromatid_cohesion synapsis telomere_maintenance_in_response_to_DNA_damage telomere_mai…	GO:0004674 GO:0016772 GO:0016773	phosphotransferase_activity,_alcohol_group_as_acceptor protein_serine/threonine_kinase_activity transferase_activity,_transferring_phosphorus-containing_groups
contig_21738	contig_21738	608	1	1	1	1	1	2	0	0	0	0	0	0	Glyma.16G175800.1	0	5				P20825	0	41	POL2_DROME Retrovirus-related Pol polyprotein from transposon 297 OS=Drosophila melanogaster GN=pol PE=4 SV=1
contig_16974	contig_16974	1077	1	1	1	1	1	2	0	0	0	0	0	0	Glyma.19G103600.1	0	12	AT4G23160.1	0	CRK8 | cysteine-rich RLK (RECEPTOR-like protein kinase) 8 |	P04146	0	34	COPIA_DROME Copia protein OS=Drosophila melanogaster GN=GIP PE=1 SV=3	AT4G23160	GO:0006468	protein_phosphorylation	GO:0004672 GO:0004674 GO:0004713 GO:0005524 GO:0016301 GO:0016772	ATP_binding kinase_activity protein_kinase_activity protein_serine/threonine_kinase_activity protein_tyrosine_kinase_activity transferase_activity,_transferring_phosphorus-containing_groups
contig_34061	contig_34061	1486	1	2	3	1	1	2	0	0	0	0	0	0
contig_21341	contig_21341	757	1	1	2	1	1	2	0	0	0	0	0	0	Medtr3g111560.2	0	11
contig_6154	contig_6154	1152	1	1	1	1	1	2	0	0	0	0	0	0
contig_6243	contig_6243	1189	2	3	1	1	1	2	0	0	0	0	0	0	Medtr2g007510.1	0	24
contig_95714	contig_95714	682	1	2	1	1	1	2	0	0	0	0	0	0	Glyma.18G185000.1	0	30	AT1G19260.1	0	TTF-type zinc finger protein with HAT dimerisation domain					AT1G19260	GO:0008150	biological_process	GO:0046983	protein_dimerization_activity
contig_6327	contig_6327	1205	1	1	1	1	1	2	0	0	0	0	0	0	Medtr1g023400.1	0	81
contig_25080	contig_25080	1065	2	1	1	1	1	2	0	0	0	0	0	0	Medtr6g072290.1	0	8
contig_18892	contig_18892	2729	1	1	1	1	1	2	0	0	0	0	0	0	Medtr5g007700.1	0	15
contig_22070	contig_22070	525	2	2	1	1	1	2	0	0	0	0	0	0
contig_49567	contig_49567	717	1	1	1	1	1	2	0	0	0	0	0	0	Medtr4g092440.1	0	20	AT1G66300.1	0	F-box/RNI-like/FBD-like domains-containing protein					AT1G66300	GO:0008150	biological_process	GO:0003674	molecular_function
contig_45179	contig_45179	153	5	4	4	1	6	1	0	0	0	0	0	0
contig_21647	contig_21647	442	4	2	2	2	4	1	0	0	0	0	0	0
contig_5236	contig_5236	913	6	4	3	2	3	1	0	0	0	0	0	0
contig_21293	contig_21293	934	2	2	3	2	2	1	0	0	0	0	0	0	Medtr3g093220.1	0	26	AT4G27585.1	0	SPFH/Band 7/PHB domain-containing membrane-associated protein family	Q9UJZ1	0	48	STML2_HUMAN Stomatin-like protein 2, mitochondrial OS=Homo sapiens GN=STOML2 PE=1 SV=1	AT4G27585	GO:0008150	biological_process	GO:0008270	zinc_ion_binding
contig_14409	contig_14409	438	2	1	1	1	2	1	0	0	0	0	0	0
contig_6647	contig_6647	590	2	2	1	4	2	1	0	0	0	0	0	0	Medtr7g080390.1	0	29	AT1G65290.1	0	mtACP2 | mitochondrial acyl carrier protein 2 |	O80800	0	67	ACPM2_ARATH Acyl carrier protein 2, mitochondrial OS=Arabidopsis thaliana GN=MTACP2 PE=1 SV=1	AT1G65290	GO:0000038 GO:0006633 GO:0009409 GO:0042335	cuticle_development fatty_acid_biosynthetic_process response_to_cold very_long-chain_fatty_acid_metabolic_process	GO:0000036 GO:0005515 GO:0031177 GO:0046872 GO:0050897	ACP_phosphopantetheine_attachment_site_binding_involved_in_fatty_acid_biosynthetic_process cobalt_ion_binding metal_ion_binding phosphopantetheine_binding protein_binding
contig_34821	contig_34821	910	2	2	3	2	2	1	0	0	0	0	0	0	Medtr3g093220.1	0	26	AT4G27585.1	0	SPFH/Band 7/PHB domain-containing membrane-associated protein family	Q9UJZ1	0	48	STML2_HUMAN Stomatin-like protein 2, mitochondrial OS=Homo sapiens GN=STOML2 PE=1 SV=1	AT4G27585	GO:0008150	biological_process	GO:0008270	zinc_ion_binding
contig_6449	contig_6449	531	2	5	2	2	2	1	0	0	0	0	0	0	Medtr3g033700.1	0	54
contig_6806	contig_6806	733	2	2	1	2	2	1	0	0	0	0	0	0
contig_14261	contig_14261	1264	2	2	3	1	2	1	0	0	0	0	0	0
contig_45568	contig_45568	394	2	1	2	1	2	1	0	0	0	0	0	0
contig_28988	contig_28988	833	2	2	1	1	2	1	0	0	0	0	0	0
contig_30542	contig_30542	513	2	2	2	1	2	1	0	0	0	0	0	0
contig_95018	contig_95018	569	3	2	2	1	2	1	0	0	0	0	0	0	Medtr8g017000.1	0	6
contig_26409	contig_26409	441	2	1	1	1	2	1	0	0	0	0	0	0
contig_30244	contig_30244	1222	2	2	2	2	2	1	0	0	0	0	0	0	Medtr1g048470.1	0	29
contig_6499	contig_6499	540	1	1	1	2	2	1	0	0	0	0	0	0
contig_98052	contig_98052	1163	1	1	2	2	2	1	0	0	0	0	0	0
contig_3557	contig_3557	418	2	2	1	2	2	1	0	0	0	0	0	0
contig_1992	contig_1992	735	1	1	1	2	2	1	0	0	0	0	0	0
contig_8330	contig_8330	813	1	2	3	1	2	1	0	0	0	0	0	0
contig_29740	contig_29740	1095	3	5	1	1	2	1	0	0	0	0	0	0	Medtr2g026240.1	0	17
contig_11660	contig_11660	1186	3	2	1	1	2	1	0	0	0	0	0	0	Medtr6g073570.1	0	43
contig_44584	contig_44584	1239	1	4	2	1	2	1	0	0	0	0	0	0	Medtr5g077900.1	0	24
contig_35963	contig_35963	490	1	1	1	1	2	1	0	0	0	0	0	0
contig_25060	contig_25060	540	3	2	1	1	2	1	0	0	0	0	0	0	Medtr1g082920.1	0	6	AT5G27550.1	0	P-loop containing nucleoside triphosphate hydrolases superfamily protein					AT5G27550	GO:0007018	microtubule-based_movement	GO:0003777 GO:0005524	ATP_binding microtubule_motor_activity
contig_33068	contig_33068	1069	2	1	2	1	2	1	0	0	0	0	0	0	Medtr0016s0030.1	0	13
contig_5102	contig_5102	1233	2	4	2	1	2	1	0	0	0	0	0	0
contig_9080	contig_9080	305	2	1	2	1	2	1	0	0	0	0	0	0
contig_24596	contig_24596	1159	3	1	1	1	2	1	0	0	0	0	0	0	Medtr1g052170.1	0	10
contig_21316	contig_21316	704	2	1	1	1	2	1	0	0	0	0	0	0	Medtr7g093720.1	0	3
contig_41444	contig_41444	970	1	2	2	4	1	1	0	0	0	0	0	0	Medtr2g081490.1	0	40
contig_11552	contig_11552	757	2	2	2	3	1	1	0	0	0	0	0	0
contig_96269	contig_96269	1028	2	2	2	3	1	1	0	0	0	0	0	0	Medtr1g048470.1	0	37
contig_99030	contig_99030	372	1	2	2	3	1	1	0	0	0	0	0	0	Medtr4g074330.1	0	8
contig_39592	contig_39592	649	2	1	1	2	1	1	0	0	0	0	0	0	Medtr3g110405.1	0	19	AT2G25880.1	0	AtAUR2, AUR2 | ataurora2 |	Q683C9	0	90	AUR2_ARATH Serine/threonine-protein kinase Aurora-2 OS=Arabidopsis thaliana GN=AUR2 PE=2 SV=2	AT2G25880	GO:0006342 GO:0006468 GO:0008283 GO:0010075 GO:0010103 GO:0016572 GO:0042127 GO:0051567	cell_proliferation chromatin_silencing histone_H3-K9_methylation histone_phosphorylation protein_phosphorylation regulation_of_cell_proliferation regulation_of_meristem_growth stomatal_complex_morphogenesis	GO:0004672 GO:0004674 GO:0004713 GO:0005524 GO:0016301 GO:0016772 GO:0035175	ATP_binding histone_kinase_activity_(H3-S10_specific) kinase_activity protein_kinase_activity protein_serine/threonine_kinase_activity protein_tyrosine_kinase_activity transferase_activity,_transferring_phosphorus-containing_groups
contig_11511	contig_11511	807	2	1	1	2	1	1	0	0	0	0	0	0	Medtr6g012870.1	0	14	AT3G01100.2	0	HYP1, ATHYP1 | hypothetical protein 1 |					AT3G01100
contig_43278	contig_43278	367	2	3	2	2	1	1	0	0	0	0	0	0	Medtr7g094420.1	0	25
contig_19841	contig_19841	1080	1	2	1	2	1	1	0	0	0	0	0	0	Medtr2g437880.1	0	7
contig_5234	contig_5234	978	2	1	1	2	1	1	0	0	0	0	0	0	Medtr6g027510.1	0	26	AT3G09360.1	0	Cyclin/Brf1-like TBP-binding protein	Q92994	0	29	TF3B_HUMAN Transcription factor IIIB 90 kDa subunit OS=Homo sapiens GN=BRF1 PE=1 SV=1	AT3G09360	GO:0006352 GO:0006355 GO:0006413 GO:0007062 GO:0010440 GO:0031048 GO:0045132 GO:0045893	DNA-dependent_transcription,_initiation chromatin_silencing_by_small_RNA meiotic_chromosome_segregation positive_regulation_of_transcription,_DNA-dependent regulation_of_transcription,_DNA-dependent sister_chromatid_cohesion stomatal_lineage_progression translational_initiation	GO:0003743 GO:0008270	translation_initiation_factor_activity zinc_ion_binding
contig_3679	contig_3679	566	2	1	1	2	1	1	0	0	0	0	0	0	Medtr6g007780.1	0	48
contig_22106	contig_22106	624	1	1	1	2	1	1	0	0	0	0	0	0
contig_34422	contig_34422	1023	2	2	3	1	1	1	0	0	0	0	0	0	Medtr2g445370.1	0	35
contig_36483	contig_36483	221	1	1	3	1	1	1	0	0	0	0	0	0
contig_5682	contig_5682	1212	1	2	3	1	1	1	0	0	0	0	0	0	Medtr1g048470.1	0	37
contig_9032	contig_9032	367	1	2	3	1	1	1	0	0	0	0	0	0
contig_761	contig_761	1169	2	1	2	1	1	1	0	0	0	0	0	0	Medtr8g040140.1	0	17
contig_14515	contig_14515	543	2	4	1	1	1	1	0	0	0	0	0	0
contig_6292	contig_6292	371	1	2	1	1	1	1	0	0	0	0	0	0
contig_3693	contig_3693	297	2	2	1	1	1	1	0	0	0	0	0	0	Medtr1g015650.1	0	16
contig_25514	contig_25514	615	2	2	1	1	1	1	0	0	0	0	0	0
contig_50658	contig_50658	467	1	1	1	1	1	1	0	0	0	0	0	0	Medtr4g107290.1	0	2
contig_11447	contig_11447	535	2	4	3	1	1	1	0	0	0	0	0	0
contig_23045	contig_23045	739	2	1	2	1	1	1	0	0	0	0	0	0
contig_14678	contig_14678	845	1	1	2	1	1	1	0	0	0	0	0	0	Medtr8g071890.2	0	16	AT1G80660.1	0	AHA9, HA9 | H(+)-ATPase 9 |	Q42556	0	67	PMA9_ARATH ATPase 9, plasma membrane-type OS=Arabidopsis thaliana GN=AHA9 PE=2 SV=2	AT1G80660	GO:0006200 GO:0006754 GO:0006812 GO:0008152 GO:0015992	ATP_biosynthetic_process ATP_catabolic_process cation_transport metabolic_process proton_transport	GO:0000166 GO:0003824 GO:0005524 GO:0008553 GO:0015662 GO:0016887 GO:0046872	ATP_binding ATPase_activity ATPase_activity,_coupled_to_transmembrane_movement_of_ions,_phosphorylative_mechanism catalytic_activity hydrogen-exporting_ATPase_activity,_phosphorylative_mechanism metal_ion_binding nucleotide_binding
contig_23024	contig_23024	751	3	1	2	1	1	1	0	0	0	0	0	0	Medtr3g075090.1	0	30	AT3G48480.1	0	Cysteine proteinases superfamily protein					AT3G48480	GO:0006508	proteolysis	GO:0008234	cysteine-type_peptidase_activity
contig_21197	contig_21197	720	1	1	2	1	1	1	0	0	0	0	0	0
contig_21475	contig_21475	513	1	1	2	1	1	1	0	0	0	0	0	0
contig_7987	contig_7987	3221	2	2	1	1	1	1	0	0	0	0	0	0	Medtr4g082325.1	0	6
contig_6563	contig_6563	480	1	2	1	1	1	1	0	0	0	0	0	0
contig_92054	contig_92054	4621	2	2	1	1	1	1	0	0	0	0	0	0	Medtr1g067630.2	0	3
contig_30452	contig_30452	985	2	2	1	1	1	1	0	0	0	0	0	0
contig_8870	contig_8870	1123	2	1	1	1	1	1	0	0	0	0	0	0	Medtr6g015900.1	0	70	AT4G05460.1	0	RNI-like superfamily protein	Q9S9V9	0	47	FBL23_ARATH Putative F-box/LRR-repeat protein 23 OS=Arabidopsis thaliana GN=FBL23 PE=4 SV=1	AT4G05460	GO:0006511	ubiquitin-dependent_protein_catabolic_process	GO:0004842	ubiquitin-protein_ligase_activity
contig_35657	contig_35657	1207	1	1	1	1	1	1	0	0	0	0	0	0	Medtr4g129150.1	0	13	AT4G28020.1	0	unknown protein; CONTAINS InterPro DOMAIN/s: Uncharacterised protein family UPF0066 (InterPro:IPR001378); Has					AT4G28020	GO:0008150	biological_process	GO:0003674	molecular_function
contig_6618	contig_6618	1992	2	1	1	1	1	1	0	0	0	0	0	0	Medtr2g016390.1	0	57	AT3G51690.1	0	PIF1 helicase	Q0R4F1	0	25	PIF1_XENLA ATP-dependent DNA helicase PIF1 OS=Xenopus laevis GN=pif1 PE=2 SV=1	AT3G51690	GO:0008150	biological_process	GO:0003674	molecular_function
contig_6264	contig_6264	877	2	2	1	1	1	1	0	0	0	0	0	0	Medtr0019s0180.1	0	23
contig_28205	contig_28205	1911	1	2	1	1	1	1	0	0	0	0	0	0	Medtr5g018380.1	0	13
contig_21170	contig_21170	943	2	1	1	1	1	1	0	0	0	0	0	0
contig_95369	contig_95369	623	1	2	1	1	1	1	0	0	0	0	0	0	Medtr8g022500.1	0	22	AT1G73990.1	0	SPPA, SPPA1 | signal peptide peptidase |		0	54		AT1G73990	GO:0006465 GO:0006508 GO:0009642	proteolysis response_to_light_intensity signal_peptide_processing	GO:0004252 GO:0008233	peptidase_activity serine-type_endopeptidase_activity
contig_46502	contig_46502	453	1	1	1	1	1	1	0	0	0	0	0	0	Medtr3g095410.1	0	5
contig_36248	contig_36248	272	2	1	5	1	1	1	0	0	0	0	0	0
contig_8074	contig_8074	1592	1	3	4	1	1	1	0	0	0	0	0	0	Medtr1g103580.1	0	32
contig_8033	contig_8033	3595	1	2	2	1	1	1	0	0	0	0	0	0	Medtr2g037690.1	0	35	AT5G41750.2	0	Disease resistance protein (TIR-NBS-LRR class) family	Q40392	0	34	TMVRN_NICGU TMV resistance protein N OS=Nicotiana glutinosa GN=N PE=1 SV=1	AT5G41750	GO:0006952 GO:0007165	defense_response signal_transduction	GO:0000166 GO:0017111 GO:0043531	ADP_binding nucleoside-triphosphatase_activity nucleotide_binding
contig_3781	contig_3781	336	2	2	2	1	1	1	0	0	0	0	0	0
contig_93640	contig_93640	547	1	1	2	1	1	1	0	0	0	0	0	0	Medtr4g059620.1	0	25
contig_3220	contig_3220	451	2	2	1	1	1	1	0	0	0	0	0	0
contig_3577	contig_3577	337	1	1	1	1	1	1	0	0	0	0	0	0
contig_10548	contig_10548	672	1	1	1	4	1	1	0	0	0	0	0	0	Medtr6g077680.1	0	8
contig_36666	contig_36666	112	1	6	2	3	1	1	0	0	0	0	0	0
contig_31655	contig_31655	289	1	2	2	3	1	1	0	0	0	0	0	0	Medtr3g098650.1	0	4
contig_5701	contig_5701	1006	1	2	1	2	1	1	0	0	0	0	0	0	Medtr4g081030.1	0	74
contig_11656	contig_11656	264	1	1	1	2	1	1	0	0	0	0	0	0
contig_41291	contig_41291	305	2	1	1	2	1	1	0	0	0	0	0	0
contig_12263	contig_12263	362	2	1	1	2	1	1	0	0	0	0	0	0	Medtr3g018640.1	0	30	AT3G20800.1	0	Cell differentiation, Rcd1-like protein					AT3G20800	GO:0007275	multicellular_organismal_development	GO:0003674	molecular_function
contig_35391	contig_35391	932	2	2	1	2	1	1	0	0	0	0	0	0	Medtr2g047130.2	0	13	AT1G30810.2	0	Transcription factor jumonji (jmj) family protein / zinc finger (C5HC2 type) family protein	Q8GUI6	0	54	JMJ14_ARATH Probable lysine-specific demethylase JMJ14 OS=Arabidopsis thaliana GN=JMJ14 PE=1 SV=1	AT1G30810	GO:0006355 GO:0048573	photoperiodism,_flowering regulation_of_transcription,_DNA-dependent	GO:0003700 GO:0032453	histone_demethylase_activity_(H3-K4_specific) sequence-specific_DNA_binding_transcription_factor_activity
contig_42170	contig_42170	565	1	1	1	2	1	1	0	0	0	0	0	0	Medtr8g043700.1	0	45
contig_6091	contig_6091	235	1	3	1	2	1	1	0	0	0	0	0	0
contig_23745	contig_23745	1782	2	1	1	2	1	1	0	0	0	0	0	0	PGSC0003DMT400011624	0	5	AT4G13940.4	0	HOG1, SAHH1 | S-adenosyl-L-homocysteine hydrolase |	P32112	0	87	SAHH_WHEAT Adenosylhomocysteinase OS=Triticum aestivum GN=SAHH PE=2 SV=1	AT4G13940	GO:0006094 GO:0006096 GO:0006346 GO:0006511 GO:0006730 GO:0006833 GO:0006972 GO:0007030 GO:0009266 GO:0009651 GO:0009793 GO:0009853 GO:0016441 GO:0046686 GO:0048767 GO:0051049 GO:0051788 GO:0080129	Golgi_organization embryo_development_ending_in_seed_dormancy gluconeogenesis glycolysis hyperosmotic_response methylation-dependent_chromatin_silencing one-carbon_metabolic_process photorespiration posttranscriptional_gene_silencing proteasome_core_complex_assembly regulation_of_transport response_to_cadmium_ion response_to_misfolded_protein response_to_salt_stress response_to_temperature_stimul…	GO:0000166 GO:0004013 GO:0005507	adenosylhomocysteinase_activity copper_ion_binding nucleotide_binding
contig_28700	contig_28700	1406	1	1	1	2	1	1	0	0	0	0	0	0	Glyma.11G157300.1	0	18
contig_45206	contig_45206	467	2	1	1	2	1	1	0	0	0	0	0	0
contig_33693	contig_33693	782	1	4	2	1	1	1	0	0	0	0	0	0	Medtr6g477950.1	0	24
contig_8722	contig_8722	665	1	1	2	1	1	1	0	0	0	0	0	0
contig_29115	contig_29115	1368	1	1	2	1	1	1	0	0	0	0	0	0
contig_10072	contig_10072	1889	1	1	1	1	1	1	0	0	0	0	0	0	Medtr6g033290.1	0	8
contig_6523	contig_6523	758	1	2	1	1	1	1	0	0	0	0	0	0
contig_26511	contig_26511	265	2	1	1	1	1	1	0	0	0	0	0	0
contig_25313	contig_25313	1436	1	1	1	1	1	1	0	0	0	0	0	0	Medtr1g054575.1	0	31	AT3G23880.1	0	F-box and associated interaction domains-containing protein	Q9LIR8	0	24	FBK67_ARATH F-box/kelch-repeat protein At3g23880 OS=Arabidopsis thaliana GN=At3g23880 PE=2 SV=1	AT3G23880	GO:0008150	biological_process	GO:0003674	molecular_function
contig_21192	contig_21192	879	2	1	1	1	1	1	0	0	0	0	0	0
contig_94338	contig_94338	1366	1	7	3	1	1	1	0	0	0	0	0	0
contig_44438	contig_44438	1013	2	3	3	1	1	1	0	0	0	0	0	0	Medtr0125s0060.1	0	78
contig_44829	contig_44829	1366	1	2	3	1	1	1	0	0	0	0	0	0	Medtr7g007830.1	0	14
contig_44828	contig_44828	1413	1	1	2	1	1	1	0	0	0	0	0	0
contig_36534	contig_36534	362	1	2	2	1	1	1	0	0	0	0	0	0
contig_4482	contig_4482	1270	1	6	2	1	1	1	0	0	0	0	0	0	Medtr0378s0010.1	0	30
contig_14223	contig_14223	386	1	2	2	1	1	1	0	0	0	0	0	0
contig_34631	contig_34631	1191	1	2	1	1	1	1	0	0	0	0	0	0
contig_44561	contig_44561	2473	2	2	1	1	1	1	0	0	0	0	0	0	Medtr4g082325.1	0	6	AT1G14000.1	0	VIK | VH1-interacting kinase |					AT1G14000	GO:0000165 GO:0006468 GO:0006612 GO:0007154 GO:0007165 GO:0009409 GO:0009414 GO:0009723 GO:0009733 GO:0009734 GO:0009738 GO:0009742 GO:0009753 GO:0009862 GO:0009863 GO:0009867 GO:0009966 GO:0010305 GO:0010363 GO:0030968 GO:0031348 GO:0035556 GO:0042538 GO:0043069 GO:0050832	MAPK_cascade abscisic_acid_mediated_signaling_pathway auxin_mediated_signaling_pathway brassinosteroid_mediated_signaling_pathway cell_communication defense_response_to_fungus endoplasmic_reticulum_unfolded_protein_response hyperosmotic_salinity_response intracellular_signal_transduction jasmonic_acid_mediated_signaling_pathway leaf_vascular_tissue_pattern_formation negative_regulation_of_defense…	GO:0004672 GO:0004674 GO:0004712 GO:0005524 GO:0016772	ATP_binding protein_kinase_activity protein_serine/threonine/tyrosine_kinase_activity protein_serine/threonine_kinase_activity transferase_activity,_transferring_phosphorus-containing_groups
contig_22154	contig_22154	495	2	2	1	1	1	1	0	0	0	0	0	0
contig_10702	contig_10702	2389	1	1	1	1	1	1	0	0	0	0	0	0	Medtr6g026900.1	0	27	AT1G17760.1	0	CSTF77, ATCSTF77 | Tetratricopeptide repeat (TPR)-like superfamily protein |	Q5RDW9	0	35	CSTF3_PONAB Cleavage stimulation factor subunit 3 OS=Pongo abelii GN=CSTF3 PE=2 SV=1	AT1G17760	GO:0000278 GO:0006396 GO:0006397 GO:0009553 GO:0009630 GO:0031123 GO:0045892	RNA_3'-end_processing RNA_processing embryo_sac_development gravitropism mRNA_processing mitotic_cell_cycle negative_regulation_of_transcription,_DNA-dependent	GO:0003729 GO:0005515	mRNA_binding protein_binding
contig_30186	contig_30186	531	2	3	1	1	1	1	0	0	0	0	0	0
contig_29286	contig_29286	1034	1	3	1	1	1	1	0	0	0	0	0	0
contig_6234	contig_6234	510	1	2	1	1	1	1	0	0	0	0	0	0
contig_2974	contig_2974	1035	2	2	1	1	1	1	0	0	0	0	0	0	Medtr4g015060.4	0	8
contig_30777	contig_30777	858	1	2	1	1	1	1	0	0	0	0	0	0	Medtr6g086765.1	0	13
contig_22003	contig_22003	655	2	1	1	1	1	1	0	0	0	0	0	0	Medtr6g092430.1	0	37	AT1G78760.1	0	F-box/RNI-like superfamily protein	Q9ZV94	0	27	FDL11_ARATH Putative F-box/FBD/LRR-repeat protein At1g78760 OS=Arabidopsis thaliana GN=At1g78760 PE=4 SV=1	AT1G78760	GO:0008150	biological_process	GO:0003674	molecular_function
contig_32352	contig_32352	349	1	1	1	1	1	1	0	0	0	0	0	0
contig_28006	contig_28006	1112	1	1	1	1	1	1	0	0	0	0	0	0
contig_15086	contig_15086	3035	1	1	1	1	1	1	0	0	0	0	0	0	Medtr6g033720.1	0	43
contig_17948	contig_17948	1263	1	2	1	1	1	1	0	0	0	0	0	0	Glyma.20G135300.1	0	18	AT1G49960.1	0	Xanthine/uracil permease family protein	P93039	0	67	NAT4_ARATH Nucleobase-ascorbate transporter 4 OS=Arabidopsis thaliana GN=NAT4 PE=2 SV=2	AT1G49960	GO:0006810 GO:0055085	transmembrane_transport transport	GO:0005215 GO:0022857	transmembrane_transporter_activity transporter_activity
contig_48717	contig_48717	734	1	1	1	1	1	1	0	0	0	0	0	0
contig_4707	contig_4707	1341	1	1	1	1	1	1	0	0	0	0	0	0	PGSC0003DMT400050550	0	14	AT1G65520.1	0	ATECI1, ECI1, ECHIC, PEC11 | delta(3), delta(2)-enoyl CoA isomerase 1 |					AT1G65520	GO:0006635 GO:0008152 GO:0009062 GO:0015824	fatty_acid_beta-oxidation fatty_acid_catabolic_process metabolic_process proline_transport	GO:0003824 GO:0004165 GO:0008809	carnitine_racemase_activity catalytic_activity dodecenoyl-CoA_delta-isomerase_activity
contig_35914	contig_35914	183	1	3	3	1	1	1	0	0	0	0	0	0
contig_14581	contig_14581	742	2	1	2	1	1	1	0	0	0	0	0	0
contig_6187	contig_6187	1703	1	3	1	1	1	1	0	0	0	0	0	0
contig_24742	contig_24742	482	2	1	1	1	1	1	0	0	0	0	0	0							A9UL14	0	92	RBR_MEDSA Retinoblastoma-related protein OS=Medicago sativa GN=RBR PE=2 SV=1
contig_19028	contig_19028	619	2	1	1	1	1	1	0	0	0	0	0	0
contig_4734	contig_4734	2286	2	1	1	1	1	1	0	0	0	0	0	0
contig_2080	contig_2080	477	2	1	1	1	1	1	0	0	0	0	0	0
contig_45447	contig_45447	874	1	1	1	1	1	1	0	0	0	0	0	0
contig_48976	contig_48976	615	1	1	1	1	1	1	0	0	0	0	0	0
contig_9120	contig_9120	1163	2	1	1	1	1	1	0	0	0	0	0	0	Medtr7g018810.1	0	37
contig_12298	contig_12298	362	1	1	1	1	1	1	0	0	0	0	0	0
contig_95331	contig_95331	298	2	1	1	1	1	1	0	0	0	0	0	0
contig_9811	contig_9811	782	1	3	1	28	1	1	0	0	0	0	0	0
contig_41443	contig_41443	947	1	2	1	4	1	1	0	0	0	0	0	0
contig_10669	contig_10669	534	1	1	1	3	1	1	0	0	0	0	0	0	Medtr0911s0020.1	0	19
contig_8480	contig_8480	1065	1	2	1	2	1	1	0	0	0	0	0	0	Medtr1g048470.1	0	29
contig_11629	contig_11629	695	1	2	1	2	1	1	0	0	0	0	0	0
contig_42014	contig_42014	760	1	1	1	2	1	1	0	0	0	0	0	0
contig_38131	contig_38131	2078	1	1	1	2	1	1	0	0	0	0	0	0
contig_12344	contig_12344	467	1	1	1	2	1	1	0	0	0	0	0	0	Medtr8g038570.1	0	10	AT3G50950.1	0	ZAR1 | HOPZ-ACTIVATED RESISTANCE 1 |	Q7XA40	0	41	RGA3_SOLBU Putative disease resistance protein RGA3 OS=Solanum bulbocastanum GN=RGA3 PE=2 SV=2	AT3G50950	GO:0006952	defense_response	GO:0043531	ADP_binding
contig_5190	contig_5190	703	1	2	1	2	1	1	0	0	0	0	0	0
contig_1288	contig_1288	1420	1	1	1	2	1	1	0	0	0	0	0	0
contig_38502	contig_38502	1709	1	1	1	2	1	1	0	0	0	0	0	0	Medtr6g038240.1	0	70	AT2G43840.2	0	UGT74F1 | UDP-glycosyltransferase 74 F1 |	Q9SYK9	0	45	U74E2_ARATH UDP-glycosyltransferase 74E2 OS=Arabidopsis thaliana GN=UGT74E2 PE=1 SV=1	AT2G43840	GO:0008152 GO:0009696 GO:0018874 GO:0046482	benzoate_metabolic_process metabolic_process para-aminobenzoic_acid_metabolic_process salicylic_acid_metabolic_process	GO:0008194 GO:0016757 GO:0016758 GO:0035251 GO:0052640 GO:0052641 GO:0080002 GO:0080044 GO:0080046	UDP-glucose:4-aminobenzoate_acylglucosyltransferase_activity UDP-glucosyltransferase_activity UDP-glycosyltransferase_activity benzoic_acid_glucosyltransferase_activity quercetin_4'-O-glucosyltransferase_activity quercetin_7-O-glucosyltransferase_activity salicylic_acid_glucosyltransferase_(glucoside-forming)_activity transferase_activity,_transferring_glycosyl_groups transferase_activity,_transf…
contig_11247	contig_11247	2065	1	1	1	2	1	1	0	0	0	0	0	0
contig_26131	contig_26131	674	1	1	1	2	1	1	0	0	0	0	0	0
contig_4260	contig_4260	1770	1	1	1	2	1	1	0	0	0	0	0	0	Medtr6g038240.1	0	70	AT2G43840.2	0	UGT74F1 | UDP-glycosyltransferase 74 F1 |	Q9SYK9	0	46	U74E2_ARATH UDP-glycosyltransferase 74E2 OS=Arabidopsis thaliana GN=UGT74E2 PE=1 SV=1	AT2G43840	GO:0008152 GO:0009696 GO:0018874 GO:0046482	benzoate_metabolic_process metabolic_process para-aminobenzoic_acid_metabolic_process salicylic_acid_metabolic_process	GO:0008194 GO:0016757 GO:0016758 GO:0035251 GO:0052640 GO:0052641 GO:0080002 GO:0080044 GO:0080046	UDP-glucose:4-aminobenzoate_acylglucosyltransferase_activity UDP-glucosyltransferase_activity UDP-glycosyltransferase_activity benzoic_acid_glucosyltransferase_activity quercetin_4'-O-glucosyltransferase_activity quercetin_7-O-glucosyltransferase_activity salicylic_acid_glucosyltransferase_(glucoside-forming)_activity transferase_activity,_transferring_glycosyl_groups transferase_activity,_transf…
contig_25201	contig_25201	335	3	2	1	2	1	1	0	0	0	0	0	0
contig_11515	contig_11515	1456	2	1	1	2	1	1	0	0	0	0	0	0	Medtr5g030920.1	0	6	AT2G37050.3	0	Leucine-rich repeat protein kinase family protein	Q8L4H4	0	59	NORK_MEDTR Nodulation receptor kinase OS=Medicago truncatula GN=NORK PE=1 SV=2	AT2G37050	GO:0006468	protein_phosphorylation	GO:0004672 GO:0004674 GO:0004713 GO:0005524 GO:0016301 GO:0016772	ATP_binding kinase_activity protein_kinase_activity protein_serine/threonine_kinase_activity protein_tyrosine_kinase_activity transferase_activity,_transferring_phosphorus-containing_groups
contig_24551	contig_24551	826	2	1	1	2	1	1	0	0	0	0	0	0
contig_26337	contig_26337	308	2	1	1	2	1	1	0	0	0	0	0	0
contig_11612	contig_11612	1367	1	1	1	2	1	1	0	0	0	0	0	0	Medtr6g027890.1	0	28	AT3G23880.1	0	F-box and associated interaction domains-containing protein	Q9LIR8	0	31	FBK67_ARATH F-box/kelch-repeat protein At3g23880 OS=Arabidopsis thaliana GN=At3g23880 PE=2 SV=1	AT3G23880	GO:0008150	biological_process	GO:0003674	molecular_function
contig_21513	contig_21513	1010	1	1	1	2	1	1	0	0	0	0	0	0	Medtr2g094750.1	0	34	AT5G44950.1	0	F-box/RNI-like/FBD-like domains-containing protein	Q9FLA2	0	24	FDL34_ARATH Putative F-box/FBD/LRR-repeat protein At5g44950 OS=Arabidopsis thaliana GN=At5g44950 PE=4 SV=1	AT5G44950	GO:0008150	biological_process	GO:0003674	molecular_function
contig_96978	contig_96978	1911	1	1	1	2	1	1	0	0	0	0	0	0	Medtr1g492690.1	0	33
contig_19533	contig_19533	956	1	2	1	2	1	1	0	0	0	0	0	0	Medtr3g062250.1	0	33	AT2G01050.1	0	zinc ion binding;nucleic acid binding					AT2G01050	GO:0008150	biological_process	GO:0003676 GO:0008270	nucleic_acid_binding zinc_ion_binding
contig_93294	contig_93294	502	2	1	1	2	1	1	0	0	0	0	0	0	Medtr5g488160.1	0	36	AT5G58900.1	0	Homeodomain-like transcriptional regulator	Q8S9H7	0	52	DIV_ANTMA Transcription factor DIVARICATA OS=Antirrhinum majus GN=DIVARICATA PE=2 SV=1	AT5G58900			GO:0003677 GO:0003700	DNA_binding sequence-specific_DNA_binding_transcription_factor_activity
contig_3618	contig_3618	473	1	1	2	1	1	1	0	0	0	0	0	0
contig_30605	contig_30605	743	1	2	1	1	1	1	0	0	0	0	0	0
contig_34034	contig_34034	1732	2	1	1	1	1	1	0	0	0	0	0	0	Medtr1g015480.1	0	8	AT4G33210.1	0	SLOMO | F-box family protein |	Q9SMY8	0	64	FBL15_ARATH F-box/LRR-repeat protein 15 OS=Arabidopsis thaliana GN=FBL15 PE=2 SV=2	AT4G33210	GO:0000956 GO:0006511 GO:0010252 GO:0048645	auxin_homeostasis nuclear-transcribed_mRNA_catabolic_process organ_formation ubiquitin-dependent_protein_catabolic_process	GO:0004842	ubiquitin-protein_ligase_activity
contig_96170	contig_96170	1152	1	3	1	1	1	1	0	0	0	0	0	0	Medtr2g054850.1	0	50
contig_21761	contig_21761	691	1	2	1	1	1	1	0	0	0	0	0	0	Medtr3g008050.1	0	12
contig_35475	contig_35475	267	1	2	1	1	1	1	0	0	0	0	0	0	Medtr6g074855.1	0	4
contig_3482	contig_3482	570	2	1	1	1	1	1	0	0	0	0	0	0
contig_20621	contig_20621	898	1	1	1	1	1	1	0	0	0	0	0	0
contig_30343	contig_30343	1329	1	1	1	1	1	1	0	0	0	0	0	0
contig_21575	contig_21575	1089	1	1	1	1	1	1	0	0	0	0	0	0
contig_6382	contig_6382	392	1	3	2	1	1	1	0	0	0	0	0	0	Medtr5g041430.1	0	18
contig_98272	contig_98272	542	2	1	2	1	1	1	0	0	0	0	0	0
contig_34879	contig_34879	872	1	1	2	1	1	1	0	0	0	0	0	0	PGSC0003DMT400049107	0	26
contig_13159	contig_13159	2932	2	2	1	1	1	1	0	0	0	0	0	0
contig_5086	contig_5086	1141	1	1	1	1	1	1	0	0	0	0	0	0	Medtr5g013600.1	0	27
contig_19534	contig_19534	3191	1	1	1	1	1	1	0	0	0	0	0	0	cassava4.1	0	35
contig_12445	contig_12445	1511	1	1	1	1	1	1	0	0	0	0	0	0	Medtr2g089080.1	0	5	AT4G15180.1	0	SDG2, ATXR3 | SET domain protein 2 |	O23372	0	88	ATXR3_ARATH Probable histone-lysine N-methyltransferase ATXR3 OS=Arabidopsis thaliana GN=ATXR3 PE=2 SV=2	AT4G15180	GO:0009791 GO:0010228 GO:0048440 GO:0048443	carpel_development post-embryonic_development stamen_development vegetative_to_reproductive_phase_transition_of_meristem	GO:0042800	histone_methyltransferase_activity_(H3-K4_specific)
contig_44301	contig_44301	1520	1	2	1	1	1	1	0	0	0	0	0	0	Medtr7g034120.1	0	47	AT1G32375.1	0	F-box/RNI-like/FBD-like domains-containing protein	Q9FM94	0	31	FBD21_ARATH FBD-associated F-box protein At5g56370 OS=Arabidopsis thaliana GN=At5g56370 PE=2 SV=1	AT1G32375	GO:0008150	biological_process	GO:0003674	molecular_function
contig_30957	contig_30957	298	1	2	1	1	1	1	0	0	0	0	0	0
contig_27970	contig_27970	2993	1	2	1	1	1	1	0	0	0	0	0	0	Medtr3g108500.1	0	33
contig_16061	contig_16061	1084	1	2	1	1	1	1	0	0	0	0	0	0							A9UL14	0	95	RBR_MEDSA Retinoblastoma-related protein OS=Medicago sativa GN=RBR PE=2 SV=1
contig_13797	contig_13797	3149	1	1	1	1	1	1	0	0	0	0	0	0	Medtr3g108500.1	0	33
contig_14616	contig_14616	732	1	1	1	1	1	1	0	0	0	0	0	0
contig_49968	contig_49968	634	1	1	1	1	1	1	0	0	0	0	0	0
contig_98414	contig_98414	424	2	1	1	1	1	1	0	0	0	0	0	0
contig_18716	contig_18716	1266	1	1	1	1	1	1	0	0	0	0	0	0	Medtr3g091280.1	0	3
contig_8522	contig_8522	1532	1	1	1	1	1	1	0	0	0	0	0	0	PGSC0003DMT400097159	0	32
contig_6692	contig_6692	1512	1	1	1	1	1	1	0	0	0	0	0	0	Medtr2g078900.1	0	7	AT1G16670.1	0	Protein kinase superfamily protein					AT1G16670	GO:0006468 GO:0009627 GO:0009697 GO:0009863 GO:0030968 GO:0031348 GO:0045087 GO:0046777	endoplasmic_reticulum_unfolded_protein_response innate_immune_response negative_regulation_of_defense_response protein_autophosphorylation protein_phosphorylation salicylic_acid_biosynthetic_process salicylic_acid_mediated_signaling_pathway systemic_acquired_resistance	GO:0004672 GO:0004674 GO:0005524 GO:0016301 GO:0016772	ATP_binding kinase_activity protein_kinase_activity protein_serine/threonine_kinase_activity transferase_activity,_transferring_phosphorus-containing_groups
contig_2645	contig_2645	765	1	1	1	1	1	1	0	0	0	0	0	0	Medtr6g024030.1	0	43	AT1G52950.1	0	Nucleic acid-binding, OB-fold-like protein					AT1G52950	GO:0008150	biological_process	GO:0003674	molecular_function
contig_29010	contig_29010	1762	1	1	1	1	1	1	0	0	0	0	0	0	Medtr3g108470.1	0	3
contig_17955	contig_17955	2627	1	1	1	1	1	1	0	0	0	0	0	0	Medtr3g111560.2	0	7
contig_16160	contig_16160	4177	1	1	1	1	1	1	0	0	0	0	0	0	PGSC0003DMT400082127	0	24
contig_20166	contig_20166	1685	1	1	1	1	1	1	0	0	0	0	0	0	PGSC0003DMT400097159	0	32
contig_20094	contig_20094	1671	1	1	1	1	1	1	0	0	0	0	0	0
contig_35566	contig_35566	256	2	1	1	1	1	1	0	0	0	0	0	0	Medtr6g071915.1	0	33
contig_48345	contig_48345	505	1	1	1	1	1	1	0	0	0	0	0	0	Medtr4g082235.1	0	18
contig_20165	contig_20165	1588	1	1	1	1	1	1	0	0	0	0	0	0	Medtr6g043310.1	0	47
contig_18203	contig_18203	1542	1	2	1	1	1	1	0	0	0	0	0	0
contig_49708	contig_49708	1000	2	1	1	1	1	1	0	0	0	0	0	0
contig_21990	contig_21990	880	1	1	1	1	1	1	0	0	0	0	0	0	mrna24361.1-v1.0-hybrid	0	19	AT4G23160.1	0	CRK8 | cysteine-rich RLK (RECEPTOR-like protein kinase) 8 |	P10978	0	41	POLX_TOBAC Retrovirus-related Pol polyprotein from transposon TNT 1-94 OS=Nicotiana tabacum PE=2 SV=1	AT4G23160	GO:0006468	protein_phosphorylation	GO:0004672 GO:0004674 GO:0004713 GO:0005524 GO:0016301 GO:0016772	ATP_binding kinase_activity protein_kinase_activity protein_serine/threonine_kinase_activity protein_tyrosine_kinase_activity transferase_activity,_transferring_phosphorus-containing_groups
contig_44852	contig_44852	1340	1	1	1	1	1	1	0	0	0	0	0	0	Medtr5g076720.1	0	82	AT5G37870.1	0	Protein with RING/U-box and TRAF-like domains	Q84K34	0	35	SIL10_ARATH E3 ubiquitin-protein ligase SINA-like 10 OS=Arabidopsis thaliana GN=At5g37930 PE=2 SV=1	AT5G37870	GO:0006511 GO:0007275 GO:0016567	multicellular_organismal_development protein_ubiquitination ubiquitin-dependent_protein_catabolic_process	GO:0004842 GO:0008270	ubiquitin-protein_ligase_activity zinc_ion_binding
contig_9175	contig_9175	378	3	1	1	1	1	1	0	0	0	0	0	0
contig_25250	contig_25250	608	1	1	1	1	1	1	0	0	0	0	0	0	Medtr2g055850.1	0	11
contig_1213	contig_1213	2557	1	1	1	1	1	1	0	0	0	0	0	0	Glyma.15G007800.1	0	11
contig_1819	contig_1819	634	2	2	1	1	1	1	0	0	0	0	0	0
contig_18616	contig_18616	1625	2	2	1	1	1	1	0	0	0	0	0	0
contig_26288	contig_26288	321	1	2	1	1	1	1	0	0	0	0	0	0
contig_21401	contig_21401	378	1	2	1	1	1	1	0	0	0	0	0	0
contig_6533	contig_6533	499	1	2	1	1	1	1	0	0	0	0	0	0
contig_18069	contig_18069	2343	2	1	1	1	1	1	0	0	0	0	0	0	Medtr7g498240.1	0	29
contig_3726	contig_3726	664	2	1	1	1	1	1	0	0	0	0	0	0
contig_13571	contig_13571	554	2	1	1	1	1	1	0	0	0	0	0	0
contig_35980	contig_35980	641	2	1	1	1	1	1	0	0	0	0	0	0
contig_725	contig_725	726	1	1	1	1	1	1	0	0	0	0	0	0
contig_26626	contig_26626	530	1	1	1	1	1	1	0	0	0	0	0	0
contig_47724	contig_47724	1093	1	1	1	1	1	1	0	0	0	0	0	0
contig_6798	contig_6798	584	1	1	1	1	1	1	0	0	0	0	0	0
contig_6688	contig_6688	274	2	1	1	1	1	1	0	0	0	0	0	0
contig_20450	contig_20450	520	1	1	1	1	1	1	0	0	0	0	0	0	Medtr7g055903.1	0	52
contig_6208	contig_6208	803	1	5	1	1	1	1	0	0	0	0	0	0
contig_1450	contig_1450	1628	2	2	1	1	1	1	0	0	0	0	0	0
contig_21730	contig_21730	558	1	2	1	1	1	1	0	0	0	0	0	0
contig_881	contig_881	2694	1	1	1	1	1	1	0	0	0	0	0	0	PGSC0003DMT400077593	0	28
contig_30003	contig_30003	700	1	1	1	1	1	1	0	0	0	0	0	0	Medtr3g050170.1	0	48
contig_8633	contig_8633	2675	1	1	1	1	1	1	0	0	0	0	0	0	Medtr3g111560.2	0	7
contig_19540	contig_19540	1244	1	1	1	1	1	1	0	0	0	0	0	0
contig_95430	contig_95430	329	2	1	1	1	1	1	0	0	0	0	0	0	Medtr6g015750.1	0	5
contig_18317	contig_18317	1857	1	1	1	1	1	1	0	0	0	0	0	0	Medtr1g113830.1	0	9	AT5G40820.1	0	ATRAD3, ATR, ATATR | Ataxia telangiectasia-mutated and RAD3-related |	Q9FKS4	0	72	ATR_ARATH Serine/threonine-protein kinase ATR OS=Arabidopsis thaliana GN=ATR PE=2 SV=2	AT5G40820	GO:0006281 GO:0006310 GO:0007004 GO:0007062 GO:0007126 GO:0007129 GO:0007131 GO:0010044 GO:0010332 GO:0032204 GO:0032504 GO:0033044 GO:0042138 GO:0043247 GO:0045132	DNA_recombination DNA_repair meiosis meiotic_DNA_double-strand_break_formation meiotic_chromosome_segregation multicellular_organism_reproduction reciprocal_meiotic_recombination regulation_of_chromosome_organization regulation_of_telomere_maintenance response_to_aluminum_ion response_to_gamma_radiation sister_chromatid_cohesion synapsis telomere_maintenance_in_response_to_DNA_damage telomere_mai…	GO:0004674 GO:0016772 GO:0016773	phosphotransferase_activity,_alcohol_group_as_acceptor protein_serine/threonine_kinase_activity transferase_activity,_transferring_phosphorus-containing_groups
contig_44306	contig_44306	2087	1	1	1	1	1	1	0	0	0	0	0	0	Medtr1g113830.1	0	8	AT5G40820.1	0	ATRAD3, ATR, ATATR | Ataxia telangiectasia-mutated and RAD3-related |	Q9FKS4	0	67	ATR_ARATH Serine/threonine-protein kinase ATR OS=Arabidopsis thaliana GN=ATR PE=2 SV=2	AT5G40820	GO:0006281 GO:0006310 GO:0007004 GO:0007062 GO:0007126 GO:0007129 GO:0007131 GO:0010044 GO:0010332 GO:0032204 GO:0032504 GO:0033044 GO:0042138 GO:0043247 GO:0045132	DNA_recombination DNA_repair meiosis meiotic_DNA_double-strand_break_formation meiotic_chromosome_segregation multicellular_organism_reproduction reciprocal_meiotic_recombination regulation_of_chromosome_organization regulation_of_telomere_maintenance response_to_aluminum_ion response_to_gamma_radiation sister_chromatid_cohesion synapsis telomere_maintenance_in_response_to_DNA_damage telomere_mai…	GO:0004674 GO:0016772 GO:0016773	phosphotransferase_activity,_alcohol_group_as_acceptor protein_serine/threonine_kinase_activity transferase_activity,_transferring_phosphorus-containing_groups
contig_13170	contig_13170	891	9	16	1	1	13	1	0	0	0	0	0	0	Medtr4g084970.1	0	67
contig_3978	contig_3978	1107	3	5	2	1	5	1	0	0	0	0	0	0
contig_6221	contig_6221	1112	1	2	4	1	4	1	0	0	0	0	0	0	Medtr1g019030.1	0	37
contig_33188	contig_33188	733	3	3	3	1	3	1	0	0	0	0	0	0	Medtr5g061660.1	0	21
contig_12448	contig_12448	1357	2	1	2	1	3	1	0	0	0	0	0	0
contig_34822	contig_34822	698	9	26	9	1	3	1	0	0	0	0	0	0
contig_8636	contig_8636	602	4	8	3	5	3	1	0	0	0	0	0	0
contig_8197	contig_8197	865	4	3	6	1	3	1	0	0	0	0	0	0
contig_34102	contig_34102	649	3	3	4	1	3	1	0	0	0	0	0	0
contig_14517	contig_14517	840	3	2	2	1	3	1	0	0	0	0	0	0
contig_14439	contig_14439	802	4	8	2	4	2	1	0	0	0	0	0	0
contig_33748	contig_33748	213	2	2	3	2	2	1	0	0	0	0	0	0							P46417	0	81	GSTX3_SOYBN Glutathione S-transferase 3 OS=Glycine max GN=GST3 PE=1 SV=1
contig_38762	contig_38762	153	3	6	10	1	2	1	0	0	0	0	0	0
contig_2731	contig_2731	856	3	2	4	1	2	1	0	0	0	0	0	0
contig_92720	contig_92720	807	3	2	5	1	2	1	0	0	0	0	0	0
contig_99071	contig_99071	188	3	1	2	1	2	1	0	0	0	0	0	0
contig_7494	contig_7494	1093	2	4	7	1	2	1	0	0	0	0	0	0							Q9SKC5	0	47	U74D1_ARATH UDP-glycosyltransferase 74D1 OS=Arabidopsis thaliana GN=UGT74D1 PE=1 SV=1
contig_46873	contig_46873	273	2	1	3	1	2	1	0	0	0	0	0	0
contig_44916	contig_44916	599	1	1	1	1	2	1	0	0	0	0	0	0
contig_29311	contig_29311	108	1	2	4	2	2	1	0	0	0	0	0	0	Medtr3g010110.1	0	5
contig_14706	contig_14706	669	1	1	1	2	2	1	0	0	0	0	0	0	Medtr4g116320.1	0	10
contig_34928	contig_34928	992	2	1	3	1	2	1	0	0	0	0	0	0
contig_95498	contig_95498	718	1	1	2	1	2	1	0	0	0	0	0	0
contig_20514	contig_20514	702	1	1	1	1	2	1	0	0	0	0	0	0	Medtr2g426020.1	0	9
contig_6535	contig_6535	407	2	2	1	1	2	1	0	0	0	0	0	0
contig_11687	contig_11687	560	1	2	1	1	2	1	0	0	0	0	0	0
contig_45471	contig_45471	755	3	1	1	1	2	1	0	0	0	0	0	0
contig_5984	contig_5984	930	2	3	1	1	2	1	0	0	0	0	0	0	Medtr7g081280.1	0	42
contig_4768	contig_4768	1072	3	2	3	1	2	1	0	0	0	0	0	0	Medtr3g027320.1	0	36
contig_14384	contig_14384	801	2	1	3	1	2	1	0	0	0	0	0	0	Medtr7g025820.1	0	16	AT3G12580.1	0	HSP70, ATHSP70 | heat shock protein 70 |	P05456	0	62	HSP70_TRYCR Heat shock 70 kDa protein OS=Trypanosoma cruzi GN=HSP70 PE=3 SV=1	AT3G12580	GO:0006457 GO:0009266 GO:0009408 GO:0009615 GO:0009617 GO:0009644 GO:0016567 GO:0034976 GO:0042542 GO:0046686	protein_folding protein_ubiquitination response_to_bacterium response_to_cadmium_ion response_to_endoplasmic_reticulum_stress response_to_heat response_to_high_light_intensity response_to_hydrogen_peroxide response_to_temperature_stimulus response_to_virus	GO:0005524 GO:0031625	ATP_binding ubiquitin_protein_ligase_binding
contig_92322	contig_92322	1327	2	2	3	1	2	1	0	0	0	0	0	0	Medtr0016s0030.1	0	13
contig_5926	contig_5926	998	2	2	3	1	2	1	0	0	0	0	0	0
contig_26155	contig_26155	1239	2	1	2	1	2	1	0	0	0	0	0	0
contig_46122	contig_46122	1746	1	2	1	1	2	1	0	0	0	0	0	0	Medtr3g023970.1	0	14
contig_5055	contig_5055	1059	1	1	2	1	2	1	0	0	0	0	0	0
contig_8060	contig_8060	1246	2	3	2	1	2	1	0	0	0	0	0	0	Medtr4g086760.1	0	25	AT1G56320.1	0	BEST Arabidopsis thaliana protein match is: Glycine-rich protein family (TAIR:AT5G49350.2); Has 60 Blast hits	Q9C566	0	66	CYP40_ARATH Peptidyl-prolyl cis-trans isomerase CYP40 OS=Arabidopsis thaliana GN=CYP40 PE=2 SV=1	AT1G56320	GO:0008150	biological_process	GO:0003674	molecular_function
contig_1907	contig_1907	544	1	2	1	1	2	1	0	0	0	0	0	0
contig_92976	contig_92976	1611	2	1	1	4	1	1	0	0	0	0	0	0	Glyma.06G138500.1	0	25	AT4G27585.1	0	SPFH/Band 7/PHB domain-containing membrane-associated protein family					AT4G27585	GO:0008150	biological_process	GO:0008270	zinc_ion_binding
contig_42122	contig_42122	649	2	1	1	3	1	1	0	0	0	0	0	0
contig_39546	contig_39546	974	1	2	2	2	1	1	0	0	0	0	0	0
contig_93106	contig_93106	538	1	2	1	2	1	1	0	0	0	0	0	0	Medtr3g110000.1	0	27
contig_8988	contig_8988	711	1	4	3	1	1	1	0	0	0	0	0	0
contig_29260	contig_29260	1018	1	3	3	1	1	1	0	0	0	0	0	0	Medtr4g106810.1	0	7				C0LGE0	0	65	Y1765_ARATH Probable LRR receptor-like serine/threonine-protein kinase At1g07650 OS=Arabidopsis thaliana GN=At1g07650 PE=1 SV=1
contig_34423	contig_34423	985	2	1	3	1	1	1	0	0	0	0	0	0
contig_35709	contig_35709	979	2	1	3	1	1	1	0	0	0	0	0	0
contig_24265	contig_24265	1924	3	2	2	1	1	1	0	0	0	0	0	0	Medtr1g096780.1	0	9
contig_41329	contig_41329	515	2	2	2	1	1	1	0	0	0	0	0	0	Medtr3g027320.1	0	83
contig_35109	contig_35109	1280	1	2	6	1	1	1	0	0	0	0	0	0	Medtr0031s0130.1	0	60
contig_8073	contig_8073	1242	1	3	4	1	1	1	0	0	0	0	0	0	Medtr8g031800.1	0	79
contig_16530	contig_16530	2601	3	1	2	1	1	1	0	0	0	0	0	0	Medtr3g075090.1	0	53	AT3G48480.1	0	Cysteine proteinases superfamily protein	Q8L7S0	0	26	ULP2B_ARATH Probable ubiquitin-like-specific protease 2B OS=Arabidopsis thaliana GN=ULP2B PE=2 SV=3	AT3G48480	GO:0006508	proteolysis	GO:0008234	cysteine-type_peptidase_activity
contig_23757	contig_23757	646	3	1	2	1	1	1	0	0	0	0	0	0	Medtr8g030730.1	0	14	AT1G01690.1	0	ATPRD3, PRD3 | putative recombination initiation defects 3 |					AT1G01690	GO:0009553 GO:0009555 GO:0042138 GO:0051026	chiasma_assembly embryo_sac_development meiotic_DNA_double-strand_break_formation pollen_development	GO:0003674	molecular_function
contig_23439	contig_23439	746	2	2	1	1	1	1	0	0	0	0	0	0
contig_30453	contig_30453	950	2	2	1	1	1	1	0	0	0	0	0	0
contig_5247	contig_5247	1230	2	2	1	1	1	1	0	0	0	0	0	0	Medtr8g096220.1	0	17
contig_20851	contig_20851	2255	1	2	1	1	1	1	0	0	0	0	0	0
contig_21929	contig_21929	706	2	1	1	1	1	1	0	0	0	0	0	0	Medtr7g115270.1	0	20	AT5G62970.1	0	Protein with RNI-like/FBD-like domains					AT5G62970	GO:0008150	biological_process	GO:0003674	molecular_function
contig_882	contig_882	3994	1	1	1	1	1	1	0	0	0	0	0	0	PGSC0003DMT400082127	0	24
contig_31917	contig_31917	361	1	2	1	1	1	1	0	0	0	0	0	0
contig_6710	contig_6710	327	1	3	3	1	1	1	0	0	0	0	0	0
contig_71	contig_71	133	4	5	2	1	1	1	0	0	0	0	0	0
contig_25795	contig_25795	2828	1	1	2	1	1	1	0	0	0	0	0	0	Medtr1g067630.2	0	4
contig_22780	contig_22780	1236	2	2	2	1	1	1	0	0	0	0	0	0
contig_26154	contig_26154	759	2	1	1	1	1	1	0	0	0	0	0	0
contig_43776	contig_43776	721	3	1	1	1	1	1	0	0	0	0	0	0
contig_45003	contig_45003	545	1	1	1	1	1	1	0	0	0	0	0	0	Medtr7g076850.1	0	15
contig_11526	contig_11526	535	1	1	1	3	1	1	0	0	0	0	0	0
contig_39887	contig_39887	2540	1	1	1	2	1	1	0	0	0	0	0	0	Medtr1g054575.1	0	34	AT3G06240.1	0	F-box family protein	Q9LIR8	0	29	FBK67_ARATH F-box/kelch-repeat protein At3g23880 OS=Arabidopsis thaliana GN=At3g23880 PE=2 SV=1	AT3G06240	GO:0008150	biological_process	GO:0003674	molecular_function
contig_12125	contig_12125	382	1	1	1	2	1	1	0	0	0	0	0	0
contig_9020	contig_9020	686	1	7	2	1	1	1	0	0	0	0	0	0	Medtr3g098280.1	0	8
contig_42291	contig_42291	327	2	2	2	1	1	1	0	0	0	0	0	0
contig_35384	contig_35384	428	1	1	2	1	1	1	0	0	0	0	0	0	Medtr8g043700.1	0	45
contig_31707	contig_31707	595	1	2	1	1	1	1	0	0	0	0	0	0	Glyma.18G159600.1	0	27
contig_38601	contig_38601	934	2	1	1	1	1	1	0	0	0	0	0	0
contig_13897	contig_13897	901	1	1	1	1	1	1	0	0	0	0	0	0
contig_98386	contig_98386	1071	1	2	1	1	1	1	0	0	0	0	0	0	Medtr6g092430.1	0	50
contig_101142	contig_101142	1609	1	2	1	1	1	1	0	0	0	0	0	0	Glyma.17G167500.1	0	18	AT3G42170.1	0	BED zinc finger ;hAT family dimerisation domain	P08770	0	31	TRA1_MAIZE Putative AC transposase OS=Zea mays PE=2 SV=2	AT3G42170	GO:0009791	post-embryonic_development	GO:0003677 GO:0046983	DNA_binding protein_dimerization_activity
contig_20477	contig_20477	585	1	1	1	1	1	1	0	0	0	0	0	0
contig_31706	contig_31706	663	1	1	1	1	1	1	0	0	0	0	0	0	Glyma.18G185000.1	0	46	AT1G19260.1	0	TTF-type zinc finger protein with HAT dimerisation domain					AT1G19260	GO:0008150	biological_process	GO:0046983	protein_dimerization_activity
contig_24911	contig_24911	818	2	1	1	1	1	1	0	0	0	0	0	0
contig_1169	contig_1169	1090	1	1	1	1	1	1	0	0	0	0	0	0
contig_28588	contig_28588	1339	1	1	1	1	1	1	0	0	0	0	0	0
contig_31198	contig_31198	263	1	1	1	1	1	1	0	0	0	0	0	0
contig_93130	contig_93130	419	1	1	1	1	1	1	0	0	0	0	0	0	Medtr2g048610.1	0	35	AT5G58003.1	0	CPL4 | C-terminal domain phosphatase-like 4 |	Q00IB6	0	47	CPL4_ARATH RNA polymerase II C-terminal domain phosphatase-like 4 OS=Arabidopsis thaliana GN=CPL4 PE=1 SV=1	AT5G58003	GO:0009651	response_to_salt_stress	GO:0004721 GO:0008022	phosphoprotein_phosphatase_activity protein_C-terminus_binding
contig_8936	contig_8936	865	1	1	2	1	1	1	0	0	0	0	0	0	Medtr2g071720.1	0	66	AT3G29765.1	0	General transcription factor 2-related zinc finger protein					AT3G29765	GO:0008150	biological_process
contig_45041	contig_45041	808	1	1	2	1	1	1	0	0	0	0	0	0	Medtr3g027320.1	0	83
contig_28312	contig_28312	1327	1	4	2	1	1	1	0	0	0	0	0	0	Medtr1g050500.1	0	18
contig_34424	contig_34424	808	2	2	2	1	1	1	0	0	0	0	0	0
contig_16588	contig_16588	1105	1	1	2	1	1	1	0	0	0	0	0	0
contig_23711	contig_23711	1537	2	1	2	1	1	1	0	0	0	0	0	0	Glyma.19G049700.1	0	15				Q2JJQ0	0	44	TRMB_SYNJB tRNA (guanine-N(7)-)-methyltransferase OS=Synechococcus sp. (strain JA-2-3B'a(2-13)) GN=trmB PE=3 SV=1
contig_7900	contig_7900	2325	1	2	1	1	1	1	0	0	0	0	0	0	Medtr1g052715.1	0	13
contig_31315	contig_31315	853	2	2	1	1	1	1	0	0	0	0	0	0				AT1G67580.2	0	Protein kinase superfamily protein					AT1G67580	GO:0000956 GO:0006468 GO:0009887 GO:0009888 GO:0010638 GO:0033044	nuclear-transcribed_mRNA_catabolic_process organ_morphogenesis positive_regulation_of_organelle_organization protein_phosphorylation regulation_of_chromosome_organization tissue_development	GO:0004672 GO:0004674 GO:0005515 GO:0005524 GO:0016301 GO:0016772	ATP_binding kinase_activity protein_binding protein_kinase_activity protein_serine/threonine_kinase_activity transferase_activity,_transferring_phosphorus-containing_groups
contig_98520	contig_98520	2099	1	2	1	1	1	1	0	0	0	0	0	0	Medtr2g008810.1	0	27	AT1G22170.1	0	Phosphoglycerate mutase family protein	Q8LPL5	0	67	FZR3_ARATH Protein FIZZY-RELATED 3 OS=Arabidopsis thaliana GN=FZR3 PE=1 SV=1	AT1G22170	GO:0006096 GO:0008152	glycolysis metabolic_process	GO:0003824 GO:0016868	catalytic_activity intramolecular_transferase_activity,_phosphotransferases
contig_19457	contig_19457	849	2	1	1	1	1	1	0	0	0	0	0	0
contig_13160	contig_13160	2436	2	1	1	1	1	1	0	0	0	0	0	0	Medtr4g082325.1	0	6	AT1G14000.1	0	VIK | VH1-interacting kinase |					AT1G14000	GO:0000165 GO:0006468 GO:0006612 GO:0007154 GO:0007165 GO:0009409 GO:0009414 GO:0009723 GO:0009733 GO:0009734 GO:0009738 GO:0009742 GO:0009753 GO:0009862 GO:0009863 GO:0009867 GO:0009966 GO:0010305 GO:0010363 GO:0030968 GO:0031348 GO:0035556 GO:0042538 GO:0043069 GO:0050832	MAPK_cascade abscisic_acid_mediated_signaling_pathway auxin_mediated_signaling_pathway brassinosteroid_mediated_signaling_pathway cell_communication defense_response_to_fungus endoplasmic_reticulum_unfolded_protein_response hyperosmotic_salinity_response intracellular_signal_transduction jasmonic_acid_mediated_signaling_pathway leaf_vascular_tissue_pattern_formation negative_regulation_of_defense…	GO:0004672 GO:0004674 GO:0004712 GO:0005524 GO:0016772	ATP_binding protein_kinase_activity protein_serine/threonine/tyrosine_kinase_activity protein_serine/threonine_kinase_activity transferase_activity,_transferring_phosphorus-containing_groups
contig_5987	contig_5987	894	1	4	1	1	1	1	0	0	0	0	0	0
contig_12338	contig_12338	981	1	4	1	1	1	1	0	0	0	0	0	0	Medtr7g081280.1	0	42
contig_13948	contig_13948	3091	1	3	1	1	1	1	0	0	0	0	0	0	Medtr8g461300.1	0	34
contig_11563	contig_11563	1075	2	2	1	1	1	1	0	0	0	0	0	0	Medtr2g054850.1	0	50
contig_8418	contig_8418	1849	1	2	1	1	1	1	0	0	0	0	0	0
contig_6295	contig_6295	475	1	2	1	1	1	1	0	0	0	0	0	0
contig_29489	contig_29489	1313	2	2	1	1	1	1	0	0	0	0	0	0	Medtr5g089000.1	0	5	AT2G26780.1	0	ARM repeat superfamily protein					AT2G26780	GO:0008150	biological_process
contig_25628	contig_25628	1343	2	1	1	1	1	1	0	0	0	0	0	0	Medtr4g129150.1	0	19	AT4G28020.1	0	unknown protein; CONTAINS InterPro DOMAIN/s: Uncharacterised protein family UPF0066 (InterPro:IPR001378); Has					AT4G28020	GO:0008150	biological_process	GO:0003674	molecular_function
contig_25062	contig_25062	494	1	1	1	1	1	1	0	0	0	0	0	0	Medtr1g030400.1	0	14
contig_41880	contig_41880	907	1	1	1	1	1	1	0	0	0	0	0	0	Medtr7g029095.1	0	28
contig_48643	contig_48643	849	1	1	1	1	1	1	0	0	0	0	0	0
contig_16849	contig_16849	590	1	1	1	1	1	1	0	0	0	0	0	0	Medtr3g090510.1	0	6	AT2G33210.2	0	HSP60-2 | heat shock protein 60-2 |	P35480	0	83	CH60_BRANA Chaperonin CPN60, mitochondrial OS=Brassica napus PE=2 SV=1	AT2G33210	GO:0006094 GO:0006457 GO:0006954 GO:0007010 GO:0009165 GO:0009220 GO:0010498 GO:0042026 GO:0044267	cellular_protein_metabolic_process cytoskeleton_organization gluconeogenesis inflammatory_response nucleotide_biosynthetic_process proteasomal_protein_catabolic_process protein_folding protein_refolding pyrimidine_ribonucleotide_biosynthetic_process	GO:0005507 GO:0005524	ATP_binding copper_ion_binding
contig_39132	contig_39132	206	3	2	1	1	1	1	0	0	0	0	0	0
contig_9179	contig_9179	489	1	1	1	1	1	1	0	0	0	0	0	0	Medtr7g077430.1	0	8
contig_19029	contig_19029	1050	1	1	1	1	1	1	0	0	0	0	0	0
contig_25627	contig_25627	1041	1	1	1	1	1	1	0	0	0	0	0	0
contig_26737	contig_26737	442	2	1	1	1	1	1	0	0	0	0	0	0	Medtr2g056150.1	0	27
contig_36468	contig_36468	524	1	1	3	1	1	1	0	0	0	0	0	0
contig_96531	contig_96531	899	1	2	2	1	1	1	0	0	0	0	0	0
contig_7757	contig_7757	1010	1	1	2	1	1	1	0	0	0	0	0	0
contig_25944	contig_25944	943	2	1	2	1	1	1	0	0	0	0	0	0
contig_3322	contig_3322	513	2	1	1	1	1	1	0	0	0	0	0	0
contig_25865	contig_25865	415	1	1	1	1	1	1	0	0	0	0	0	0
contig_20853	contig_20853	2098	1	2	1	1	1	1	0	0	0	0	0	0
contig_5780	contig_5780	350	1	3	1	1	1	1	0	0	0	0	0	0
contig_29139	contig_29139	674	1	2	1	1	1	1	0	0	0	0	0	0	Medtr2g041060.1	0	44
contig_30456	contig_30456	410	1	2	1	1	1	1	0	0	0	0	0	0	PGSC0003DMT400077905	0	2				P20825	0	34	POL2_DROME Retrovirus-related Pol polyprotein from transposon 297 OS=Drosophila melanogaster GN=pol PE=4 SV=1
contig_39803	contig_39803	917	1	1	1	1	1	1	0	0	0	0	0	0	Medtr5g090345.1	0	26				Q8LPL5	0	64	FZR3_ARATH Protein FIZZY-RELATED 3 OS=Arabidopsis thaliana GN=FZR3 PE=1 SV=1
contig_38767	contig_38767	1227	1	1	1	1	1	1	0	0	0	0	0	0	Medtr3g111440.1	0	24	AT1G09920.1	0	TRAF-type zinc finger-related					AT1G09920	GO:0006623 GO:0008150 GO:0016192	biological_process protein_targeting_to_vacuole vesicle-mediated_transport	GO:0008270	zinc_ion_binding
contig_97843	contig_97843	974	1	1	1	7	1	1	0	0	0	0	0	0	PGSC0003DMT400042322	0	3
contig_10781	contig_10781	1710	1	1	1	6	1	1	0	0	0	0	0	0	Medtr6g089155.1	0	79
contig_42774	contig_42774	298	1	1	1	3	1	1	0	0	0	0	0	0
contig_12311	contig_12311	382	1	1	1	2	1	1	0	0	0	0	0	0
contig_17245	contig_17245	1440	2	1	1	2	1	1	0	0	0	0	0	0
contig_39885	contig_39885	2515	2	1	1	2	1	1	0	0	0	0	0	0	Medtr1g054575.1	0	21	AT3G23880.1	0	F-box and associated interaction domains-containing protein	Q9LIR8	0	29	FBK67_ARATH F-box/kelch-repeat protein At3g23880 OS=Arabidopsis thaliana GN=At3g23880 PE=2 SV=1	AT3G23880	GO:0008150	biological_process	GO:0003674	molecular_function
contig_6619	contig_6619	741	2	1	1	2	1	1	0	0	0	0	0	0
contig_42019	contig_42019	552	1	1	1	2	1	1	0	0	0	0	0	0
contig_98092	contig_98092	953	2	2	3	2	1	1	0	0	0	0	0	0	Medtr2g029990.1	0	16	AT3G23880.1	0	F-box and associated interaction domains-containing protein	Q9LIR8	0	33	FBK67_ARATH F-box/kelch-repeat protein At3g23880 OS=Arabidopsis thaliana GN=At3g23880 PE=2 SV=1	AT3G23880	GO:0008150	biological_process	GO:0003674	molecular_function
contig_14298	contig_14298	611	1	1	2	2	1	1	0	0	0	0	0	0
contig_8982	contig_8982	375	1	1	2	2	1	1	0	0	0	0	0	0
contig_98335	contig_98335	341	1	1	2	2	1	1	0	0	0	0	0	0	Medtr7g060720.1	0	4
contig_46068	contig_46068	748	1	1	1	2	1	1	0	0	0	0	0	0	Medtr6g033720.1	0	43
contig_22108	contig_22108	681	2	1	1	2	1	1	0	0	0	0	0	0
contig_38600	contig_38600	987	2	1	1	2	1	1	0	0	0	0	0	0	Medtr1g105785.1	0	28	AT2G05642.1	0	Nucleic acid-binding, OB-fold-like protein					AT2G05642	GO:0008150	biological_process	GO:0003674	molecular_function
contig_97294	contig_97294	986	1	1	1	2	1	1	0	0	0	0	0	0
contig_40833	contig_40833	896	1	1	1	2	1	1	0	0	0	0	0	0	Medtr2g084630.2	0	7	AT5G22750.1	0	RAD5 | DNA/RNA helicase protein |	Q9FNI6	0	90	SM3L2_ARATH Putative SWI/SNF-related matrix-associated actin-dependent regulator of chromatin subfamily A member 3-like 2 OS=Arabidopsis thaliana GN=At5g22750 PE=2 SV=1	AT5G22750	GO:0000724 GO:0006261 GO:0009294 GO:0045003	DNA-dependent_DNA_replication DNA_mediated_transformation double-strand_break_repair_via_homologous_recombination double-strand_break_repair_via_synthesis-dependent_strand_annealing	GO:0003676 GO:0003677 GO:0004386 GO:0005524 GO:0008270 GO:0016818	ATP_binding DNA_binding helicase_activity hydrolase_activity,_acting_on_acid_anhydrides,_in_phosphorus-containing_anhydrides nucleic_acid_binding zinc_ion_binding
contig_41151	contig_41151	821	2	1	1	2	1	1	0	0	0	0	0	0
contig_38602	contig_38602	960	2	1	1	2	1	1	0	0	0	0	0	0	Medtr3g046650.1	0	21
contig_31782	contig_31782	440	1	1	2	1	1	1	0	0	0	0	0	0
contig_3131	contig_3131	390	1	1	2	1	1	1	0	0	0	0	0	0
contig_36186	contig_36186	359	1	1	2	1	1	1	0	0	0	0	0	0	Medtr7g075010.1	0	6
contig_49078	contig_49078	557	1	1	1	1	1	1	0	0	0	0	0	0	Medtr3g117085.1	0	79
contig_35672	contig_35672	775	1	1	1	1	1	1	0	0	0	0	0	0	Medtr3g050170.1	0	48
contig_42130	contig_42130	468	1	1	1	1	1	1	0	0	0	0	0	0	Medtr4g008390.1	0	18
contig_29416	contig_29416	915	2	1	1	1	1	1	0	0	0	0	0	0	Medtr6g012870.1	0	14	AT3G01100.2	0	HYP1, ATHYP1 | hypothetical protein 1 |					AT3G01100
contig_28732	contig_28732	666	1	1	1	1	1	1	0	0	0	0	0	0	Medtr6g033720.1	0	83
contig_9969	contig_9969	720	1	1	1	1	1	1	0	0	0	0	0	0	Medtr7g078290.1	0	27
contig_10056	contig_10056	783	1	1	1	1	1	1	0	0	0	0	0	0
contig_16136	contig_16136	1049	1	1	1	1	1	1	0	0	0	0	0	0
contig_42020	contig_42020	621	1	1	1	1	1	1	0	0	0	0	0	0
contig_3309	contig_3309	1113	2	1	1	1	1	1	0	0	0	0	0	0	Medtr5g029650.1	0	9
contig_36175	contig_36175	1188	1	1	2	1	1	1	0	0	0	0	0	0	Medtr8g095210.1	0	6	AT4G29090.1	0	Ribonuclease H-like superfamily protein					AT4G29090	GO:0006278	RNA-dependent_DNA_replication	GO:0003676 GO:0003723 GO:0003964	RNA-directed_DNA_polymerase_activity RNA_binding nucleic_acid_binding
contig_10701	contig_10701	1765	1	2	2	1	1	1	0	0	0	0	0	0	Medtr1g021925.2	0	13				Q5RDW9	0	35	CSTF3_PONAB Cleavage stimulation factor subunit 3 OS=Pongo abelii GN=CSTF3 PE=2 SV=1
contig_9211	contig_9211	865	2	2	2	1	1	1	0	0	0	0	0	0
contig_25672	contig_25672	447	2	1	2	1	1	1	0	0	0	0	0	0
contig_35340	contig_35340	833	1	1	2	1	1	1	0	0	0	0	0	0	Medtr7g077590.1	0	91
contig_36249	contig_36249	378	1	1	2	1	1	1	0	0	0	0	0	0
contig_8419	contig_8419	506	1	1	1	1	1	1	0	0	0	0	0	0
contig_95169	contig_95169	995	1	1	1	1	1	1	0	0	0	0	0	0
contig_15341	contig_15341	489	2	1	1	1	1	1	0	0	0	0	0	0
contig_19349	contig_19349	1567	2	1	1	1	1	1	0	0	0	0	0	0	Medtr8g009680.1	0	43	AT5G17660.1	0	tRNA (guanine-N-7) methyltransferase	Q2JJQ0	0	45	TRMB_SYNJB tRNA (guanine-N(7)-)-methyltransferase OS=Synechococcus sp. (strain JA-2-3B'a(2-13)) GN=trmB PE=3 SV=1	AT5G17660	GO:0006400	tRNA_modification	GO:0008176	tRNA_(guanine-N7-)-methyltransferase_activity
contig_8509	contig_8509	3769	2	1	1	1	1	1	0	0	0	0	0	0	PGSC0003DMT400082127	0	24
contig_1942	contig_1942	2372	1	1	1	1	1	1	0	0	0	0	0	0	Medtr2g092960.1	0	6	AT1G40087.1	0	Plant transposase (Ptta/En/Spm family)					AT1G40087	GO:0008150	biological_process	GO:0003674	molecular_function
contig_34607	contig_34607	1826	1	1	1	1	1	1	0	0	0	0	0	0
contig_41162	contig_41162	957	1	1	1	1	1	1	0	0	0	0	0	0	Medtr4g057725.1	0	18	AT1G13570.1	0	F-box/RNI-like superfamily protein	Q9FZ70	0	52	FDL1_ARATH F-box/FBD/LRR-repeat protein At1g13570 OS=Arabidopsis thaliana GN=At1g13570 PE=2 SV=1	AT1G13570	GO:0008150	biological_process	GO:0003674	molecular_function
contig_4613	contig_4613	1443	1	3	1	1	1	1	0	0	0	0	0	0
contig_21059	contig_21059	1576	1	2	1	1	1	1	0	0	0	0	0	0	Medtr8g040560.1	0	7	AT3G12280.2	0	RBR1 | retinoblastoma-related 1 |	A9UL14	0	90	RBR_MEDSA Retinoblastoma-related protein OS=Medicago sativa GN=RBR PE=2 SV=1	AT3G12280	GO:0000082 GO:0001558 GO:0001708 GO:0006261 GO:0006349 GO:0008356 GO:0009553 GO:0009555 GO:0009567 GO:0009960 GO:0010090 GO:0022619 GO:0032875 GO:0042023 GO:0048366 GO:0051302 GO:0051726 GO:0051783 GO:2000036	DNA-dependent_DNA_replication DNA_endoreduplication G1/S_transition_of_mitotic_cell_cycle asymmetric_cell_division cell_fate_specification double_fertilization_forming_a_zygote_and_endosperm embryo_sac_development endosperm_development generative_cell_differentiation leaf_development pollen_development regulation_of_DNA_endoreduplication regulation_of_cell_cycle regulation_of_cell_division regula…	GO:0003677 GO:0005515 GO:0008134	DNA_binding protein_binding transcription_factor_binding
contig_92189	contig_92189	2837	1	2	1	1	1	1	0	0	0	0	0	0	Medtr8g107170.1	0	46	AT3G48750.1	0	CDKA;1, CDC2AAT, CDK2, CDC2, CDC2A, CDKA1 | cell division control 2 |	P24923	0	79	CDC21_MEDSA Cell division control protein 2 homolog 1 (Fragment) OS=Medicago sativa GN=CDC2A PE=2 SV=1	AT3G48750	GO:0000278 GO:0000910 GO:0006995 GO:0008284 GO:0008356 GO:0009409 GO:0009555 GO:0009793 GO:0010048 GO:0010440 GO:0040020 GO:0042023 GO:0045736 GO:0048229	DNA_endoreduplication asymmetric_cell_division cellular_response_to_nitrogen_starvation cytokinesis embryo_development_ending_in_seed_dormancy gametophyte_development mitotic_cell_cycle negative_regulation_of_cyclin-dependent_protein_serine/threonine_kinase_activity pollen_development positive_regulation_of_cell_proliferation regulation_of_meiosis response_to_cold stomatal_lineage_progression ver…	GO:0004672 GO:0004674 GO:0004693 GO:0005515 GO:0005524 GO:0016301 GO:0016772	ATP_binding cyclin-dependent_protein_serine/threonine_kinase_activity kinase_activity protein_binding protein_kinase_activity protein_serine/threonine_kinase_activity transferase_activity,_transferring_phosphorus-containing_groups
contig_4200	contig_4200	2315	1	2	1	1	1	1	0	0	0	0	0	0	Medtr5g085870.1	0	8
contig_6672	contig_6672	343	1	2	1	1	1	1	0	0	0	0	0	0
contig_12071	contig_12071	505	1	1	1	1	1	1	0	0	0	0	0	0	Medtr6g074855.1	0	8
contig_35321	contig_35321	674	1	1	1	1	1	1	0	0	0	0	0	0	Medtr7g070100.1	0	50
contig_29040	contig_29040	1067	1	1	1	1	1	1	0	0	0	0	0	0	Medtr1g054885.1	0	9
[truncated: 6,574 more rows]
