# Supplementary material for: The Medicago sativa gene index 1.2: a web-accessible gene expression atlas for investigating expression differences between Medicago sativa subspecies
Source: BMC Genomics. 2015 Jul 7;16(1):502. doi: 10.1186/s12864-015-1718-7 (PMC4492073; doi:10.1186/s12864-015-1718-7)
Supplement: Additional file 12: — M. sativa ssp. falcata (F56) specific transcripts. [file 12864_2015_1718_MOESM12_ESM.xlsx]

## Sheet: ORourke_AddFile12_F56_Specific
ContigID	ContigID	ContigLength	B47_ES_AvRPKM	B47_Flower_AvRPKM	B47_Leaf_AvRPKM	B47_Nodule_AvRPKM	B47_PES_AvRPKM	B47_Root_AvRPKM	F56_ES_AvRPKM	F56_Flower_AvRPKM	F56_Leaf_AvRPKM	F56_Nodule_AvRPKM	F56_PES_AvRPKM	F56_Root_AvRPKM	TopAngiospermHit	TopAngiospermHitEvalue	TopAngiospermHitCoverage	Arabidopsis_BLASTX_TopHit	Arabidopsis_BLASTX_E-value	Arabidopsis_Annotation	UniprotID_BLASTX_TopHit	Uniprot_Evalue	Uniprot_%ID	Uniprot_desc	AtID_for_GO	At_BP_GOID	BP_GODescription	At_MF_GOID	MF_GODescription
contig_60394	contig_60394	1158	0	0	0	0	0	0	105	41	19	50	50	158
contig_50960	contig_50960	876	0	0	0	0	0	0	126	91	38	49	100	142
contig_59957	contig_59957	1161	0	0	0	0	0	0	15	34	22	52	19	101
contig_66904	contig_66904	767	0	0	0	0	0	0	149	49	38	67	68	99
contig_58324	contig_58324	1237	0	0	0	0	0	0	90	37	18	70	59	99
contig_70190	contig_70190	324	0	0	0	0	0	0	78	37	29	44	49	97	Medtr6g021805.1	0	6
contig_62590	contig_62590	1261	0	0	0	0	0	0	79	31	42	51	52	96	Medtr8g046010.1	0	11
contig_74038	contig_74038	1219	0	0	0	0	0	0	66	36	29	59	59	81	Medtr7g068350.1	0	25
contig_70567	contig_70567	1225	0	0	0	0	0	0	60	28	28	37	42	73	Medtr5g029875.1	0	18
contig_66277	contig_66277	1363	0	0	0	0	0	0	76	24	9	17	56	71	Medtr3g022210.1	0	28
contig_70566	contig_70566	1111	0	0	0	0	0	0	63	31	25	36	44	70	Medtr8g046010.1	0	11
contig_104581	contig_104581	1906	0	0	0	0	0	0	111	75	43	56	81	65	Glyma.09G033900.1	0	42	AT3G12460.1	0	Polynucleotidyl transferase, ribonuclease H-like superfamily protein					AT3G12460	GO:0006139	nucleobase-containing_compound_metabolic_process	GO:0003676 GO:0008408	3'-5'_exonuclease_activity nucleic_acid_binding
contig_59404	contig_59404	1163	0	0	0	0	0	0	52	47	25	56	39	62	Medtr2g022950.1	0	15	AT1G11650.1	0	ATRBP45B, RBP45B | RNA-binding (RRM/RBD/RNP motifs) family protein |	Q9LEB4	0	36	RBP45_NICPL Polyadenylate-binding protein RBP45 OS=Nicotiana plumbaginifolia GN=RBP45 PE=1 SV=1	AT1G11650	GO:0000398 GO:0010193	mRNA_splicing,_via_spliceosome response_to_ozone	GO:0000166 GO:0003676 GO:0003723 GO:0008143	RNA_binding nucleic_acid_binding nucleotide_binding poly(A)_RNA_binding
contig_58021	contig_58021	3145	0	0	0	0	0	0	14	1	2	4	3	61	Medtr6g033455.1	0	23
contig_88831	contig_88831	1455	0	0	0	0	0	0	47	28	14	24	30	58	Medtr4g057580.1	0	45
contig_58411	contig_58411	1063	0	0	0	0	0	0	27	37	4	17	28	58
contig_63480	contig_63480	1815	0	0	0	0	0	0	23	47	75	20	39	54	AT3G18485.1	0	23	AT3G18485.1	0	ILR2 | iaa-leucine resistant 2 |					AT3G18485	GO:0010038 GO:0010102 GO:0010249 GO:0048364	auxin_conjugate_metabolic_process lateral_root_morphogenesis response_to_metal_ion root_development	GO:0003674	molecular_function
contig_69800	contig_69800	706	0	0	0	0	0	0	56	13	4	28	29	53
contig_59214	contig_59214	675	0	0	0	0	0	0	59	35	32	30	42	51
contig_54865	contig_54865	1300	0	0	0	0	0	0	48	44	26	15	56	50
contig_66655	contig_66655	1316	0	0	0	0	0	0	9	3	1	6	3	49	Medtr6g033455.1	0	25
contig_102690	contig_102690	1210	0	0	0	0	0	0	41	24	15	21	31	45
contig_102076	contig_102076	1700	0	0	0	0	0	0	35	40	24	15	44	43
contig_70577	contig_70577	1544	0	0	0	0	0	0	24	15	10	28	20	42	Medtr4g081655.1	0	7	AT1G11340.1	0	S-locus lectin protein kinase family protein	O64781	0	56	Y1639_ARATH G-type lectin S-receptor-like serine/threonine-protein kinase At1g61390 OS=Arabidopsis thaliana GN=At1g61390 PE=2 SV=1	AT1G11340	GO:0006468 GO:0048544	protein_phosphorylation recognition_of_pollen	GO:0004672 GO:0004674 GO:0004713 GO:0005524 GO:0016301 GO:0016772 GO:0030246	ATP_binding carbohydrate_binding kinase_activity protein_kinase_activity protein_serine/threonine_kinase_activity protein_tyrosine_kinase_activity transferase_activity,_transferring_phosphorus-containing_groups
contig_54631	contig_54631	1527	0	0	0	0	0	0	22	16	8	27	20	41
contig_110088	contig_110088	145	0	0	0	0	0	0	33	56	110	35	43	38
contig_51130	contig_51130	1168	0	0	0	0	0	0	28	30	16	21	30	38	Medtr4g057580.1	0	53
contig_51991	contig_51991	471	0	0	0	0	0	0	39	7	2	16	22	36
contig_74430	contig_74430	1557	0	0	0	0	0	0	33	21	19	33	23	35	Medtr4g059020.1	0	41
contig_60332	contig_60332	610	0	0	0	0	0	0	51	14	4	22	26	35
contig_70297	contig_70297	1254	0	0	0	0	0	0	25	27	14	20	27	34	Medtr8g046010.1	0	15
contig_73324	contig_73324	1411	0	0	0	0	0	0	39	37	17	14	44	33	Medtr4g106410.1	0	13
contig_60013	contig_60013	763	0	0	0	0	0	0	43	20	15	26	26	33
contig_79586	contig_79586	2467	0	0	0	0	0	0	9	1	2	3	3	33	Medtr6g033455.1	0	23
contig_56429	contig_56429	502	0	0	0	0	0	0	6	3	22	14	1	33	Medtr4g086220.1	0	19
contig_52102	contig_52102	1316	0	0	0	0	0	0	29	29	18	12	34	32
contig_111071	contig_111071	1374	0	0	0	0	0	0	28	13	15	26	23	32	Medtr4g059020.1	0	47
contig_62109	contig_62109	10612	0	0	0	0	0	0	6	8	2	7	6	32	Medtr5g454250.1	0	70
contig_67455	contig_67455	605	0	0	0	0	0	0	38	22	20	18	26	31
contig_60401	contig_60401	829	0	0	0	0	0	0	70	34	18	45	67	30
contig_109153	contig_109153	2352	0	0	0	0	0	0	38	35	15	15	39	30	Medtr1g105820.1	0	11	AT4G21400.1	0	CRK28 | cysteine-rich RLK (RECEPTOR-like protein kinase) 28 |	Q8S9L6	0	67	CRK29_ARATH Cysteine-rich receptor-like protein kinase 29 OS=Arabidopsis thaliana GN=CRK29 PE=2 SV=1	AT4G21400	GO:0002679 GO:0006468 GO:0010200	protein_phosphorylation respiratory_burst_involved_in_defense_response response_to_chitin	GO:0004672 GO:0004674 GO:0004713 GO:0005524 GO:0016301 GO:0016772	ATP_binding kinase_activity protein_kinase_activity protein_serine/threonine_kinase_activity protein_tyrosine_kinase_activity transferase_activity,_transferring_phosphorus-containing_groups
contig_65743	contig_65743	1323	0	0	0	0	0	0	20	7	9	24	13	30	Medtr4g059020.1	0	48
contig_62463	contig_62463	826	0	0	0	0	0	0	30	28	16	9	31	30
contig_73166	contig_73166	1311	0	0	0	0	0	0	56	19	28	22	49	28
contig_67298	contig_67298	1302	0	0	0	0	0	0	5	3	9	16	5	28	Medtr5g073860.1	0	28
contig_65744	contig_65744	1593	0	0	0	0	0	0	20	7	9	23	14	28	Medtr4g059020.1	0	48
contig_81395	contig_81395	532	0	0	0	0	0	0	34	28	8	20	45	27
contig_51094	contig_51094	2063	0	0	0	0	0	0	32	36	21	16	32	27	PGSC0003DMT400051809	0	24	AT3G25230.1	0	ROF1, ATFKBP62, FKBP62 | rotamase FKBP 1 |	Q38931	0	45	FKB62_ARATH Peptidyl-prolyl cis-trans isomerase FKBP62 OS=Arabidopsis thaliana GN=FKBP62 PE=1 SV=2	AT3G25230	GO:0000413 GO:0006457 GO:0006499 GO:0006970 GO:0009408 GO:0009611 GO:0009644 GO:0009845 GO:0018208 GO:0034976 GO:0042542 GO:0046686 GO:0070370	N-terminal_protein_myristoylation cellular_heat_acclimation peptidyl-proline_modification protein_folding protein_peptidyl-prolyl_isomerization response_to_cadmium_ion response_to_endoplasmic_reticulum_stress response_to_heat response_to_high_light_intensity response_to_hydrogen_peroxide response_to_osmotic_stress response_to_wounding seed_germination	GO:0003755 GO:0005515 GO:0005516 GO:0005528 GO:0032266 GO:0080025	FK506_binding calmodulin_binding peptidyl-prolyl_cis-trans_isomerase_activity phosphatidylinositol-3,5-bisphosphate_binding phosphatidylinositol-3-phosphate_binding protein_binding
contig_101599	contig_101599	400	0	0	0	0	0	0	28	9	6	10	14	27
contig_56219	contig_56219	1372	0	0	0	0	0	0	1	3	1	9	1	27
contig_79649	contig_79649	155	0	0	0	0	0	0	23	49	60	20	32	27	PGSC0003DMT400089149	0	11	AT4G05050.4	0	UBQ11 | ubiquitin 11 |	P0CH32	0	100	UBQ4_ARATH Polyubiquitin 4 OS=Arabidopsis thaliana GN=UBQ4 PE=1 SV=1	AT4G05050	GO:0006464 GO:0006511	cellular_protein_modification_process ubiquitin-dependent_protein_catabolic_process
contig_57247	contig_57247	1647	0	0	0	0	0	0	32	35	20	15	32	26	PGSC0003DMT400051809	0	24	AT5G48570.1	0	ROF2, ATFKBP65, FKBP65 | FKBP-type peptidyl-prolyl cis-trans isomerase family protein |	Q9FJL3	0	50	FKB65_ARATH Peptidyl-prolyl cis-trans isomerase FKBP65 OS=Arabidopsis thaliana GN=FKBP65 PE=1 SV=1	AT5G48570	GO:0000413 GO:0006457 GO:0006499 GO:0009408 GO:0009644 GO:0018208 GO:0034976 GO:0042542 GO:0070370	N-terminal_protein_myristoylation cellular_heat_acclimation peptidyl-proline_modification protein_folding protein_peptidyl-prolyl_isomerization response_to_endoplasmic_reticulum_stress response_to_heat response_to_high_light_intensity response_to_hydrogen_peroxide	GO:0003755 GO:0005515 GO:0005516 GO:0005528	FK506_binding calmodulin_binding peptidyl-prolyl_cis-trans_isomerase_activity protein_binding
contig_73263	contig_73263	1037	0	0	0	0	0	0	27	26	16	8	29	26
contig_77837	contig_77837	1324	0	0	0	0	0	0	29	18	22	29	22	26	Medtr4g059020.1	0	48	AT1G11280.2	0	S-locus lectin protein kinase family protein	Q9SXB3	0	64	Y1112_ARATH G-type lectin S-receptor-like serine/threonine-protein kinase At1g11280 OS=Arabidopsis thaliana GN=At1g11280 PE=2 SV=1	AT1G11280	GO:0006468 GO:0048544	protein_phosphorylation recognition_of_pollen	GO:0004672 GO:0004674 GO:0004713 GO:0005524 GO:0016301 GO:0016772 GO:0030246	ATP_binding carbohydrate_binding kinase_activity protein_kinase_activity protein_serine/threonine_kinase_activity protein_tyrosine_kinase_activity transferase_activity,_transferring_phosphorus-containing_groups
contig_84503	contig_84503	324	0	0	0	0	0	0	15	14	9	12	21	26	Medtr2g026240.1	0	15
contig_87239	contig_87239	1248	0	0	0	0	0	0	23	14	9	12	17	26	Medtr5g029875.1	0	18
contig_63017	contig_63017	922	0	0	0	0	0	0	36	11	5	27	20	26	Medtr7g114640.1	0	99	AT5G28060.1	0	Ribosomal protein S24e family protein	Q9SS17	0	80	RS241_ARATH 40S ribosomal protein S24-1 OS=Arabidopsis thaliana GN=RPS24A PE=2 SV=1	AT5G28060	GO:0000462 GO:0006412 GO:0006414 GO:0042254	maturation_of_SSU-rRNA_from_tricistronic_rRNA_transcript_(SSU-rRNA,_5.8S_rRNA,_LSU-rRNA) ribosome_biogenesis translation translational_elongation	GO:0000166 GO:0003735	nucleotide_binding structural_constituent_of_ribosome
contig_88142	contig_88142	145	0	0	0	0	0	0	18	33	18	7	19	26
contig_64353	contig_64353	809	0	0	0	0	0	0	8	10	5	9	10	25
contig_62983	contig_62983	884	0	0	0	0	0	0	25	23	25	32	28	24
contig_55757	contig_55757	849	0	0	0	0	0	0	19	16	10	17	16	22
contig_54630	contig_54630	1253	0	0	0	0	0	0	19	10	7	15	18	22	Medtr4g059020.1	0	29
contig_51260	contig_51260	984	0	0	0	0	0	0	29	14	11	17	17	22				AT1G05730.1	0	Eukaryotic protein of unknown function (DUF842)					AT1G05730	GO:0008150	biological_process	GO:0003674	molecular_function
contig_102749	contig_102749	8075	0	0	0	0	0	0	3	10	1	10	7	22	Medtr5g454250.1	0	70
contig_60466	contig_60466	1046	0	0	0	0	0	0	37	16	18	22	37	22	Medtr1g068950.1	0	54	AT5G59890.1	0	ADF4, ATADF4 | actin depolymerizing factor 4 |	Q9ZSK3	0	76	ADF4_ARATH Actin-depolymerizing factor 4 OS=Arabidopsis thaliana GN=ADF4 PE=2 SV=2	AT5G59890	GO:0009870 GO:0042742	defense_response_signaling_pathway,_resistance_gene-dependent defense_response_to_bacterium	GO:0003779	actin_binding
contig_62611	contig_62611	282	0	0	0	0	0	0	14	10	8	15	16	21	Glyma.16G108800.1	0	12
contig_63355	contig_63355	1292	0	0	0	0	0	0	36	9	6	16	27	21
contig_62089	contig_62089	1526	0	0	0	0	0	0	13	14	8	9	18	21
contig_87234	contig_87234	1088	0	0	0	0	0	0	19	11	6	11	14	21
contig_77102	contig_77102	133	0	0	0	0	0	0	4	3	1	1	3	21	Medtr4g022570.1	0	9
contig_65883	contig_65883	1714	0	0	0	0	0	0	2	3	3	3	2	21	Medtr6g033455.1	0	29
contig_96091	contig_96091	1632	0	0	0	0	0	0	18	19	16	17	19	20	Medtr4g078690.1	0	28
contig_101905	contig_101905	4040	0	0	0	0	0	0	6	8	2	13	11	20	Medtr3g465440.1	0	26	AT3G28960.1	0	Transmembrane amino acid transporter family protein					AT3G28960	GO:0006865	amino_acid_transport	GO:0015171	amino_acid_transmembrane_transporter_activity
contig_76396	contig_76396	543	0	0	0	0	0	0	3	4	2	12	2	20	Medtr2g089985.1	0	44	AT4G10270.1	0	Wound-responsive family protein					AT4G10270	GO:0009611	response_to_wounding	GO:0003674	molecular_function
contig_90324	contig_90324	380	0	0	0	0	0	0	29	15	6	15	17	20
contig_99684	contig_99684	732	0	0	0	0	0	0	24	15	5	12	15	20
contig_65290	contig_65290	2248	0	0	0	0	0	0	6	3	2	8	5	20
contig_80491	contig_80491	1653	0	0	0	0	0	0	2	12	1	8	5	20	Medtr5g454250.1	0	70
contig_89825	contig_89825	210	0	0	0	0	0	0	1	2	2	2	1	20	Medtr4g091090.1	0	20
contig_67030	contig_67030	1607	0	0	0	0	0	0	30	8	9	15	36	20
contig_51093	contig_51093	1836	0	0	0	0	0	0	25	26	14	12	24	20	Medtr8g011100.1	0	34				Q38931	0	44	FKB62_ARATH Peptidyl-prolyl cis-trans isomerase FKBP62 OS=Arabidopsis thaliana GN=FKBP62 PE=1 SV=2
contig_71542	contig_71542	419	0	0	0	0	0	0	8	7	5	13	8	20
contig_89012	contig_89012	3637	0	0	0	0	0	0	4	6	1	8	5	20	Medtr6g033460.1	0	6
contig_87238	contig_87238	1335	0	0	0	0	0	0	27	14	11	12	20	19	Medtr8g046010.1	0	7
contig_82693	contig_82693	192	0	0	0	0	0	0	7	4	14	8	7	19
contig_66320	contig_66320	1907	0	0	0	0	0	0	12	17	5	10	18	19	Medtr2g026240.1	0	22
contig_70168	contig_70168	927	0	0	0	0	0	0	8	5	4	10	7	19
contig_70167	contig_70167	1203	0	0	0	0	0	0	7	4	4	11	7	18
contig_66375	contig_66375	1255	0	0	0	0	0	0	6	3	3	5	4	18	Medtr1g023260.3	0	24	AT1G75540.1	0	STH2 | salt tolerance homolog2 |	Q9LQZ7	0	41	STHX_ARATH Probable salt tolerance-like protein At1g75540 OS=Arabidopsis thaliana GN=At1g75540 PE=1 SV=1	AT1G75540	GO:0006355 GO:0009641	regulation_of_transcription,_DNA-dependent shade_avoidance	GO:0003700 GO:0005515 GO:0008270	protein_binding sequence-specific_DNA_binding_transcription_factor_activity zinc_ion_binding
contig_78329	contig_78329	1190	0	0	0	0	0	0	10	17	3	8	16	18	Medtr1g086153.1	0	22
contig_56830	contig_56830	1217	0	0	0	0	0	0	15	9	6	13	15	18	Medtr4g059020.1	0	25
contig_77800	contig_77800	1206	0	0	0	0	0	0	16	23	13	11	23	17	Medtr1g086520.1	0	15
contig_105626	contig_105626	7983	0	0	0	0	0	0	2	10	2	7	6	17	Medtr5g454250.1	0	70
contig_70762	contig_70762	367	0	0	0	0	0	0	188	47	13	3	80	17
contig_69947	contig_69947	648	0	0	0	0	0	0	22	21	9	6	24	17
contig_86982	contig_86982	1310	0	0	0	0	0	0	21	10	8	8	23	17	Medtr2g026240.1	0	24
contig_87236	contig_87236	1332	0	0	0	0	0	0	16	9	5	10	13	17
contig_70169	contig_70169	2376	0	0	0	0	0	0	5	12	6	9	12	17	Medtr3g465440.1	0	26	AT3G28960.1	0	Transmembrane amino acid transporter family protein					AT3G28960	GO:0006865	amino_acid_transport	GO:0015171	amino_acid_transmembrane_transporter_activity
contig_73474	contig_73474	342	0	0	0	0	0	0	14	10	5	6	9	17	Medtr2g083950.1	0	15
contig_78759	contig_78759	2066	0	0	0	0	0	0	3	1	2	2	6	17	Glyma.16G159300.1	0	10	AT4G23160.1	0	CRK8 | cysteine-rich RLK (RECEPTOR-like protein kinase) 8 |	P04146	0	37	COPIA_DROME Copia protein OS=Drosophila melanogaster GN=GIP PE=1 SV=3	AT4G23160	GO:0006468	protein_phosphorylation	GO:0004672 GO:0004674 GO:0004713 GO:0005524 GO:0016301 GO:0016772	ATP_binding kinase_activity protein_kinase_activity protein_serine/threonine_kinase_activity protein_tyrosine_kinase_activity transferase_activity,_transferring_phosphorus-containing_groups
contig_111094	contig_111094	8340	0	0	0	0	0	0	2	8	1	8	5	17	Medtr5g454250.1	0	70
contig_57075	contig_57075	1982	0	0	0	0	0	0	4	6	4	4	5	17	Medtr8g042200.1	0	40
contig_60400	contig_60400	1099	0	0	0	0	0	0	38	19	9	23	36	16
contig_51906	contig_51906	1233	0	0	0	0	0	0	22	13	10	11	17	16	Medtr8g046010.1	0	12
contig_59655	contig_59655	3172	0	0	0	0	0	0	10	14	3	6	13	16	Medtr7g095190.1	0	84	AT1G03110.1	0	TRM82, AtTRM82 | Transducin/WD40 repeat-like superfamily protein |	A4IGH4	0	38	WDR4_DANRE tRNA (guanine-N(7)-)-methyltransferase subunit WDR4 OS=Danio rerio GN=wdr4 PE=2 SV=2	AT1G03110	GO:0001510 GO:0006400 GO:0008618	7-methylguanosine_metabolic_process RNA_methylation tRNA_modification	GO:0000166	nucleotide_binding
contig_99256	contig_99256	1876	0	0	0	0	0	0	15	24	13	18	23	16	Medtr1g012380.1	0	20	AT4G21065.2	0	Tetratricopeptide repeat (TPR)-like superfamily protein	Q9SMZ2	0	61	PP347_ARATH Pentatricopeptide repeat-containing protein At4g33170 OS=Arabidopsis thaliana GN=PCMP-H53 PE=3 SV=1	AT4G21065	GO:0008150	biological_process	GO:0003674	molecular_function
contig_73675	contig_73675	2797	0	0	0	0	0	0	18	20	12	9	17	16	Medtr1g069140.1	0	50	AT3G25230.1	0	ROF1, ATFKBP62, FKBP62 | rotamase FKBP 1 |	Q38931	0	45	FKB62_ARATH Peptidyl-prolyl cis-trans isomerase FKBP62 OS=Arabidopsis thaliana GN=FKBP62 PE=1 SV=2	AT3G25230	GO:0000413 GO:0006457 GO:0006499 GO:0006970 GO:0009408 GO:0009611 GO:0009644 GO:0009845 GO:0018208 GO:0034976 GO:0042542 GO:0046686 GO:0070370	N-terminal_protein_myristoylation cellular_heat_acclimation peptidyl-proline_modification protein_folding protein_peptidyl-prolyl_isomerization response_to_cadmium_ion response_to_endoplasmic_reticulum_stress response_to_heat response_to_high_light_intensity response_to_hydrogen_peroxide response_to_osmotic_stress response_to_wounding seed_germination	GO:0003755 GO:0005515 GO:0005516 GO:0005528 GO:0032266 GO:0080025	FK506_binding calmodulin_binding peptidyl-prolyl_cis-trans_isomerase_activity phosphatidylinositol-3,5-bisphosphate_binding phosphatidylinositol-3-phosphate_binding protein_binding
contig_102910	contig_102910	603	0	0	0	0	0	0	13	9	7	12	11	15	Glyma.16G108800.1	0	9
contig_74428	contig_74428	124	0	0	0	0	0	0	9	6	5	10	7	15
contig_74690	contig_74690	939	0	0	0	0	0	0	6	7	3	11	5	15
contig_62697	contig_62697	608	0	0	0	0	0	0	21	9	7	7	27	15
contig_62982	contig_62982	337	0	0	0	0	0	0	16	12	17	18	18	15
contig_66559	contig_66559	1487	0	0	0	0	0	0	10	12	6	7	14	15
contig_55225	contig_55225	1483	0	0	0	0	0	0	14	15	7	9	12	15	Medtr5g033150.1	0	31
contig_53669	contig_53669	1207	0	0	0	0	0	0	18	26	10	32	28	15
contig_51341	contig_51341	3289	0	0	0	0	0	0	9	13	4	7	12	15	Medtr2g026240.1	0	25				A4IGH4	0	38	WDR4_DANRE tRNA (guanine-N(7)-)-methyltransferase subunit WDR4 OS=Danio rerio GN=wdr4 PE=2 SV=2
contig_71154	contig_71154	1156	0	0	0	0	0	0	4	6	3	10	5	15
contig_59612	contig_59612	1312	0	0	0	0	0	0	12	16	11	14	21	14
contig_53956	contig_53956	1941	0	0	0	0	0	0	20	17	9	4	20	14
contig_81666	contig_81666	2274	0	0	0	0	0	0	4	3	1	7	3	14
contig_51086	contig_51086	845	0	0	0	0	0	0	32	10	6	11	19	14
contig_61834	contig_61834	1129	0	0	0	0	0	0	4	5	3	10	7	14
contig_63574	contig_63574	1188	0	0	0	0	0	0	19	10	5	10	19	13	Medtr5g039050.1	0	11
contig_86983	contig_86983	1434	0	0	0	0	0	0	10	16	10	13	17	13	Medtr2g026240.1	0	24
contig_106481	contig_106481	2022	0	0	0	0	0	0	15	17	10	7	15	13	Medtr8g011100.1	0	29	AT5G48570.1	0	ROF2, ATFKBP65, FKBP65 | FKBP-type peptidyl-prolyl cis-trans isomerase family protein |	Q9FJL3	0	49	FKB65_ARATH Peptidyl-prolyl cis-trans isomerase FKBP65 OS=Arabidopsis thaliana GN=FKBP65 PE=1 SV=1	AT5G48570	GO:0000413 GO:0006457 GO:0006499 GO:0009408 GO:0009644 GO:0018208 GO:0034976 GO:0042542 GO:0070370	N-terminal_protein_myristoylation cellular_heat_acclimation peptidyl-proline_modification protein_folding protein_peptidyl-prolyl_isomerization response_to_endoplasmic_reticulum_stress response_to_heat response_to_high_light_intensity response_to_hydrogen_peroxide	GO:0003755 GO:0005515 GO:0005516 GO:0005528	FK506_binding calmodulin_binding peptidyl-prolyl_cis-trans_isomerase_activity protein_binding
contig_62088	contig_62088	1145	0	0	0	0	0	0	10	15	7	9	14	13	Medtr2g026240.1	0	29
contig_100137	contig_100137	1393	0	0	0	0	0	0	10	15	6	10	9	13	Medtr0340s0030.1	0	46	AT1G79330.1	0	AMC6, ATMCP2B, ATMC5, MC5 | metacaspase 5 |	O64518	0	33	MCA5_ARATH Metacaspase-5 OS=Arabidopsis thaliana GN=AMC5 PE=1 SV=1	AT1G79330	GO:0006508 GO:0043068	positive_regulation_of_programmed_cell_death proteolysis	GO:0004197	cysteine-type_endopeptidase_activity
contig_102698	contig_102698	5745	0	0	0	0	0	0	3	1	2	4	6	13	Eucgr.G02034.1	0	35	AT4G23160.1	0	CRK8 | cysteine-rich RLK (RECEPTOR-like protein kinase) 8 |	P10978	0	40	POLX_TOBAC Retrovirus-related Pol polyprotein from transposon TNT 1-94 OS=Nicotiana tabacum PE=2 SV=1	AT4G23160	GO:0006468	protein_phosphorylation	GO:0004672 GO:0004674 GO:0004713 GO:0005524 GO:0016301 GO:0016772	ATP_binding kinase_activity protein_kinase_activity protein_serine/threonine_kinase_activity protein_tyrosine_kinase_activity transferase_activity,_transferring_phosphorus-containing_groups
contig_102432	contig_102432	292	0	0	0	0	0	0	23	4	2	2	21	13
contig_83999	contig_83999	823	0	0	0	0	0	0	13	12	13	17	16	13
contig_61045	contig_61045	1187	0	0	0	0	0	0	13	4	4	10	13	13
contig_54605	contig_54605	1794	0	0	0	0	0	0	12	14	9	9	12	13
contig_68003	contig_68003	907	0	0	0	0	0	0	12	5	2	7	9	13
contig_51682	contig_51682	1019	0	0	0	0	0	0	28	5	3	10	17	13
contig_81667	contig_81667	2287	0	0	0	0	0	0	4	4	2	9	5	13
contig_54848	contig_54848	1823	0	0	0	0	0	0	6	11	6	13	4	13
contig_58116	contig_58116	1901	0	0	0	0	0	0	9	15	21	5	13	12							Q64FP0	0	30	RDRP_WCCVB RNA-directed RNA polymerase OS=White clover cryptic virus 1 (isolate Boccardo/2004) PE=4 SV=1
contig_99997	contig_99997	2429	0	0	0	0	0	0	4	8	5	9	11	12	Medtr3g465440.1	0	26	AT3G28960.1	0	Transmembrane amino acid transporter family protein					AT3G28960	GO:0006865	amino_acid_transport	GO:0015171	amino_acid_transmembrane_transporter_activity
contig_103022	contig_103022	1141	0	0	0	0	0	0	8	8	5	6	11	12
contig_74691	contig_74691	1863	0	0	0	0	0	0	4	7	4	8	5	12
contig_108930	contig_108930	655	0	0	0	0	0	0	15	11	3	35	15	12	Medtr1g086520.1	0	15
contig_84175	contig_84175	987	0	0	0	0	0	0	16	16	8	7	15	12	Medtr8g010620.2	0	22	AT5G48570.1	0	ROF2, ATFKBP65, FKBP65 | FKBP-type peptidyl-prolyl cis-trans isomerase family protein |	Q9FJL3	0	50	FKB65_ARATH Peptidyl-prolyl cis-trans isomerase FKBP65 OS=Arabidopsis thaliana GN=FKBP65 PE=1 SV=1	AT5G48570	GO:0000413 GO:0006457 GO:0006499 GO:0009408 GO:0009644 GO:0018208 GO:0034976 GO:0042542 GO:0070370	N-terminal_protein_myristoylation cellular_heat_acclimation peptidyl-proline_modification protein_folding protein_peptidyl-prolyl_isomerization response_to_endoplasmic_reticulum_stress response_to_heat response_to_high_light_intensity response_to_hydrogen_peroxide	GO:0003755 GO:0005515 GO:0005516 GO:0005528	FK506_binding calmodulin_binding peptidyl-prolyl_cis-trans_isomerase_activity protein_binding
contig_51012	contig_51012	2214	0	0	0	0	0	0	17	9	7	7	13	11	Medtr1g010260.1	0	16	AT1G21270.1	0	WAK2 | wall-associated kinase 2 |	Q9LMP1	0	38	WAK2_ARATH Wall-associated receptor kinase 2 OS=Arabidopsis thaliana GN=WAK2 PE=1 SV=1	AT1G21270	GO:0006468 GO:0009311 GO:0009751 GO:0009793 GO:0009826 GO:0009992 GO:0010027 GO:0010228 GO:0016226 GO:0019761 GO:0048481	cellular_water_homeostasis embryo_development_ending_in_seed_dormancy glucosinolate_biosynthetic_process iron-sulfur_cluster_assembly oligosaccharide_metabolic_process ovule_development protein_phosphorylation response_to_salicylic_acid_stimulus thylakoid_membrane_organization unidimensional_cell_growth vegetative_to_reproductive_phase_transition_of_meristem	GO:0004672 GO:0004674 GO:0005509 GO:0005524 GO:0016772	ATP_binding calcium_ion_binding protein_kinase_activity protein_serine/threonine_kinase_activity transferase_activity,_transferring_phosphorus-containing_groups
contig_59419	contig_59419	1615	0	0	0	0	0	0	8	3	4	8	5	11							O64781	0	56	Y1639_ARATH G-type lectin S-receptor-like serine/threonine-protein kinase At1g61390 OS=Arabidopsis thaliana GN=At1g61390 PE=2 SV=1
contig_101351	contig_101351	1586	0	0	0	0	0	0	3	7	5	9	5	11
contig_70070	contig_70070	923	0	0	0	0	0	0	26	14	7	16	24	11
contig_102167	contig_102167	324	0	0	0	0	0	0	13	9	8	9	17	11
contig_53109	contig_53109	238	0	0	0	0	0	0	17	9	6	8	10	11	Medtr5g098940.1	0	13
contig_79690	contig_79690	142	0	0	0	0	0	0	8	15	15	10	10	11
contig_63975	contig_63975	1701	0	0	0	0	0	0	5	8	4	2	8	11	Glyma.13G336300.1	0	36	AT1G07570.1	0	APK1A, APK1 | Protein kinase superfamily protein |	Q06548	0	61	APK1A_ARATH Protein kinase APK1A, chloroplastic OS=Arabidopsis thaliana GN=APK1A PE=2 SV=1	AT1G07570	GO:0006468 GO:0006499	N-terminal_protein_myristoylation protein_phosphorylation	GO:0004672 GO:0004674 GO:0004713 GO:0005524 GO:0016301 GO:0016772	ATP_binding kinase_activity protein_kinase_activity protein_serine/threonine_kinase_activity protein_tyrosine_kinase_activity transferase_activity,_transferring_phosphorus-containing_groups
contig_104673	contig_104673	159	0	0	0	0	0	0	16	9	9	9	8	11
contig_103225	contig_103225	2063	0	0	0	0	0	0	5	5	10	5	5	11	Medtr3g463910.1	0	53
contig_87747	contig_87747	2245	0	0	0	0	0	0	17	12	12	5	14	11	Medtr3g463910.1	0	41
contig_51681	contig_51681	748	0	0	0	0	0	0	22	4	3	9	14	11
contig_106589	contig_106589	1358	0	0	0	0	0	0	6	10	7	6	8	10	Medtr0777s0010.1	0	59	AT3G14250.1	0	RING/U-box superfamily protein	Q4KLT0	0	27	RN217_XENLA Probable E3 ubiquitin-protein ligase RNF217 OS=Xenopus laevis GN=rnf217 PE=2 SV=1	AT3G14250			GO:0008270	zinc_ion_binding
contig_63392	contig_63392	3122	0	0	0	0	0	0	4	3	4	4	5	10	Medtr1g110860.1	0	73
contig_65334	contig_65334	2487	0	0	0	0	0	0	2	1	1	1	3	10	Glyma.16G159300.1	0	11	AT4G23160.1	0	CRK8 | cysteine-rich RLK (RECEPTOR-like protein kinase) 8 |	P10978	0	40	POLX_TOBAC Retrovirus-related Pol polyprotein from transposon TNT 1-94 OS=Nicotiana tabacum PE=2 SV=1	AT4G23160	GO:0006468	protein_phosphorylation	GO:0004672 GO:0004674 GO:0004713 GO:0005524 GO:0016301 GO:0016772	ATP_binding kinase_activity protein_kinase_activity protein_serine/threonine_kinase_activity protein_tyrosine_kinase_activity transferase_activity,_transferring_phosphorus-containing_groups
contig_89422	contig_89422	582	0	0	0	0	0	0	1	1	1	1	1	10	Medtr2g040260.1	0	5	AT3G12580.1	0	HSP70, ATHSP70 | heat shock protein 70 |	Q9LHA8	0	67	MD37C_ARATH Probable mediator of RNA polymerase II transcription subunit 37c OS=Arabidopsis thaliana GN=MED37C PE=1 SV=1	AT3G12580	GO:0006457 GO:0009266 GO:0009408 GO:0009615 GO:0009617 GO:0009644 GO:0016567 GO:0034976 GO:0042542 GO:0046686	protein_folding protein_ubiquitination response_to_bacterium response_to_cadmium_ion response_to_endoplasmic_reticulum_stress response_to_heat response_to_high_light_intensity response_to_hydrogen_peroxide response_to_temperature_stimulus response_to_virus	GO:0005524 GO:0031625	ATP_binding ubiquitin_protein_ligase_binding
contig_86981	contig_86981	1300	0	0	0	0	0	0	10	11	6	6	16	10
contig_110736	contig_110736	159	0	0	0	0	0	0	8	4	3	5	7	10
contig_90389	contig_90389	370	0	0	0	0	0	0	2	2	1	5	1	10
contig_103227	contig_103227	797	0	0	0	0	0	0	14	6	1	15	10	10
contig_83491	contig_83491	669	0	0	0	0	0	0	12	15	6	22	18	9
contig_63862	contig_63862	1521	0	0	0	0	0	0	6	8	3	2	17	9	Medtr5g096650.1	0	61
contig_74376	contig_74376	1031	0	0	0	0	0	0	21	13	11	12	15	9
contig_64472	contig_64472	1475	0	0	0	0	0	0	13	3	4	2	10	9	mrna26165.1-v1.0-hybrid	0	11
contig_61094	contig_61094	943	0	0	0	0	0	0	10	9	8	8	9	9
contig_52057	contig_52057	1163	0	0	0	0	0	0	10	8	5	7	7	9
contig_60275	contig_60275	3289	0	0	0	0	0	0	3	5	1	6	7	9	Medtr3g465440.1	0	26	AT3G28960.1	0	Transmembrane amino acid transporter family protein					AT3G28960	GO:0006865	amino_acid_transport	GO:0015171	amino_acid_transmembrane_transporter_activity
contig_69226	contig_69226	300	0	0	0	0	0	0	4	13	14	5	5	9	Medtr4g032585.1	0	22
contig_53206	contig_53206	653	0	0	0	0	0	0	4	3	2	3	4	9	Medtr6g022200.1	0	29
contig_102585	contig_102585	2781	0	0	0	0	0	0	3	2	3	3	4	9	Medtr3g093360.1	0	94
contig_61175	contig_61175	958	0	0	0	0	0	0	11	1	27	4	10	9	Medtr3g058300.1	0	80	AT2G16050.1	0	Cysteine/Histidine-rich C1 domain family protein					AT2G16050	GO:0008150	biological_process	GO:0003674	molecular_function
contig_61258	contig_61258	2026	0	0	0	0	0	0	7	7	5	10	6	9	Medtr5g034120.1	0	5	AT1G60490.1	0	ATVPS34, VPS34, PI3K | vacuolar protein sorting 34 |	P42348	0	58	PI3K2_SOYBN Phosphatidylinositol 3-kinase, nodule isoform OS=Glycine max PE=2 SV=1	AT1G60490	GO:0006487 GO:0006499 GO:0006897 GO:0009651 GO:0010228 GO:0016926 GO:0032957 GO:0046854 GO:0046855 GO:0048015 GO:0050665 GO:0055046 GO:0072593	N-terminal_protein_myristoylation endocytosis hydrogen_peroxide_biosynthetic_process inositol_phosphate_dephosphorylation inositol_trisphosphate_metabolic_process microgametogenesis phosphatidylinositol-mediated_signaling phosphatidylinositol_phosphorylation protein_N-linked_glycosylation protein_desumoylation reactive_oxygen_species_metabolic_process response_to_salt_stress vegetative_to_reprodu…	GO:0016303 GO:0016772 GO:0016773 GO:0035004	1-phosphatidylinositol-3-kinase_activity phosphatidylinositol_3-kinase_activity phosphotransferase_activity,_alcohol_group_as_acceptor transferase_activity,_transferring_phosphorus-containing_groups
contig_77599	contig_77599	3460	0	0	0	0	0	0	5	16	8	3	4	9	Glyma.16G175800.1	0	4
contig_54189	contig_54189	1543	0	0	0	0	0	0	5	7	3	2	14	9	Medtr5g096650.1	0	61
contig_80118	contig_80118	235	0	0	0	0	0	0	15	7	8	7	12	9
contig_62610	contig_62610	245	0	0	0	0	0	0	9	6	5	8	9	9
contig_63183	contig_63183	1552	0	0	0	0	0	0	8	10	5	6	8	9	Medtr6g086765.1	0	22
contig_85893	contig_85893	453	0	0	0	0	0	0	7	7	5	5	7	9	Medtr6g034915.1	0	28
contig_58963	contig_58963	225	0	0	0	0	0	0	6	25	17	5	6	9	Medtr8g046010.1	0	10
contig_66609	contig_66609	178	0	0	0	0	0	0	8	7	3	5	5	9
contig_79250	contig_79250	358	0	0	0	0	0	0	2	4	23	3	4	9	Medtr1g066390.1	0	9	AT3G52590.1	0	UBQ1, EMB2167, ERD16, HAP4 | ubiquitin extension protein 1 |	P59272	0	100	RS27A_DAUCA Ubiquitin-40S ribosomal protein S27a (Fragment) OS=Daucus carota PE=2 SV=2	AT3G52590	GO:0006412 GO:0009793 GO:0016567	embryo_development_ending_in_seed_dormancy protein_ubiquitination translation	GO:0003735	structural_constituent_of_ribosome
contig_63659	contig_63659	1379	0	0	0	0	0	0	22	6	1	3	33	8	Medtr7g063920.1	0	47	AT3G09140.2	0	Protein of unknown function (DUF674)					AT3G09140	GO:0008150	biological_process	GO:0003674	molecular_function
contig_63990	contig_63990	455	0	0	0	0	0	0	21	24	23	4	26	8
contig_51670	contig_51670	843	0	0	0	0	0	0	4	2	1	1	10	8	Medtr0007s0140.1	0	13
contig_73720	contig_73720	206	0	0	0	0	0	0	7	12	7	5	9	8	Medtr4g065570.1	0	16
contig_64046	contig_64046	2143	0	0	0	0	0	0	6	3	3	2	8	8	Medtr2g438650.1	0	47	AT2G01050.1	0	zinc ion binding;nucleic acid binding					AT2G01050	GO:0008150	biological_process	GO:0003676 GO:0008270	nucleic_acid_binding zinc_ion_binding
contig_53188	contig_53188	1492	0	0	0	0	0	0	8	4	3	5	7	8
contig_62090	contig_62090	715	0	0	0	0	0	0	5	5	2	3	6	8	Medtr3g117730.1	0	4
contig_61616	contig_61616	697	0	0	0	0	0	0	2	3	4	4	3	8
contig_64211	contig_64211	1874	0	0	0	0	0	0	3	2	2	1	3	8	Medtr1g042350.1	0	69
contig_87945	contig_87945	703	0	0	0	0	0	0	15	3	2	6	11	8
contig_99560	contig_99560	1443	0	0	0	0	0	0	4	6	3	2	11	8	Medtr2g027180.1	0	24
contig_111452	contig_111452	209	0	0	0	0	0	0	7	1	1	1	11	8	Medtr6g077630.1	0	23
contig_55240	contig_55240	676	0	0	0	0	0	0	12	11	10	8	10	8	Medtr4g007820.1	0	7
contig_64327	contig_64327	1699	0	0	0	0	0	0	6	7	7	5	7	8
contig_51610	contig_51610	1494	0	0	0	0	0	0	9	6	4	7	6	8	Medtr7g025610.1	0	15	AT1G16830.1	0	Pentatricopeptide repeat (PPR) superfamily protein	Q3EDA9	0	30	PPR46_ARATH Putative pentatricopeptide repeat-containing protein At1g16830 OS=Arabidopsis thaliana GN=At1g16830 PE=3 SV=2	AT1G16830	GO:0008150	biological_process	GO:0003674	molecular_function
contig_60953	contig_60953	712	0	0	0	0	0	0	4	3	3	4	5	8	Medtr1g110860.1	0	70
contig_71479	contig_71479	521	0	0	0	0	0	0	8	3	2	4	4	8	Medtr2g014370.7	0	40	AT1G28395.3	0	unknown protein; FUNCTIONS IN: molecular_function unknown; INVOLVED IN: biological_process unknown; LOCATED I					AT1G28395	GO:0006164 GO:0008150	biological_process purine_nucleotide_biosynthetic_process	GO:0003674	molecular_function
contig_76783	contig_76783	275	0	0	0	0	0	0	7	3	2	2	4	8	Medtr7g067470.1	0	6
contig_109687	contig_109687	3465	0	0	0	0	0	0	1	1	1	2	1	8	Medtr3g058880.5	0	59	AT5G17680.1	0	disease resistance protein (TIR-NBS-LRR class), putative	Q40392	0	38	TMVRN_NICGU TMV resistance protein N OS=Nicotiana glutinosa GN=N PE=1 SV=1	AT5G17680	GO:0006952 GO:0007165	defense_response signal_transduction	GO:0043531	ADP_binding
contig_68206	contig_68206	737	0	0	0	0	0	0	1	1	2	1	1	8
contig_77318	contig_77318	1161	0	0	0	0	0	0	5	16	18	3	20	8	Medtr4g021725.1	0	14
contig_63956	contig_63956	1551	0	0	0	0	0	0	6	10	6	5	8	8	Medtr6g464180.1	0	52
contig_102150	contig_102150	1623	0	0	0	0	0	0	8	9	5	6	7	8	Medtr6g086765.1	0	22
contig_63146	contig_63146	3114	0	0	0	0	0	0	7	6	4	6	7	8	Glyma.18G179400.1	0	56	AT4G38180.1	0	FRS5 | FAR1-related sequence 5 |	Q9SZL8	0	31	FRS5_ARATH Protein FAR1-RELATED SEQUENCE 5 OS=Arabidopsis thaliana GN=FRS5 PE=2 SV=1	AT4G38180	GO:0009639	response_to_red_or_far_red_light	GO:0008270	zinc_ion_binding
contig_69680	contig_69680	614	0	0	0	0	0	0	10	5	2	4	6	8
contig_75494	contig_75494	424	0	0	0	0	0	0	6	5	4	5	6	8
contig_68846	contig_68846	728	0	0	0	0	0	0	8	6	5	5	5	8
contig_55980	contig_55980	1363	0	0	0	0	0	0	6	5	6	5	5	8	Medtr7g086210.1	0	19
contig_56459	contig_56459	1005	0	0	0	0	0	0	6	4	5	4	4	8
contig_68648	contig_68648	230	0	0	0	0	0	0	10	3	1	4	4	8
contig_85405	contig_85405	150	0	0	0	0	0	0	7	2	1	4	3	8
contig_71546	contig_71546	392	0	0	0	0	0	0	11	9	9	7	10	7	Medtr4g007820.1	0	7
contig_52463	contig_52463	1235	0	0	0	0	0	0	13	6	4	5	10	7	Medtr1g049070.1	0	100	AT5G51120.3	0	PABN1 | polyadenylate-binding protein 1 |	O14327	0	54	PAB2_SCHPO Polyadenylate-binding protein 2 OS=Schizosaccharomyces pombe (strain 972 / ATCC 24843) GN=pab2 PE=3 SV=1	AT5G51120	GO:0000278 GO:0006396 GO:0006606 GO:0009640 GO:0010388	RNA_processing cullin_deneddylation mitotic_cell_cycle photomorphogenesis protein_import_into_nucleus	GO:0000166 GO:0003676 GO:0003723 GO:0005515 GO:0008143	RNA_binding nucleic_acid_binding nucleotide_binding poly(A)_RNA_binding protein_binding
contig_60770	contig_60770	293	0	0	0	0	0	0	8	6	5	3	5	7	Medtr5g028030.1	0	8
contig_61259	contig_61259	2950	0	0	0	0	0	0	6	6	4	9	5	7	Medtr5g034120.1	0	5	AT1G60490.1	0	ATVPS34, VPS34, PI3K | vacuolar protein sorting 34 |	P42348	0	57	PI3K2_SOYBN Phosphatidylinositol 3-kinase, nodule isoform OS=Glycine max PE=2 SV=1	AT1G60490	GO:0006487 GO:0006499 GO:0006897 GO:0009651 GO:0010228 GO:0016926 GO:0032957 GO:0046854 GO:0046855 GO:0048015 GO:0050665 GO:0055046 GO:0072593	N-terminal_protein_myristoylation endocytosis hydrogen_peroxide_biosynthetic_process inositol_phosphate_dephosphorylation inositol_trisphosphate_metabolic_process microgametogenesis phosphatidylinositol-mediated_signaling phosphatidylinositol_phosphorylation protein_N-linked_glycosylation protein_desumoylation reactive_oxygen_species_metabolic_process response_to_salt_stress vegetative_to_reprodu…	GO:0016303 GO:0016772 GO:0016773 GO:0035004	1-phosphatidylinositol-3-kinase_activity phosphatidylinositol_3-kinase_activity phosphotransferase_activity,_alcohol_group_as_acceptor transferase_activity,_transferring_phosphorus-containing_groups
contig_109721	contig_109721	1002	0	0	0	0	0	0	7	4	2	8	5	7	Medtr3g062870.1	0	55
contig_89420	contig_89420	354	0	0	0	0	0	0	6	3	1	5	3	7
contig_51612	contig_51612	3428	0	0	0	0	0	0	5	13	6	2	3	7	Glyma.16G175800.1	0	4
contig_90221	contig_90221	821	0	0	0	0	0	0	1	1	1	2	1	7
contig_54663	contig_54663	714	0	0	0	0	0	0	5	9	8	6	9	7	Medtr1g114510.1	0	13
contig_51100	contig_51100	1477	0	0	0	0	0	0	8	9	5	6	7	7	Medtr6g086765.1	0	22
contig_54585	contig_54585	1546	0	0	0	0	0	0	7	9	5	5	7	7	Medtr6g086765.1	0	22
contig_52520	contig_52520	2436	0	0	0	0	0	0	6	8	3	4	6	7	Medtr8g059115.1	0	86	AT4G21705.1	0	Tetratricopeptide repeat (TPR)-like superfamily protein	Q84JR3	0	44	PP334_ARATH Pentatricopeptide repeat-containing protein At4g21705, mitochondrial OS=Arabidopsis thaliana GN=At4g21705 PE=2 SV=1	AT4G21705	GO:0008150	biological_process	GO:0003674	molecular_function
contig_94687	contig_94687	1258	0	0	0	0	0	0	7	7	4	4	5	7
contig_88382	contig_88382	689	0	0	0	0	0	0	7	7	3	4	5	7
contig_89473	contig_89473	423	0	0	0	0	0	0	6	4	2	5	4	7	Glyma.16G108800.1	0	9
contig_51986	contig_51986	712	0	0	0	0	0	0	6	2	1	2	3	7	Medtr5g029875.1	0	11
contig_78758	contig_78758	4191	0	0	0	0	0	0	1	3	2	1	3	7	Medtr3g087960.1	0	67	AT4G23160.1	0	CRK8 | cysteine-rich RLK (RECEPTOR-like protein kinase) 8 |	P04146	0	30	COPIA_DROME Copia protein OS=Drosophila melanogaster GN=GIP PE=1 SV=3	AT4G23160	GO:0006468	protein_phosphorylation	GO:0004672 GO:0004674 GO:0004713 GO:0005524 GO:0016301 GO:0016772	ATP_binding kinase_activity protein_kinase_activity protein_serine/threonine_kinase_activity protein_tyrosine_kinase_activity transferase_activity,_transferring_phosphorus-containing_groups
contig_64418	contig_64418	2685	0	0	0	0	0	0	1	4	9	2	2	7	Glyma.18G053700.1	0	13	AT1G06900.1	0	Insulinase (Peptidase family M16) family protein	Q24K02	0	28	IDE_BOVIN Insulin-degrading enzyme OS=Bos taurus GN=IDE PE=2 SV=1	AT1G06900	GO:0006508	proteolysis	GO:0003824 GO:0004222 GO:0008270 GO:0046872	catalytic_activity metal_ion_binding metalloendopeptidase_activity zinc_ion_binding
contig_61571	contig_61571	697	0	0	0	0	0	0	6	8	6	4	8	7	Medtr7g027017.2	0	19
contig_74546	contig_74546	867	0	0	0	0	0	0	7	5	6	11	7	7
contig_68042	contig_68042	2514	0	0	0	0	0	0	4	7	7	7	6	7	Glyma.17G167500.1	0	34	AT3G42170.1	0	BED zinc finger ;hAT family dimerisation domain	P08770	0	33	TRA1_MAIZE Putative AC transposase OS=Zea mays PE=2 SV=2	AT3G42170	GO:0009791	post-embryonic_development	GO:0003677 GO:0046983	DNA_binding protein_dimerization_activity
contig_90657	contig_90657	1721	0	0	0	0	0	0	3	6	2	4	6	7
contig_108834	contig_108834	362	0	0	0	0	0	0	8	4	2	3	5	7	Medtr1g069785.1	0	8
contig_51195	contig_51195	951	0	0	0	0	0	0	26	6	1	13	5	7	Medtr8g099245.1	0	43	AT2G46330.1	0	AGP16, ATAGP16 | arabinogalactan protein 16 |	Q9M373	0	62	AGP20_ARATH Arabinogalactan peptide 20 OS=Arabidopsis thaliana GN=AGP20 PE=3 SV=1	AT2G46330	GO:0006569 GO:0009684	indoleacetic_acid_biosynthetic_process tryptophan_catabolic_process
contig_88658	contig_88658	169	0	0	0	0	0	0	5	2	2	2	4	7	Medtr8g033180.1	0	5
contig_63922	contig_63922	4951	0	0	0	0	0	0	4	14	6	2	3	7	Medtr7g029555.1	0	29
contig_110939	contig_110939	611	0	0	0	0	0	0	1	1	9	2	1	7	Medtr6g088245.1	0	8	AT1G63750.2	0	Disease resistance protein (TIR-NBS-LRR class) family	Q9SZ67	0	38	WRK19_ARATH Probable WRKY transcription factor 19 OS=Arabidopsis thaliana GN=WRKY19 PE=2 SV=1	AT1G63750	GO:0006952 GO:0007165	defense_response signal_transduction	GO:0000166 GO:0017111 GO:0043531	ADP_binding nucleoside-triphosphatase_activity nucleotide_binding
contig_68124	contig_68124	3836	0	0	0	0	0	0	1	1	1	2	1	7	Medtr3g058880.5	0	59	AT5G17680.1	0	disease resistance protein (TIR-NBS-LRR class), putative	Q40392	0	38	TMVRN_NICGU TMV resistance protein N OS=Nicotiana glutinosa GN=N PE=1 SV=1	AT5G17680	GO:0006952 GO:0007165	defense_response signal_transduction	GO:0043531	ADP_binding
contig_77532	contig_77532	780	0	0	0	0	0	0	6	4	5	8	6	6
contig_67750	contig_67750	1339	0	0	0	0	0	0	6	5	3	4	6	6	Medtr7g025610.1	0	15	AT1G16830.1	0	Pentatricopeptide repeat (PPR) superfamily protein	Q3EDA9	0	31	PPR46_ARATH Putative pentatricopeptide repeat-containing protein At1g16830 OS=Arabidopsis thaliana GN=At1g16830 PE=3 SV=2	AT1G16830	GO:0008150	biological_process	GO:0003674	molecular_function
contig_51609	contig_51609	1553	0	0	0	0	0	0	7	5	3	5	5	6	Medtr7g025610.1	0	15	AT1G16830.1	0	Pentatricopeptide repeat (PPR) superfamily protein	Q3EDA9	0	31	PPR46_ARATH Putative pentatricopeptide repeat-containing protein At1g16830 OS=Arabidopsis thaliana GN=At1g16830 PE=3 SV=2	AT1G16830	GO:0008150	biological_process	GO:0003674	molecular_function
contig_62835	contig_62835	1726	0	0	0	0	0	0	4	7	6	5	5	6	Medtr1g023070.2	0	34	AT5G60990.1	0	DEA(D/H)-box RNA helicase family protein	Q8GY84	0	46	RH10_ARATH DEAD-box ATP-dependent RNA helicase 10 OS=Arabidopsis thaliana GN=RH10 PE=2 SV=2	AT5G60990	GO:0009220	pyrimidine_ribonucleotide_biosynthetic_process	GO:0003676 GO:0004386 GO:0005524 GO:0008026	ATP-dependent_helicase_activity ATP_binding helicase_activity nucleic_acid_binding
contig_99872	contig_99872	2449	0	0	0	0	0	0	4	7	7	4	5	6	Glyma.05G021400.1	0	14	AT5G61070.1	0	HDA18, ATHDA18 | histone deacetylase of the RPD3/HDA1 superfamily 18 |	Q8LRK8	0	47	HDA18_ARATH Histone deacetylase 18 OS=Arabidopsis thaliana GN=HDA18 PE=2 SV=1	AT5G61070	GO:0006338 GO:0010053 GO:0016575 GO:0045604	chromatin_remodeling histone_deacetylation regulation_of_epidermal_cell_differentiation root_epidermal_cell_differentiation	GO:0004402 GO:0004407	histone_acetyltransferase_activity histone_deacetylase_activity
contig_80923	contig_80923	134	0	0	0	0	0	0	11	4	7	4	5	6
contig_67394	contig_67394	1199	0	0	0	0	0	0	3	3	3	4	4	6	Medtr3g093360.1	0	82
contig_63923	contig_63923	3069	0	0	0	0	0	0	5	13	6	2	3	6	Medtr4g044373.1	0	58
contig_56376	contig_56376	4952	0	0	0	0	0	0	1	4	3	2	3	6	mrna28906.1-v1.0-hybrid	0	30	ATMG00860.1	0	ORF158 | DNA/RNA polymerases superfamily protein |		0	30		ATMG00860	GO:0008150	biological_process	GO:0003674	molecular_function
contig_69013	contig_69013	159	0	0	0	0	0	0	2	4	3	4	3	6
contig_76398	contig_76398	321	0	0	0	0	0	0	2	2	2	2	1	6	Medtr8g042470.2	0	5
contig_89225	contig_89225	1417	0	0	0	0	0	0	3	1	1	1	1	6	Glyma.09G117200.1	0	17				Q8L3W1	0	44	VRN1_ARATH B3 domain-containing transcription factor VRN1 OS=Arabidopsis thaliana GN=VRN1 PE=1 SV=1
contig_84422	contig_84422	194	0	0	0	0	0	0	11	5	4	5	6	6
contig_85685	contig_85685	348	0	0	0	0	0	0	9	5	3	5	6	6
contig_101388	contig_101388	1490	0	0	0	0	0	0	5	5	3	4	5	6	Medtr8g046010.1	0	25
contig_76061	contig_76061	476	0	0	0	0	0	0	2	2	2	1	5	6
contig_67047	contig_67047	2645	0	0	0	0	0	0	3	6	5	3	4	6	Eucgr.J02093.1	0	35	AT2G01050.1	0	zinc ion binding;nucleic acid binding					AT2G01050	GO:0008150	biological_process	GO:0003676 GO:0008270	nucleic_acid_binding zinc_ion_binding
contig_66894	contig_66894	1344	0	0	0	0	0	0	5	4	4	4	4	6	Medtr5g026610.9	0	3
contig_68444	contig_68444	482	0	0	0	0	0	0	6	5	4	3	4	6	Medtr6g034915.1	0	26
contig_78678	contig_78678	105	0	0	0	0	0	0	3	2	5	2	4	6
contig_83683	contig_83683	3225	0	0	0	0	0	0	1	1	1	2	1	6	Medtr3g058880.5	0	51	AT5G17680.1	0	disease resistance protein (TIR-NBS-LRR class), putative	Q40392	0	39	TMVRN_NICGU TMV resistance protein N OS=Nicotiana glutinosa GN=N PE=1 SV=1	AT5G17680	GO:0006952 GO:0007165	defense_response signal_transduction	GO:0043531	ADP_binding
contig_66724	contig_66724	2031	0	0	0	0	0	0	1	2	2	1	1	6	Medtr1g016300.1	0	8	AT5G11850.1	0	Protein kinase superfamily protein	Q9FPR3	0	55	EDR1_ARATH Serine/threonine-protein kinase EDR1 OS=Arabidopsis thaliana GN=EDR1 PE=1 SV=1	AT5G11850	GO:0006468	protein_phosphorylation	GO:0004672 GO:0004674 GO:0004712 GO:0005524 GO:0016301 GO:0016772	ATP_binding kinase_activity protein_kinase_activity protein_serine/threonine/tyrosine_kinase_activity protein_serine/threonine_kinase_activity transferase_activity,_transferring_phosphorus-containing_groups
contig_73264	contig_73264	1566	0	0	0	0	0	0	7	14	4	4	10	6
contig_81054	contig_81054	252	0	0	0	0	0	0	14	2	2	1	8	6	Medtr3g028240.1	0	40
contig_58908	contig_58908	783	0	0	0	0	0	0	6	7	5	6	7	6
contig_67994	contig_67994	490	0	0	0	0	0	0	1	3	1	11	6	6
contig_64250	contig_64250	228	0	0	0	0	0	0	4	6	3	4	6	6
contig_51015	contig_51015	3707	0	0	0	0	0	0	4	5	3	6	4	6	Medtr5g034120.1	0	5	AT1G60490.1	0	ATVPS34, VPS34, PI3K | vacuolar protein sorting 34 |	P42347	0	65	PI3K1_SOYBN Phosphatidylinositol 3-kinase, root isoform OS=Glycine max PE=2 SV=1	AT1G60490	GO:0006487 GO:0006499 GO:0006897 GO:0009651 GO:0010228 GO:0016926 GO:0032957 GO:0046854 GO:0046855 GO:0048015 GO:0050665 GO:0055046 GO:0072593	N-terminal_protein_myristoylation endocytosis hydrogen_peroxide_biosynthetic_process inositol_phosphate_dephosphorylation inositol_trisphosphate_metabolic_process microgametogenesis phosphatidylinositol-mediated_signaling phosphatidylinositol_phosphorylation protein_N-linked_glycosylation protein_desumoylation reactive_oxygen_species_metabolic_process response_to_salt_stress vegetative_to_reprodu…	GO:0016303 GO:0016772 GO:0016773 GO:0035004	1-phosphatidylinositol-3-kinase_activity phosphatidylinositol_3-kinase_activity phosphotransferase_activity,_alcohol_group_as_acceptor transferase_activity,_transferring_phosphorus-containing_groups
contig_75230	contig_75230	197	0	0	0	0	0	0	7	5	2	6	4	6
contig_73109	contig_73109	307	0	0	0	0	0	0	4	5	3	3	4	6	Medtr7g021500.1	0	3
contig_60642	contig_60642	1691	0	0	0	0	0	0	3	6	5	3	4	6	Medtr8g096570.1	0	7	AT5G63540.1	0	ATRMI1, BLAP75, RMI1 | Domain of unknown function (DUF1767) |	O82616	0	43	SCRK5_ARATH Putative fructokinase-5 OS=Arabidopsis thaliana GN=At4g10260 PE=2 SV=1	AT5G63540	GO:0000724 GO:0007126 GO:0048451 GO:0048453	double-strand_break_repair_via_homologous_recombination meiosis petal_formation sepal_formation	GO:0003674	molecular_function
contig_103112	contig_103112	5629	0	0	0	0	0	0	3	6	5	2	4	6	mrna21841.1-v1.0-hybrid	0	22	AT4G29090.1	0	Ribonuclease H-like superfamily protein		0	22		AT4G29090	GO:0006278	RNA-dependent_DNA_replication	GO:0003676 GO:0003723 GO:0003964	RNA-directed_DNA_polymerase_activity RNA_binding nucleic_acid_binding
contig_58192	contig_58192	1650	0	0	0	0	0	0	7	4	2	3	4	6	Medtr3g053770.1	0	47
contig_64334	contig_64334	790	0	0	0	0	0	0	5	6	3	3	3	6	Medtr3g448670.1	0	28
contig_72508	contig_72508	433	0	0	0	0	0	0	6	3	2	3	3	6	Medtr1g095165.1	0	7	AT3G54950.1	0	PLP7, PLA IIIA | patatin-like protein 6 |					AT3G54950	GO:0006629 GO:0006644 GO:0008152 GO:0019374 GO:0051707	galactolipid_metabolic_process lipid_metabolic_process metabolic_process phospholipid_metabolic_process response_to_other_organism	GO:0004620 GO:0047617	acyl-CoA_hydrolase_activity phospholipase_activity
contig_112182	contig_112182	634	0	0	0	0	0	0	5	2	2	3	3	6	Glyma.13G236300.1	0	42	AT1G28395.3	0	unknown protein; FUNCTIONS IN: molecular_function unknown; INVOLVED IN: biological_process unknown; LOCATED I					AT1G28395	GO:0006164 GO:0008150	biological_process purine_nucleotide_biosynthetic_process	GO:0003674	molecular_function
contig_55660	contig_55660	1501	0	0	0	0	0	0	2	8	6	2	3	6
contig_104924	contig_104924	126	0	0	0	0	0	0	4	2	1	2	2	6
contig_66295	contig_66295	2792	0	0	0	0	0	0	4	11	6	2	2	6
contig_56393	contig_56393	247	0	0	0	0	0	0	10	3	1	6	2	6	Medtr4g063220.1	0	19
contig_89047	contig_89047	996	0	0	0	0	0	0	1	3	1	2	1	6	Glyma.15G251200.1	0	20
contig_59142	contig_59142	929	0	0	0	0	0	0	1	1	1	2	1	6	Medtr6g077630.1	0	44
contig_60857	contig_60857	1489	0	0	0	0	0	0	1	2	2	2	1	6	Medtr1g069140.1	0	50	AT5G10350.2	0	RNA-binding (RRM/RBD/RNP motifs) family protein	O14327	0	46	PAB2_SCHPO Polyadenylate-binding protein 2 OS=Schizosaccharomyces pombe (strain 972 / ATCC 24843) GN=pab2 PE=3 SV=1	AT5G10350	GO:0008150	biological_process	GO:0000166 GO:0003676 GO:0003723 GO:0005515 GO:0008143	RNA_binding nucleic_acid_binding nucleotide_binding poly(A)_RNA_binding protein_binding
contig_90274	contig_90274	282	0	0	0	0	0	0	1	1	1	1	1	6	Medtr0277s0020.1	0	6
contig_100194	contig_100194	689	0	0	0	0	0	0	7	5	4	5	7	5
contig_61450	contig_61450	1661	0	0	0	0	0	0	8	10	4	4	6	5	Medtr7g085470.1	0	44	AT1G48900.2	0	Signal recognition particle, SRP54 subunit protein	P49972	0	63	SR542_SOLLC Signal recognition particle 54 kDa protein 2 OS=Solanum lycopersicum PE=2 SV=1	AT1G48900	GO:0006614 GO:0006617 GO:0010267 GO:0035196 GO:0051607	SRP-dependent_cotranslational_protein_targeting_to_membrane SRP-dependent_cotranslational_protein_targeting_to_membrane,_signal_sequence_recognition defense_response_to_virus production_of_miRNAs_involved_in_gene_silencing_by_miRNA production_of_ta-siRNAs_involved_in_RNA_interference	GO:0000166 GO:0003729 GO:0005525 GO:0008312 GO:0017111	7S_RNA_binding GTP_binding mRNA_binding nucleoside-triphosphatase_activity nucleotide_binding
contig_106513	contig_106513	129	0	0	0	0	0	0	5	4	11	3	6	5
contig_68362	contig_68362	460	0	0	0	0	0	0	7	6	3	5	5	5
contig_79836	contig_79836	947	0	0	0	0	0	0	4	5	3	4	4	5
contig_52409	contig_52409	2314	0	0	0	0	0	0	4	6	5	3	4	5	Glyma.05G021400.1	0	15	AT5G61070.1	0	HDA18, ATHDA18 | histone deacetylase of the RPD3/HDA1 superfamily 18 |	Q8LRK8	0	47	HDA18_ARATH Histone deacetylase 18 OS=Arabidopsis thaliana GN=HDA18 PE=2 SV=1	AT5G61070	GO:0006338 GO:0010053 GO:0016575 GO:0045604	chromatin_remodeling histone_deacetylation regulation_of_epidermal_cell_differentiation root_epidermal_cell_differentiation	GO:0004402 GO:0004407	histone_acetyltransferase_activity histone_deacetylase_activity
contig_86132	contig_86132	145	0	0	0	0	0	0	1	2	2	3	4	5
contig_67615	contig_67615	1990	0	0	0	0	0	0	4	4	3	3	3	5	Medtr5g093570.1	0	74	AT3G20330.1	0	PYRB | PYRIMIDINE B |	Q43086	0	90	PYRB1_PEA Aspartate carbamoyltransferase 1, chloroplastic OS=Pisum sativum GN=PYRB1 PE=2 SV=1	AT3G20330	GO:0006164 GO:0006207 GO:0006520 GO:0009220 GO:0016036	'de_novo'_pyrimidine_nucleobase_biosynthetic_process cellular_amino_acid_metabolic_process cellular_response_to_phosphate_starvation purine_nucleotide_biosynthetic_process pyrimidine_ribonucleotide_biosynthetic_process	GO:0004070 GO:0005515 GO:0016597 GO:0016743	amino_acid_binding aspartate_carbamoyltransferase_activity carboxyl-_or_carbamoyltransferase_activity protein_binding
contig_55964	contig_55964	536	0	0	0	0	0	0	2	5	4	3	3	5
contig_112414	contig_112414	192	0	0	0	0	0	0	3	5	6	2	3	5
contig_73592	contig_73592	1108	0	0	0	0	0	0	3	9	4	1	2	5
contig_60539	contig_60539	1433	0	0	0	0	0	0	1	2	5	2	2	5	Medtr6g008140.2	0	31	AT5G38850.1	0	Disease resistance protein (TIR-NBS-LRR class)	Q9SZ67	0	28	WRK19_ARATH Probable WRKY transcription factor 19 OS=Arabidopsis thaliana GN=WRKY19 PE=2 SV=1	AT5G38850	GO:0006952 GO:0007165	defense_response signal_transduction	GO:0000166 GO:0017111 GO:0043531	ADP_binding nucleoside-triphosphatase_activity nucleotide_binding
contig_103284	contig_103284	599	0	0	0	0	0	0	2	4	3	1	1	5	Medtr6g088270.1	0	3
contig_66611	contig_66611	3865	0	0	0	0	0	0	1	1	1	1	1	5	Medtr3g058880.5	0	30	AT5G17680.1	0	disease resistance protein (TIR-NBS-LRR class), putative	Q40392	0	45	TMVRN_NICGU TMV resistance protein N OS=Nicotiana glutinosa GN=N PE=1 SV=1	AT5G17680	GO:0006952 GO:0007165	defense_response signal_transduction	GO:0043531	ADP_binding
contig_53289	contig_53289	673	0	0	0	0	0	0	1	2	4	2	1	5	Medtr6g087320.1	0	9
contig_88094	contig_88094	264	0	0	0	0	0	0	17	5	11	4	15	5	Medtr4g130660.1	0	25	AT4G30660.2	0	Low temperature and salt responsive protein family	Q9SUI0	0	76	RC24_ARATH UPF0057 membrane protein At4g30660 OS=Arabidopsis thaliana GN=At4g30660 PE=2 SV=1	AT4G30660	GO:0006333 GO:0009409 GO:0042538 GO:0042631	cellular_response_to_water_deprivation chromatin_assembly_or_disassembly hyperosmotic_salinity_response response_to_cold
contig_101512	contig_101512	849	0	0	0	0	0	0	14	26	13	9	11	5	Medtr4g133515.1	0	35
contig_69287	contig_69287	457	0	0	0	0	0	0	9	2	2	5	10	5
contig_86582	contig_86582	372	0	0	0	0	0	0	2	8	9	1	6	5
contig_70565	contig_70565	1271	0	0	0	0	0	0	4	9	8	2	6	5	Glyma.01G032500.1	0	14	AT5G26830.1	0	Threonyl-tRNA synthetase	O04630	0	71	SYTM_ARATH Threonine--tRNA ligase, mitochondrial OS=Arabidopsis thaliana GN=THRRS PE=2 SV=3	AT5G26830	GO:0006094 GO:0006418 GO:0006435 GO:0007010 GO:0010498 GO:0043039	cytoskeleton_organization gluconeogenesis proteasomal_protein_catabolic_process tRNA_aminoacylation tRNA_aminoacylation_for_protein_translation threonyl-tRNA_aminoacylation	GO:0000166 GO:0004812 GO:0004829 GO:0005524 GO:0016876	ATP_binding aminoacyl-tRNA_ligase_activity ligase_activity,_forming_aminoacyl-tRNA_and_related_compounds nucleotide_binding threonine-tRNA_ligase_activity
contig_54577	contig_54577	983	0	0	0	0	0	0	7	5	2	5	5	5	Medtr7g018160.1	0	55	AT3G51690.1	0	PIF1 helicase					AT3G51690	GO:0008150	biological_process	GO:0003674	molecular_function
contig_68484	contig_68484	1167	0	0	0	0	0	0	4	5	2	1	5	5	Medtr7g113210.1	0	43
contig_111233	contig_111233	170	0	0	0	0	0	0	8	4	4	2	5	5
contig_52351	contig_52351	3063	0	0	0	0	0	0	5	7	1	1	5	5	PGSC0003DMT400077905	0	13	ATMG00860.1	0	ORF158 | DNA/RNA polymerases superfamily protein |		0	33		ATMG00860	GO:0008150	biological_process	GO:0003674	molecular_function
contig_112198	contig_112198	158	0	0	0	0	0	0	3	5	5	3	4	5	Medtr1g051895.1	0	8
contig_67549	contig_67549	3676	0	0	0	0	0	0	4	5	3	6	4	5	Medtr5g034120.1	0	5	AT1G60490.1	0	ATVPS34, VPS34, PI3K | vacuolar protein sorting 34 |	P42348	0	58	PI3K2_SOYBN Phosphatidylinositol 3-kinase, nodule isoform OS=Glycine max PE=2 SV=1	AT1G60490	GO:0006487 GO:0006499 GO:0006897 GO:0009651 GO:0010228 GO:0016926 GO:0032957 GO:0046854 GO:0046855 GO:0048015 GO:0050665 GO:0055046 GO:0072593	N-terminal_protein_myristoylation endocytosis hydrogen_peroxide_biosynthetic_process inositol_phosphate_dephosphorylation inositol_trisphosphate_metabolic_process microgametogenesis phosphatidylinositol-mediated_signaling phosphatidylinositol_phosphorylation protein_N-linked_glycosylation protein_desumoylation reactive_oxygen_species_metabolic_process response_to_salt_stress vegetative_to_reprodu…	GO:0016303 GO:0016772 GO:0016773 GO:0035004	1-phosphatidylinositol-3-kinase_activity phosphatidylinositol_3-kinase_activity phosphotransferase_activity,_alcohol_group_as_acceptor transferase_activity,_transferring_phosphorus-containing_groups
contig_90190	contig_90190	505	0	0	0	0	0	0	6	5	2	5	4	5	Medtr3g084040.1	0	23	AT5G61030.1	0	GR-RBP3 | glycine-rich RNA-binding protein 3 |	Q9FNR1	0	51	RBG3_ARATH Glycine-rich RNA-binding protein 3, mitochondrial OS=Arabidopsis thaliana GN=RBG3 PE=2 SV=1	AT5G61030	GO:0006626 GO:0009220 GO:0009409 GO:0009909 GO:0010228 GO:0034968	histone_lysine_methylation protein_targeting_to_mitochondrion pyrimidine_ribonucleotide_biosynthetic_process regulation_of_flower_development response_to_cold vegetative_to_reproductive_phase_transition_of_meristem	GO:0000166 GO:0003676 GO:0003723 GO:0005507 GO:0005524	ATP_binding RNA_binding copper_ion_binding nucleic_acid_binding nucleotide_binding
contig_54885	contig_54885	1754	0	0	0	0	0	0	5	2	2	3	4	5
contig_60263	contig_60263	2765	0	0	0	0	0	0	3	4	3	3	3	5	Medtr2g075300.1	0	32	AT5G22860.1	0	Serine carboxypeptidase S28 family protein	Q2TA14	0	35	PCP_BOVIN Lysosomal Pro-X carboxypeptidase OS=Bos taurus GN=PRCP PE=2 SV=1	AT5G22860	GO:0006508	proteolysis	GO:0008233 GO:0008236	peptidase_activity serine-type_peptidase_activity
contig_63930	contig_63930	433	0	0	0	0	0	0	7	2	1	2	3	5
contig_70388	contig_70388	936	0	0	0	0	0	0	21	5	1	12	3	5	Medtr8g099245.1	0	31
contig_61012	contig_61012	692	0	0	0	0	0	0	4	1	2	10	3	5
contig_57787	contig_57787	5591	0	0	0	0	0	0	2	3	2	2	3	5	mrna21841.1-v1.0-hybrid	0	22	AT4G29090.1	0	Ribonuclease H-like superfamily protein	P0C2F6	0	25	RNHX1_ARATH Putative ribonuclease H protein At1g65750 OS=Arabidopsis thaliana GN=At1g65750 PE=3 SV=1	AT4G29090	GO:0006278	RNA-dependent_DNA_replication	GO:0003676 GO:0003723 GO:0003964	RNA-directed_DNA_polymerase_activity RNA_binding nucleic_acid_binding
contig_66282	contig_66282	1106	0	0	0	0	0	0	2	3	3	1	3	5	Medtr8g042470.2	0	15
contig_111102	contig_111102	530	0	0	0	0	0	0	4	1	2	11	2	5
contig_87748	contig_87748	511	0	0	0	0	0	0	2	1	1	1	2	5	Medtr6g046480.1	0	9
contig_72684	contig_72684	158	0	0	0	0	0	0	1	2	2	2	2	5
contig_64517	contig_64517	212	0	0	0	0	0	0	1	2	3	5	2	5
contig_60960	contig_60960	467	0	0	0	0	0	0	2	2	2	2	2	5	Medtr6g045207.1	0	17
contig_90429	contig_90429	1077	0	0	0	0	0	0	2	1	1	1	1	5	Medtr6g460490.1	0	24	AT5G63810.1	0	BGAL10 | beta-galactosidase 10 |					AT5G63810	GO:0005975 GO:0080167	carbohydrate_metabolic_process response_to_karrikin	GO:0003824 GO:0004553 GO:0004565 GO:0043169	beta-galactosidase_activity catalytic_activity cation_binding hydrolase_activity,_hydrolyzing_O-glycosyl_compounds
contig_90384	contig_90384	268	0	0	0	0	0	0	1	2	1	3	1	5	Medtr7g010570.1	0	31
contig_109999	contig_109999	593	0	0	0	0	0	0	1	1	4	1	1	5	Medtr4g080320.1	0	9
contig_86064	contig_86064	207	0	0	0	0	0	0	9	1	2	1	13	5	Medtr7g062300.1	0	6
contig_89500	contig_89500	705	0	0	0	0	0	0	6	5	4	6	8	5
contig_56210	contig_56210	862	0	0	0	0	0	0	4	9	10	3	8	5
contig_58920	contig_58920	1667	0	0	0	0	0	0	7	6	4	5	6	5	Medtr8g106170.4	0	5
contig_56241	contig_56241	822	0	0	0	0	0	0	7	4	3	2	6	5
contig_52810	contig_52810	860	0	0	0	0	0	0	5	7	5	4	5	5
contig_104694	contig_104694	206	0	0	0	0	0	0	3	5	1	4	5	5
contig_68948	contig_68948	359	0	0	0	0	0	0	3	4	4	2	4	5
contig_64335	contig_64335	899	0	0	0	0	0	0	5	5	2	3	4	5	Medtr1g041240.1	0	2
contig_88083	contig_88083	558	0	0	0	0	0	0	2	3	3	3	4	5	Medtr7g093290.1	0	21
contig_76931	contig_76931	137	0	0	0	0	0	0	2	3	4	2	4	5
contig_65480	contig_65480	985	0	0	0	0	0	0	3	2	2	2	3	5	Medtr1g030760.1	0	9
contig_99519	contig_99519	706	0	0	0	0	0	0	6	2	1	3	3	5	Eucgr.D00599.1	0	37	AT1G28395.4	0	unknown protein; FUNCTIONS IN: molecular_function unknown; INVOLVED IN: biological_process unknown; LOCATED I					AT1G28395	GO:0006164 GO:0008150	biological_process purine_nucleotide_biosynthetic_process	GO:0003674	molecular_function
contig_99535	contig_99535	438	0	0	0	0	0	0	4	6	1	1	3	5	Medtr2g104170.1	0	63
contig_101060	contig_101060	1357	0	0	0	0	0	0	2	1	3	1	3	5	Medtr0294s0010.1	0	31	AT5G36930.2	0	Disease resistance protein (TIR-NBS-LRR class) family	Q40392	0	37	TMVRN_NICGU TMV resistance protein N OS=Nicotiana glutinosa GN=N PE=1 SV=1	AT5G36930	GO:0006952 GO:0007165	defense_response signal_transduction	GO:0043531	ADP_binding
contig_61391	contig_61391	124	0	0	0	0	0	0	4	3	2	2	3	5
contig_64883	contig_64883	515	0	0	0	0	0	0	4	1	1	1	3	5	Medtr6g074610.1	0	16
contig_55979	contig_55979	2784	0	0	0	0	0	0	2	4	2	4	2	5	Medtr7g080730.1	0	4
contig_68070	contig_68070	1125	0	0	0	0	0	0	2	2	1	3	1	5	Medtr3g044960.1	0	86
contig_89187	contig_89187	829	0	0	0	0	0	0	1	1	2	1	1	5	Medtr8g006995.1	0	10
contig_90727	contig_90727	1895	0	0	0	0	0	0	1	1	1	2	1	5	Medtr0061s0090.1	0	54	AT3G24255.1	0	RNA-directed DNA polymerase (reverse transcriptase)-related family protein	P0C2F6	0	27	RNHX1_ARATH Putative ribonuclease H protein At1g65750 OS=Arabidopsis thaliana GN=At1g65750 PE=3 SV=1	AT3G24255	GO:0008150	biological_process	GO:0003674	molecular_function
contig_102357	contig_102357	3226	0	0	0	0	0	0	1	1	1	2	1	5	Medtr3g058720.1	0	74	AT5G17680.1	0	disease resistance protein (TIR-NBS-LRR class), putative	Q40392	0	39	TMVRN_NICGU TMV resistance protein N OS=Nicotiana glutinosa GN=N PE=1 SV=1	AT5G17680	GO:0006952 GO:0007165	defense_response signal_transduction	GO:0043531	ADP_binding
contig_52509	contig_52509	1793	0	0	0	0	0	0	1	1	1	1	1	5	Medtr4g080777.1	0	16	AT5G36930.1	0	Disease resistance protein (TIR-NBS-LRR class) family	Q9SZ67	0	28	WRK19_ARATH Probable WRKY transcription factor 19 OS=Arabidopsis thaliana GN=WRKY19 PE=2 SV=1	AT5G36930	GO:0006952 GO:0007165	defense_response signal_transduction	GO:0043531	ADP_binding
contig_97192	contig_97192	1511	0	0	0	0	0	0	1	1	2	1	1	5	Medtr6g008140.2	0	11	AT5G36930.2	0	Disease resistance protein (TIR-NBS-LRR class) family	Q40392	0	37	TMVRN_NICGU TMV resistance protein N OS=Nicotiana glutinosa GN=N PE=1 SV=1	AT5G36930	GO:0006952 GO:0007165	defense_response signal_transduction	GO:0043531	ADP_binding
contig_69521	contig_69521	284	0	0	0	0	0	0	1	2	1	1	1	5	Medtr4g077590.1	0	7
contig_110576	contig_110576	397	0	0	0	0	0	0	1	1	1	2	1	5	Medtr4g051688.1	0	11
contig_61774	contig_61774	726	0	0	0	0	0	0	1	1	1	1	1	5	Medtr6g087850.1	0	8	AT4G19510.2	0	Disease resistance protein (TIR-NBS-LRR class)					AT4G19510	GO:0006952 GO:0007165	defense_response signal_transduction	GO:0043531	ADP_binding
contig_88389	contig_88389	285	0	0	0	0	0	0	4	6	5	5	7	4	Medtr1g091930.1	0	37
contig_54750	contig_54750	937	0	0	0	0	0	0	2	7	9	3	6	4
contig_99616	contig_99616	768	0	0	0	0	0	0	10	4	5	3	6	4	Medtr3g093440.2	0	4
contig_85011	contig_85011	292	0	0	0	0	0	0	2	2	1	1	6	4	Medtr0007s0070.1	0	14
contig_77925	contig_77925	1696	0	0	0	0	0	0	3	3	14	1	5	4	Glyma.17G210400.1	0	82				Q9FKE9	0	64	RHD32_ARATH Protein ROOT HAIR DEFECTIVE 3 homolog 2 OS=Arabidopsis thaliana GN=At5g45160 PE=2 SV=1
contig_58733	contig_58733	3661	0	0	0	0	0	0	4	5	4	2	5	4	Glyma.12G105500.1	0	29	AT5G33406.1	0	hAT dimerisation domain-containing protein / transposase-related					AT5G33406	GO:0008150	biological_process	GO:0046983	protein_dimerization_activity
contig_53751	contig_53751	287	0	0	0	0	0	0	5	6	4	23	5	4
contig_88347	contig_88347	612	0	0	0	0	0	0	5	5	5	2	5	4
contig_90202	contig_90202	1102	0	0	0	0	0	0	4	5	3	5	4	4	Medtr5g034120.1	0	5	AT1G60490.1	0	ATVPS34, VPS34, PI3K | vacuolar protein sorting 34 |	P42347	0	67	PI3K1_SOYBN Phosphatidylinositol 3-kinase, root isoform OS=Glycine max PE=2 SV=1	AT1G60490	GO:0006487 GO:0006499 GO:0006897 GO:0009651 GO:0010228 GO:0016926 GO:0032957 GO:0046854 GO:0046855 GO:0048015 GO:0050665 GO:0055046 GO:0072593	N-terminal_protein_myristoylation endocytosis hydrogen_peroxide_biosynthetic_process inositol_phosphate_dephosphorylation inositol_trisphosphate_metabolic_process microgametogenesis phosphatidylinositol-mediated_signaling phosphatidylinositol_phosphorylation protein_N-linked_glycosylation protein_desumoylation reactive_oxygen_species_metabolic_process response_to_salt_stress vegetative_to_reprodu…	GO:0016303 GO:0016772 GO:0016773 GO:0035004	1-phosphatidylinositol-3-kinase_activity phosphatidylinositol_3-kinase_activity phosphotransferase_activity,_alcohol_group_as_acceptor transferase_activity,_transferring_phosphorus-containing_groups
contig_55788	contig_55788	1167	0	0	0	0	0	0	3	5	3	4	4	4
contig_54393	contig_54393	620	0	0	0	0	0	0	5	4	3	3	4	4
contig_89956	contig_89956	2572	0	0	0	0	0	0	4	4	4	2	4	4	Medtr6g013170.1	0	66	AT2G27035.1	0	ENODL20, AtENODL20 | early nodulin-like protein 20 |	Q39131	0	43	LAML_ARATH Lamin-like protein OS=Arabidopsis thaliana GN=At5g15350 PE=1 SV=1	AT2G27035			GO:0005507 GO:0009055	copper_ion_binding electron_carrier_activity
contig_71358	contig_71358	1052	0	0	0	0	0	0	5	4	2	2	4	4	Medtr2g073060.3	0	6
contig_109716	contig_109716	1053	0	0	0	0	0	0	2	1	1	2	4	4
contig_75746	contig_75746	1109	0	0	0	0	0	0	5	4	2	4	3	4	Medtr8g463630.1	0	17	AT3G13224.1	0	RNA-binding (RRM/RBD/RNP motifs) family protein	Q9FNR1	0	47	RBG3_ARATH Glycine-rich RNA-binding protein 3, mitochondrial OS=Arabidopsis thaliana GN=RBG3 PE=2 SV=1	AT3G13224	GO:0008150	biological_process	GO:0000166 GO:0003676 GO:0003723	RNA_binding nucleic_acid_binding nucleotide_binding
contig_57329	contig_57329	1048	0	0	0	0	0	0	2	5	4	2	3	4	Glyma.08G010700.1	0	7	AT5G63540.1	0	ATRMI1, BLAP75, RMI1 | Domain of unknown function (DUF1767) |					AT5G63540	GO:0000724 GO:0007126 GO:0048451 GO:0048453	double-strand_break_repair_via_homologous_recombination meiosis petal_formation sepal_formation	GO:0003674	molecular_function
contig_61974	contig_61974	3217	0	0	0	0	0	0	2	3	2	2	3	4	Glyma.06G032800.1	0	17	AT3G42170.1	0	BED zinc finger ;hAT family dimerisation domain	P08770	0	32	TRA1_MAIZE Putative AC transposase OS=Zea mays PE=2 SV=2	AT3G42170	GO:0009791	post-embryonic_development	GO:0003677 GO:0046983	DNA_binding protein_dimerization_activity
contig_69556	contig_69556	830	0	0	0	0	0	0	4	3	3	3	3	4	Medtr1g016340.2	0	22
contig_64766	contig_64766	1033	0	0	0	0	0	0	4	4	3	2	3	4
contig_66762	contig_66762	1371	0	0	0	0	0	0	4	3	2	3	3	4	Medtr1g068955.1	0	69	AT3G03980.1	0	NAD(P)-binding Rossmann-fold superfamily protein	Q08632	0	52	SDR1_PICAB Short-chain type dehydrogenase/reductase OS=Picea abies PE=2 SV=1	AT3G03980	GO:0008152	metabolic_process	GO:0000166 GO:0016491	nucleotide_binding oxidoreductase_activity
contig_85777	contig_85777	603	0	0	0	0	0	0	3	1	1	3	3	4	Medtr4g084150.1	0	13
contig_57303	contig_57303	6195	0	0	0	0	0	0	3	5	4	2	3	4	Medtr7g061540.1	0	16	AT5G02310.1	0	PRT6 | proteolysis 6 |	Q6WKZ8	0	28	UBR2_MOUSE E3 ubiquitin-protein ligase UBR2 OS=Mus musculus GN=Ubr2 PE=1 SV=2	AT5G02310	GO:0006511 GO:0009737 GO:0010029 GO:0050994	regulation_of_lipid_catabolic_process regulation_of_seed_germination response_to_abscisic_acid_stimulus ubiquitin-dependent_protein_catabolic_process	GO:0004842 GO:0008270	ubiquitin-protein_ligase_activity zinc_ion_binding
contig_52773	contig_52773	6795	0	0	0	0	0	0	2	2	3	2	3	4	mrna21841.1-v1.0-hybrid	0	22	AT4G29090.1	0	Ribonuclease H-like superfamily protein	P0C2F6	0	26	RNHX1_ARATH Putative ribonuclease H protein At1g65750 OS=Arabidopsis thaliana GN=At1g65750 PE=3 SV=1	AT4G29090	GO:0006278	RNA-dependent_DNA_replication	GO:0003676 GO:0003723 GO:0003964	RNA-directed_DNA_polymerase_activity RNA_binding nucleic_acid_binding
contig_58450	contig_58450	800	0	0	0	0	0	0	2	3	4	3	2	4	Medtr1g114510.1	0	9
contig_88469	contig_88469	212	0	0	0	0	0	0	1	2	5	1	2	4	Medtr6g074810.1	0	6
contig_85769	contig_85769	450	0	0	0	0	0	0	6	1	1	2	2	4
contig_59192	contig_59192	310	0	0	0	0	0	0	1	2	1	1	1	4	Medtr0020s0130.3	0	7
contig_60721	contig_60721	681	0	0	0	0	0	0	1	2	1	12	1	4	Medtr7g006920.1	0	35
contig_76083	contig_76083	1660	0	0	0	0	0	0	1	1	1	1	1	4	Medtr4g080777.1	0	25	AT5G48770.1	0	Disease resistance protein (TIR-NBS-LRR class) family	O23530	0	31	SNC1_ARATH Protein SUPPRESSOR OF npr1-1, CONSTITUTIVE 1 OS=Arabidopsis thaliana GN=SNC1 PE=1 SV=3	AT5G48770	GO:0006952 GO:0007165	defense_response signal_transduction	GO:0043531	ADP_binding
contig_103367	contig_103367	3149	0	0	0	0	0	0	1	1	1	1	1	4	Medtr3g058880.5	0	43	AT5G17680.1	0	disease resistance protein (TIR-NBS-LRR class), putative	Q40392	0	35	TMVRN_NICGU TMV resistance protein N OS=Nicotiana glutinosa GN=N PE=1 SV=1	AT5G17680	GO:0006952 GO:0007165	defense_response signal_transduction	GO:0043531	ADP_binding
contig_63689	contig_63689	744	0	0	0	0	0	0	8	2	3	2	8	4	Medtr5g065560.1	0	77
contig_111548	contig_111548	411	0	0	0	0	0	0	4	4	5	3	7	4
contig_71659	contig_71659	358	0	0	0	0	0	0	6	2	2	4	6	4
contig_88267	contig_88267	458	0	0	0	0	0	0	3	1	1	1	6	4	Medtr6g477680.1	0	13
contig_63953	contig_63953	989	0	0	0	0	0	0	6	4	4	2	6	4
contig_91147	contig_91147	453	0	0	0	0	0	0	7	3	2	4	4	4	Medtr6g068850.1	0	11
contig_67574	contig_67574	841	0	0	0	0	0	0	3	4	1	4	4	4
contig_90045	contig_90045	288	0	0	0	0	0	0	4	2	2	1	4	4
contig_61479	contig_61479	433	0	0	0	0	0	0	2	1	1	1	4	4	Medtr0007s0070.1	0	28
contig_79901	contig_79901	364	0	0	0	0	0	0	3	4	3	4	4	4
contig_68602	contig_68602	1281	0	0	0	0	0	0	3	4	3	2	4	4
contig_89488	contig_89488	1390	0	0	0	0	0	0	3	4	3	3	4	4	Medtr6g465600.1	0	63
contig_59026	contig_59026	303	0	0	0	0	0	0	3	2	3	2	4	4
contig_51448	contig_51448	802	0	0	0	0	0	0	5	5	3	2	4	4	Medtr7g112960.1	0	16	AT4G02340.1	0	alpha/beta-Hydrolases superfamily protein					AT4G02340			GO:0003824 GO:0004301	catalytic_activity epoxide_hydrolase_activity
contig_55306	contig_55306	1382	0	0	0	0	0	0	3	3	2	2	3	4	Medtr4g077370.1	0	49	AT1G16280.1	0	RH36, AtRH36, SWA3 | RNA helicase 36 |	Q9SA27	0	61	RH36_ARATH DEAD-box ATP-dependent RNA helicase 36 OS=Arabidopsis thaliana GN=RH36 PE=2 SV=1	AT1G16280	GO:0006364 GO:0006606 GO:0009553 GO:0009561 GO:0009791	embryo_sac_development megagametogenesis post-embryonic_development protein_import_into_nucleus rRNA_processing	GO:0003676 GO:0004386 GO:0005515 GO:0005524 GO:0008026	ATP-dependent_helicase_activity ATP_binding helicase_activity nucleic_acid_binding protein_binding
contig_64385	contig_64385	462	0	0	0	0	0	0	6	2	1	4	3	4
contig_52365	contig_52365	953	0	0	0	0	0	0	3	2	2	4	3	4	Medtr4g117740.1	0	40
contig_79348	contig_79348	1085	0	0	0	0	0	0	2	3	3	3	3	4
contig_66761	contig_66761	1338	0	0	0	0	0	0	3	2	2	3	3	4	Medtr5g022330.1	0	49	AT2G30670.1	0	NAD(P)-binding Rossmann-fold superfamily protein	Q08632	0	52	SDR1_PICAB Short-chain type dehydrogenase/reductase OS=Picea abies PE=2 SV=1	AT2G30670	GO:0008152	metabolic_process	GO:0000166 GO:0016491	nucleotide_binding oxidoreductase_activity
contig_67817	contig_67817	1272	0	0	0	0	0	0	2	4	3	2	3	4				AT1G50390.1	0	pfkB-like carbohydrate kinase family protein	O82616	0	42	SCRK5_ARATH Putative fructokinase-5 OS=Arabidopsis thaliana GN=At4g10260 PE=2 SV=1	AT1G50390	GO:0005986 GO:0019654	acetate_fermentation sucrose_biosynthetic_process	GO:0016773	phosphotransferase_activity,_alcohol_group_as_acceptor
contig_55305	contig_55305	3296	0	0	0	0	0	0	2	2	2	2	3	4	Glyma.06G032800.1	0	17	AT3G42170.1	0	BED zinc finger ;hAT family dimerisation domain	P08770	0	32	TRA1_MAIZE Putative AC transposase OS=Zea mays PE=2 SV=2	AT3G42170	GO:0009791	post-embryonic_development	GO:0003677 GO:0046983	DNA_binding protein_dimerization_activity
contig_68781	contig_68781	819	0	0	0	0	0	0	2	4	1	2	3	4	Medtr7g115130.1	0	42
contig_64188	contig_64188	1362	0	0	0	0	0	0	1	1	6	1	3	4	Medtr2g069210.1	0	71	AT1G06620.1	0	2-oxoglutarate (2OG) and Fe(II)-dependent oxygenase superfamily protein	Q84MB3	0	58	ACCH1_ARATH 1-aminocyclopropane-1-carboxylate oxidase homolog 1 OS=Arabidopsis thaliana GN=At1g06620 PE=2 SV=1	AT1G06620	GO:0009414 GO:0009611 GO:0009867 GO:0042538 GO:0055114	hyperosmotic_salinity_response jasmonic_acid_mediated_signaling_pathway oxidation-reduction_process response_to_water_deprivation response_to_wounding	GO:0016491 GO:0016706	oxidoreductase_activity oxidoreductase_activity,_acting_on_paired_donors,_with_incorporation_or_reduction_of_molecular_oxygen,_2-oxoglutarate_as_one_donor,_and_incorporation_of_one_atom_each_of_oxygen_into_both_donors
contig_65289	contig_65289	1002	0	0	0	0	0	0	5	2	1	1	3	4	Medtr2g103070.1	0	18
contig_68613	contig_68613	495	0	0	0	0	0	0	2	1	1	1	2	4	Medtr4g117530.1	0	37
contig_64720	contig_64720	542	0	0	0	0	0	0	3	2	1	3	2	4
contig_55583	contig_55583	1113	0	0	0	0	0	0	7	2	2	3	2	4
contig_102369	contig_102369	454	0	0	0	0	0	0	8	7	3	1	2	4	Medtr4g051738.1	0	7	AT1G72930.1	0	TIR | toll/interleukin-1 receptor-like |	Q40392	0	38	TMVRN_NICGU TMV resistance protein N OS=Nicotiana glutinosa GN=N PE=1 SV=1	AT1G72930	GO:0006952 GO:0007165	defense_response signal_transduction
contig_68530	contig_68530	417	0	0	0	0	0	0	2	1	1	1	2	4	Medtr6g075880.1	0	6
contig_56316	contig_56316	1265	0	0	0	0	0	0	1	3	1	2	1	4
contig_102778	contig_102778	723	0	0	0	0	0	0	2	1	2	1	1	4
contig_91011	contig_91011	519	0	0	0	0	0	0	2	2	1	1	1	4	Medtr1g108770.1	0	9	AT5G08690.1	0	ATP synthase alpha/beta family protein	Q9C5A9	0	86	ATPBO_ARATH ATP synthase subunit beta-3, mitochondrial OS=Arabidopsis thaliana GN=At5g08680 PE=2 SV=1	AT5G08690	GO:0006200 GO:0006754 GO:0015986 GO:0015991 GO:0015992 GO:0046034	ATP_biosynthetic_process ATP_catabolic_process ATP_hydrolysis_coupled_proton_transport ATP_metabolic_process ATP_synthesis_coupled_proton_transport proton_transport	GO:0000166 GO:0005507 GO:0005524 GO:0008266 GO:0008553 GO:0016820 GO:0016887 GO:0017111 GO:0046933 GO:0046961	ATP_binding ATPase_activity copper_ion_binding hydrogen-exporting_ATPase_activity,_phosphorylative_mechanism hydrolase_activity,_acting_on_acid_anhydrides,_catalyzing_transmembrane_movement_of_substances nucleoside-triphosphatase_activity nucleotide_binding poly(U)_RNA_binding proton-transporting_ATP_synthase_activity,_rotational_mechanism proton-transporting_ATPase_activity,_rotational_mechanism
contig_57339	contig_57339	1163	0	0	0	0	0	0	1	1	8	1	1	4	Medtr5g096700.1	0	22	AT1G55760.1	0	BTB/POZ domain-containing protein	Q680K8	0	58	Y1576_ARATH BTB/POZ domain-containing protein At1g55760 OS=Arabidopsis thaliana GN=At1g55760 PE=2 SV=1	AT1G55760	GO:0008150	biological_process
contig_53063	contig_53063	621	0	0	0	0	0	0	1	1	1	1	1	4	Medtr6g038090.1	0	20	AT5G17680.1	0	disease resistance protein (TIR-NBS-LRR class), putative	Q40392	0	35	TMVRN_NICGU TMV resistance protein N OS=Nicotiana glutinosa GN=N PE=1 SV=1	AT5G17680	GO:0006952 GO:0007165	defense_response signal_transduction	GO:0043531	ADP_binding
contig_88319	contig_88319	101	0	0	0	0	0	0	2	1	2	1	1	4
contig_69188	contig_69188	267	0	0	0	0	0	0	1	1	1	2	1	4	Medtr6g008140.2	0	6	AT1G72930.2	0	TIR | toll/interleukin-1 receptor-like |	Q40392	0	55	TMVRN_NICGU TMV resistance protein N OS=Nicotiana glutinosa GN=N PE=1 SV=1	AT1G72930	GO:0006952 GO:0007165	defense_response signal_transduction
contig_89817	contig_89817	1126	0	0	0	0	0	0	1	1	1	1	1	4	PGSC0003DMT400048262	0	6	AT5G67280.1	0	RLK | receptor-like kinase |	Q9FPR3	0	55	EDR1_ARATH Serine/threonine-protein kinase EDR1 OS=Arabidopsis thaliana GN=EDR1 PE=1 SV=1	AT5G67280	GO:0006468 GO:0007169	protein_phosphorylation transmembrane_receptor_protein_tyrosine_kinase_signaling_pathway	GO:0004672 GO:0004674 GO:0005524 GO:0016301 GO:0016772	ATP_binding kinase_activity protein_kinase_activity protein_serine/threonine_kinase_activity transferase_activity,_transferring_phosphorus-containing_groups
contig_61610	contig_61610	325	0	0	0	0	0	0	9	7	11	2	7	4	Medtr2g017680.1	0	5	AT5G23540.2	0	Mov34/MPN/PAD-1 family protein					AT5G23540	GO:0006096 GO:0006499 GO:0006511 GO:0006623 GO:0006635 GO:0006833 GO:0006972 GO:0007030 GO:0009266 GO:0009407 GO:0009640 GO:0009651 GO:0009853 GO:0010388 GO:0030163 GO:0043161 GO:0043248 GO:0046686 GO:0051788 GO:0080129	Golgi_organization N-terminal_protein_myristoylation cullin_deneddylation fatty_acid_beta-oxidation glycolysis hyperosmotic_response photomorphogenesis photorespiration proteasomal_ubiquitin-dependent_protein_catabolic_process proteasome_assembly proteasome_core_complex_assembly protein_catabolic_process protein_targeting_to_vacuole response_to_cadmium_ion response_to_misfolded_protein response_t…
contig_68977	contig_68977	2657	0	0	0	0	0	0	2	1	27	1	7	4	Medtr7g066620.1	0	45	AT5G49290.1	0	ATRLP56, RLP56 | receptor like protein 56 |	Q9LYN8	0	29	EXS_ARATH Leucine-rich repeat receptor protein kinase EXS OS=Arabidopsis thaliana GN=EXS PE=1 SV=1	AT5G49290	GO:0007165	signal_transduction
contig_66342	contig_66342	816	0	0	0	0	0	0	6	9	9	9	7	4	Medtr5g087250.1	0	14
contig_68551	contig_68551	777	0	0	0	0	0	0	7	7	2	4	6	4	Medtr2g082240.1	0	49
contig_103537	contig_103537	1618	0	0	0	0	0	0	5	6	4	4	5	4	Medtr1g052065.1	0	27
contig_86131	contig_86131	285	0	0	0	0	0	0	3	8	8	3	5	4	Medtr4g134380.1	0	11	AT2G02380.1	0	ATGSTZ2, GSTZ2 | glutathione S-transferase (class zeta) 2 |	P57108	0	87	GSTZ_EUPES Glutathione S-transferase zeta class OS=Euphorbia esula PE=2 SV=1	AT2G02380	GO:0009072 GO:0009407	aromatic_amino_acid_family_metabolic_process toxin_catabolic_process	GO:0003824 GO:0004364	catalytic_activity glutathione_transferase_activity
contig_66139	contig_66139	1055	0	0	0	0	0	0	5	2	2	10	4	4	Medtr6g043310.1	0	56
contig_52106	contig_52106	636	0	0	0	0	0	0	4	7	3	2	4	4
contig_66937	contig_66937	1812	0	0	0	0	0	0	4	2	3	4	4	4				AT5G05130.1	0	DNA/RNA helicase protein	Q9FF61	0	28	SM3L1_ARATH Putative SWI/SNF-related matrix-associated actin-dependent regulator of chromatin subfamily A member 3-like 1 OS=Arabidopsis thaliana GN=At5g05130 PE=2 SV=1	AT5G05130	GO:0006259 GO:0007062 GO:0007126 GO:0031048 GO:0033044 GO:0045132	DNA_metabolic_process chromatin_silencing_by_small_RNA meiosis meiotic_chromosome_segregation regulation_of_chromosome_organization sister_chromatid_cohesion	GO:0003676 GO:0003677 GO:0004386 GO:0005524 GO:0008270 GO:0016818	ATP_binding DNA_binding helicase_activity hydrolase_activity,_acting_on_acid_anhydrides,_in_phosphorus-containing_anhydrides nucleic_acid_binding zinc_ion_binding
contig_67941	contig_67941	1949	0	0	0	0	0	0	4	2	2	2	4	4	Medtr5g053590.1	0	21
contig_85764	contig_85764	982	0	0	0	0	0	0	3	3	2	5	4	4
contig_61106	contig_61106	1361	0	0	0	0	0	0	5	5	3	4	4	4	Medtr7g110100.1	0	30
contig_110420	contig_110420	222	0	0	0	0	0	0	4	4	3	4	4	4
contig_88166	contig_88166	582	0	0	0	0	0	0	5	4	3	3	4	4
contig_56102	contig_56102	1874	0	0	0	0	0	0	4	2	3	3	4	4				AT5G05130.1	0	DNA/RNA helicase protein	Q9FF61	0	28	SM3L1_ARATH Putative SWI/SNF-related matrix-associated actin-dependent regulator of chromatin subfamily A member 3-like 1 OS=Arabidopsis thaliana GN=At5g05130 PE=2 SV=1	AT5G05130	GO:0006259 GO:0007062 GO:0007126 GO:0031048 GO:0033044 GO:0045132	DNA_metabolic_process chromatin_silencing_by_small_RNA meiosis meiotic_chromosome_segregation regulation_of_chromosome_organization sister_chromatid_cohesion	GO:0003676 GO:0003677 GO:0004386 GO:0005524 GO:0008270 GO:0016818	ATP_binding DNA_binding helicase_activity hydrolase_activity,_acting_on_acid_anhydrides,_in_phosphorus-containing_anhydrides nucleic_acid_binding zinc_ion_binding
contig_102940	contig_102940	1589	0	0	0	0	0	0	3	4	6	3	4	4	Medtr1g035330.1	0	4	AT2G02090.1	0	CHR19, CHA19, ETL1 | SNF2 domain-containing protein / helicase domain-containing protein |					AT2G02090			GO:0003676 GO:0003677 GO:0004386 GO:0005524	ATP_binding DNA_binding helicase_activity nucleic_acid_binding
contig_90794	contig_90794	1202	0	0	0	0	0	0	5	4	3	3	4	4	Medtr3g101750.1	0	36	AT4G17650.1	0	Polyketide cyclase / dehydrase and lipid transport protein	Q5RD79	0	42	CQ10B_PONAB Coenzyme Q-binding protein COQ10 homolog B, mitochondrial OS=Pongo abelii GN=COQ10B PE=2 SV=1	AT4G17650	GO:0008150 GO:0015824 GO:0016036 GO:0019243 GO:0019375 GO:0042631	biological_process cellular_response_to_phosphate_starvation cellular_response_to_water_deprivation galactolipid_biosynthetic_process methylglyoxal_catabolic_process_to_D-lactate proline_transport	GO:0003674	molecular_function
contig_71209	contig_71209	389	0	0	0	0	0	0	3	4	2	3	4	4	Medtr4g109540.2	0	9	AT4G13850.4	0	ATGRP2 | glycine-rich RNA-binding protein 2 |	Q9FNR1	0	63	RBG3_ARATH Glycine-rich RNA-binding protein 3, mitochondrial OS=Arabidopsis thaliana GN=RBG3 PE=2 SV=1	AT4G13850	GO:0006364 GO:0006970 GO:0009409 GO:0009414 GO:0009631 GO:0009651 GO:0009845 GO:0031564	cold_acclimation rRNA_processing response_to_cold response_to_osmotic_stress response_to_salt_stress response_to_water_deprivation seed_germination transcription_antitermination	GO:0001072 GO:0003690 GO:0003697 GO:0003723 GO:0005507 GO:0005524	ATP_binding RNA_binding RNA_binding_transcription_antitermination_factor_activity copper_ion_binding double-stranded_DNA_binding single-stranded_DNA_binding
contig_103515	contig_103515	1516	0	0	0	0	0	0	4	2	2	2	4	4	Medtr6g025730.1	0	23	AT5G26120.1	0	ATASD2, ASD2 | alpha-L-arabinofuranosidase 2 |	Q8VZR2	0	63	ASD2_ARATH Alpha-L-arabinofuranosidase 2 OS=Arabidopsis thaliana GN=ASD2 PE=2 SV=1	AT5G26120	GO:0046373	L-arabinose_metabolic_process	GO:0016798 GO:0046556	alpha-N-arabinofuranosidase_activity hydrolase_activity,_acting_on_glycosyl_bonds
contig_67670	contig_67670	820	0	0	0	0	0	0	6	5	3	2	4	4	Medtr5g033180.1	0	58
contig_53393	contig_53393	1210	0	0	0	0	0	0	1	2	4	1	4	4	Medtr6g465600.1	0	37
contig_67325	contig_67325	696	0	0	0	0	0	0	4	3	4	3	3	4
contig_59870	contig_59870	514	0	0	0	0	0	0	3	4	3	3	3	4
contig_51920	contig_51920	1477	0	0	0	0	0	0	4	4	3	2	3	4	Medtr4g132870.1	0	27
contig_77627	contig_77627	1548	0	0	0	0	0	0	3	3	2	3	3	4	Medtr4g115160.2	0	46					0	49
contig_87475	contig_87475	586	0	0	0	0	0	0	5	3	2	3	3	4	Medtr3g014000.1	0	47	AT1G74230.1	0	GR-RBP5 | glycine-rich RNA-binding protein 5 |	Q9C909	0	57	RBG5_ARATH Glycine-rich RNA-binding protein 5, mitochondrial OS=Arabidopsis thaliana GN=RBG5 PE=2 SV=1	AT1G74230	GO:0008150 GO:0010228	biological_process vegetative_to_reproductive_phase_transition_of_meristem	GO:0003723 GO:0005507 GO:0005524	ATP_binding RNA_binding copper_ion_binding
contig_64061	contig_64061	1277	0	0	0	0	0	0	2	1	1	1	3	4
contig_62403	contig_62403	3703	0	0	0	0	0	0	3	3	2	4	3	4	Medtr5g034120.1	0	5	AT1G60490.1	0	ATVPS34, VPS34, PI3K | vacuolar protein sorting 34 |	P42348	0	58	PI3K2_SOYBN Phosphatidylinositol 3-kinase, nodule isoform OS=Glycine max PE=2 SV=1	AT1G60490	GO:0006487 GO:0006499 GO:0006897 GO:0009651 GO:0010228 GO:0016926 GO:0032957 GO:0046854 GO:0046855 GO:0048015 GO:0050665 GO:0055046 GO:0072593	N-terminal_protein_myristoylation endocytosis hydrogen_peroxide_biosynthetic_process inositol_phosphate_dephosphorylation inositol_trisphosphate_metabolic_process microgametogenesis phosphatidylinositol-mediated_signaling phosphatidylinositol_phosphorylation protein_N-linked_glycosylation protein_desumoylation reactive_oxygen_species_metabolic_process response_to_salt_stress vegetative_to_reprodu…	GO:0016303 GO:0016772 GO:0016773 GO:0035004	1-phosphatidylinositol-3-kinase_activity phosphatidylinositol_3-kinase_activity phosphotransferase_activity,_alcohol_group_as_acceptor transferase_activity,_transferring_phosphorus-containing_groups
contig_107823	contig_107823	1723	0	0	0	0	0	0	3	4	4	2	3	4	Medtr1g023070.2	0	30	AT5G60990.1	0	DEA(D/H)-box RNA helicase family protein	Q8GY84	0	48	RH10_ARATH DEAD-box ATP-dependent RNA helicase 10 OS=Arabidopsis thaliana GN=RH10 PE=2 SV=2	AT5G60990	GO:0009220	pyrimidine_ribonucleotide_biosynthetic_process	GO:0003676 GO:0004386 GO:0005524 GO:0008026	ATP-dependent_helicase_activity ATP_binding helicase_activity nucleic_acid_binding
contig_55741	contig_55741	831	0	0	0	0	0	0	1	5	2	2	3	4
contig_104324	contig_104324	1011	0	0	0	0	0	0	5	2	1	2	3	4	Medtr2g103070.1	0	18
contig_53334	contig_53334	184	0	0	0	0	0	0	3	3	1	5	2	4
contig_61541	contig_61541	157	0	0	0	0	0	0	4	2	1	3	2	4
contig_80803	contig_80803	199	0	0	0	0	0	0	2	5	6	2	2	4
contig_103536	contig_103536	753	0	0	0	0	0	0	4	1	1	2	2	4	Medtr5g077900.1	0	18
contig_89856	contig_89856	924	0	0	0	0	0	0	4	3	1	1	2	4	Glyma.17G188700.1	0	9
contig_103172	contig_103172	1709	0	0	0	0	0	0	3	5	2	3	2	4	PGSC0003DMT400096980	0	26	AT1G40087.1	0	Plant transposase (Ptta/En/Spm family)					AT1G40087	GO:0008150	biological_process	GO:0003674	molecular_function
contig_88976	contig_88976	604	0	0	0	0	0	0	2	2	1	1	2	4	Medtr4g081655.1	0	8	AT4G27300.1	0	S-locus lectin protein kinase family protein	O64783	0	65	Y1137_ARATH G-type lectin S-receptor-like serine/threonine-protein kinase At1g61370 OS=Arabidopsis thaliana GN=At1g61370 PE=3 SV=2	AT4G27300	GO:0006468 GO:0046777 GO:0048544	protein_autophosphorylation protein_phosphorylation recognition_of_pollen	GO:0004672 GO:0004674 GO:0005524 GO:0016301 GO:0016772 GO:0030246 GO:0031625	ATP_binding carbohydrate_binding kinase_activity protein_kinase_activity protein_serine/threonine_kinase_activity transferase_activity,_transferring_phosphorus-containing_groups ubiquitin_protein_ligase_binding
contig_72331	contig_72331	393	0	0	0	0	0	0	2	2	2	3	2	4
contig_60767	contig_60767	1883	0	0	0	0	0	0	2	2	2	2	2	4	Medtr5g010610.1	0	42	AT3G06240.1	0	F-box family protein	Q9SFC7	0	29	FB135_ARATH F-box protein At3g07870 OS=Arabidopsis thaliana GN=At3g07870 PE=2 SV=1	AT3G06240	GO:0008150	biological_process	GO:0003674	molecular_function
contig_54693	contig_54693	1546	0	0	0	0	0	0	2	2	2	2	2	4	Medtr8g039930.1	0	47	AT2G16870.1	0	Disease resistance protein (TIR-NBS-LRR class) family	O82500	0	29	Y4117_ARATH Putative disease resistance protein At4g11170 OS=Arabidopsis thaliana GN=At4g11170 PE=2 SV=1	AT2G16870	GO:0006952 GO:0007165	defense_response signal_transduction	GO:0000166 GO:0017111 GO:0043531	ADP_binding nucleoside-triphosphatase_activity nucleotide_binding
contig_72636	contig_72636	208	0	0	0	0	0	0	3	2	1	2	1	4
contig_68863	contig_68863	991	0	0	0	0	0	0	1	1	2	1	1	4
contig_79285	contig_79285	390	0	0	0	0	0	0	1	1	2	2	1	4	Medtr4g051688.1	0	10
contig_51852	contig_51852	895	0	0	0	0	0	0	35	53	2	4	54	3	Medtr4g084970.1	0	28
contig_60744	contig_60744	708	0	0	0	0	0	0	7	5	2	6	7	3
contig_64227	contig_64227	482	0	0	0	0	0	0	6	2	2	4	6	3
contig_108577	contig_108577	2017	0	0	0	0	0	0	5	6	5	3	6	3	Medtr7g025080.1	0	37
contig_51722	contig_51722	200	0	0	0	0	0	0	4	15	19	5	5	3	Medtr5g022180.1	0	19
contig_53550	contig_53550	809	0	0	0	0	0	0	7	5	4	4	5	3
contig_63817	contig_63817	556	0	0	0	0	0	0	4	2	1	1	5	3	Medtr1g070405.1	0	86
contig_52865	contig_52865	551	0	0	0	0	0	0	5	5	3	4	5	3	Medtr2g105230.5	0	10	AT2G35736.2	0	unknown protein; FUNCTIONS IN: molecular_function unknown; INVOLVED IN: biological_process unknown; LOCATED I					AT2G35736	GO:0008150	biological_process	GO:0003674	molecular_function
contig_62656	contig_62656	1406	0	0	0	0	0	0	6	4	3	2	5	3
contig_52922	contig_52922	611	0	0	0	0	0	0	4	4	4	5	4	3	Medtr2g445260.1	0	19
contig_60759	contig_60759	462	0	0	0	0	0	0	8	6	4	4	4	3	Medtr2g105230.5	0	8	AT2G35736.2	0	unknown protein; FUNCTIONS IN: molecular_function unknown; INVOLVED IN: biological_process unknown; LOCATED I					AT2G35736	GO:0008150	biological_process	GO:0003674	molecular_function
contig_79903	contig_79903	816	0	0	0	0	0	0	4	4	3	3	4	3
contig_59041	contig_59041	1565	0	0	0	0	0	0	4	5	3	2	4	3
contig_57873	contig_57873	858	0	0	0	0	0	0	3	6	8	8	4	3	Medtr5g087250.1	0	30	AT5G20930.1	0	TSL | Protein kinase superfamily protein |	Q39238	0	54	TSL_ARATH Serine/threonine-protein kinase TOUSLED OS=Arabidopsis thaliana GN=TOUSLED PE=1 SV=1	AT5G20930	GO:0006468	protein_phosphorylation	GO:0004674 GO:0005515 GO:0016301 GO:0042802	identical_protein_binding kinase_activity protein_binding protein_serine/threonine_kinase_activity
contig_87824	contig_87824	1015	0	0	0	0	0	0	3	4	2	4	4	3
contig_58432	contig_58432	1380	0	0	0	0	0	0	3	6	4	3	4	3
contig_52811	contig_52811	963	0	0	0	0	0	0	3	4	4	2	4	3
contig_53217	contig_53217	1012	0	0	0	0	0	0	6	2	3	2	4	3
contig_87519	contig_87519	493	0	0	0	0	0	0	3	3	2	2	4	3	Glyma.16G108800.1	0	9
contig_64259	contig_64259	1293	0	0	0	0	0	0	5	8	3	2	4	3	PGSC0003DMT400096980	0	30
contig_52269	contig_52269	1607	0	0	0	0	0	0	2	5	3	1	4	3	Medtr5g088880.1	0	55	AT5G50260.1	0	Cysteine proteinases superfamily protein	P25778	0	30	ORYC_ORYSJ Oryzain gamma chain OS=Oryza sativa subsp. japonica GN=Os09g0442300 PE=2 SV=2	AT5G50260	GO:0006508	proteolysis	GO:0008234	cysteine-type_peptidase_activity
contig_72091	contig_72091	687	0	0	0	0	0	0	4	5	1	1	4	3	Medtr2g026240.1	0	20
contig_56058	contig_56058	514	0	0	0	0	0	0	3	2	1	1	4	3
contig_61021	contig_61021	1148	0	0	0	0	0	0	3	3	2	5	3	3
contig_72369	contig_72369	311	0	0	0	0	0	0	2	10	1	4	3	3	Medtr6g008210.1	0	31	AT3G28210.1	0	PMZ, SAP12 | zinc finger (AN1-like) family protein |	Q67YE6	0	56	SAP12_ARATH Zinc finger AN1 domain-containing stress-associated protein 12 OS=Arabidopsis thaliana GN=SAP12 PE=2 SV=2	AT3G28210	GO:0006612 GO:0007165 GO:0009407 GO:0009414 GO:0009611 GO:0009723 GO:0009733 GO:0009737 GO:0009738 GO:0009753 GO:0009863 GO:0009867 GO:0010200 GO:0010286 GO:0010363 GO:0010583 GO:0042538	abscisic_acid_mediated_signaling_pathway heat_acclimation hyperosmotic_salinity_response jasmonic_acid_mediated_signaling_pathway protein_targeting_to_membrane regulation_of_plant-type_hypersensitive_response response_to_abscisic_acid_stimulus response_to_auxin_stimulus response_to_chitin response_to_cyclopentenone response_to_ethylene_stimulus response_to_jasmonic_acid_stimulus response_to_water…	GO:0008270	zinc_ion_binding
contig_84220	contig_84220	648	0	0	0	0	0	0	3	5	3	2	3	3	Medtr7g011390.1	0	18
contig_64083	contig_64083	714	0	0	0	0	0	0	5	3	3	1	3	3
contig_67956	contig_67956	644	0	0	0	0	0	0	1	1	2	1	3	3	Medtr2g033040.1	0	13	AT3G17205.2	0	UPL6 | ubiquitin protein ligase 6 |	Q8RWB8	0	58	UPL6_ARATH E3 ubiquitin-protein ligase UPL6 OS=Arabidopsis thaliana GN=UPL6 PE=2 SV=1	AT3G17205	GO:0006464 GO:0016567 GO:0042787	cellular_protein_modification_process protein_ubiquitination protein_ubiquitination_involved_in_ubiquitin-dependent_protein_catabolic_process	GO:0004842 GO:0016881	acid-amino_acid_ligase_activity ubiquitin-protein_ligase_activity
contig_53397	contig_53397	1142	0	0	0	0	0	0	3	3	1	4	3	3
contig_52300	contig_52300	1157	0	0	0	0	0	0	3	3	2	3	3	3	Medtr4g115160.2	0	28	AT1G18800.1	0	NRP2 | NAP1-related protein 2 |		0	49		AT1G18800	GO:0006334 GO:0008283 GO:0010311 GO:0030154	cell_differentiation cell_proliferation lateral_root_formation nucleosome_assembly	GO:0003677 GO:0003682 GO:0042393	DNA_binding chromatin_binding histone_binding
contig_58866	contig_58866	3685	0	0	0	0	0	0	4	3	3	3	3	3	cassava4.1	0	59	AT3G11910.2	0	UBP13 | ubiquitin-specific protease 13 |	Q84WU2	0	51	UBP13_ARATH Ubiquitin carboxyl-terminal hydrolase 13 OS=Arabidopsis thaliana GN=UBP13 PE=1 SV=1	AT3G11910	GO:0006511 GO:0009630	gravitropism ubiquitin-dependent_protein_catabolic_process	GO:0004221 GO:0004843	ubiquitin-specific_protease_activity ubiquitin_thiolesterase_activity
contig_55023	contig_55023	1046	0	0	0	0	0	0	4	4	2	3	3	3
contig_58383	contig_58383	1478	0	0	0	0	0	0	4	4	3	2	3	3
contig_57885	contig_57885	866	0	0	0	0	0	0	2	7	3	2	3	3	Medtr4g013300.1	0	10				Q1SGF1	0	91	PARP3_MEDTR Putative poly [ADP-ribose] polymerase 3 OS=Medicago truncatula GN=PARP3 PE=3 SV=1
contig_111861	contig_111861	849	0	0	0	0	0	0	2	3	2	2	3	3
contig_90038	contig_90038	914	0	0	0	0	0	0	2	1	1	2	3	3	Medtr2g097890.1	0	15	AT5G52370.1	0	unknown protein; BEST Arabidopsis thaliana protein match is: unknown protein (TAIR:AT5G58990.1); Has 30201 Bl					AT5G52370	GO:0008150	biological_process	GO:0003674	molecular_function
contig_79633	contig_79633	4658	0	0	0	0	0	0	2	4	3	1	3	3	mrna20290.1-v1.0-hybrid	0	36	AT4G23160.1	0	CRK8 | cysteine-rich RLK (RECEPTOR-like protein kinase) 8 |	P10978	0	34	POLX_TOBAC Retrovirus-related Pol polyprotein from transposon TNT 1-94 OS=Nicotiana tabacum PE=2 SV=1	AT4G23160	GO:0006468	protein_phosphorylation	GO:0004672 GO:0004674 GO:0004713 GO:0005524 GO:0016301 GO:0016772	ATP_binding kinase_activity protein_kinase_activity protein_serine/threonine_kinase_activity protein_tyrosine_kinase_activity transferase_activity,_transferring_phosphorus-containing_groups
contig_68879	contig_68879	604	0	0	0	0	0	0	3	2	3	5	3	3
contig_110537	contig_110537	3060	0	0	0	0	0	0	2	3	2	3	3	3	Glyma.09G039300.1	0	55	AT1G10240.1	0	FRS11 | FAR1-related sequence 11 |	Q9SY66	0	47	FRS11_ARATH Protein FAR1-RELATED SEQUENCE 11 OS=Arabidopsis thaliana GN=FRS11 PE=2 SV=1	AT1G10240	GO:0009639	response_to_red_or_far_red_light	GO:0008270	zinc_ion_binding
contig_67565	contig_67565	747	0	0	0	0	0	0	2	3	2	2	3	3
contig_75994	contig_75994	770	0	0	0	0	0	0	3	5	4	2	3	3	Medtr2g008470.1	0	6	AT1G78000.2	0	SULTR1;2, SEL1 | sulfate transporter 1;2 |	P53392	0	67	SUT2_STYHA High affinity sulfate transporter 2 OS=Stylosanthes hamata GN=ST2 PE=2 SV=1	AT1G78000	GO:0000041 GO:0006810 GO:0006857 GO:0008272 GO:0009970 GO:0010167 GO:0015706 GO:0055085 GO:0080160	cellular_response_to_sulfate_starvation nitrate_transport oligopeptide_transport response_to_nitrate selenate_transport sulfate_transport transition_metal_ion_transport transmembrane_transport transport	GO:0005215 GO:0008271 GO:0015116	secondary_active_sulfate_transmembrane_transporter_activity sulfate_transmembrane_transporter_activity transporter_activity
contig_51785	contig_51785	2146	0	0	0	0	0	0	2	4	3	2	3	3	Glyma.20G153900.1	0	22	AT5G51830.1	0	pfkB-like carbohydrate kinase family protein	O82616	0	62	SCRK5_ARATH Putative fructokinase-5 OS=Arabidopsis thaliana GN=At4g10260 PE=2 SV=1	AT5G51830	GO:0006014 GO:0046686	D-ribose_metabolic_process response_to_cadmium_ion	GO:0004747 GO:0016301 GO:0016773	kinase_activity phosphotransferase_activity,_alcohol_group_as_acceptor ribokinase_activity
contig_62856	contig_62856	1668	0	0	0	0	0	0	2	4	3	2	3	3	Medtr8g096570.1	0	7	AT5G51830.1	0	pfkB-like carbohydrate kinase family protein	O82616	0	42	SCRK5_ARATH Putative fructokinase-5 OS=Arabidopsis thaliana GN=At4g10260 PE=2 SV=1	AT5G51830	GO:0006014 GO:0046686	D-ribose_metabolic_process response_to_cadmium_ion	GO:0004747 GO:0016301 GO:0016773	kinase_activity phosphotransferase_activity,_alcohol_group_as_acceptor ribokinase_activity
contig_60685	contig_60685	2035	0	0	0	0	0	0	2	1	1	5	2	3	Medtr4g133490.1	0	76	AT1G24190.1	0	SIN3, ATSIN3, SNL3 | SIN3-like 3 |	O48686	0	40	SNL3_ARATH Paired amphipathic helix protein Sin3-like 3 OS=Arabidopsis thaliana GN=SNL3 PE=1 SV=3	AT1G24190	GO:0006355 GO:0009737 GO:0045892	negative_regulation_of_transcription,_DNA-dependent regulation_of_transcription,_DNA-dependent response_to_abscisic_acid_stimulus
contig_61832	contig_61832	3012	0	0	0	0	0	0	2	3	2	2	2	3	Glyma.09G039300.1	0	55	AT1G10240.1	0	FRS11 | FAR1-related sequence 11 |	Q9SY66	0	47	FRS11_ARATH Protein FAR1-RELATED SEQUENCE 11 OS=Arabidopsis thaliana GN=FRS11 PE=2 SV=1	AT1G10240	GO:0009639	response_to_red_or_far_red_light	GO:0008270	zinc_ion_binding
contig_53453	contig_53453	4417	0	0	0	0	0	0	2	3	2	2	2	3	mrna21841.1-v1.0-hybrid	0	22	AT4G29090.1	0	Ribonuclease H-like superfamily protein	P0C2F6	0	26	RNHX1_ARATH Putative ribonuclease H protein At1g65750 OS=Arabidopsis thaliana GN=At1g65750 PE=3 SV=1	AT4G29090	GO:0006278	RNA-dependent_DNA_replication	GO:0003676 GO:0003723 GO:0003964	RNA-directed_DNA_polymerase_activity RNA_binding nucleic_acid_binding
contig_55833	contig_55833	2410	0	0	0	0	0	0	3	4	2	2	2	3	Medtr1g018830.1	0	8
contig_56118	contig_56118	1567	0	0	0	0	0	0	1	4	3	1	2	3
contig_68877	contig_68877	1086	0	0	0	0	0	0	3	1	1	1	2	3	Medtr2g068940.1	0	67
contig_60321	contig_60321	544	0	0	0	0	0	0	4	3	1	3	2	3	Medtr7g498320.1	0	35
contig_61709	contig_61709	188	0	0	0	0	0	0	2	1	1	2	2	3
contig_55513	contig_55513	1168	0	0	0	0	0	0	2	5	2	1	2	3
contig_61408	contig_61408	975	0	0	0	0	0	0	3	2	1	3	2	3	Medtr3g077740.2	0	3
contig_61645	contig_61645	618	0	0	0	0	0	0	3	2	2	2	2	3	Medtr2g047858.1	0	16
contig_68778	contig_68778	499	0	0	0	0	0	0	1	2	1	2	2	3
contig_61841	contig_61841	1156	0	0	0	0	0	0	2	2	2	2	2	3	Medtr5g061300.1	0	56	AT1G40087.1	0	Plant transposase (Ptta/En/Spm family)					AT1G40087	GO:0008150	biological_process	GO:0003674	molecular_function
contig_61915	contig_61915	403	0	0	0	0	0	0	1	1	2	2	2	3
contig_61948	contig_61948	1126	0	0	0	0	0	0	2	2	3	2	1	3
contig_72323	contig_72323	400	0	0	0	0	0	0	1	4	2	2	1	3
contig_58585	contig_58585	541	0	0	0	0	0	0	2	1	2	1	1	3
contig_88830	contig_88830	441	0	0	0	0	0	0	2	4	1	1	1	3	Glyma.18G058100.1	0	33
contig_69112	contig_69112	1079	0	0	0	0	0	0	2	2	1	1	1	3	Medtr5g095960.1	0	9
contig_67724	contig_67724	698	0	0	0	0	0	0	1	2	1	1	1	3
contig_107817	contig_107817	897	0	0	0	0	0	0	1	1	4	1	1	3	Medtr4g081230.1	0	14	AT5G17680.1	0	disease resistance protein (TIR-NBS-LRR class), putative	Q40392	0	33	TMVRN_NICGU TMV resistance protein N OS=Nicotiana glutinosa GN=N PE=1 SV=1	AT5G17680	GO:0006952 GO:0007165	defense_response signal_transduction	GO:0043531	ADP_binding
contig_69429	contig_69429	2935	0	0	0	0	0	0	1	1	1	1	1	3	Medtr3g058880.5	0	43	AT5G17680.1	0	disease resistance protein (TIR-NBS-LRR class), putative	Q40392	0	35	TMVRN_NICGU TMV resistance protein N OS=Nicotiana glutinosa GN=N PE=1 SV=1	AT5G17680	GO:0006952 GO:0007165	defense_response signal_transduction	GO:0043531	ADP_binding
contig_110810	contig_110810	307	0	0	0	0	0	0	3	1	1	2	1	3
contig_91048	contig_91048	374	0	0	0	0	0	0	1	1	1	1	1	3
contig_53797	contig_53797	285	0	0	0	0	0	0	1	1	1	1	1	3	Medtr6g008140.2	0	4	AT5G36930.1	0	Disease resistance protein (TIR-NBS-LRR class) family					AT5G36930	GO:0006952 GO:0007165	defense_response signal_transduction	GO:0043531	ADP_binding
contig_52745	contig_52745	1579	0	0	0	0	0	0	32	2	4	3	8	3	Medtr2g103300.1	0	89	AT1G15410.1	0	aspartate-glutamate racemase family					AT1G15410	GO:0006520 GO:0008152	cellular_amino_acid_metabolic_process metabolic_process	GO:0016855	racemase_and_epimerase_activity,_acting_on_amino_acids_and_derivatives
contig_73691	contig_73691	369	0	0	0	0	0	0	5	15	16	7	6	3	Medtr5g022210.1	0	12	AT4G36040.1	0	Chaperone DnaJ-domain superfamily protein					AT4G36040	GO:0006457	protein_folding	GO:0031072	heat_shock_protein_binding
contig_59038	contig_59038	623	0	0	0	0	0	0	4	5	8	4	5	3	Medtr8g104340.1	0	4
contig_51741	contig_51741	1994	0	0	0	0	0	0	2	2	1	2	5	3	mrna34892.1-v1.0-hybrid	0	61				P10978	0	34	POLX_TOBAC Retrovirus-related Pol polyprotein from transposon TNT 1-94 OS=Nicotiana tabacum PE=2 SV=1
contig_68439	contig_68439	764	0	0	0	0	0	0	3	4	3	2	5	3	Medtr6g083160.1	0	52
contig_59738	contig_59738	1077	0	0	0	0	0	0	6	4	2	6	5	3
contig_84565	contig_84565	693	0	0	0	0	0	0	4	4	3	2	5	3	Medtr7g087100.1	0	12
contig_55293	contig_55293	429	0	0	0	0	0	0	1	5	10	4	4	3
contig_53053	contig_53053	1153	0	0	0	0	0	0	4	3	3	3	4	3	Medtr4g122000.1	0	4
contig_57413	contig_57413	1494	0	0	0	0	0	0	3	2	2	1	4	3	Medtr1g008675.1	0	43	AT1G43790.1	0	TED6 | tracheary element differentiation-related 6 |					AT1G43790	GO:0009834	secondary_cell_wall_biogenesis	GO:0003674	molecular_function
contig_105831	contig_105831	553	0	0	0	0	0	0	6	3	3	4	4	3	Medtr4g007820.1	0	6
contig_106051	contig_106051	533	0	0	0	0	0	0	3	5	5	2	4	3
contig_69151	contig_69151	633	0	0	0	0	0	0	3	2	3	2	4	3
contig_79550	contig_79550	257	0	0	0	0	0	0	4	3	5	2	4	3	Medtr7g062260.1	0	7
contig_68152	contig_68152	1149	0	0	0	0	0	0	2	6	3	4	4	3
contig_64678	contig_64678	559	0	0	0	0	0	0	3	3	2	3	4	3
contig_75722	contig_75722	200	0	0	0	0	0	0	3	2	1	2	4	3	Medtr5g026390.1	0	11
contig_102785	contig_102785	2582	0	0	0	0	0	0	3	2	2	2	4	3	Eucgr.H01031.1	0	69	AT3G42170.1	0	BED zinc finger ;hAT family dimerisation domain	P08770	0	33	TRA1_MAIZE Putative AC transposase OS=Zea mays PE=2 SV=2	AT3G42170	GO:0009791	post-embryonic_development	GO:0003677 GO:0046983	DNA_binding protein_dimerization_activity
contig_58600	contig_58600	2181	0	0	0	0	0	0	4	3	5	3	3	3	Medtr4g114070.1	0	45	AT1G74560.1	0	NRP1 | NAP1-related protein 1 |		0	29		AT1G74560	GO:0006094 GO:0006096 GO:0006333 GO:0006334 GO:0008283 GO:0009651 GO:0010311 GO:0030154 GO:0046686	cell_differentiation cell_proliferation chromatin_assembly_or_disassembly gluconeogenesis glycolysis lateral_root_formation nucleosome_assembly response_to_cadmium_ion response_to_salt_stress	GO:0003677 GO:0003682 GO:0042393	DNA_binding chromatin_binding histone_binding
contig_80036	contig_80036	1466	0	0	0	0	0	0	4	5	3	3	3	3	Medtr7g101830.1	0	27	AT1G76820.1	0	eukaryotic translation initiation factor 2 (eIF-2) family protein	Q10251	0	43	IF2P_SCHPO Eukaryotic translation initiation factor 5B OS=Schizosaccharomyces pombe (strain 972 / ATCC 24843) GN=SPAC56F8.03 PE=1 SV=1	AT1G76820			GO:0003924 GO:0005525	GTP_binding GTPase_activity
contig_60897	contig_60897	2323	0	0	0	0	0	0	3	2	4	2	3	3	Medtr4g134320.1	0	68	AT5G59810.1	0	ATSBT5.4, SBT5.4 | Subtilase family protein |	O65351	0	46	SUBL_ARATH Subtilisin-like protease OS=Arabidopsis thaliana GN=ARA12 PE=1 SV=1	AT5G59810	GO:0006508 GO:0008152 GO:0043086	metabolic_process negative_regulation_of_catalytic_activity proteolysis	GO:0004252 GO:0042802	identical_protein_binding serine-type_endopeptidase_activity
contig_64508	contig_64508	250	0	0	0	0	0	0	4	5	4	2	3	3	Medtr3g010620.1	0	6
contig_76020	contig_76020	382	0	0	0	0	0	0	3	4	2	1	3	3	Medtr7g027017.2	0	11
contig_60460	contig_60460	1208	0	0	0	0	0	0	4	7	3	4	3	3	Medtr2g087840.1	0	4
contig_103234	contig_103234	698	0	0	0	0	0	0	4	3	3	4	3	3	Medtr3g104580.1	0	19	AT5G61030.1	0	GR-RBP3 | glycine-rich RNA-binding protein 3 |	Q9FNR1	0	53	RBG3_ARATH Glycine-rich RNA-binding protein 3, mitochondrial OS=Arabidopsis thaliana GN=RBG3 PE=2 SV=1	AT5G61030	GO:0006626 GO:0009220 GO:0009409 GO:0009909 GO:0010228 GO:0034968	histone_lysine_methylation protein_targeting_to_mitochondrion pyrimidine_ribonucleotide_biosynthetic_process regulation_of_flower_development response_to_cold vegetative_to_reproductive_phase_transition_of_meristem	GO:0000166 GO:0003676 GO:0003723 GO:0005507 GO:0005524	ATP_binding RNA_binding copper_ion_binding nucleic_acid_binding nucleotide_binding
contig_71210	contig_71210	886	0	0	0	0	0	0	3	3	2	3	3	3
contig_85551	contig_85551	1265	0	0	0	0	0	0	4	3	2	3	3	3	Medtr3g101750.1	0	36	AT4G17650.1	0	Polyketide cyclase / dehydrase and lipid transport protein	Q5RD79	0	42	CQ10B_PONAB Coenzyme Q-binding protein COQ10 homolog B, mitochondrial OS=Pongo abelii GN=COQ10B PE=2 SV=1	AT4G17650	GO:0008150 GO:0015824 GO:0016036 GO:0019243 GO:0019375 GO:0042631	biological_process cellular_response_to_phosphate_starvation cellular_response_to_water_deprivation galactolipid_biosynthetic_process methylglyoxal_catabolic_process_to_D-lactate proline_transport	GO:0003674	molecular_function
contig_74659	contig_74659	1545	0	0	0	0	0	0	2	4	3	3	3	3	Medtr5g063950.1	0	40	AT5G56370.2	0	F-box/RNI-like/FBD-like domains-containing protein	Q9FM94	0	26	FBD21_ARATH FBD-associated F-box protein At5g56370 OS=Arabidopsis thaliana GN=At5g56370 PE=2 SV=1	AT5G56370	GO:0008150	biological_process	GO:0003674	molecular_function
contig_65607	contig_65607	1345	0	0	0	0	0	0	2	1	5	2	3	3	Medtr7g050590.1	0	51	AT3G18990.1	0	VRN1, REM39 | AP2/B3-like transcriptional factor family protein |	Q8L3W1	0	28	VRN1_ARATH B3 domain-containing transcription factor VRN1 OS=Arabidopsis thaliana GN=VRN1 PE=1 SV=1	AT3G18990	GO:0006355 GO:0009909 GO:0010048	regulation_of_flower_development regulation_of_transcription,_DNA-dependent vernalization_response	GO:0003677	DNA_binding
contig_100775	contig_100775	4122	0	0	0	0	0	0	2	5	5	2	3	3	PGSC0003DMT400042322	0	13	AT3G42170.1	0	BED zinc finger ;hAT family dimerisation domain	P08770	0	33	TRA1_MAIZE Putative AC transposase OS=Zea mays PE=2 SV=2	AT3G42170	GO:0009791	post-embryonic_development	GO:0003677 GO:0046983	DNA_binding protein_dimerization_activity
contig_54972	contig_54972	4623	0	0	0	0	0	0	3	4	3	2	3	3	mrna20290.1-v1.0-hybrid	0	36	AT4G23160.1	0	CRK8 | cysteine-rich RLK (RECEPTOR-like protein kinase) 8 |	P10978	0	34	POLX_TOBAC Retrovirus-related Pol polyprotein from transposon TNT 1-94 OS=Nicotiana tabacum PE=2 SV=1	AT4G23160	GO:0006468	protein_phosphorylation	GO:0004672 GO:0004674 GO:0004713 GO:0005524 GO:0016301 GO:0016772	ATP_binding kinase_activity protein_kinase_activity protein_serine/threonine_kinase_activity protein_tyrosine_kinase_activity transferase_activity,_transferring_phosphorus-containing_groups
contig_69911	contig_69911	993	0	0	0	0	0	0	3	2	1	2	3	3							Q93Z16	0	55	RPN2_ARATH Dolichyl-diphosphooligosaccharide--protein glycosyltransferase subunit 2 OS=Arabidopsis thaliana GN=RPN2 PE=2 SV=1
contig_61074	contig_61074	1284	0	0	0	0	0	0	2	3	2	4	3	3
contig_56151	contig_56151	1917	0	0	0	0	0	0	2	3	1	3	3	3	Medtr1g016230.1	0	3				P26969	0	43	GCSP_PEA Glycine dehydrogenase [decarboxylating], mitochondrial OS=Pisum sativum GN=GDCSP PE=1 SV=1
contig_55490	contig_55490	915	0	0	0	0	0	0	3	2	2	3	3	3
contig_56177	contig_56177	1189	0	0	0	0	0	0	2	3	2	2	3	3	Medtr5g096790.1	0	40	AT1G55760.1	0	BTB/POZ domain-containing protein	Q680K8	0	30	Y1576_ARATH BTB/POZ domain-containing protein At1g55760 OS=Arabidopsis thaliana GN=At1g55760 PE=2 SV=1	AT1G55760	GO:0008150	biological_process
contig_64446	contig_64446	886	0	0	0	0	0	0	4	2	2	2	3	3	Medtr5g031610.1	0	54	AT4G25200.1	0	ATHSP23.6-MITO, HSP23.6-MITO | mitochondrion-localized small heat shock protein 23.6 |	P46254	0	44	HS22M_PEA Heat shock 22 kDa protein, mitochondrial OS=Pisum sativum GN=HSP22 PE=2 SV=1	AT4G25200	GO:0006457 GO:0009408 GO:0009644 GO:0034976 GO:0042542 GO:0046686	protein_folding response_to_cadmium_ion response_to_endoplasmic_reticulum_stress response_to_heat response_to_high_light_intensity response_to_hydrogen_peroxide	GO:0003674	molecular_function
contig_90390	contig_90390	357	0	0	0	0	0	0	2	2	1	2	3	3	Medtr4g117620.1	0	58
contig_80199	contig_80199	1140	0	0	0	0	0	0	4	6	2	2	3	3	PGSC0003DMT400096980	0	30
contig_69187	contig_69187	1175	0	0	0	0	0	0	2	2	2	2	3	3	Medtr7g102860.1	0	38
contig_83601	contig_83601	589	0	0	0	0	0	0	2	2	1	5	2	3
contig_90447	contig_90447	273	0	0	0	0	0	0	2	1	2	3	2	3
contig_56295	contig_56295	928	0	0	0	0	0	0	2	3	1	3	2	3
contig_58878	contig_58878	1551	0	0	0	0	0	0	2	2	2	2	2	3	Medtr4g036675.1	0	70	AT4G29540.2	0	bacterial transferase hexapeptide repeat-containing protein	Q9SU91	0	68	LPXA_ARATH Probable acyl-[acyl-carrier-protein]--UDP-N-acetylglucosamine O-acyltransferase, mitochondrial OS=Arabidopsis thaliana GN=LPXA PE=1 SV=1	AT4G29540	GO:0019408 GO:2001289	dolichol_biosynthetic_process lipid_X_metabolic_process	GO:0008780	acyl-[acyl-carrier-protein]-UDP-N-acetylglucosamine_O-acyltransferase_activity
contig_85034	contig_85034	277	0	0	0	0	0	0	5	2	1	2	2	3	Medtr6g072510.1	0	9	AT1G72900.1	0	Toll-Interleukin-Resistance (TIR) domain-containing protein	Q40392	0	49	TMVRN_NICGU TMV resistance protein N OS=Nicotiana glutinosa GN=N PE=1 SV=1	AT1G72900	GO:0006612 GO:0006952 GO:0007165 GO:0009610 GO:0009625 GO:0009693 GO:0009862 GO:0009863 GO:0010363 GO:0031348 GO:0043069 GO:0051707	defense_response ethylene_biosynthetic_process negative_regulation_of_defense_response negative_regulation_of_programmed_cell_death protein_targeting_to_membrane regulation_of_plant-type_hypersensitive_response response_to_insect response_to_other_organism response_to_symbiotic_fungus salicylic_acid_mediated_signaling_pathway signal_transduction systemic_acquired_resistance,_salicylic_acid_mediat…	GO:0043531	ADP_binding
contig_78739	contig_78739	1136	0	0	0	0	0	0	1	3	3	2	2	3	Medtr8g096570.1	0	7	AT5G63540.1	0	ATRMI1, BLAP75, RMI1 | Domain of unknown function (DUF1767) |					AT5G63540	GO:0000724 GO:0007126 GO:0048451 GO:0048453	double-strand_break_repair_via_homologous_recombination meiosis petal_formation sepal_formation	GO:0003674	molecular_function
contig_58721	contig_58721	629	0	0	0	0	0	0	2	4	2	2	2	3	Medtr3g435020.1	0	34
contig_56149	contig_56149	493	0	0	0	0	0	0	2	4	2	2	2	3
contig_68577	contig_68577	740	0	0	0	0	0	0	2	2	2	2	2	3
contig_84141	contig_84141	1356	0	0	0	0	0	0	3	1	3	2	2	3	Medtr7g050590.1	0	51	AT3G18990.1	0	VRN1, REM39 | AP2/B3-like transcriptional factor family protein |	Q8L3W1	0	45	VRN1_ARATH B3 domain-containing transcription factor VRN1 OS=Arabidopsis thaliana GN=VRN1 PE=1 SV=1	AT3G18990	GO:0006355 GO:0009909 GO:0010048	regulation_of_flower_development regulation_of_transcription,_DNA-dependent vernalization_response	GO:0003677	DNA_binding
contig_67818	contig_67818	1761	0	0	0	0	0	0	2	3	3	2	2	3	Medtr1g101950.1	0	15	AT5G51830.1	0	pfkB-like carbohydrate kinase family protein	P37829	0	61	SCRK_SOLTU Fructokinase OS=Solanum tuberosum PE=1 SV=1	AT5G51830	GO:0006014 GO:0046686	D-ribose_metabolic_process response_to_cadmium_ion	GO:0004747 GO:0016301 GO:0016773	kinase_activity phosphotransferase_activity,_alcohol_group_as_acceptor ribokinase_activity
contig_67733	contig_67733	1725	0	0	0	0	0	0	1	3	1	1	2	3
contig_68241	contig_68241	1013	0	0	0	0	0	0	1	2	2	1	2	3	Medtr1g101950.1	0	9				O82616	0	43	SCRK5_ARATH Putative fructokinase-5 OS=Arabidopsis thaliana GN=At4g10260 PE=2 SV=1
contig_87922	contig_87922	281	0	0	0	0	0	0	2	1	2	1	2	3	Medtr5g093580.1	0	7
contig_75086	contig_75086	759	0	0	0	0	0	0	2	3	2	1	2	3
contig_61326	contig_61326	663	0	0	0	0	0	0	2	3	2	2	2	3
contig_68900	contig_68900	395	0	0	0	0	0	0	1	1	1	2	2	3
contig_62855	contig_62855	1692	0	0	0	0	0	0	2	3	3	1	2	3	Medtr1g101950.1	0	9	AT5G63540.1	0	ATRMI1, BLAP75, RMI1 | Domain of unknown function (DUF1767) |	O82616	0	42	SCRK5_ARATH Putative fructokinase-5 OS=Arabidopsis thaliana GN=At4g10260 PE=2 SV=1	AT5G63540	GO:0000724 GO:0007126 GO:0048451 GO:0048453	double-strand_break_repair_via_homologous_recombination meiosis petal_formation sepal_formation	GO:0003674	molecular_function
contig_103578	contig_103578	4438	0	0	0	0	0	0	1	3	2	1	2	3	Medtr2g071870.1	0	32	AT4G27220.1	0	NB-ARC domain-containing disease resistance protein	O81825	0	29	DRL28_ARATH Probable disease resistance protein At4g27220 OS=Arabidopsis thaliana GN=At4g27220 PE=2 SV=1	AT4G27220	GO:0006952	defense_response	GO:0043531	ADP_binding
contig_61542	contig_61542	2484	0	0	0	0	0	0	1	2	2	1	2	3	Glyma.10G259000.1	0	23	AT4G15090.1	0	FAR1 | FRS (FAR1 Related Sequences) transcription factor family |	Q9LIE5	0	49	FHY3_ARATH Protein FAR-RED ELONGATED HYPOCOTYL 3 OS=Arabidopsis thaliana GN=FHY3 PE=1 SV=1	AT4G15090	GO:0000278 GO:0000724 GO:0006396 GO:0009410 GO:0009630 GO:0009639 GO:0009640 GO:0010017 GO:0010018 GO:0010212 GO:0010218 GO:0010388 GO:0016567 GO:0016571 GO:0016579 GO:0042753 GO:0045893 GO:0048522	RNA_processing cullin_deneddylation double-strand_break_repair_via_homologous_recombination far-red_light_signaling_pathway gravitropism histone_methylation mitotic_cell_cycle photomorphogenesis positive_regulation_of_cellular_process positive_regulation_of_circadian_rhythm positive_regulation_of_transcription,_DNA-dependent protein_deubiquitination protein_ubiquitination red_or_far-red_light_sig…	GO:0003700 GO:0005515 GO:0008270	protein_binding sequence-specific_DNA_binding_transcription_factor_activity zinc_ion_binding
contig_58486	contig_58486	954	0	0	0	0	0	0	2	6	2	1	2	3	Medtr3g048970.1	0	29
contig_61677	contig_61677	215	0	0	0	0	0	0	2	3	1	4	1	3
contig_68600	contig_68600	818	0	0	0	0	0	0	1	2	1	2	1	3
contig_66252	contig_66252	934	0	0	0	0	0	0	2	1	2	1	1	3	Medtr8g070660.1	0	9
contig_67175	contig_67175	301	0	0	0	0	0	0	1	1	1	1	1	3	Medtr6g022200.1	0	45
contig_78757	contig_78757	854	0	0	0	0	0	0	1	1	1	1	1	3	Medtr4g079370.1	0	50
contig_58660	contig_58660	1740	0	0	0	0	0	0	2	2	2	1	1	3	Medtr3g434850.1	0	42	AT1G28110.2	0	SCPL45 | serine carboxypeptidase-like 45 |	Q93Y09	0	54	SCP45_ARATH Serine carboxypeptidase-like 45 OS=Arabidopsis thaliana GN=SCPL45 PE=2 SV=1	AT1G28110	GO:0006508	proteolysis	GO:0004185	serine-type_carboxypeptidase_activity
contig_68472	contig_68472	1251	0	0	0	0	0	0	2	1	1	3	1	3	Medtr0340s0030.1	0	27	AT1G79310.1	0	AtMC7, MC7 | metacaspase 7 |	Q6XPT5	0	32	MCA7_ARATH Metacaspase-7 OS=Arabidopsis thaliana GN=AMC7 PE=1 SV=1	AT1G79310	GO:0006508	proteolysis	GO:0004197	cysteine-type_endopeptidase_activity
contig_84327	contig_84327	322	0	0	0	0	0	0	1	2	1	2	1	3	Glyma.14G183800.1	0	7
contig_66961	contig_66961	5838	0	0	0	0	0	0	1	1	1	1	1	3	Medtr7g066590.1	0	68	AT3G17465.1	0	RPL3P | ribosomal protein L3 plastid |	Q9LRN8	0	64	RK3B_ARATH 50S ribosomal protein L3-2, chloroplastic OS=Arabidopsis thaliana GN=RPL3B PE=2 SV=1	AT3G17465	GO:0006412	translation	GO:0003735	structural_constituent_of_ribosome
contig_69583	contig_69583	1208	0	0	0	0	0	0	1	1	1	1	1	3	Medtr5g021380.1	0	31	AT1G43760.1	0	DNAse I-like superfamily protein	P14381	0	25	YTX2_XENLA Transposon TX1 uncharacterized 149 kDa protein OS=Xenopus laevis PE=4 SV=1	AT1G43760	GO:0006863 GO:0008150	biological_process purine_nucleobase_transport	GO:0003674	molecular_function
contig_59759	contig_59759	971	0	0	0	0	0	0	1	1	3	1	1	3	Medtr6g088270.1	0	7	AT4G29060.2	0	emb2726 | elongation factor Ts family protein |					AT4G29060	GO:0006414 GO:0009793 GO:0009902 GO:0010027 GO:0016117 GO:0019288 GO:0034660 GO:0042744 GO:0046686	carotenoid_biosynthetic_process chloroplast_relocation embryo_development_ending_in_seed_dormancy hydrogen_peroxide_catabolic_process isopentenyl_diphosphate_biosynthetic_process,_mevalonate-independent_pathway ncRNA_metabolic_process response_to_cadmium_ion thylakoid_membrane_organization translational_elongation	GO:0003723 GO:0003746	RNA_binding translation_elongation_factor_activity
contig_80136	contig_80136	1228	0	0	0	0	0	0	1	2	1	1	1	3	Medtr1g108770.1	0	48	AT5G08690.1	0	ATP synthase alpha/beta family protein	Q01859	0	86	ATPBM_ORYSJ ATP synthase subunit beta, mitochondrial OS=Oryza sativa subsp. japonica GN=ATPB PE=1 SV=2	AT5G08690	GO:0006200 GO:0006754 GO:0015986 GO:0015991 GO:0015992 GO:0046034	ATP_biosynthetic_process ATP_catabolic_process ATP_hydrolysis_coupled_proton_transport ATP_metabolic_process ATP_synthesis_coupled_proton_transport proton_transport	GO:0000166 GO:0005507 GO:0005524 GO:0008266 GO:0008553 GO:0016820 GO:0016887 GO:0017111 GO:0046933 GO:0046961	ATP_binding ATPase_activity copper_ion_binding hydrogen-exporting_ATPase_activity,_phosphorylative_mechanism hydrolase_activity,_acting_on_acid_anhydrides,_catalyzing_transmembrane_movement_of_substances nucleoside-triphosphatase_activity nucleotide_binding poly(U)_RNA_binding proton-transporting_ATP_synthase_activity,_rotational_mechanism proton-transporting_ATPase_activity,_rotational_mechanism
contig_68974	contig_68974	642	0	0	0	0	0	0	1	2	1	1	1	3
contig_99528	contig_99528	798	0	0	0	0	0	0	1	1	1	1	1	3	Medtr6g088245.1	0	16	AT4G19500.2	0	nucleoside-triphosphatases;transmembrane receptors;nucleotide binding;ATP binding	Q9SZ67	0	31	WRK19_ARATH Probable WRKY transcription factor 19 OS=Arabidopsis thaliana GN=WRKY19 PE=2 SV=1	AT4G19500	GO:0006952 GO:0007165	defense_response signal_transduction	GO:0000166 GO:0017111 GO:0043531	ADP_binding nucleoside-triphosphatase_activity nucleotide_binding
contig_60987	contig_60987	664	0	0	0	0	0	0	1	1	2	5	1	3
contig_86499	contig_86499	146	0	0	0	0	0	0	13	3	1	1	19	3
contig_104205	contig_104205	615	0	0	0	0	0	0	6	2	1	4	7	3
contig_55554	contig_55554	796	0	0	0	0	0	0	3	2	2	1	6	3	Medtr6g477680.1	0	12
contig_80275	contig_80275	316	0	0	0	0	0	0	1	9	4	2	6	3
contig_56207	contig_56207	1096	0	0	0	0	0	0	5	7	9	3	6	3	Medtr2g067190.1	0	63	AT1G45332.1	0	Translation elongation factor EFG/EF2 protein		0	62		AT1G45332	GO:0006414	translational_elongation	GO:0003746 GO:0003924 GO:0005524 GO:0005525 GO:0008135	ATP_binding GTP_binding GTPase_activity translation_elongation_factor_activity translation_factor_activity,_nucleic_acid_binding
contig_71755	contig_71755	747	0	0	0	0	0	0	5	6	7	3	5	3	Medtr2g067200.1	0	32	AT1G45332.1	0	Translation elongation factor EFG/EF2 protein	Q9FE64	0	52	EFGM_ORYSJ Elongation factor G, mitochondrial OS=Oryza sativa subsp. japonica GN=Os03g0565500 PE=2 SV=2	AT1G45332	GO:0006414	translational_elongation	GO:0003746 GO:0003924 GO:0005524 GO:0005525 GO:0008135	ATP_binding GTP_binding GTPase_activity translation_elongation_factor_activity translation_factor_activity,_nucleic_acid_binding
contig_63978	contig_63978	1096	0	0	0	0	0	0	2	2	1	1	5	3	Medtr2g046820.1	0	65	AT3G21760.1	0	HYR1 | UDP-Glycosyltransferase superfamily protein |	Q2V6K0	0	47	UFOG6_FRAAN UDP-glucose flavonoid 3-O-glucosyltransferase 6 OS=Fragaria ananassa GN=GT6 PE=1 SV=1	AT3G21760	GO:0008152	metabolic_process	GO:0008194 GO:0016757 GO:0016758	UDP-glycosyltransferase_activity transferase_activity,_transferring_glycosyl_groups transferase_activity,_transferring_hexosyl_groups
contig_72145	contig_72145	1034	0	0	0	0	0	0	5	5	3	4	5	3	Medtr4g122000.1	0	4
contig_71547	contig_71547	365	0	0	0	0	0	0	6	3	3	4	5	3
contig_67372	contig_67372	1871	0	0	0	0	0	0	5	7	5	2	4	3	Medtr4g020900.1	0	46
contig_56046	contig_56046	501	0	0	0	0	0	0	3	4	4	2	4	3	Medtr7g033700.1	0	10
contig_64464	contig_64464	310	0	0	0	0	0	0	4	4	3	2	4	3
contig_64838	contig_64838	139	0	0	0	0	0	0	2	4	4	3	4	3
contig_73715	contig_73715	767	0	0	0	0	0	0	3	3	3	3	4	3
contig_55243	contig_55243	1550	0	0	0	0	0	0	3	4	2	2	4	3							P26357	0	96	TBP_SOLTU TATA-box-binding protein OS=Solanum tuberosum GN=TBP PE=2 SV=1
contig_110733	contig_110733	1132	0	0	0	0	0	0	5	3	1	2	4	3
contig_71501	contig_71501	841	0	0	0	0	0	0	3	2	2	2	4	3
contig_67222	contig_67222	2861	0	0	0	0	0	0	2	5	3	1	4	3	Glyma.12G105500.1	0	29	AT5G33406.1	0	hAT dimerisation domain-containing protein / transposase-related					AT5G33406	GO:0008150	biological_process	GO:0046983	protein_dimerization_activity
contig_99654	contig_99654	1401	0	0	0	0	0	0	5	2	1	5	3	3	Medtr3g465680.1	0	4
contig_87825	contig_87825	976	0	0	0	0	0	0	3	3	2	5	3	3
contig_53082	contig_53082	1094	0	0	0	0	0	0	4	3	2	2	3	3
contig_71016	contig_71016	1950	0	0	0	0	0	0	4	2	2	2	3	3	Medtr5g053590.1	0	21
contig_67620	contig_67620	505	0	0	0	0	0	0	4	4	1	1	3	3
contig_105832	contig_105832	1566	0	0	0	0	0	0	3	3	2	4	3	3
contig_101802	contig_101802	805	0	0	0	0	0	0	4	3	2	4	3	3
contig_53520	contig_53520	915	0	0	0	0	0	0	2	2	1	3	3	3
contig_55914	contig_55914	383	0	0	0	0	0	0	4	6	4	2	3	3	Medtr8g063090.1	0	5
contig_58557	contig_58557	1587	0	0	0	0	0	0	5	3	2	2	3	3
contig_68265	contig_68265	181	0	0	0	0	0	0	3	3	2	2	3	3
contig_52188	contig_52188	1283	0	0	0	0	0	0	4	3	2	2	3	3
contig_52009	contig_52009	680	0	0	0	0	0	0	3	1	2	2	3	3
contig_56349	contig_56349	1009	0	0	0	0	0	0	3	3	2	2	3	3
contig_52999	contig_52999	604	0	0	0	0	0	0	4	3	1	1	3	3	Medtr6g087320.1	0	3
contig_71013	contig_71013	811	0	0	0	0	0	0	3	1	1	3	3	3
contig_101655	contig_101655	2754	0	0	0	0	0	0	2	4	3	2	3	3	Medtr6g464180.1	0	72	AT1G21280.1	0	CONTAINS InterPro DOMAIN/s: Retrotransposon gag protein (InterPro:IPR005162); Has 707 Blast hits to 705 prote					AT1G21280	GO:0008150	biological_process	GO:0003674	molecular_function
contig_70780	contig_70780	1192	0	0	0	0	0	0	3	3	2	2	3	3
contig_52873	contig_52873	986	0	0	0	0	0	0	4	2	1	2	3	3
contig_61367	contig_61367	410	0	0	0	0	0	0	2	2	3	2	3	3
contig_75503	contig_75503	1227	0	0	0	0	0	0	4	6	2	2	3	3	PGSC0003DMT400096980	0	30
contig_59925	contig_59925	949	0	0	0	0	0	0	3	5	1	4	2	3
contig_53231	contig_53231	1222	0	0	0	0	0	0	2	2	2	3	2	3	Medtr1g016230.1	0	3				P26969	0	57	GCSP_PEA Glycine dehydrogenase [decarboxylating], mitochondrial OS=Pisum sativum GN=GDCSP PE=1 SV=1
contig_63698	contig_63698	1168	0	0	0	0	0	0	2	2	2	2	2	3	Medtr4g117740.1	0	41
contig_60308	contig_60308	915	0	0	0	0	0	0	3	2	2	2	2	3	Medtr1g011510.1	0	17	AT4G32590.1	0	2Fe-2S ferredoxin-like superfamily protein					AT4G32590	GO:0009688	abscisic_acid_biosynthetic_process	GO:0009055 GO:0051536	electron_carrier_activity iron-sulfur_cluster_binding
contig_58002	contig_58002	1087	0	0	0	0	0	0	3	3	5	2	2	3
contig_109377	contig_109377	1627	0	0	0	0	0	0	2	4	3	2	2	3	Medtr3g090510.1	0	17	AT4G36920.2	0	AP2 | Integrase-type DNA-binding superfamily protein |	P47927	0	81	AP2_ARATH Floral homeotic protein APETALA 2 OS=Arabidopsis thaliana GN=AP2 PE=1 SV=1	AT4G36920	GO:0006355 GO:0009888 GO:0009908 GO:0010073 GO:0010093 GO:0019953 GO:0030154 GO:0048316 GO:0048481	cell_differentiation flower_development meristem_maintenance ovule_development regulation_of_transcription,_DNA-dependent seed_development sexual_reproduction specification_of_floral_organ_identity tissue_development	GO:0003677 GO:0003700	DNA_binding sequence-specific_DNA_binding_transcription_factor_activity
contig_75797	contig_75797	711	0	0	0	0	0	0	2	3	3	2	2	3
contig_88383	contig_88383	604	0	0	0	0	0	0	2	2	1	2	2	3	Medtr1g041240.1	0	2
contig_73954	contig_73954	559	0	0	0	0	0	0	3	7	1	1	2	3
contig_88045	contig_88045	871	0	0	0	0	0	0	1	6	5	1	2	3
contig_111828	contig_111828	483	0	0	0	0	0	0	1	1	1	1	2	3
contig_61073	contig_61073	820	0	0	0	0	0	0	2	2	1	3	2	3
contig_80037	contig_80037	501	0	0	0	0	0	0	3	2	1	3	2	3	Medtr4g036185.1	0	21
contig_61269	contig_61269	375	0	0	0	0	0	0	2	2	1	2	2	3
contig_70819	contig_70819	455	0	0	0	0	0	0	2	1	1	2	2	3	Medtr2g073170.1	0	19
contig_104808	contig_104808	149	0	0	0	0	0	0	2	4	4	2	2	3	Medtr7g105980.1	0	9
contig_68309	contig_68309	1008	0	0	0	0	0	0	2	3	2	2	2	3	Medtr5g054960.1	0	63
contig_64437	contig_64437	1183	0	0	0	0	0	0	2	2	1	2	2	3
contig_56053	contig_56053	931	0	0	0	0	0	0	1	4	3	2	2	3
contig_64048	contig_64048	989	0	0	0	0	0	0	2	1	1	2	2	3	Medtr1g026510.1	0	69	AT5G24560.1	0	AtPP2-B12, PP2-B12 | phloem protein 2-B12 |	Q9FLU7	0	41	P2B12_ARATH Putative F-box protein PP2-B12 OS=Arabidopsis thaliana GN=PP2B12 PE=4 SV=1	AT5G24560	GO:0008150	biological_process	GO:0030246	carbohydrate_binding
contig_77083	contig_77083	219	0	0	0	0	0	0	2	4	2	1	2	3
contig_71205	contig_71205	1086	0	0	0	0	0	0	3	2	1	1	2	3	Medtr4g077370.1	0	45	AT1G16280.1	0	RH36, AtRH36, SWA3 | RNA helicase 36 |	Q9SA27	0	61	RH36_ARATH DEAD-box ATP-dependent RNA helicase 36 OS=Arabidopsis thaliana GN=RH36 PE=2 SV=1	AT1G16280	GO:0006364 GO:0006606 GO:0009553 GO:0009561 GO:0009791	embryo_sac_development megagametogenesis post-embryonic_development protein_import_into_nucleus rRNA_processing	GO:0003676 GO:0004386 GO:0005515 GO:0005524 GO:0008026	ATP-dependent_helicase_activity ATP_binding helicase_activity nucleic_acid_binding protein_binding
contig_69199	contig_69199	1411	0	0	0	0	0	0	1	2	1	1	2	3	Medtr6g084180.1	0	46	AT5G19730.1	0	Pectin lyase-like superfamily protein	Q8VYZ3	0	83	PME53_ARATH Probable pectinesterase 53 OS=Arabidopsis thaliana GN=PME53 PE=2 SV=1	AT5G19730	GO:0009411 GO:0009813 GO:0042545	cell_wall_modification flavonoid_biosynthetic_process response_to_UV	GO:0030599	pectinesterase_activity
contig_56334	contig_56334	1649	0	0	0	0	0	0	2	3	2	1	2	3	Medtr8g047190.1	0	62
contig_58522	contig_58522	608	0	0	0	0	0	0	3	1	2	5	2	3
contig_102455	contig_102455	1610	0	0	0	0	0	0	1	2	2	3	2	3	Medtr5g075200.1	0	54
contig_107298	contig_107298	2820	0	0	0	0	0	0	1	4	2	2	2	3	Medtr1412s0010.1	0	41
contig_58883	contig_58883	861	0	0	0	0	0	0	2	2	2	2	2	3
contig_74447	contig_74447	871	0	0	0	0	0	0	1	2	1	2	2	3
contig_61234	contig_61234	452	0	0	0	0	0	0	1	1	2	2	2	3
contig_67562	contig_67562	3058	0	0	0	0	0	0	1	4	2	1	2	3	Medtr8g442690.1	0	28	AT3G24255.1	0	RNA-directed DNA polymerase (reverse transcriptase)-related family protein	P0C2F6	0	25	RNHX1_ARATH Putative ribonuclease H protein At1g65750 OS=Arabidopsis thaliana GN=At1g65750 PE=3 SV=1	AT3G24255	GO:0008150	biological_process	GO:0003674	molecular_function
contig_102291	contig_102291	3489	0	0	0	0	0	0	1	1	2	1	2	3	Medtr8g011550.1	0	46	AT3G14470.1	0	NB-ARC domain-containing disease resistance protein	Q7XBQ9	0	31	RGA2_SOLBU Disease resistance protein RGA2 OS=Solanum bulbocastanum GN=RGA2 PE=1 SV=1	AT3G14470	GO:0006952 GO:0009627 GO:0009697	defense_response salicylic_acid_biosynthetic_process systemic_acquired_resistance	GO:0005515 GO:0043531	ADP_binding protein_binding
contig_100670	contig_100670	1226	0	0	0	0	0	0	1	1	1	1	2	3	Medtr7g024300.1	0	10
contig_68016	contig_68016	1698	0	0	0	0	0	0	2	2	1	1	2	3	Glyma.11G157300.1	0	64	AT5G18880.1	0	RNA-directed DNA polymerase (reverse transcriptase)-related family protein	P0C2F6	0	26	RNHX1_ARATH Putative ribonuclease H protein At1g65750 OS=Arabidopsis thaliana GN=At1g65750 PE=3 SV=1	AT5G18880	GO:0006863 GO:0008150	biological_process purine_nucleobase_transport	GO:0003674	molecular_function
contig_101778	contig_101778	2011	0	0	0	0	0	0	2	1	2	3	1	3	Medtr4g117740.1	0	39
contig_90706	contig_90706	500	0	0	0	0	0	0	1	2	4	2	1	3	Medtr5g087250.1	0	16	AT5G20930.1	0	TSL | Protein kinase superfamily protein |	Q39238	0	63	TSL_ARATH Serine/threonine-protein kinase TOUSLED OS=Arabidopsis thaliana GN=TOUSLED PE=1 SV=1	AT5G20930	GO:0006468	protein_phosphorylation	GO:0004674 GO:0005515 GO:0016301 GO:0042802	identical_protein_binding kinase_activity protein_binding protein_serine/threonine_kinase_activity
contig_68063	contig_68063	655	0	0	0	0	0	0	1	2	3	2	1	3
contig_71341	contig_71341	618	0	0	0	0	0	0	1	1	1	2	1	3
contig_52896	contig_52896	1992	0	0	0	0	0	0	3	6	2	2	1	3	Medtr2g449850.1	0	80	AT2G33530.1	0	scpl46 | serine carboxypeptidase-like 46 |	Q8VY01	0	58	SCP46_ARATH Serine carboxypeptidase-like 46 OS=Arabidopsis thaliana GN=SCPL46 PE=2 SV=1	AT2G33530	GO:0006508	proteolysis	GO:0004185	serine-type_carboxypeptidase_activity
contig_110684	contig_110684	343	0	0	0	0	0	0	4	2	3	1	1	3
contig_90425	contig_90425	880	0	0	0	0	0	0	1	2	2	1	1	3	Medtr8g039820.1	0	58	AT5G41750.2	0	Disease resistance protein (TIR-NBS-LRR class) family	O82500	0	29	Y4117_ARATH Putative disease resistance protein At4g11170 OS=Arabidopsis thaliana GN=At4g11170 PE=2 SV=1	AT5G41750	GO:0006952 GO:0007165	defense_response signal_transduction	GO:0000166 GO:0017111 GO:0043531	ADP_binding nucleoside-triphosphatase_activity nucleotide_binding
contig_58691	contig_58691	880	0	0	0	0	0	0	1	1	4	1	1	3	Medtr6g083760.1	0	21	AT1G66940.3	0	protein kinase-related	Q3ECH2	0	29	Y1670_ARATH Probable receptor-like protein kinase At1g67000 OS=Arabidopsis thaliana GN=At1g67000 PE=2 SV=2	AT1G66940	GO:0008150	biological_process	GO:0003674	molecular_function
contig_100323	contig_100323	668	0	0	0	0	0	0	1	3	2	1	1	3
contig_100408	contig_100408	341	0	0	0	0	0	0	1	1	2	1	1	3
contig_58606	contig_58606	593	0	0	0	0	0	0	1	1	1	1	1	3
contig_55193	contig_55193	2164	0	0	0	0	0	0	2	3	1	1	1	3	Medtr2g041060.1	0	59
contig_53463	contig_53463	1630	0	0	0	0	0	0	2	2	1	1	1	3	Medtr3g019200.1	0	31	AT1G58310.1	0	F-box/RNI-like superfamily protein	Q9LQC1	0	28	FB65_ARATH Putative F-box protein At1g58310 OS=Arabidopsis thaliana GN=At1g58310 PE=4 SV=2	AT1G58310	GO:0008150	biological_process
contig_56014	contig_56014	228	0	0	0	0	0	0	1	2	1	3	1	3
contig_57688	contig_57688	3060	0	0	0	0	0	0	1	1	1	3	1	3	Medtr4g076760.1	0	40	AT3G51690.1	0	PIF1 helicase	Q0R4F1	0	31	PIF1_XENLA ATP-dependent DNA helicase PIF1 OS=Xenopus laevis GN=pif1 PE=2 SV=1	AT3G51690	GO:0008150	biological_process	GO:0003674	molecular_function
contig_67046	contig_67046	1133	0	0	0	0	0	0	1	2	2	2	1	3
contig_68510	contig_68510	1198	0	0	0	0	0	0	2	2	2	1	1	3	Medtr6g074820.1	0	10
contig_61617	contig_61617	915	0	0	0	0	0	0	1	1	1	1	1	3
contig_64728	contig_64728	1319	0	0	0	0	0	0	2	2	3	1	1	3	Medtr2g012770.1	0	14	AT5G36930.2	0	Disease resistance protein (TIR-NBS-LRR class) family	Q40392	0	38	TMVRN_NICGU TMV resistance protein N OS=Nicotiana glutinosa GN=N PE=1 SV=1	AT5G36930	GO:0006952 GO:0007165	defense_response signal_transduction	GO:0043531	ADP_binding
contig_68876	contig_68876	2506	0	0	0	0	0	0	1	1	2	1	1	3	Medtr3g015560.1	0	56	AT3G14470.1	0	NB-ARC domain-containing disease resistance protein	Q7XA42	0	33	RGA1_SOLBU Putative disease resistance protein RGA1 OS=Solanum bulbocastanum GN=RGA1 PE=2 SV=2	AT3G14470	GO:0006952 GO:0009627 GO:0009697	defense_response salicylic_acid_biosynthetic_process systemic_acquired_resistance	GO:0005515 GO:0043531	ADP_binding protein_binding
contig_71493	contig_71493	1331	0	0	0	0	0	0	2	1	2	1	1	3	Medtr7g050560.1	0	72	AT2G35310.1	0	Transcriptional factor B3 family protein	Q8L3W1	0	45	VRN1_ARATH B3 domain-containing transcription factor VRN1 OS=Arabidopsis thaliana GN=VRN1 PE=1 SV=1	AT2G35310	GO:0006355	regulation_of_transcription,_DNA-dependent	GO:0003677 GO:0003700	DNA_binding sequence-specific_DNA_binding_transcription_factor_activity
contig_69325	contig_69325	843	0	0	0	0	0	0	2	2	1	1	1	3
contig_53869	contig_53869	2147	0	0	0	0	0	0	1	2	1	1	1	3	Medtr5g095960.1	0	12
contig_102356	contig_102356	3290	0	0	0	0	0	0	1	1	1	1	1	3	Medtr3g058880.5	0	53	AT1G27170.1	0	transmembrane receptors;ATP binding	Q40392	0	39	TMVRN_NICGU TMV resistance protein N OS=Nicotiana glutinosa GN=N PE=1 SV=1	AT1G27170	GO:0006952 GO:0007165	defense_response signal_transduction	GO:0043531	ADP_binding
contig_69282	contig_69282	463	0	0	0	0	0	0	1	1	1	1	1	3	Medtr7g025080.1	0	10
contig_78474	contig_78474	942	0	0	0	0	0	0	1	1	4	1	1	3
contig_68108	contig_68108	1460	0	0	0	0	0	0	1	2	2	1	1	3	Medtr6g074660.1	0	4
contig_56263	contig_56263	701	0	0	0	0	0	0	1	1	1	1	1	3
contig_67626	contig_67626	3372	0	0	0	0	0	0	1	1	1	1	1	3	Medtr7g069580.1	0	37	AT5G17680.1	0	disease resistance protein (TIR-NBS-LRR class), putative	Q40392	0	32	TMVRN_NICGU TMV resistance protein N OS=Nicotiana glutinosa GN=N PE=1 SV=1	AT5G17680	GO:0006952 GO:0007165	defense_response signal_transduction	GO:0043531	ADP_binding
contig_64715	contig_64715	229	0	0	0	0	0	0	3	2	1	1	5	2
contig_103804	contig_103804	1832	0	0	0	0	0	0	3	6	5	2	4	2	Medtr5g038110.1	0	24	AT2G17930.1	0	Phosphatidylinositol 3- and 4-kinase family protein with FAT domain					AT2G17930	GO:0000226 GO:0000911 GO:0006346 GO:0009616 GO:0010050 GO:0010267 GO:0016246 GO:0035196	RNA_interference cytokinesis_by_cell_plate_formation methylation-dependent_chromatin_silencing microtubule_cytoskeleton_organization production_of_miRNAs_involved_in_gene_silencing_by_miRNA production_of_ta-siRNAs_involved_in_RNA_interference vegetative_phase_change virus_induced_gene_silencing	GO:0016772 GO:0016773	phosphotransferase_activity,_alcohol_group_as_acceptor transferase_activity,_transferring_phosphorus-containing_groups
contig_58296	contig_58296	1712	0	0	0	0	0	0	5	4	2	3	4	2	Medtr2g044580.2	0	5
contig_63671	contig_63671	947	0	0	0	0	0	0	5	3	3	1	4	2	Glyma.07G105300.1	0	15				Q5N7W4	0	49	RH30_ORYSJ DEAD-box ATP-dependent RNA helicase 30 OS=Oryza sativa subsp. japonica GN=Os01g0911100 PE=2 SV=2
contig_104460	contig_104460	1155	0	0	0	0	0	0	5	3	5	1	4	2
contig_107893	contig_107893	1104	0	0	0	0	0	0	1	4	6	2	4	2
contig_105952	contig_105952	1044	0	0	0	0	0	0	3	5	4	2	4	2
contig_75138	contig_75138	1337	0	0	0	0	0	0	5	3	3	2	4	2	Medtr2g044580.2	0	5
contig_55856	contig_55856	764	0	0	0	0	0	0	3	5	2	2	4	2	Glyma.18G125500.1	0	8
contig_74631	contig_74631	294	0	0	0	0	0	0	3	5	9	1	4	2	Medtr3g058980.1	0	5
contig_59139	contig_59139	1541	0	0	0	0	0	0	2	2	1	1	4	2	Medtr8g101620.1	0	35
contig_64490	contig_64490	455	0	0	0	0	0	0	4	2	1	2	3	2
contig_102815	contig_102815	847	0	0	0	0	0	0	3	4	4	2	3	2	Medtr1g100627.1	0	7
contig_57886	contig_57886	876	0	0	0	0	0	0	2	7	3	2	3	2	Medtr4g053530.1	0	6	AT5G22470.1	0	NAD+ ADP-ribosyltransferases;NAD+ ADP-ribosyltransferases	Q1SGF1	0	66	PARP3_MEDTR Putative poly [ADP-ribose] polymerase 3 OS=Medicago truncatula GN=PARP3 PE=3 SV=1	AT5G22470	GO:0006471	protein_ADP-ribosylation	GO:0003950	NAD+_ADP-ribosyltransferase_activity
contig_90039	contig_90039	2468	0	0	0	0	0	0	2	4	4	1	3	2	Glyma.12G105500.1	0	29	AT5G33406.1	0	hAT dimerisation domain-containing protein / transposase-related					AT5G33406	GO:0008150	biological_process	GO:0046983	protein_dimerization_activity
contig_56187	contig_56187	934	0	0	0	0	0	0	1	2	1	1	3	2	Medtr2g058410.1	0	95	AT1G74020.1	0	SS2 | strictosidine synthase 2 |	P94111	0	41	STS1_ARATH Strictosidine synthase 1 OS=Arabidopsis thaliana GN=SS1 PE=2 SV=2	AT1G74020	GO:0009058 GO:0009611 GO:0009753 GO:0010167 GO:0010260 GO:0015706	biosynthetic_process nitrate_transport organ_senescence response_to_jasmonic_acid_stimulus response_to_nitrate response_to_wounding	GO:0016844	strictosidine_synthase_activity
contig_55851	contig_55851	428	0	0	0	0	0	0	3	2	3	2	3	2	Medtr4g103565.1	0	38
contig_99629	contig_99629	479	0	0	0	0	0	0	2	2	2	2	3	2
contig_88000	contig_88000	642	0	0	0	0	0	0	3	3	3	2	3	2	Medtr2g445260.1	0	19
contig_52780	contig_52780	1053	0	0	0	0	0	0	3	3	2	2	3	2
contig_104658	contig_104658	1187	0	0	0	0	0	0	4	2	2	2	3	2
contig_68745	contig_68745	1042	0	0	0	0	0	0	3	2	2	2	3	2	Medtr1g015740.1	0	23
contig_63490	contig_63490	2631	0	0	0	0	0	0	2	3	4	1	3	2	Glyma.12G105500.1	0	29	AT5G33406.1	0	hAT dimerisation domain-containing protein / transposase-related					AT5G33406	GO:0008150	biological_process	GO:0046983	protein_dimerization_activity
contig_68797	contig_68797	1604	0	0	0	0	0	0	3	2	3	1	3	2	Medtr8g013660.1	0	59	AT1G79810.1	0	TED3, PEX2, ATPEX2 | Pex2/Pex12 N-terminal domain-containing protein / zinc finger (C3HC4-type RING finger) fam	Q9CA86	0	73	PEX2_ARATH Peroxisome biogenesis protein 2 OS=Arabidopsis thaliana GN=PEX2 PE=1 SV=1	AT1G79810	GO:0006513 GO:0006635 GO:0006869 GO:0006888 GO:0006891 GO:0007031 GO:0009640 GO:0010351 GO:0016558 GO:0044265	ER_to_Golgi_vesicle-mediated_transport cellular_macromolecule_catabolic_process fatty_acid_beta-oxidation intra-Golgi_vesicle-mediated_transport lipid_transport lithium_ion_transport peroxisome_organization photomorphogenesis protein_import_into_peroxisome_matrix protein_monoubiquitination	GO:0004842 GO:0008270	ubiquitin-protein_ligase_activity zinc_ion_binding
contig_63483	contig_63483	384	0	0	0	0	0	0	2	3	1	1	3	2
contig_78340	contig_78340	1341	0	0	0	0	0	0	2	2	6	1	3	2	Medtr7g050560.1	0	60	AT3G18990.1	0	VRN1, REM39 | AP2/B3-like transcriptional factor family protein |	Q8L3W1	0	45	VRN1_ARATH B3 domain-containing transcription factor VRN1 OS=Arabidopsis thaliana GN=VRN1 PE=1 SV=1	AT3G18990	GO:0006355 GO:0009909 GO:0010048	regulation_of_flower_development regulation_of_transcription,_DNA-dependent vernalization_response	GO:0003677	DNA_binding
contig_100922	contig_100922	517	0	0	0	0	0	0	3	3	5	1	3	2
contig_89748	contig_89748	833	0	0	0	0	0	0	2	2	2	1	3	2	Medtr4g123587.1	0	23
contig_56172	contig_56172	913	0	0	0	0	0	0	3	1	1	1	3	2
contig_64392	contig_64392	197	0	0	0	0	0	0	3	4	3	1	3	2	Medtr6g069560.1	0	5
contig_53145	contig_53145	963	0	0	0	0	0	0	4	5	1	4	3	2
contig_53962	contig_53962	1344	0	0	0	0	0	0	2	3	2	2	3	2
contig_75555	contig_75555	288	0	0	0	0	0	0	5	1	2	2	3	2
contig_100904	contig_100904	887	0	0	0	0	0	0	2	2	1	1	3	2	Medtr5g085870.1	0	8
contig_54167	contig_54167	2809	0	0	0	0	0	0	3	5	4	1	3	2	Glyma.01G032500.1	0	14	AT5G26830.1	0	Threonyl-tRNA synthetase	O04630	0	71	SYTM_ARATH Threonine--tRNA ligase, mitochondrial OS=Arabidopsis thaliana GN=THRRS PE=2 SV=3	AT5G26830	GO:0006094 GO:0006418 GO:0006435 GO:0007010 GO:0010498 GO:0043039	cytoskeleton_organization gluconeogenesis proteasomal_protein_catabolic_process tRNA_aminoacylation tRNA_aminoacylation_for_protein_translation threonyl-tRNA_aminoacylation	GO:0000166 GO:0004812 GO:0004829 GO:0005524 GO:0016876	ATP_binding aminoacyl-tRNA_ligase_activity ligase_activity,_forming_aminoacyl-tRNA_and_related_compounds nucleotide_binding threonine-tRNA_ligase_activity
contig_111421	contig_111421	1313	0	0	0	0	0	0	2	1	4	1	3	2	Medtr7g050560.1	0	72	AT3G18990.1	0	VRN1, REM39 | AP2/B3-like transcriptional factor family protein |	Q8L3W1	0	45	VRN1_ARATH B3 domain-containing transcription factor VRN1 OS=Arabidopsis thaliana GN=VRN1 PE=1 SV=1	AT3G18990	GO:0006355 GO:0009909 GO:0010048	regulation_of_flower_development regulation_of_transcription,_DNA-dependent vernalization_response	GO:0003677	DNA_binding
contig_70872	contig_70872	1390	0	0	0	0	0	0	5	2	1	1	3	2	Medtr8g032240.1	0	76	AT5G61760.1	0	ATIPK2BETA, IPK2B, IPK2BETA | inositol polyphosphate kinase 2 beta |	Q9FLT2	0	47	IPMKB_ARATH Inositol polyphosphate multikinase beta OS=Arabidopsis thaliana GN=IPK2b PE=1 SV=1	AT5G61760	GO:0006355 GO:0006626 GO:0010264 GO:0042732	D-xylose_metabolic_process myo-inositol_hexakisphosphate_biosynthetic_process protein_targeting_to_mitochondrion regulation_of_transcription,_DNA-dependent	GO:0000823 GO:0008440 GO:0051765 GO:0051766 GO:0052725	inositol-1,3,4-trisphosphate_6-kinase_activity inositol-1,4,5-trisphosphate_3-kinase_activity inositol-1,4,5-trisphosphate_6-kinase_activity inositol_tetrakisphosphate_kinase_activity inositol_trisphosphate_kinase_activity
contig_53575	contig_53575	1364	0	0	0	0	0	0	2	3	1	1	3	2
contig_51764	contig_51764	595	0	0	0	0	0	0	4	2	1	1	3	2
contig_89831	contig_89831	695	0	0	0	0	0	0	2	2	1	1	3	2	Medtr5g097760.1	0	6
contig_61153	contig_61153	1015	0	0	0	0	0	0	4	2	1	6	2	2	Medtr7g075030.1	0	2
contig_62496	contig_62496	476	0	0	0	0	0	0	5	2	3	2	2	2
contig_78889	contig_78889	610	0	0	0	0	0	0	2	3	2	2	2	2	Medtr1g103070.1	0	12
contig_52910	contig_52910	959	0	0	0	0	0	0	2	3	2	2	2	2
contig_79902	contig_79902	937	0	0	0	0	0	0	3	3	2	2	2	2
contig_63747	contig_63747	492	0	0	0	0	0	0	4	2	1	2	2	2	Medtr2g090650.5	0	21	AT2G20585.3	0	NFD6 | nuclear fusion defective 6 |					AT2G20585	GO:0008150	biological_process	GO:0003674	molecular_function
contig_58433	contig_58433	1600	0	0	0	0	0	0	2	4	3	2	2	2
contig_72552	contig_72552	474	0	0	0	0	0	0	3	4	2	2	2	2
contig_75203	contig_75203	782	0	0	0	0	0	0	3	3	2	2	2	2	Medtr2g066050.1	0	20	AT1G16280.1	0	RH36, AtRH36, SWA3 | RNA helicase 36 |	Q9SA27	0	70	RH36_ARATH DEAD-box ATP-dependent RNA helicase 36 OS=Arabidopsis thaliana GN=RH36 PE=2 SV=1	AT1G16280	GO:0006364 GO:0006606 GO:0009553 GO:0009561 GO:0009791	embryo_sac_development megagametogenesis post-embryonic_development protein_import_into_nucleus rRNA_processing	GO:0003676 GO:0004386 GO:0005515 GO:0005524 GO:0008026	ATP-dependent_helicase_activity ATP_binding helicase_activity nucleic_acid_binding protein_binding
contig_87779	contig_87779	1081	0	0	0	0	0	0	3	2	2	2	2	2
contig_106367	contig_106367	1463	0	0	0	0	0	0	3	2	2	2	2	2
contig_63644	contig_63644	646	0	0	0	0	0	0	2	4	2	2	2	2	Medtr1g115335.1	0	17
contig_56019	contig_56019	298	0	0	0	0	0	0	1	2	2	2	2	2
contig_62228	contig_62228	2201	0	0	0	0	0	0	1	6	3	1	2	2	Medtr5g071410.1	0	64				P29516	0	55	TBB8_ARATH Tubulin beta-8 chain OS=Arabidopsis thaliana GN=TUBB8 PE=2 SV=2
contig_105710	contig_105710	982	0	0	0	0	0	0	2	2	2	1	2	2	Glyma.01G134300.1	0	13
contig_51576	contig_51576	757	0	0	0	0	0	0	6	1	1	1	2	2
contig_52644	contig_52644	1273	0	0	0	0	0	0	2	4	3	1	2	2	Medtr8g066350.1	0	35
contig_71508	contig_71508	991	0	0	0	0	0	0	3	2	1	1	2	2	Glyma.15G244100.1	0	15				Q9CQU8	0	38	IMP1L_MOUSE Mitochondrial inner membrane protease subunit 1 OS=Mus musculus GN=Immp1l PE=2 SV=1
contig_110176	contig_110176	994	0	0	0	0	0	0	3	2	1	1	2	2	Medtr6g025730.1	0	8	AT3G10740.1	0	ASD1, ARAF1, ARAF, ATASD1 | alpha-L-arabinofuranosidase 1 |	Q8VZR2	0	65	ASD2_ARATH Alpha-L-arabinofuranosidase 2 OS=Arabidopsis thaliana GN=ASD2 PE=2 SV=1	AT3G10740	GO:0010413 GO:0045492 GO:0045493 GO:0046373	L-arabinose_metabolic_process glucuronoxylan_metabolic_process xylan_biosynthetic_process xylan_catabolic_process	GO:0009044 GO:0016798 GO:0046556	alpha-N-arabinofuranosidase_activity hydrolase_activity,_acting_on_glycosyl_bonds xylan_1,4-beta-xylosidase_activity
contig_68052	contig_68052	688	0	0	0	0	0	0	3	1	1	1	2	2	Medtr3g056070.1	0	12	AT1G31814.1	0	FRL2 | FRIGIDA like 2 |		0	43		AT1G31814	GO:0010228	vegetative_to_reproductive_phase_transition_of_meristem	GO:0003674	molecular_function
contig_108833	contig_108833	1204	0	0	0	0	0	0	1	4	3	1	2	2	Medtr5g034820.1	0	18	AT5G26830.1	0	Threonyl-tRNA synthetase	O04630	0	66	SYTM_ARATH Threonine--tRNA ligase, mitochondrial OS=Arabidopsis thaliana GN=THRRS PE=2 SV=3	AT5G26830	GO:0006094 GO:0006418 GO:0006435 GO:0007010 GO:0010498 GO:0043039	cytoskeleton_organization gluconeogenesis proteasomal_protein_catabolic_process tRNA_aminoacylation tRNA_aminoacylation_for_protein_translation threonyl-tRNA_aminoacylation	GO:0000166 GO:0004812 GO:0004829 GO:0005524 GO:0016876	ATP_binding aminoacyl-tRNA_ligase_activity ligase_activity,_forming_aminoacyl-tRNA_and_related_compounds nucleotide_binding threonine-tRNA_ligase_activity
contig_53469	contig_53469	864	0	0	0	0	0	0	2	1	2	1	2	2	Glyma.10G055700.1	0	9	AT3G29765.1	0	General transcription factor 2-related zinc finger protein					AT3G29765	GO:0008150	biological_process
contig_58904	contig_58904	376	0	0	0	0	0	0	4	1	2	5	2	2
contig_53573	contig_53573	797	0	0	0	0	0	0	2	3	1	3	2	2
contig_76201	contig_76201	182	0	0	0	0	0	0	2	3	1	3	2	2
contig_61785	contig_61785	335	0	0	0	0	0	0	2	2	1	3	2	2	Medtr4g023090.1	0	29	AT3G23880.1	0	F-box and associated interaction domains-containing protein					AT3G23880	GO:0008150	biological_process	GO:0003674	molecular_function
contig_61191	contig_61191	451	0	0	0	0	0	0	2	2	3	2	2	2
contig_75495	contig_75495	738	0	0	0	0	0	0	2	2	2	2	2	2	AT4G32590.3	0	19	AT4G32590.3	0	2Fe-2S ferredoxin-like superfamily protein					AT4G32590	GO:0009688	abscisic_acid_biosynthetic_process	GO:0009055 GO:0051536	electron_carrier_activity iron-sulfur_cluster_binding
contig_75497	contig_75497	673	0	0	0	0	0	0	2	2	1	2	2	2
contig_61818	contig_61818	361	0	0	0	0	0	0	2	1	1	2	2	2	Medtr1g114510.1	0	8
contig_67262	contig_67262	1076	0	0	0	0	0	0	2	2	1	2	2	2	Medtr7g027013.1	0	16
contig_101617	contig_101617	1775	0	0	0	0	0	0	2	2	1	2	2	2
contig_58755	contig_58755	764	0	0	0	0	0	0	1	2	3	1	2	2	Medtr5g010022.1	0	54
contig_80159	contig_80159	202	0	0	0	0	0	0	2	1	3	1	2	2	Medtr2g076340.1	0	7
contig_79956	contig_79956	376	0	0	0	0	0	0	1	3	3	1	2	2
contig_64323	contig_64323	615	0	0	0	0	0	0	1	1	2	1	2	2	Medtr6g015435.1	0	13
contig_101055	contig_101055	1476	0	0	0	0	0	0	2	2	2	1	2	2	Medtr1325s0020.1	0	97
contig_76067	contig_76067	486	0	0	0	0	0	0	3	1	1	1	2	2	Medtr1g085050.1	0	32
contig_109715	contig_109715	1280	0	0	0	0	0	0	2	1	1	1	2	2
contig_56273	contig_56273	768	0	0	0	0	0	0	2	2	1	1	2	2
contig_109714	contig_109714	1081	0	0	0	0	0	0	1	1	1	1	2	2
contig_60532	contig_60532	594	0	0	0	0	0	0	1	2	2	3	2	2
contig_55557	contig_55557	1196	0	0	0	0	0	0	2	1	1	2	2	2	Medtr1g038300.1	0	31	AT5G23260.2	0	TT16, ABS, AGL32 | K-box region and MADS-box transcription factor family protein |	Q8RYD9	0	42	TT16_ARATH Protein TRANSPARENT TESTA 16 OS=Arabidopsis thaliana GN=TT16 PE=1 SV=1	AT5G23260	GO:0006355 GO:0008360 GO:0010048 GO:0043481 GO:0048316 GO:0048440 GO:0048481 GO:0080155 GO:2000029	Regulation_of_double_fertilization_forming_a_zygote_and_endosperm anthocyanin_accumulation_in_tissues_in_response_to_UV_light carpel_development ovule_development regulation_of_cell_shape regulation_of_proanthocyanidin_biosynthetic_process regulation_of_transcription,_DNA-dependent seed_development vernalization_response	GO:0003677 GO:0003700 GO:0005515 GO:0046983	DNA_binding protein_binding protein_dimerization_activity sequence-specific_DNA_binding_transcription_factor_activity
contig_69431	contig_69431	1058	0	0	0	0	0	0	1	2	1	2	2	2
contig_61482	contig_61482	573	0	0	0	0	0	0	1	2	2	2	2	2
contig_101143	contig_101143	1620	0	0	0	0	0	0	2	3	3	1	2	2	Medtr3g072110.1	0	7	AT2G40420.1	0	Transmembrane amino acid transporter family protein					AT2G40420	GO:0006661 GO:0006865 GO:0009744 GO:0009750	amino_acid_transport phosphatidylinositol_biosynthetic_process response_to_fructose_stimulus response_to_sucrose_stimulus	GO:0005275	amine_transmembrane_transporter_activity
contig_53224	contig_53224	762	0	0	0	0	0	0	2	3	2	1	2	2	Medtr5g024510.1	0	4
contig_61474	contig_61474	2111	0	0	0	0	0	0	2	2	2	1	2	2	Medtr5g006530.1	0	4				Q9LUI3	0	72	TSO1_ARATH CRC domain-containing protein TSO1 OS=Arabidopsis thaliana GN=TSO1 PE=1 SV=1
contig_76040	contig_76040	810	0	0	0	0	0	0	2	2	1	1	2	2	Medtr7g027013.1	0	16
contig_58293	contig_58293	1372	0	0	0	0	0	0	2	2	2	1	2	2	Medtr8g479260.1	0	30	AT1G52950.1	0	Nucleic acid-binding, OB-fold-like protein					AT1G52950	GO:0008150	biological_process	GO:0003674	molecular_function
contig_64599	contig_64599	2490	0	0	0	0	0	0	1	2	2	1	2	2	mrna21841.1-v1.0-hybrid	0	22	AT4G29090.1	0	Ribonuclease H-like superfamily protein	P0C2F6	0	29	RNHX1_ARATH Putative ribonuclease H protein At1g65750 OS=Arabidopsis thaliana GN=At1g65750 PE=3 SV=1	AT4G29090	GO:0006278	RNA-dependent_DNA_replication	GO:0003676 GO:0003723 GO:0003964	RNA-directed_DNA_polymerase_activity RNA_binding nucleic_acid_binding
contig_53203	contig_53203	708	0	0	0	0	0	0	2	2	1	1	2	2	Medtr7g033100.1	0	6
contig_64784	contig_64784	738	0	0	0	0	0	0	1	2	1	1	2	2	Medtr1g032820.1	0	32
contig_63949	contig_63949	1499	0	0	0	0	0	0	1	2	1	1	2	2
contig_56441	contig_56441	676	0	0	0	0	0	0	1	2	1	1	2	2
contig_75892	contig_75892	1580	0	0	0	0	0	0	1	1	1	1	2	2	Medtr5g034120.1	0	4	AT1G60490.1	0	ATVPS34, VPS34, PI3K | vacuolar protein sorting 34 |	P42347	0	62	PI3K1_SOYBN Phosphatidylinositol 3-kinase, root isoform OS=Glycine max PE=2 SV=1	AT1G60490	GO:0006487 GO:0006499 GO:0006897 GO:0009651 GO:0010228 GO:0016926 GO:0032957 GO:0046854 GO:0046855 GO:0048015 GO:0050665 GO:0055046 GO:0072593	N-terminal_protein_myristoylation endocytosis hydrogen_peroxide_biosynthetic_process inositol_phosphate_dephosphorylation inositol_trisphosphate_metabolic_process microgametogenesis phosphatidylinositol-mediated_signaling phosphatidylinositol_phosphorylation protein_N-linked_glycosylation protein_desumoylation reactive_oxygen_species_metabolic_process response_to_salt_stress vegetative_to_reprodu…	GO:0016303 GO:0016772 GO:0016773 GO:0035004	1-phosphatidylinositol-3-kinase_activity phosphatidylinositol_3-kinase_activity phosphotransferase_activity,_alcohol_group_as_acceptor transferase_activity,_transferring_phosphorus-containing_groups
contig_104534	contig_104534	387	0	0	0	0	0	0	1	1	1	1	2	2	Medtr3g464920.1	0	5
contig_90485	contig_90485	430	0	0	0	0	0	0	1	2	3	1	2	2
contig_90628	contig_90628	380	0	0	0	0	0	0	1	2	1	1	2	2	Medtr2g040530.1	0	22	AT2G29740.1	0	UGT71C2 | UDP-glucosyl transferase 71C2 |	Q2V6K0	0	54	UFOG6_FRAAN UDP-glucose flavonoid 3-O-glucosyltransferase 6 OS=Fragaria ananassa GN=GT6 PE=1 SV=1	AT2G29740	GO:0008152	metabolic_process	GO:0008194 GO:0016757 GO:0016758 GO:0080043 GO:0080044 GO:0080045	UDP-glycosyltransferase_activity quercetin_3'-O-glucosyltransferase_activity quercetin_3-O-glucosyltransferase_activity quercetin_7-O-glucosyltransferase_activity transferase_activity,_transferring_glycosyl_groups transferase_activity,_transferring_hexosyl_groups
contig_76460	contig_76460	191	0	0	0	0	0	0	3	2	1	1	2	2	Medtr3g030550.1	0	5
contig_67467	contig_67467	891	0	0	0	0	0	0	1	1	1	1	2	2
contig_110366	contig_110366	137	0	0	0	0	0	0	2	5	1	20	1	2
contig_101833	contig_101833	702	0	0	0	0	0	0	4	3	1	3	1	2
contig_83856	contig_83856	576	0	0	0	0	0	0	3	2	1	2	1	2	Medtr7g498320.1	0	29
contig_75747	contig_75747	1147	0	0	0	0	0	0	2	2	2	2	1	2	Medtr3g014000.1	0	55	AT5G61030.1	0	GR-RBP3 | glycine-rich RNA-binding protein 3 |	Q9FNR1	0	47	RBG3_ARATH Glycine-rich RNA-binding protein 3, mitochondrial OS=Arabidopsis thaliana GN=RBG3 PE=2 SV=1	AT5G61030	GO:0006626 GO:0009220 GO:0009409 GO:0009909 GO:0010228 GO:0034968	histone_lysine_methylation protein_targeting_to_mitochondrion pyrimidine_ribonucleotide_biosynthetic_process regulation_of_flower_development response_to_cold vegetative_to_reproductive_phase_transition_of_meristem	GO:0000166 GO:0003676 GO:0003723 GO:0005507 GO:0005524	ATP_binding RNA_binding copper_ion_binding nucleic_acid_binding nucleotide_binding
contig_58894	contig_58894	1636	0	0	0	0	0	0	1	3	2	2	1	2	Medtr1g492880.5	0	13	AT4G26340.1	0	F-box/RNI-like/FBD-like domains-containing protein	Q9FNJ4	0	27	FDL32_ARATH Putative F-box/FBD/LRR-repeat protein At5g22670 OS=Arabidopsis thaliana GN=At5g22670 PE=4 SV=1	AT4G26340	GO:0008150	biological_process	GO:0003674	molecular_function
contig_63605	contig_63605	724	0	0	0	0	0	0	2	2	2	2	1	2	Medtr3g077740.2	0	3
contig_66619	contig_66619	1197	0	0	0	0	0	0	1	2	1	2	1	2
contig_69323	contig_69323	1240	0	0	0	0	0	0	1	1	2	1	1	2
contig_75475	contig_75475	1321	0	0	0	0	0	0	2	3	1	1	1	2
contig_59086	contig_59086	966	0	0	0	0	0	0	1	3	3	1	1	2	Medtr7g031700.1	0	16
contig_55971	contig_55971	1332	0	0	0	0	0	0	2	2	1	1	1	2	Medtr7g110100.1	0	20
contig_51309	contig_51309	1571	0	0	0	0	0	0	2	2	1	1	1	2
contig_90804	contig_90804	740	0	0	0	0	0	0	2	2	1	1	1	2	Medtr1g016340.2	0	19	AT3G52670.1	0	FBD, F-box, Skp2-like and Leucine Rich Repeat domains containing protein	Q9FZ70	0	31	FDL1_ARATH F-box/FBD/LRR-repeat protein At1g13570 OS=Arabidopsis thaliana GN=At1g13570 PE=2 SV=1	AT3G52670	GO:0008150	biological_process	GO:0003674	molecular_function
contig_64772	contig_64772	2127	0	0	0	0	0	0	2	1	1	1	1	2	Medtr4g016590.1	0	4	AT3G17740.1	0	unknown protein; FUNCTIONS IN: molecular_function unknown; INVOLVED IN: biological_process unknown; LOCATED I					AT3G17740	GO:0000956 GO:0007346 GO:0008150 GO:0010048	biological_process nuclear-transcribed_mRNA_catabolic_process regulation_of_mitotic_cell_cycle vernalization_response	GO:0003674	molecular_function
contig_59014	contig_59014	578	0	0	0	0	0	0	2	5	1	1	1	2	Medtr4g045917.1	0	67	AT3G08860.1	0	PYD4 | PYRIMIDINE 4 |	Q94AL9	0	56	AGT22_ARATH Alanine--glyoxylate aminotransferase 2 homolog 2, mitochondrial OS=Arabidopsis thaliana GN=AGT3 PE=2 SV=2	AT3G08860	GO:0007568 GO:0009830 GO:0043562	aging cell_wall_modification_involved_in_abscission cellular_response_to_nitrogen_levels	GO:0003824 GO:0008453 GO:0008483 GO:0030170	alanine-glyoxylate_transaminase_activity catalytic_activity pyridoxal_phosphate_binding transaminase_activity
contig_68834	contig_68834	391	0	0	0	0	0	0	1	1	2	1	1	2	Medtr7g025250.1	0	6
contig_52770	contig_52770	467	0	0	0	0	0	0	2	3	1	1	1	2	Medtr7g056370.1	0	30				P10967	0	32	ACCH3_SOLLC 1-aminocyclopropane-1-carboxylate oxidase homolog OS=Solanum lycopersicum GN=ACO3 PE=1 SV=1
contig_111059	contig_111059	1315	0	0	0	0	0	0	1	2	1	1	1	2	Medtr5g095960.1	0	10
contig_69359	contig_69359	500	0	0	0	0	0	0	2	1	1	1	1	2
contig_103472	contig_103472	708	0	0	0	0	0	0	1	2	2	2	1	2
contig_101651	contig_101651	504	0	0	0	0	0	0	1	2	1	2	1	2	Medtr3g006120.1	0	37
contig_76991	contig_76991	210	0	0	0	0	0	0	1	1	2	1	1	2	Medtr6g488300.1	0	4
contig_76214	contig_76214	692	0	0	0	0	0	0	1	3	1	1	1	2	Eucgr.J02177.1	0	17	AT3G01410.2	0	Polynucleotidyl transferase, ribonuclease H-like superfamily protein					AT3G01410	GO:0006310 GO:0007059 GO:0007062 GO:0007126 GO:0007129 GO:0007131 GO:0010332 GO:0031048 GO:0032204 GO:0032504 GO:0042138 GO:0043247 GO:0045132 GO:0048451 GO:0048453	DNA_recombination chromatin_silencing_by_small_RNA chromosome_segregation meiosis meiotic_DNA_double-strand_break_formation meiotic_chromosome_segregation multicellular_organism_reproduction petal_formation reciprocal_meiotic_recombination regulation_of_telomere_maintenance response_to_gamma_radiation sepal_formation sister_chromatid_cohesion synapsis telomere_maintenance_in_response_to_DNA_damage	GO:0003676 GO:0004518 GO:0004523	nuclease_activity nucleic_acid_binding ribonuclease_H_activity
contig_65475	contig_65475	2409	0	0	0	0	0	0	1	1	1	1	1	2	Medtr0002s1270.1	0	53
contig_64896	contig_64896	487	0	0	0	0	0	0	1	2	1	1	1	2
contig_61792	contig_61792	1196	0	0	0	0	0	0	2	2	2	1	1	2	Medtr2g012770.1	0	14	AT5G36930.1	0	Disease resistance protein (TIR-NBS-LRR class) family	Q40392	0	38	TMVRN_NICGU TMV resistance protein N OS=Nicotiana glutinosa GN=N PE=1 SV=1	AT5G36930	GO:0006952 GO:0007165	defense_response signal_transduction	GO:0043531	ADP_binding
contig_64182	contig_64182	1354	0	0	0	0	0	0	1	2	2	1	1	2	Medtr3g021340.1	0	25	AT3G14460.1	0	LRR and NB-ARC domains-containing disease resistance protein	Q9LRR5	0	30	DRL21_ARATH Putative disease resistance protein At3g14460 OS=Arabidopsis thaliana GN=At3g14460 PE=3 SV=1	AT3G14460	GO:0006952	defense_response	GO:0043531	ADP_binding
contig_68267	contig_68267	750	0	0	0	0	0	0	1	1	1	1	1	2	Medtr6g044600.1	0	17
contig_56319	contig_56319	1658	0	0	0	0	0	0	1	2	1	1	1	2	Medtr5g084370.1	0	28
contig_55922	contig_55922	1279	0	0	0	0	0	0	1	1	1	1	1	2	Medtr7g080530.1	0	8
contig_90235	contig_90235	864	0	0	0	0	0	0	1	1	1	1	1	2	Glyma.17G147300.1	0	19
contig_55366	contig_55366	990	0	0	0	0	0	0	1	1	1	1	1	2
contig_107968	contig_107968	247	0	0	0	0	0	0	1	2	2	1	1	2	Medtr6g083860.1	0	8
contig_105655	contig_105655	1388	0	0	0	0	0	0	1	1	2	1	1	2	Medtr6g008140.2	0	9	AT5G36930.1	0	Disease resistance protein (TIR-NBS-LRR class) family	Q40392	0	37	TMVRN_NICGU TMV resistance protein N OS=Nicotiana glutinosa GN=N PE=1 SV=1	AT5G36930	GO:0006952 GO:0007165	defense_response signal_transduction	GO:0043531	ADP_binding
contig_55968	contig_55968	807	0	0	0	0	0	0	1	1	2	1	1	2
contig_55434	contig_55434	1856	0	0	0	0	0	0	1	3	1	1	1	2	Medtr3g048970.1	0	33	AT5G49320.1	0	Protein of unknown function (DUF1218)					AT5G49320	GO:0008150	biological_process	GO:0003674	molecular_function
contig_89863	contig_89863	911	0	0	0	0	0	0	1	1	1	1	1	2	Medtr8g042660.1	0	15	AT5G17680.1	0	disease resistance protein (TIR-NBS-LRR class), putative	Q40392	0	29	TMVRN_NICGU TMV resistance protein N OS=Nicotiana glutinosa GN=N PE=1 SV=1	AT5G17680	GO:0006952 GO:0007165	defense_response signal_transduction	GO:0043531	ADP_binding
contig_71515	contig_71515	938	0	0	0	0	0	0	2	1	1	1	1	2	Medtr7g069580.1	0	9	AT4G16950.1	0	RPP5 | Disease resistance protein (TIR-NBS-LRR class) family |	Q40392	0	33	TMVRN_NICGU TMV resistance protein N OS=Nicotiana glutinosa GN=N PE=1 SV=1	AT4G16950	GO:0006952 GO:0007165 GO:0009817	defense_response defense_response_to_fungus,_incompatible_interaction signal_transduction	GO:0000166 GO:0017111 GO:0043531	ADP_binding nucleoside-triphosphatase_activity nucleotide_binding
contig_66645	contig_66645	812	0	0	0	0	0	0	1	1	1	1	1	2
contig_85586	contig_85586	510	0	0	0	0	0	0	1	1	2	2	1	2
contig_72393	contig_72393	262	0	0	0	0	0	0	3	1	1	1	1	2	Medtr8g036270.1	0	6
contig_101988	contig_101988	225	0	0	0	0	0	0	3	3	2	1	8	2	Medtr4g478130.1	0	8
contig_99794	contig_99794	220	0	0	0	0	0	0	2	8	10	3	5	2
contig_72018	contig_72018	854	0	0	0	0	0	0	3	2	1	1	4	2	Medtr6g006840.1	0	17
contig_110029	contig_110029	672	0	0	0	0	0	0	3	5	3	2	4	2
contig_53016	contig_53016	359	0	0	0	0	0	0	4	6	3	1	4	2
contig_100651	contig_100651	3149	0	0	0	0	0	0	3	4	9	1	4	2	Medtr3g098090.1	0	29	AT4G09570.1	0	CPK4, ATCPK4 | calcium-dependent protein kinase 4 |	Q42396	0	58	CDPKC_ARATH Calcium-dependent protein kinase 12 OS=Arabidopsis thaliana GN=CPK12 PE=1 SV=1	AT4G09570	GO:0006468 GO:0009627 GO:0009697 GO:0009789 GO:0009863 GO:0030968 GO:0031348 GO:0045087	endoplasmic_reticulum_unfolded_protein_response innate_immune_response negative_regulation_of_defense_response positive_regulation_of_abscisic_acid_mediated_signaling_pathway protein_phosphorylation salicylic_acid_biosynthetic_process salicylic_acid_mediated_signaling_pathway systemic_acquired_resistance	GO:0004672 GO:0004674 GO:0004683 GO:0005509 GO:0005515 GO:0005524 GO:0016301 GO:0016772	ATP_binding calcium_ion_binding calmodulin-dependent_protein_kinase_activity kinase_activity protein_binding protein_kinase_activity protein_serine/threonine_kinase_activity transferase_activity,_transferring_phosphorus-containing_groups
contig_53619	contig_53619	1693	0	0	0	0	0	0	2	5	4	2	4	2	Aquca	0	22	AT1G21280.1	0	CONTAINS InterPro DOMAIN/s: Retrotransposon gag protein (InterPro:IPR005162); Has 707 Blast hits to 705 prote					AT1G21280	GO:0008150	biological_process	GO:0003674	molecular_function
contig_70677	contig_70677	354	0	0	0	0	0	0	4	4	2	2	4	2
contig_60904	contig_60904	1038	0	0	0	0	0	0	5	3	3	1	4	2	Glyma.11G199100.1	0	10	AT1G55150.1	0	DEA(D/H)-box RNA helicase family protein	Q5N7W4	0	56	RH30_ORYSJ DEAD-box ATP-dependent RNA helicase 30 OS=Oryza sativa subsp. japonica GN=Os01g0911100 PE=2 SV=2	AT1G55150			GO:0003676 GO:0004386 GO:0005524 GO:0008026	ATP-dependent_helicase_activity ATP_binding helicase_activity nucleic_acid_binding
contig_59186	contig_59186	286	0	0	0	0	0	0	2	2	3	1	4	2
contig_58621	contig_58621	332	0	0	0	0	0	0	1	4	2	1	4	2	Medtr5g040600.1	0	6
contig_61361	contig_61361	316	0	0	0	0	0	0	4	2	2	4	3	2
contig_68993	contig_68993	202	0	0	0	0	0	0	2	3	2	2	3	2	Medtr7g025080.1	0	9
contig_83335	contig_83335	1262	0	0	0	0	0	0	5	3	2	2	3	2	Medtr2g044580.2	0	5
contig_53601	contig_53601	808	0	0	0	0	0	0	3	3	2	2	3	2
contig_63815	contig_63815	1380	0	0	0	0	0	0	1	3	6	2	3	2	Medtr1g061710.1	0	23	AT2G36630.1	0	Sulfite exporter TauE/SafE family protein	P93039	0	65	NAT4_ARATH Nucleobase-ascorbate transporter 4 OS=Arabidopsis thaliana GN=NAT4 PE=2 SV=2	AT2G36630	GO:0006499	N-terminal_protein_myristoylation
contig_75860	contig_75860	258	0	0	0	0	0	0	1	10	4	1	3	2
contig_88021	contig_88021	946	0	0	0	0	0	0	2	3	4	1	3	2	Medtr8g006640.1	0	22
contig_87796	contig_87796	257	0	0	0	0	0	0	3	4	13	1	3	2	Medtr6g075880.1	0	8
contig_58915	contig_58915	264	0	0	0	0	0	0	4	9	5	1	3	2
contig_52889	contig_52889	1695	0	0	0	0	0	0	2	1	1	1	3	2	Medtr8g101620.1	0	35
contig_87842	contig_87842	1693	0	0	0	0	0	0	2	3	2	2	3	2	Medtr1g094210.2	0	28	AT3G23880.1	0	F-box and associated interaction domains-containing protein	Q9LIR8	0	29	FBK67_ARATH F-box/kelch-repeat protein At3g23880 OS=Arabidopsis thaliana GN=At3g23880 PE=2 SV=1	AT3G23880	GO:0008150	biological_process	GO:0003674	molecular_function
contig_55244	contig_55244	1515	0	0	0	0	0	0	2	3	2	2	3	2	mrna18801.1-v1.0-hybrid	0	50				P26357	0	96	TBP_SOLTU TATA-box-binding protein OS=Solanum tuberosum GN=TBP PE=2 SV=1
contig_56433	contig_56433	490	0	0	0	0	0	0	3	4	4	2	3	2	Glyma.08G292900.1	0	4	AT1G24190.2	0	SNL3 | SIN3-like 3 |	O48686	0	49	SNL3_ARATH Paired amphipathic helix protein Sin3-like 3 OS=Arabidopsis thaliana GN=SNL3 PE=1 SV=3	AT1G24190	GO:0006355 GO:0009737 GO:0045892	negative_regulation_of_transcription,_DNA-dependent regulation_of_transcription,_DNA-dependent response_to_abscisic_acid_stimulus
contig_72299	contig_72299	963	0	0	0	0	0	0	3	3	3	2	3	2	Medtr8g075080.1	0	45
contig_104864	contig_104864	542	0	0	0	0	0	0	4	2	2	1	3	2	Medtr0206s0010.6	0	5
contig_61431	contig_61431	1140	0	0	0	0	0	0	2	2	2	1	3	2	Eucgr.C01493.1	0	18	AT3G42170.1	0	BED zinc finger ;hAT family dimerisation domain	P03010	0	46	TRAC9_MAIZE Putative AC9 transposase OS=Zea mays PE=4 SV=1	AT3G42170	GO:0009791	post-embryonic_development	GO:0003677 GO:0046983	DNA_binding protein_dimerization_activity
contig_89279	contig_89279	949	0	0	0	0	0	0	3	2	1	4	3	2
contig_63312	contig_63312	594	0	0	0	0	0	0	1	2	3	3	3	2	Medtr1g050570.1	0	28
contig_55402	contig_55402	329	0	0	0	0	0	0	2	5	1	3	3	2
contig_51200	contig_51200	949	0	0	0	0	0	0	3	3	1	3	3	2
contig_69763	contig_69763	322	0	0	0	0	0	0	3	2	2	2	3	2
contig_58735	contig_58735	1633	0	0	0	0	0	0	2	4	4	2	3	2	Medtr8g006910.1	0	46	AT3G14710.1	0	RNI-like superfamily protein	Q9LUC4	0	26	FDL43_ARATH F-box/FBD/LRR-repeat protein At3g14710 OS=Arabidopsis thaliana GN=At3g14710 PE=2 SV=1	AT3G14710	GO:0008150	biological_process	GO:0003674	molecular_function
contig_86020	contig_86020	834	0	0	0	0	0	0	3	2	2	2	3	2
contig_64600	contig_64600	1025	0	0	0	0	0	0	3	1	1	2	3	2
contig_64104	contig_64104	1077	0	0	0	0	0	0	3	3	2	2	3	2	Medtr8g028505.1	0	31
contig_71196	contig_71196	585	0	0	0	0	0	0	3	2	1	2	3	2
contig_55489	contig_55489	487	0	0	0	0	0	0	3	2	1	2	3	2
contig_89656	contig_89656	519	0	0	0	0	0	0	2	2	1	1	3	2	Medtr6g025790.1	0	5	AT5G26120.1	0	ATASD2, ASD2 | alpha-L-arabinofuranosidase 2 |	Q8VZR2	0	59	ASD2_ARATH Alpha-L-arabinofuranosidase 2 OS=Arabidopsis thaliana GN=ASD2 PE=2 SV=1	AT5G26120	GO:0046373	L-arabinose_metabolic_process	GO:0016798 GO:0046556	alpha-N-arabinofuranosidase_activity hydrolase_activity,_acting_on_glycosyl_bonds
contig_89999	contig_89999	869	0	0	0	0	0	0	2	2	1	1	3	2
contig_58959	contig_58959	3816	0	0	0	0	0	0	2	1	1	1	3	2	Medtr7g086720.1	0	35	AT4G03340.1	0	Core-2/I-branching beta-1,6-N-acetylglucosaminyltransferase family protein					AT4G03340	GO:0016051	carbohydrate_biosynthetic_process	GO:0008375 GO:0016757	acetylglucosaminyltransferase_activity transferase_activity,_transferring_glycosyl_groups
contig_55572	contig_55572	1504	0	0	0	0	0	0	2	5	5	5	2	2	Medtr7g112710.8	0	7
contig_61159	contig_61159	515	0	0	0	0	0	0	3	1	3	3	2	2
contig_68323	contig_68323	736	0	0	0	0	0	0	1	3	2	3	2	2	Medtr6g006900.2	0	16	AT4G30820.3	0	cyclin-dependent kinase-activating kinase assembly factor-related / CDK-activating kinase assembly factor-rel					AT4G30820			GO:0005515	protein_binding
contig_60253	contig_60253	1026	0	0	0	0	0	0	2	2	3	2	2	2	Medtr8g045110.1	0	6
contig_68405	contig_68405	411	0	0	0	0	0	0	2	1	3	2	2	2
contig_75136	contig_75136	909	0	0	0	0	0	0	3	3	2	2	2	2
contig_56297	contig_56297	237	0	0	0	0	0	0	2	3	1	2	2	2
contig_85366	contig_85366	605	0	0	0	0	0	0	2	1	1	2	2	2
contig_68282	contig_68282	1754	0	0	0	0	0	0	2	4	3	2	2	2
contig_107695	contig_107695	2005	0	0	0	0	0	0	1	5	3	2	2	2	Medtr1g094810.1	0	19	AT5G04220.2	0	SYTC, ATSYTC, NTMC2TYPE1.3, NTMC2T1.3, SYT3 | Calcium-dependent lipid-binding (CaLB domain) family protein | ch	Q7XA06	0	68	SYT3_ARATH Synaptotagmin-3 OS=Arabidopsis thaliana GN=SYT3 PE=2 SV=1	AT5G04220	GO:0008150 GO:0016126 GO:0019745	biological_process pentacyclic_triterpenoid_biosynthetic_process sterol_biosynthetic_process	GO:0003674	molecular_function
contig_80416	contig_80416	241	0	0	0	0	0	0	2	4	3	2	2	2	Medtr3g045700.1	0	18
contig_99729	contig_99729	1902	0	0	0	0	0	0	3	3	2	2	2	2	Medtr3g100990.1	0	47	AT3G51690.1	0	PIF1 helicase	Q0R4F1	0	32	PIF1_XENLA ATP-dependent DNA helicase PIF1 OS=Xenopus laevis GN=pif1 PE=2 SV=1	AT3G51690	GO:0008150	biological_process	GO:0003674	molecular_function
contig_62784	contig_62784	918	0	0	0	0	0	0	2	2	2	2	2	2
contig_110456	contig_110456	271	0	0	0	0	0	0	2	1	1	2	2	2
contig_59225	contig_59225	762	0	0	0	0	0	0	2	2	2	2	2	2
contig_72136	contig_72136	698	0	0	0	0	0	0	2	1	1	2	2	2	Medtr3g102650.1	0	16	AT4G08560.1	0	APUM15, PUM15 | pumilio 15 |					AT4G08560			GO:0003723	RNA_binding
contig_64810	contig_64810	612	0	0	0	0	0	0	2	2	3	1	2	2
contig_57887	contig_57887	1194	0	0	0	0	0	0	2	4	2	1	2	2							Q1SGF1	0	66	PARP3_MEDTR Putative poly [ADP-ribose] polymerase 3 OS=Medicago truncatula GN=PARP3 PE=3 SV=1
contig_58810	contig_58810	758	0	0	0	0	0	0	3	2	2	1	2	2	Medtr2g013535.1	0	24
contig_53952	contig_53952	2077	0	0	0	0	0	0	1	4	2	1	2	2	Medtr7g033100.1	0	10
contig_52242	contig_52242	1080	0	0	0	0	0	0	2	2	1	1	2	2	Medtr2g072450.1	0	52	AT1G53530.1	0	Peptidase S24/S26A/S26B/S26C family protein	Q9CQU8	0	41	IMP1L_MOUSE Mitochondrial inner membrane protease subunit 1 OS=Mus musculus GN=Immp1l PE=2 SV=1	AT1G53530	GO:0006508	proteolysis	GO:0008233 GO:0008236	peptidase_activity serine-type_peptidase_activity
contig_60943	contig_60943	2954	0	0	0	0	0	0	2	2	3	1	2	2	Glyma.18G217400.1	0	39	AT5G33406.1	0	hAT dimerisation domain-containing protein / transposase-related					AT5G33406	GO:0008150	biological_process	GO:0046983	protein_dimerization_activity
contig_51921	contig_51921	1907	0	0	0	0	0	0	2	3	2	1	2	2
contig_55938	contig_55938	222	0	0	0	0	0	0	1	3	2	1	2	2
contig_63606	contig_63606	1115	0	0	0	0	0	0	2	3	1	1	2	2	Medtr4g029740.1	0	22
contig_72195	contig_72195	656	0	0	0	0	0	0	3	1	1	1	2	2	Medtr1g085050.1	0	32
contig_64676	contig_64676	718	0	0	0	0	0	0	2	5	3	3	2	2	Medtr8g056030.1	0	14	AT1G69670.1	0	CUL3B, ATCUL3B | cullin 3B |	Q9C9L0	0	52	CUL3B_ARATH Cullin-3B OS=Arabidopsis thaliana GN=CUL3B PE=1 SV=1	AT1G69670	GO:0000911 GO:0006511 GO:0007062 GO:0007155 GO:0009793 GO:0009880 GO:0009960 GO:0010072 GO:0010090 GO:0010228 GO:0010413 GO:0010431 GO:0045010 GO:0045492 GO:0045595 GO:0048765 GO:0051301 GO:0071555	actin_nucleation cell_adhesion cell_division cell_wall_organization cytokinesis_by_cell_plate_formation embryo_development_ending_in_seed_dormancy embryonic_pattern_specification endosperm_development glucuronoxylan_metabolic_process primary_shoot_apical_meristem_specification regulation_of_cell_differentiation root_hair_cell_differentiation seed_maturation sister_chromatid_cohesion trichome_morp…	GO:0004842 GO:0005515 GO:0031625	protein_binding ubiquitin-protein_ligase_activity ubiquitin_protein_ligase_binding
contig_81109	contig_81109	158	0	0	0	0	0	0	1	1	2	3	2	2
contig_82275	contig_82275	846	0	0	0	0	0	0	1	3	1	3	2	2	Medtr3g105540.1	0	17
contig_64737	contig_64737	1027	0	0	0	0	0	0	1	1	2	2	2	2	Glyma.15G087600.1	0	17
contig_100593	contig_100593	2066	0	0	0	0	0	0	2	3	2	2	2	2	Medtr5g063950.1	0	40	AT5G56370.2	0	F-box/RNI-like/FBD-like domains-containing protein	Q9FM94	0	26	FBD21_ARATH FBD-associated F-box protein At5g56370 OS=Arabidopsis thaliana GN=At5g56370 PE=2 SV=1	AT5G56370	GO:0008150	biological_process	GO:0003674	molecular_function
contig_101493	contig_101493	2604	0	0	0	0	0	0	3	1	1	2	2	2
contig_100021	contig_100021	2870	0	0	0	0	0	0	1	4	2	2	2	2	Medtr4g043785.1	0	91
contig_77564	contig_77564	153	0	0	0	0	0	0	4	3	2	2	2	2
contig_61800	contig_61800	732	0	0	0	0	0	0	1	3	2	2	2	2	Medtr3g071080.1	0	25
contig_106174	contig_106174	1288	0	0	0	0	0	0	2	3	2	2	2	2	Medtr8g012915.1	0	42	AT5G61030.1	0	GR-RBP3 | glycine-rich RNA-binding protein 3 |	Q9FNR1	0	47	RBG3_ARATH Glycine-rich RNA-binding protein 3, mitochondrial OS=Arabidopsis thaliana GN=RBG3 PE=2 SV=1	AT5G61030	GO:0006626 GO:0009220 GO:0009409 GO:0009909 GO:0010228 GO:0034968	histone_lysine_methylation protein_targeting_to_mitochondrion pyrimidine_ribonucleotide_biosynthetic_process regulation_of_flower_development response_to_cold vegetative_to_reproductive_phase_transition_of_meristem	GO:0000166 GO:0003676 GO:0003723 GO:0005507 GO:0005524	ATP_binding RNA_binding copper_ion_binding nucleic_acid_binding nucleotide_binding
contig_99836	contig_99836	1397	0	0	0	0	0	0	2	2	2	2	2	2
contig_61773	contig_61773	1911	0	0	0	0	0	0	2	2	2	2	2	2	Medtr8g093050.2	0	25	AT3G18770.1	0	Autophagy-related protein 13					AT3G18770
contig_89922	contig_89922	965	0	0	0	0	0	0	3	1	2	2	2	2
contig_60233	contig_60233	3394	0	0	0	0	0	0	2	2	1	2	2	2	Medtr7g116425.1	0	7	AT1G09910.1	0	Rhamnogalacturonate lyase family protein					AT1G09910	GO:0005975	carbohydrate_metabolic_process	GO:0003824 GO:0016829 GO:0030246	carbohydrate_binding catalytic_activity lyase_activity
contig_68240	contig_68240	346	0	0	0	0	0	0	2	2	1	2	2	2
contig_110833	contig_110833	428	0	0	0	0	0	0	2	2	1	2	2	2
contig_61864	contig_61864	369	0	0	0	0	0	0	3	1	1	2	2	2
contig_70818	contig_70818	1202	0	0	0	0	0	0	3	2	3	1	2	2	PGSC0003DMT400082127	0	19
contig_53173	contig_53173	568	0	0	0	0	0	0	2	2	3	1	2	2
contig_54538	contig_54538	1657	0	0	0	0	0	0	2	4	2	1	2	2	Medtr8g105910.1	0	54	AT4G17720.1	0	RNA-binding (RRM/RBD/RNP motifs) family protein					AT4G17720	GO:0009627 GO:0034976	response_to_endoplasmic_reticulum_stress systemic_acquired_resistance	GO:0000166 GO:0003676	nucleic_acid_binding nucleotide_binding
contig_62826	contig_62826	2275	0	0	0	0	0	0	1	4	2	1	2	2	Medtr4g043785.1	0	83
contig_103242	contig_103242	2021	0	0	0	0	0	0	1	2	2	1	2	2	Medtr3g077110.1	0	25	AT3G11560.1	0	LETM1-like protein	Q8LPH6	0	73	MYB86_ARATH Transcription factor MYB86 OS=Arabidopsis thaliana GN=MYB86 PE=2 SV=1	AT3G11560	GO:0010075	regulation_of_meristem_growth
contig_74990	contig_74990	802	0	0	0	0	0	0	2	2	2	1	2	2	Medtr2g047858.1	0	34	AT1G13570.1	0	F-box/RNI-like superfamily protein	Q9FZ70	0	33	FDL1_ARATH F-box/FBD/LRR-repeat protein At1g13570 OS=Arabidopsis thaliana GN=At1g13570 PE=2 SV=1	AT1G13570	GO:0008150	biological_process	GO:0003674	molecular_function
contig_67588	contig_67588	1708	0	0	0	0	0	0	2	2	1	1	2	2
contig_85183	contig_85183	560	0	0	0	0	0	0	2	2	1	1	2	2	Medtr7g094790.1	0	11
contig_72291	contig_72291	1047	0	0	0	0	0	0	2	1	1	1	2	2
contig_64330	contig_64330	1447	0	0	0	0	0	0	1	3	1	1	2	2	Medtr5g096230.1	0	56	AT4G26590.1	0	ATOPT5, OPT5 | oligopeptide transporter 5 |	Q9SUA4	0	66	OPT5_ARATH Oligopeptide transporter 5 OS=Arabidopsis thaliana GN=OPT5 PE=2 SV=1	AT4G26590	GO:0006857 GO:0055085	oligopeptide_transport transmembrane_transport	GO:0015198	oligopeptide_transporter_activity
contig_68933	contig_68933	392	0	0	0	0	0	0	2	1	1	1	2	2
contig_72690	contig_72690	156	0	0	0	0	0	0	4	3	6	1	2	2
contig_74889	contig_74889	1640	0	0	0	0	0	0	1	2	3	1	2	2	Medtr5g011500.1	0	5	AT1G12430.1	0	PAK, ARK3 | armadillo repeat kinesin 3 |	Q5VQ09	0	74	ARK2_ORYSJ Armadillo repeat-containing kinesin-like protein 2 OS=Oryza sativa subsp. japonica GN=Os06g0137100 PE=2 SV=1	AT1G12430	GO:0007018 GO:0009855 GO:0009887 GO:0010051 GO:0048439 GO:0048519	determination_of_bilateral_symmetry flower_morphogenesis microtubule-based_movement negative_regulation_of_biological_process organ_morphogenesis xylem_and_phloem_pattern_formation	GO:0003777 GO:0005524	ATP_binding microtubule_motor_activity
contig_57697	contig_57697	758	0	0	0	0	0	0	2	2	3	1	2	2	Medtr8g075080.1	0	45
contig_61787	contig_61787	374	0	0	0	0	0	0	1	3	3	1	2	2	Medtr5g024780.2	0	4	AT2G17440.1	0	PIRL5 | plant intracellular ras group-related LRR 5 |					AT2G17440
contig_108790	contig_108790	1075	0	0	0	0	0	0	1	2	2	1	2	2	Glyma.16G136200.1	0	20	AT5G17680.1	0	disease resistance protein (TIR-NBS-LRR class), putative	O82500	0	36	Y4117_ARATH Putative disease resistance protein At4g11170 OS=Arabidopsis thaliana GN=At4g11170 PE=2 SV=1	AT5G17680	GO:0006952 GO:0007165	defense_response signal_transduction	GO:0043531	ADP_binding
contig_52971	contig_52971	1788	0	0	0	0	0	0	1	1	2	1	2	2	Medtr7g075890.1	0	20
contig_74219	contig_74219	552	0	0	0	0	0	0	1	3	2	1	2	2
contig_105694	contig_105694	816	0	0	0	0	0	0	2	2	2	1	2	2
contig_110520	contig_110520	1108	0	0	0	0	0	0	1	2	2	1	2	2
contig_99777	contig_99777	1759	0	0	0	0	0	0	2	1	2	1	2	2	Medtr7g017530.1	0	9	AT2G31400.1	0	GUN1 | genomes uncoupled 1 |	Q9SIC9	0	55	PP178_ARATH Pentatricopeptide repeat-containing protein At2g31400, chloroplastic OS=Arabidopsis thaliana GN=At2g31400 PE=2 SV=1	AT2G31400	GO:0010019 GO:0031930	chloroplast-nucleus_signaling_pathway mitochondria-nucleus_signaling_pathway	GO:0003677	DNA_binding
contig_56337	contig_56337	1004	0	0	0	0	0	0	2	2	1	1	2	2	Medtr4g132870.1	0	42
contig_53576	contig_53576	1069	0	0	0	0	0	0	2	3	1	1	2	2
contig_74705	contig_74705	571	0	0	0	0	0	0	1	3	1	1	2	2
contig_64543	contig_64543	1539	0	0	0	0	0	0	1	3	1	1	2	2
contig_68507	contig_68507	658	0	0	0	0	0	0	1	2	1	1	2	2
contig_68572	contig_68572	1671	0	0	0	0	0	0	2	2	1	1	2	2	Medtr6g045237.1	0	36	AT2G01050.1	0	zinc ion binding;nucleic acid binding					AT2G01050	GO:0008150	biological_process	GO:0003676 GO:0008270	nucleic_acid_binding zinc_ion_binding
contig_81937	contig_81937	556	0	0	0	0	0	0	2	2	1	4	2	2	Medtr8g016500.1	0	28
contig_83836	contig_83836	1198	0	0	0	0	0	0	2	1	1	3	2	2	Medtr4g133410.1	0	34				O49711	0	29	PP335_ARATH Pentatricopeptide repeat-containing protein At4g21880, mitochondrial OS=Arabidopsis thaliana GN=At4g21880 PE=3 SV=2
contig_108037	contig_108037	970	0	0	0	0	0	0	3	4	3	2	2	2	Medtr6g021760.1	0	12
contig_72274	contig_72274	319	0	0	0	0	0	0	2	4	2	2	2	2	Medtr8g039560.1	0	11
contig_80202	contig_80202	1170	0	0	0	0	0	0	2	1	1	2	2	2	Medtr1g038300.1	0	31	AT5G23260.2	0	TT16, ABS, AGL32 | K-box region and MADS-box transcription factor family protein |	Q8RYD9	0	42	TT16_ARATH Protein TRANSPARENT TESTA 16 OS=Arabidopsis thaliana GN=TT16 PE=1 SV=1	AT5G23260	GO:0006355 GO:0008360 GO:0010048 GO:0043481 GO:0048316 GO:0048440 GO:0048481 GO:0080155 GO:2000029	Regulation_of_double_fertilization_forming_a_zygote_and_endosperm anthocyanin_accumulation_in_tissues_in_response_to_UV_light carpel_development ovule_development regulation_of_cell_shape regulation_of_proanthocyanidin_biosynthetic_process regulation_of_transcription,_DNA-dependent seed_development vernalization_response	GO:0003677 GO:0003700 GO:0005515 GO:0046983	DNA_binding protein_binding protein_dimerization_activity sequence-specific_DNA_binding_transcription_factor_activity
contig_83646	contig_83646	1309	0	0	0	0	0	0	1	1	1	2	2	2	Medtr1g038300.1	0	33	AT5G23260.2	0	TT16, ABS, AGL32 | K-box region and MADS-box transcription factor family protein |	Q8RYD9	0	42	TT16_ARATH Protein TRANSPARENT TESTA 16 OS=Arabidopsis thaliana GN=TT16 PE=1 SV=1	AT5G23260	GO:0006355 GO:0008360 GO:0010048 GO:0043481 GO:0048316 GO:0048440 GO:0048481 GO:0080155 GO:2000029	Regulation_of_double_fertilization_forming_a_zygote_and_endosperm anthocyanin_accumulation_in_tissues_in_response_to_UV_light carpel_development ovule_development regulation_of_cell_shape regulation_of_proanthocyanidin_biosynthetic_process regulation_of_transcription,_DNA-dependent seed_development vernalization_response	GO:0003677 GO:0003700 GO:0005515 GO:0046983	DNA_binding protein_binding protein_dimerization_activity sequence-specific_DNA_binding_transcription_factor_activity
contig_55556	contig_55556	1258	0	0	0	0	0	0	2	1	1	2	2	2	Medtr1g038300.1	0	31	AT5G23260.2	0	TT16, ABS, AGL32 | K-box region and MADS-box transcription factor family protein |	Q8RYD9	0	42	TT16_ARATH Protein TRANSPARENT TESTA 16 OS=Arabidopsis thaliana GN=TT16 PE=1 SV=1	AT5G23260	GO:0006355 GO:0008360 GO:0010048 GO:0043481 GO:0048316 GO:0048440 GO:0048481 GO:0080155 GO:2000029	Regulation_of_double_fertilization_forming_a_zygote_and_endosperm anthocyanin_accumulation_in_tissues_in_response_to_UV_light carpel_development ovule_development regulation_of_cell_shape regulation_of_proanthocyanidin_biosynthetic_process regulation_of_transcription,_DNA-dependent seed_development vernalization_response	GO:0003677 GO:0003700 GO:0005515 GO:0046983	DNA_binding protein_binding protein_dimerization_activity sequence-specific_DNA_binding_transcription_factor_activity
contig_71981	contig_71981	904	0	0	0	0	0	0	1	3	2	2	2	2	Medtr5g061410.1	0	48	AT5G56370.2	0	F-box/RNI-like/FBD-like domains-containing protein	Q9FM94	0	33	FBD21_ARATH FBD-associated F-box protein At5g56370 OS=Arabidopsis thaliana GN=At5g56370 PE=2 SV=1	AT5G56370	GO:0008150	biological_process	GO:0003674	molecular_function
contig_56200	contig_56200	268	0	0	0	0	0	0	1	2	2	2	2	2
contig_58602	contig_58602	449	0	0	0	0	0	0	2	2	2	2	2	2	Medtr2g078470.1	0	10
contig_72172	contig_72172	312	0	0	0	0	0	0	2	1	2	2	2	2	Medtr2g047858.1	0	7	AT1G13570.1	0	F-box/RNI-like superfamily protein					AT1G13570	GO:0008150	biological_process	GO:0003674	molecular_function
contig_56230	contig_56230	899	0	0	0	0	0	0	1	2	1	2	2	2	Medtr7g100420.1	0	38
contig_61826	contig_61826	694	0	0	0	0	0	0	2	2	1	2	2	2	Medtr4g107900.1	0	95
contig_68780	contig_68780	911	0	0	0	0	0	0	3	1	1	2	2	2	Medtr2g072720.1	0	28
contig_60793	contig_60793	415	0	0	0	0	0	0	2	1	1	2	2	2	Medtr6g015630.3	0	4
contig_57615	contig_57615	4363	0	0	0	0	0	0	1	2	2	1	2	2	PGSC0003DMT400092541	0	41
contig_107849	contig_107849	2104	0	0	0	0	0	0	1	2	2	1	2	2	Glyma.16G136200.1	0	27	AT5G36930.1	0	Disease resistance protein (TIR-NBS-LRR class) family	Q40392	0	33	TMVRN_NICGU TMV resistance protein N OS=Nicotiana glutinosa GN=N PE=1 SV=1	AT5G36930	GO:0006952 GO:0007165	defense_response signal_transduction	GO:0043531	ADP_binding
contig_62987	contig_62987	1169	0	0	0	0	0	0	2	2	2	1	2	2
contig_66971	contig_66971	1373	0	0	0	0	0	0	2	2	1	1	2	2	Medtr4g132870.1	0	27
contig_64166	contig_64166	1229	0	0	0	0	0	0	3	2	1	1	2	2	Medtr6g025730.1	0	8	AT5G26120.1	0	ATASD2, ASD2 | alpha-L-arabinofuranosidase 2 |	Q8VZR2	0	65	ASD2_ARATH Alpha-L-arabinofuranosidase 2 OS=Arabidopsis thaliana GN=ASD2 PE=2 SV=1	AT5G26120	GO:0046373	L-arabinose_metabolic_process	GO:0016798 GO:0046556	alpha-N-arabinofuranosidase_activity hydrolase_activity,_acting_on_glycosyl_bonds
contig_59486	contig_59486	3134	0	0	0	0	0	0	1	1	1	1	2	2	Medtr6g017010.1	0	49				Q6YXY2	0	48	HACL1_ORYSJ Probable histone acetyltransferase HAC-like 1 OS=Oryza sativa subsp. japonica GN=Os02g0137500 PE=3 SV=2
contig_76716	contig_76716	197	0	0	0	0	0	0	1	3	1	1	2	2
contig_109703	contig_109703	905	0	0	0	0	0	0	2	5	2	1	2	2
contig_55657	contig_55657	4159	0	0	0	0	0	0	2	5	2	1	2	2	mrna21841.1-v1.0-hybrid	0	22	AT4G29090.1	0	Ribonuclease H-like superfamily protein	P0C2F6	0	25	RNHX1_ARATH Putative ribonuclease H protein At1g65750 OS=Arabidopsis thaliana GN=At1g65750 PE=3 SV=1	AT4G29090	GO:0006278	RNA-dependent_DNA_replication	GO:0003676 GO:0003723 GO:0003964	RNA-directed_DNA_polymerase_activity RNA_binding nucleic_acid_binding
contig_64677	contig_64677	1088	0	0	0	0	0	0	1	2	2	1	2	2	Medtr0032s0260.1	0	20
contig_57616	contig_57616	3553	0	0	0	0	0	0	1	2	2	1	2	2	PGSC0003DMT400082127	0	19
contig_75523	contig_75523	781	0	0	0	0	0	0	1	3	2	1	2	2	Medtr2g064295.1	0	6				Q39548	0	70	KSB_CUCMA Ent-kaur-16-ene synthase, chloroplastic OS=Cucurbita maxima PE=1 SV=1
contig_59650	contig_59650	1107	0	0	0	0	0	0	2	2	2	1	2	2	Medtr2g063857.1	0	24	AT1G79380.1	0	Ca(2)-dependent phospholipid-binding protein (Copine) family	Q9LY87	0	42	RGLG2_ARATH E3 ubiquitin-protein ligase RGLG2 OS=Arabidopsis thaliana GN=RGLG2 PE=1 SV=1	AT1G79380	GO:0006487 GO:0006816 GO:0009611 GO:0009690 GO:0009867 GO:0042742	calcium_ion_transport cytokinin_metabolic_process defense_response_to_bacterium jasmonic_acid_mediated_signaling_pathway protein_N-linked_glycosylation response_to_wounding	GO:0004842 GO:0008270	ubiquitin-protein_ligase_activity zinc_ion_binding
contig_73930	contig_73930	1180	0	0	0	0	0	0	2	6	1	1	2	2	Medtr7g012080.1	0	51
contig_99557	contig_99557	1476	0	0	0	0	0	0	1	3	1	1	2	2	Medtr5g087680.1	0	5
contig_58997	contig_58997	591	0	0	0	0	0	0	1	2	1	1	2	2	Medtr1g084150.1	0	35
contig_67734	contig_67734	2620	0	0	0	0	0	0	1	4	1	1	2	2	Medtr1412s0010.1	0	38
contig_87382	contig_87382	1691	0	0	0	0	0	0	1	2	1	1	2	2	Medtr4g132870.1	0	25
contig_112134	contig_112134	879	0	0	0	0	0	0	3	1	1	1	2	2	Medtr7g056280.1	0	15
contig_58722	contig_58722	1608	0	0	0	0	0	0	2	2	3	1	2	2	Medtr3g050420.1	0	15	AT2G47980.1	0	SCC3, ATSCC3 | sister-chromatid cohesion protein 3		0	53		AT2G47980	GO:0000003 GO:0000226 GO:0000278 GO:0000911 GO:0006325 GO:0006396 GO:0006635 GO:0007067 GO:0007129 GO:0007131 GO:0009630 GO:0009887 GO:0009888 GO:0010090 GO:0010564 GO:0010638 GO:0016558 GO:0033044 GO:0051455 GO:0051754	RNA_processing attachment_of_spindle_microtubules_to_kinetochore_involved_in_homologous_chromosome_segregation chromatin_organization cytokinesis_by_cell_plate_formation fatty_acid_beta-oxidation gravitropism meiotic_sister_chromatid_cohesion,_centromeric microtubule_cytoskeleton_organization mitosis mitotic_cell_cycle organ_morphogenesis positive_regulation_of_organelle_organization protein_impo…
contig_67067	contig_67067	643	0	0	0	0	0	0	1	2	2	1	2	2
contig_51765	contig_51765	923	0	0	0	0	0	0	3	2	1	1	2	2	Medtr1g095740.1	0	11
contig_80662	contig_80662	480	0	0	0	0	0	0	2	3	3	3	1	2
contig_56157	contig_56157	672	0	0	0	0	0	0	1	2	2	2	1	2	Medtr3g045700.1	0	29
contig_68481	contig_68481	547	0	0	0	0	0	0	1	1	1	2	1	2	Medtr3g058580.1	0	10	AT1G55915.1	0	zinc ion binding					AT1G55915	GO:0008150	biological_process	GO:0008270	zinc_ion_binding
contig_83600	contig_83600	2679	0	0	0	0	0	0	1	1	2	2	1	2	Medtr2g012650.1	0	38	AT1G17690.1	0	NOF1 | FUNCTIONS IN: molecular_function unknown; INVOLVED IN: biological_process unknown; LOCATED IN: nucleus;	A4R0E6	0	34	UTP25_MAGO7 U3 small nucleolar RNA-associated protein 25 OS=Magnaporthe oryzae (strain 70-15 / ATCC MYA-4617 / FGSC 8958) GN=UTP25 PE=3 SV=2	AT1G17690	GO:0006606 GO:0009303 GO:0009553 GO:0009790	embryo_development embryo_sac_development protein_import_into_nucleus rRNA_transcription	GO:0003674	molecular_function
contig_69330	contig_69330	1649	0	0	0	0	0	0	1	1	1	2	1	2
contig_71460	contig_71460	1674	0	0	0	0	0	0	1	1	1	2	1	2	Medtr1g038300.1	0	31	AT5G23260.2	0	TT16, ABS, AGL32 | K-box region and MADS-box transcription factor family protein |	Q8RYD9	0	42	TT16_ARATH Protein TRANSPARENT TESTA 16 OS=Arabidopsis thaliana GN=TT16 PE=1 SV=1	AT5G23260	GO:0006355 GO:0008360 GO:0010048 GO:0043481 GO:0048316 GO:0048440 GO:0048481 GO:0080155 GO:2000029	Regulation_of_double_fertilization_forming_a_zygote_and_endosperm anthocyanin_accumulation_in_tissues_in_response_to_UV_light carpel_development ovule_development regulation_of_cell_shape regulation_of_proanthocyanidin_biosynthetic_process regulation_of_transcription,_DNA-dependent seed_development vernalization_response	GO:0003677 GO:0003700 GO:0005515 GO:0046983	DNA_binding protein_binding protein_dimerization_activity sequence-specific_DNA_binding_transcription_factor_activity
contig_103715	contig_103715	3945	0	0	0	0	0	0	1	2	3	1	1	2	Glyma.20G058600.1	0	19	AT1G43760.1	0	DNAse I-like superfamily protein	P14381	0	24	YTX2_XENLA Transposon TX1 uncharacterized 149 kDa protein OS=Xenopus laevis PE=4 SV=1	AT1G43760	GO:0006863 GO:0008150	biological_process purine_nucleobase_transport	GO:0003674	molecular_function
contig_101723	contig_101723	874	0	0	0	0	0	0	1	1	3	1	1	2
contig_53577	contig_53577	1780	0	0	0	0	0	0	2	2	2	1	1	2	Medtr5g083510.1	0	66
contig_71390	contig_71390	915	0	0	0	0	0	0	2	2	1	1	1	2
contig_61075	contig_61075	1203	0	0	0	0	0	0	1	2	1	1	1	2
contig_68851	contig_68851	1129	0	0	0	0	0	0	1	3	2	1	1	2	mrna19047.1-v1.0-hybrid	0	55
contig_90216	contig_90216	866	0	0	0	0	0	0	3	3	2	1	1	2	Medtr2g009000.1	0	46
contig_58846	contig_58846	2454	0	0	0	0	0	0	1	2	2	1	1	2	Medtr8g465850.1	0	50
contig_100363	contig_100363	1036	0	0	0	0	0	0	1	2	2	1	1	2
contig_108258	contig_108258	904	0	0	0	0	0	0	1	1	2	1	1	2	Medtr1g069170.1	0	60
contig_64300	contig_64300	1413	0	0	0	0	0	0	1	3	1	1	1	2	Medtr2g064295.1	0	6				Q39548	0	64	KSB_CUCMA Ent-kaur-16-ene synthase, chloroplastic OS=Cucurbita maxima PE=1 SV=1
contig_66972	contig_66972	1569	0	0	0	0	0	0	2	2	1	1	1	2
contig_103627	contig_103627	1530	0	0	0	0	0	0	1	2	1	1	1	2	Medtr7g110100.1	0	20
contig_53710	contig_53710	381	0	0	0	0	0	0	1	2	1	1	1	2
contig_55954	contig_55954	3106	0	0	0	0	0	0	1	2	1	1	1	2	Medtr7g451160.1	0	31
contig_107988	contig_107988	1216	0	0	0	0	0	0	2	1	1	1	1	2	Medtr0002s1270.1	0	38
contig_56489	contig_56489	338	0	0	0	0	0	0	1	1	1	1	1	2
contig_51712	contig_51712	988	0	0	0	0	0	0	2	1	1	2	1	2	Medtr7g446140.1	0	53	AT3G60480.1	0	unknown protein; Has 17 Blast hits to 17 proteins in 8 species: Archae - 0; Bacteria - 0; Metazoa - 0; Fungi					AT3G60480	GO:0008150	biological_process	GO:0003674	molecular_function
contig_103033	contig_103033	2763	0	0	0	0	0	0	1	1	1	2	1	2	Medtr8g442370.1	0	45	AT1G61610.1	0	S-locus lectin protein kinase family protein	O64793	0	36	Y1675_ARATH G-type lectin S-receptor-like serine/threonine-protein kinase At1g67520 OS=Arabidopsis thaliana GN=At1g67520 PE=2 SV=3	AT1G61610	GO:0006468 GO:0009693 GO:0048544	ethylene_biosynthetic_process protein_phosphorylation recognition_of_pollen	GO:0004672 GO:0004674 GO:0005524 GO:0016301 GO:0016772 GO:0030246	ATP_binding carbohydrate_binding kinase_activity protein_kinase_activity protein_serine/threonine_kinase_activity transferase_activity,_transferring_phosphorus-containing_groups
contig_61822	contig_61822	666	0	0	0	0	0	0	1	1	2	2	1	2	Glyma.08G093700.1	0	14	AT1G68080.4	0	2-oxoglutarate (2OG) and Fe(II)-dependent oxygenase superfamily protein					AT1G68080	GO:0055114	oxidation-reduction_process	GO:0005506 GO:0016705 GO:0031418	L-ascorbic_acid_binding iron_ion_binding oxidoreductase_activity,_acting_on_paired_donors,_with_incorporation_or_reduction_of_molecular_oxygen
contig_101025	contig_101025	1670	0	0	0	0	0	0	1	2	1	2	1	2	Medtr1g492880.5	0	13	AT1G78750.1	0	F-box/RNI-like superfamily protein	Q9ZV93	0	27	FDL10_ARATH F-box/FBD/LRR-repeat protein At1g78750 OS=Arabidopsis thaliana GN=At1g78750 PE=2 SV=1	AT1G78750	GO:0008150	biological_process	GO:0003674	molecular_function
contig_108753	contig_108753	346	0	0	0	0	0	0	2	2	2	1	1	2	Medtr8g028505.1	0	46
contig_106741	contig_106741	956	0	0	0	0	0	0	2	3	1	1	1	2
contig_106201	contig_106201	1424	0	0	0	0	0	0	1	2	1	1	1	2	Medtr2g079500.1	0	5	AT5G53760.2	0	MLO11, ATMLO11 | Seven transmembrane MLO family protein |	Q9FI00	0	78	MLO11_ARATH MLO-like protein 11 OS=Arabidopsis thaliana GN=MLO11 PE=2 SV=1	AT5G53760	GO:0006952 GO:0008219	cell_death defense_response	GO:0005516	calmodulin_binding
contig_69336	contig_69336	327	0	0	0	0	0	0	2	1	1	1	1	2
contig_89770	contig_89770	718	0	0	0	0	0	0	2	2	1	1	1	2
contig_107744	contig_107744	1570	0	0	0	0	0	0	1	2	1	1	1	2	Medtr1g073170.1	0	25	AT5G53760.2	0	MLO11, ATMLO11 | Seven transmembrane MLO family protein |	Q9FI00	0	78	MLO11_ARATH MLO-like protein 11 OS=Arabidopsis thaliana GN=MLO11 PE=2 SV=1	AT5G53760	GO:0006952 GO:0008219	cell_death defense_response	GO:0005516	calmodulin_binding
contig_83925	contig_83925	801	0	0	0	0	0	0	1	1	1	1	1	2	Medtr6g083860.1	0	6
contig_65559	contig_65559	564	0	0	0	0	0	0	1	1	1	1	1	2
contig_85077	contig_85077	784	0	0	0	0	0	0	1	1	1	1	1	2
contig_55941	contig_55941	1556	0	0	0	0	0	0	1	1	2	1	1	2	Medtr1g070400.1	0	27	AT1G08730.1	0	XIC, ATXIC | Myosin family protein with Dil domain |		0	47		AT1G08730	GO:0030036 GO:0030048 GO:0051645 GO:0051646 GO:0060151	Golgi_localization actin_cytoskeleton_organization actin_filament-based_movement mitochondrion_localization peroxisome_localization	GO:0003774 GO:0005524	ATP_binding motor_activity
contig_71494	contig_71494	1401	0	0	0	0	0	0	2	1	2	1	1	2	Medtr7g050590.1	0	51	AT3G18990.1	0	VRN1, REM39 | AP2/B3-like transcriptional factor family protein |	Q8L3W1	0	45	VRN1_ARATH B3 domain-containing transcription factor VRN1 OS=Arabidopsis thaliana GN=VRN1 PE=1 SV=1	AT3G18990	GO:0006355 GO:0009909 GO:0010048	regulation_of_flower_development regulation_of_transcription,_DNA-dependent vernalization_response	GO:0003677	DNA_binding
contig_90063	contig_90063	879	0	0	0	0	0	0	1	2	2	1	1	2	Medtr8g095240.1	0	43	AT1G60890.2	0	Phosphatidylinositol-4-phosphate 5-kinase family protein	Q8RY89	0	42	PI5K8_ARATH Phosphatidylinositol 4-phosphate 5-kinase 8 OS=Arabidopsis thaliana GN=PIP5K8 PE=2 SV=1	AT1G60890	GO:0046488	phosphatidylinositol_metabolic_process	GO:0005524 GO:0016307 GO:0016308	1-phosphatidylinositol-4-phosphate_5-kinase_activity ATP_binding phosphatidylinositol_phosphate_kinase_activity
contig_59104	contig_59104	1560	0	0	0	0	0	0	1	2	2	1	1	2
contig_53343	contig_53343	1133	0	0	0	0	0	0	2	1	2	1	1	2	Medtr4g032585.1	0	17
contig_90234	contig_90234	1045	0	0	0	0	0	0	1	1	1	1	1	2
contig_75857	contig_75857	2291	0	0	0	0	0	0	1	3	1	1	1	2
contig_56496	contig_56496	527	0	0	0	0	0	0	1	2	1	1	1	2	Medtr1g035250.1	0	10
contig_56519	contig_56519	1292	0	0	0	0	0	0	1	2	1	1	1	2
contig_76399	contig_76399	1572	0	0	0	0	0	0	1	2	1	1	1	2
contig_101020	contig_101020	1370	0	0	0	0	0	0	1	2	1	1	1	2
contig_69538	contig_69538	1293	0	0	0	0	0	0	1	1	1	1	1	2	Medtr2g101330.1	0	22	AT4G35420.1	0	DRL1 | dihydroflavonol 4-reductase-like1 |	Q500U8	0	48	TKPR1_ARATH Tetraketide alpha-pyrone reductase 1 OS=Arabidopsis thaliana GN=TKPR1 PE=2 SV=1	AT4G35420	GO:0009555 GO:0010584 GO:0044237 GO:0048316 GO:0080110	cellular_metabolic_process pollen_development pollen_exine_formation seed_development sporopollenin_biosynthetic_process	GO:0000166 GO:0003824 GO:0050662	catalytic_activity coenzyme_binding nucleotide_binding
contig_103365	contig_103365	1281	0	0	0	0	0	0	1	1	1	1	1	2	Medtr1g070280.1	0	6	AT1G08730.1	0	XIC, ATXIC | Myosin family protein with Dil domain |		0	57		AT1G08730	GO:0030036 GO:0030048 GO:0051645 GO:0051646 GO:0060151	Golgi_localization actin_cytoskeleton_organization actin_filament-based_movement mitochondrion_localization peroxisome_localization	GO:0003774 GO:0005524	ATP_binding motor_activity
contig_64158	contig_64158	817	0	0	0	0	0	0	1	1	1	1	1	2	Medtr7g034090.1	0	12	AT5G53635.1	0	F-box/RNI-like/FBD-like domains-containing protein	Q9FJC1	0	34	FBD31_ARATH Putative FBD-associated F-box protein At5g53635 OS=Arabidopsis thaliana GN=At5g53635 PE=4 SV=1	AT5G53635
contig_90886	contig_90886	577	0	0	0	0	0	0	2	1	1	1	1	2
contig_67453	contig_67453	561	0	0	0	0	0	0	1	1	1	1	1	2	Medtr1g026510.1	0	35	AT2G02360.1	0	AtPP2-B10, PP2-B10 | phloem protein 2-B10 |	Q3E6P4	0	38	FB95_ARATH F-box protein At2g02240 OS=Arabidopsis thaliana GN=At2g02240 PE=2 SV=1	AT2G02360			GO:0030246	carbohydrate_binding
contig_55710	contig_55710	1711	0	0	0	0	0	0	1	1	1	1	1	2	Medtr2g449840.1	0	6	AT3G42640.1	0	AHA8, HA8 | H(+)-ATPase 8 |	Q9M2A0	0	51	PMA8_ARATH ATPase 8, plasma membrane-type OS=Arabidopsis thaliana GN=AHA8 PE=1 SV=1	AT3G42640	GO:0006200 GO:0006754 GO:0006812 GO:0008152	ATP_biosynthetic_process ATP_catabolic_process cation_transport metabolic_process	GO:0000166 GO:0003824 GO:0005524 GO:0015662 GO:0016887 GO:0046872	ATP_binding ATPase_activity ATPase_activity,_coupled_to_transmembrane_movement_of_ions,_phosphorylative_mechanism catalytic_activity metal_ion_binding nucleotide_binding
contig_69031	contig_69031	474	0	0	0	0	0	0	1	1	1	1	1	2
contig_69129	contig_69129	282	0	0	0	0	0	0	1	1	1	1	1	2	Medtr1g115335.1	0	17
contig_59073	contig_59073	514	0	0	0	0	0	0	1	2	3	1	1	2
contig_53987	contig_53987	1429	0	0	0	0	0	0	2	4	2	1	1	2
contig_68707	contig_68707	754	0	0	0	0	0	0	1	1	2	1	1	2
contig_80205	contig_80205	609	0	0	0	0	0	0	1	1	2	1	1	2	Medtr6g088270.1	0	3
contig_108777	contig_108777	530	0	0	0	0	0	0	1	1	2	1	1	2
contig_55884	contig_55884	923	0	0	0	0	0	0	1	1	1	1	1	2
contig_90534	contig_90534	2315	0	0	0	0	0	0	1	1	1	1	1	2	Medtr2g033040.1	0	12	AT3G17205.3	0	UPL6 | ubiquitin protein ligase 6 |	Q8RWB8	0	43	UPL6_ARATH E3 ubiquitin-protein ligase UPL6 OS=Arabidopsis thaliana GN=UPL6 PE=2 SV=1	AT3G17205	GO:0006464 GO:0016567 GO:0042787	cellular_protein_modification_process protein_ubiquitination protein_ubiquitination_involved_in_ubiquitin-dependent_protein_catabolic_process	GO:0004842 GO:0016881	acid-amino_acid_ligase_activity ubiquitin-protein_ligase_activity
contig_104209	contig_104209	302	0	0	0	0	0	0	4	1	2	1	1	2	Medtr6g072540.1	0	4
contig_68512	contig_68512	138	0	0	0	0	0	0	2	3	1	1	1	2
contig_69203	contig_69203	227	0	0	0	0	0	0	2	1	1	1	1	2	Medtr6g069180.2	0	11	AT5G57250.1	0	Pentatricopeptide repeat (PPR) superfamily protein	Q9LVD3	0	43	PP434_ARATH Pentatricopeptide repeat-containing protein At5g57250, mitochondrial OS=Arabidopsis thaliana GN=At5g57250 PE=2 SV=2	AT5G57250
contig_75575	contig_75575	842	0	0	0	0	0	0	2	1	1	1	1	2	Medtr7g108805.1	0	13	AT3G05590.1	0	RPL18 | ribosomal protein L18 |					AT3G05590	GO:0006412 GO:0009220	pyrimidine_ribonucleotide_biosynthetic_process translation	GO:0003735 GO:0005515	protein_binding structural_constituent_of_ribosome
contig_69541	contig_69541	293	0	0	0	0	0	0	1	1	1	1	1	2
contig_58805	contig_58805	393	0	0	0	0	0	0	1	1	1	1	1	2	Medtr7g111100.1	0	37
contig_69493	contig_69493	482	0	0	0	0	0	0	1	2	1	1	1	2
contig_53140	contig_53140	279	0	0	0	0	0	0	4	1	1	1	1	2
contig_66640	contig_66640	1522	0	0	0	0	0	0	1	1	1	1	1	2
contig_55485	contig_55485	1112	0	0	0	0	0	0	1	1	1	1	1	2	Medtr6g074660.1	0	4
contig_91002	contig_91002	487	0	0	0	0	0	0	1	1	1	1	1	2	Medtr6g044110.1	0	13
contig_74393	contig_74393	1133	0	0	0	0	0	0	3	8	10	6	7	2
contig_72723	contig_72723	150	0	0	0	0	0	0	3	4	1	1	7	2	Medtr8g080700.1	0	4
contig_68668	contig_68668	312	0	0	0	0	0	0	7	7	4	1	5	2
contig_71862	contig_71862	1230	0	0	0	0	0	0	17	1	3	1	5	2	Medtr2g103300.1	0	53	AT1G15410.1	0	aspartate-glutamate racemase family					AT1G15410	GO:0006520 GO:0008152	cellular_amino_acid_metabolic_process metabolic_process	GO:0016855	racemase_and_epimerase_activity,_acting_on_amino_acids_and_derivatives
contig_78535	contig_78535	449	0	0	0	0	0	0	2	1	19	1	5	2	Medtr7g066590.1	0	12
contig_53322	contig_53322	1056	0	0	0	0	0	0	7	3	5	2	5	2
contig_111025	contig_111025	2006	0	0	0	0	0	0	3	1	1	2	4	2	Medtr4g085760.1	0	100	AT1G52950.1	0	Nucleic acid-binding, OB-fold-like protein					AT1G52950	GO:0008150	biological_process	GO:0003674	molecular_function
contig_111727	contig_111727	1974	0	0	0	0	0	0	3	4	1	1	4	2
contig_61330	contig_61330	477	0	0	0	0	0	0	2	3	2	6	4	2
contig_56152	contig_56152	283	0	0	0	0	0	0	4	4	2	4	4	2
contig_60905	contig_60905	1154	0	0	0	0	0	0	4	3	2	2	4	2	Medtr3g467550.1	0	11				Q5N7W4	0	56	RH30_ORYSJ DEAD-box ATP-dependent RNA helicase 30 OS=Oryza sativa subsp. japonica GN=Os01g0911100 PE=2 SV=2
contig_53070	contig_53070	793	0	0	0	0	0	0	3	3	4	1	4	2
contig_80570	contig_80570	229	0	0	0	0	0	0	3	6	3	1	4	2
contig_88104	contig_88104	1131	0	0	0	0	0	0	4	4	3	1	4	2	Medtr3g467550.1	0	11	AT1G55150.1	0	DEA(D/H)-box RNA helicase family protein	Q5N7W4	0	51	RH30_ORYSJ DEAD-box ATP-dependent RNA helicase 30 OS=Oryza sativa subsp. japonica GN=Os01g0911100 PE=2 SV=2	AT1G55150			GO:0003676 GO:0004386 GO:0005524 GO:0008026	ATP-dependent_helicase_activity ATP_binding helicase_activity nucleic_acid_binding
contig_99677	contig_99677	781	0	0	0	0	0	0	3	2	1	3	3	2
contig_53126	contig_53126	952	0	0	0	0	0	0	5	3	1	2	3	2
contig_99821	contig_99821	316	0	0	0	0	0	0	3	4	4	1	3	2
contig_56513	contig_56513	208	0	0	0	0	0	0	3	2	1	1	3	2	Medtr5g016080.1	0	6
contig_80330	contig_80330	449	0	0	0	0	0	0	4	3	3	2	3	2
contig_64604	contig_64604	837	0	0	0	0	0	0	4	4	4	2	3	2
contig_87601	contig_87601	454	0	0	0	0	0	0	2	5	2	2	3	2	Medtr7g034355.2	0	9
contig_67324	contig_67324	1759	0	0	0	0	0	0	2	3	4	1	3	2	Medtr1g033280.1	0	35	AT1G27340.1	0	Galactose oxidase/kelch repeat superfamily protein	Q9FZK1	0	47	FBX6_ARATH F-box only protein 6 OS=Arabidopsis thaliana GN=FBX6 PE=2 SV=1	AT1G27340	GO:0010305 GO:0010928 GO:0060776	leaf_vascular_tissue_pattern_formation regulation_of_auxin_mediated_signaling_pathway simple_leaf_morphogenesis	GO:0003674	molecular_function
contig_100237	contig_100237	2558	0	0	0	0	0	0	2	3	2	1	3	2	Medtr8g039960.8	0	41	AT5G49140.1	0	Disease resistance protein (TIR-NBS-LRR class) family	Q40392	0	29	TMVRN_NICGU TMV resistance protein N OS=Nicotiana glutinosa GN=N PE=1 SV=1	AT5G49140	GO:0006952 GO:0007165	defense_response signal_transduction	GO:0043531	ADP_binding
contig_58770	contig_58770	1533	0	0	0	0	0	0	3	3	2	1	3	2	Medtr3g030050.1	0	17	AT2G17030.1	0	F-box family protein with a domain of unknown function (DUF295)	Q3EBZ2	0	40	SKI23_ARATH F-box protein SKIP23 OS=Arabidopsis thaliana GN=SKIP23 PE=1 SV=1	AT2G17030	GO:0008150	biological_process	GO:0003674	molecular_function
contig_63067	contig_63067	808	0	0	0	0	0	0	1	6	5	1	3	2
contig_59109	contig_59109	556	0	0	0	0	0	0	1	3	2	4	3	2	Medtr1g022280.1	0	35
contig_82987	contig_82987	826	0	0	0	0	0	0	1	5	2	3	3	2
contig_78674	contig_78674	518	0	0	0	0	0	0	2	3	4	2	3	2	Medtr8g104340.1	0	4
contig_53268	contig_53268	654	0	0	0	0	0	0	3	3	3	2	3	2
contig_61914	contig_61914	601	0	0	0	0	0	0	2	2	2	2	3	2
contig_64306	contig_64306	523	0	0	0	0	0	0	2	2	1	1	3	2
contig_73656	contig_73656	2549	0	0	0	0	0	0	2	5	4	1	3	2	Medtr5g038110.1	0	17				Q10064	0	53	YAMB_SCHPO Uncharacterized PI3/PI4-kinase family protein C1F5.11c OS=Schizosaccharomyces pombe (strain 972 / ATCC 24843) GN=SPAC1F5.11c PE=3 SV=1
contig_58205	contig_58205	1172	0	0	0	0	0	0	5	2	3	1	3	2
contig_56399	contig_56399	1562	0	0	0	0	0	0	2	2	3	1	3	2	Medtr5g013070.1	0	34	AT5G60900.1	0	RLK1 | receptor-like protein kinase 1 |	Q39202	0	45	RLK1_ARATH G-type lectin S-receptor-like serine/threonine-protein kinase RLK1 OS=Arabidopsis thaliana GN=RLK1 PE=2 SV=2	AT5G60900	GO:0000165 GO:0006355 GO:0006468 GO:0006612 GO:0009617 GO:0009862 GO:0009867 GO:0010310 GO:0010363 GO:0031348 GO:0035304	MAPK_cascade jasmonic_acid_mediated_signaling_pathway negative_regulation_of_defense_response protein_phosphorylation protein_targeting_to_membrane regulation_of_hydrogen_peroxide_metabolic_process regulation_of_plant-type_hypersensitive_response regulation_of_protein_dephosphorylation regulation_of_transcription,_DNA-dependent response_to_bacterium systemic_acquired_resistance,_salicylic_acid_me…	GO:0004672 GO:0004674 GO:0004713 GO:0005524 GO:0016301 GO:0016772 GO:0030246	ATP_binding carbohydrate_binding kinase_activity protein_kinase_activity protein_serine/threonine_kinase_activity protein_tyrosine_kinase_activity transferase_activity,_transferring_phosphorus-containing_groups
contig_67368	contig_67368	504	0	0	0	0	0	0	2	2	2	2	2	2	Medtr2g047858.1	0	10
contig_110977	contig_110977	551	0	0	0	0	0	0	2	2	2	2	2	2
contig_53585	contig_53585	451	0	0	0	0	0	0	3	2	3	2	2	2	Medtr1g045440.1	0	15
contig_78521	contig_78521	2296	0	0	0	0	0	0	2	3	2	2	2	2	Medtr5g065900.1	0	24	AT4G24610.1	0	unknown protein; FUNCTIONS IN: molecular_function unknown; INVOLVED IN: biological_process unknown; LOCATED I					AT4G24610	GO:0008150	biological_process	GO:0003674	molecular_function
contig_72035	contig_72035	463	0	0	0	0	0	0	2	2	2	2	2	2	Medtr2g445260.1	0	19
contig_56137	contig_56137	788	0	0	0	0	0	0	3	5	2	2	2	2
contig_61652	contig_61652	671	0	0	0	0	0	0	3	2	1	1	2	2
contig_85266	contig_85266	999	0	0	0	0	0	0	3	1	1	1	2	2	Medtr8g465040.1	0	20
contig_56571	contig_56571	338	0	0	0	0	0	0	2	3	3	1	2	2	Medtr4g078330.1	0	6
contig_57844	contig_57844	1721	0	0	0	0	0	0	2	3	2	1	2	2	Medtr8g010630.1	0	67	AT1G79310.1	0	AtMC7, MC7 | metacaspase 7 |	Q6XPT5	0	30	MCA7_ARATH Metacaspase-7 OS=Arabidopsis thaliana GN=AMC7 PE=1 SV=1	AT1G79310	GO:0006508	proteolysis	GO:0004197	cysteine-type_endopeptidase_activity
contig_79964	contig_79964	451	0	0	0	0	0	0	2	2	2	1	2	2
contig_66644	contig_66644	743	0	0	0	0	0	0	1	2	2	1	2	2
contig_102425	contig_102425	1038	0	0	0	0	0	0	3	6	1	1	2	2
contig_81220	contig_81220	134	0	0	0	0	0	0	3	2	1	1	2	2
contig_55939	contig_55939	685	0	0	0	0	0	0	2	2	1	1	2	2	Medtr4g024735.1	0	16
contig_87778	contig_87778	938	0	0	0	0	0	0	3	2	3	2	2	2
contig_61579	contig_61579	627	0	0	0	0	0	0	2	5	1	2	2	2	Medtr8g469800.1	0	15
contig_108038	contig_108038	2503	0	0	0	0	0	0	2	3	2	2	2	2	Medtr2g087840.1	0	4
contig_62958	contig_62958	1090	0	0	0	0	0	0	1	1	2	2	2	2	Medtr3g106840.1	0	30
contig_53755	contig_53755	1492	0	0	0	0	0	0	2	2	2	2	2	2	Medtr1g071010.1	0	40	AT3G06240.1	0	F-box family protein	Q8GXC7	0	26	FBK50_ARATH F-box/kelch-repeat protein At3g06240 OS=Arabidopsis thaliana GN=At3g06240 PE=2 SV=1	AT3G06240	GO:0008150	biological_process	GO:0003674	molecular_function
contig_85189	contig_85189	1824	0	0	0	0	0	0	2	3	2	2	2	2	Medtr5g063950.1	0	40	AT5G56370.2	0	F-box/RNI-like/FBD-like domains-containing protein	Q9FM94	0	26	FBD21_ARATH FBD-associated F-box protein At5g56370 OS=Arabidopsis thaliana GN=At5g56370 PE=2 SV=1	AT5G56370	GO:0008150	biological_process	GO:0003674	molecular_function
contig_67969	contig_67969	1600	0	0	0	0	0	0	2	2	2	2	2	2
contig_59195	contig_59195	254	0	0	0	0	0	0	1	2	2	2	2	2
contig_64070	contig_64070	1850	0	0	0	0	0	0	3	2	1	2	2	2	Medtr8g094610.1	0	10	AT5G63780.1	0	SHA1 | RING/FYVE/PHD zinc finger superfamily protein |					AT5G63780	GO:0000023 GO:0000165 GO:0006355 GO:0006612 GO:0009617 GO:0009862 GO:0009867 GO:0010310 GO:0010363 GO:0010492 GO:0019252 GO:0031348 GO:0035304 GO:0043085 GO:0048507	MAPK_cascade jasmonic_acid_mediated_signaling_pathway maintenance_of_shoot_apical_meristem_identity maltose_metabolic_process meristem_development negative_regulation_of_defense_response positive_regulation_of_catalytic_activity protein_targeting_to_membrane regulation_of_hydrogen_peroxide_metabolic_process regulation_of_plant-type_hypersensitive_response regulation_of_protein_dephosphorylation r…	GO:0008270	zinc_ion_binding
contig_74760	contig_74760	1112	0	0	0	0	0	0	2	2	1	2	2	2	Medtr1g087510.1	0	34
contig_75137	contig_75137	2756	0	0	0	0	0	0	3	2	1	2	2	2	Medtr8g094610.1	0	22	AT5G63780.1	0	SHA1 | RING/FYVE/PHD zinc finger superfamily protein |					AT5G63780	GO:0000023 GO:0000165 GO:0006355 GO:0006612 GO:0009617 GO:0009862 GO:0009867 GO:0010310 GO:0010363 GO:0010492 GO:0019252 GO:0031348 GO:0035304 GO:0043085 GO:0048507	MAPK_cascade jasmonic_acid_mediated_signaling_pathway maintenance_of_shoot_apical_meristem_identity maltose_metabolic_process meristem_development negative_regulation_of_defense_response positive_regulation_of_catalytic_activity protein_targeting_to_membrane regulation_of_hydrogen_peroxide_metabolic_process regulation_of_plant-type_hypersensitive_response regulation_of_protein_dephosphorylation r…	GO:0008270	zinc_ion_binding
contig_58736	contig_58736	1110	0	0	0	0	0	0	1	2	2	1	2	2	Medtr3g071080.1	0	68	AT3G14460.1	0	LRR and NB-ARC domains-containing disease resistance protein	Q9LRR5	0	40	DRL21_ARATH Putative disease resistance protein At3g14460 OS=Arabidopsis thaliana GN=At3g14460 PE=3 SV=1	AT3G14460	GO:0006952	defense_response	GO:0043531	ADP_binding
contig_59305	contig_59305	973	0	0	0	0	0	0	2	2	2	1	2	2	Medtr8g071890.2	0	9
contig_52879	contig_52879	369	0	0	0	0	0	0	2	2	2	1	2	2
contig_64581	contig_64581	329	0	0	0	0	0	0	2	2	1	1	2	2
contig_51229	contig_51229	445	0	0	0	0	0	0	4	2	1	1	2	2	Medtr2g445200.1	0	25
contig_75998	contig_75998	1051	0	0	0	0	0	0	3	8	11	1	2	2	Medtr0536s0020.1	0	28	AT2G15490.3	0	UGT73B4 | UDP-glycosyltransferase 73B4 |	Q2V6J9	0	57	UFOG7_FRAAN UDP-glucose flavonoid 3-O-glucosyltransferase 7 OS=Fragaria ananassa GN=GT7 PE=1 SV=1	AT2G15490	GO:0008152 GO:0009407 GO:0009723 GO:0010583 GO:0051707	metabolic_process response_to_cyclopentenone response_to_ethylene_stimulus response_to_other_organism toxin_catabolic_process	GO:0008194 GO:0016757 GO:0016758 GO:0035251 GO:0080043 GO:0080044	UDP-glucosyltransferase_activity UDP-glycosyltransferase_activity quercetin_3-O-glucosyltransferase_activity quercetin_7-O-glucosyltransferase_activity transferase_activity,_transferring_glycosyl_groups transferase_activity,_transferring_hexosyl_groups
contig_55786	contig_55786	2439	0	0	0	0	0	0	2	4	3	1	2	2	Medtr7g103370.3	0	22	AT3G53840.1	0	Protein kinase superfamily protein	Q9M342	0	44	WAKLP_ARATH Wall-associated receptor kinase-like 15 OS=Arabidopsis thaliana GN=WAKL15 PE=2 SV=2	AT3G53840	GO:0006468	protein_phosphorylation	GO:0004672 GO:0004674 GO:0005524 GO:0016301 GO:0016772	ATP_binding kinase_activity protein_kinase_activity protein_serine/threonine_kinase_activity transferase_activity,_transferring_phosphorus-containing_groups
contig_68283	contig_68283	1631	0	0	0	0	0	0	1	3	3	1	2	2	Medtr5g090345.1	0	19
contig_78520	contig_78520	2074	0	0	0	0	0	0	2	3	2	1	2	2	Medtr5g065900.1	0	14	AT4G24610.1	0	unknown protein; FUNCTIONS IN: molecular_function unknown; INVOLVED IN: biological_process unknown; LOCATED I					AT4G24610	GO:0008150	biological_process	GO:0003674	molecular_function
contig_108603	contig_108603	391	0	0	0	0	0	0	2	2	2	1	2	2	Medtr3g435020.1	0	33
contig_100891	contig_100891	1379	0	0	0	0	0	0	2	2	2	1	2	2	Medtr1g052720.1	0	28
contig_58667	contig_58667	863	0	0	0	0	0	0	1	2	2	1	2	2
contig_58564	contig_58564	993	0	0	0	0	0	0	2	2	2	1	2	2
contig_64646	contig_64646	1287	0	0	0	0	0	0	1	1	2	1	2	2	Medtr7g108470.2	0	5	AT2G47820.2	0	unknown protein; FUNCTIONS IN: molecular_function unknown; INVOLVED IN: biological_process unknown; LOCATED I					AT2G47820	GO:0008150	biological_process	GO:0003674	molecular_function
contig_57574	contig_57574	3412	0	0	0	0	0	0	2	2	2	1	2	2	Medtr8g011570.1	0	95	AT3G62210.1	0	EDA32 | Putative endonuclease or glycosyl hydrolase |					AT3G62210	GO:0010197	polar_nucleus_fusion
contig_104668	contig_104668	1118	0	0	0	0	0	0	2	2	2	1	2	2
contig_58872	contig_58872	728	0	0	0	0	0	0	1	1	2	1	2	2
contig_99899	contig_99899	1270	0	0	0	0	0	0	1	3	1	1	2	2	Eucgr.J02093.1	0	35	AT5G36228.1	0	nucleic acid binding;zinc ion binding					AT5G36228	GO:0008150	biological_process	GO:0003676 GO:0008270	nucleic_acid_binding zinc_ion_binding
contig_57196	contig_57196	2899	0	0	0	0	0	0	1	2	1	1	2	2	Medtr5g065900.1	0	24	AT4G24610.1	0	unknown protein; FUNCTIONS IN: molecular_function unknown; INVOLVED IN: biological_process unknown; LOCATED I					AT4G24610	GO:0008150	biological_process	GO:0003674	molecular_function
contig_70855	contig_70855	625	0	0	0	0	0	0	2	2	1	1	2	2	Medtr6g016910.1	0	19
contig_69054	contig_69054	631	0	0	0	0	0	0	1	2	1	1	2	2
contig_68114	contig_68114	493	0	0	0	0	0	0	3	1	1	1	2	2	Medtr6g088260.1	0	2
contig_110861	contig_110861	1412	0	0	0	0	0	0	2	1	1	1	2	2	Medtr1g116740.1	0	21
contig_53699	contig_53699	801	0	0	0	0	0	0	2	1	1	1	2	2
contig_63070	contig_63070	1113	0	0	0	0	0	0	2	2	1	3	2	2
contig_59200	contig_59200	657	0	0	0	0	0	0	2	3	2	2	2	2	Glyma.03G042800.1	0	6	ATMG00860.1	0	ORF158 | DNA/RNA polymerases superfamily protein |	P04323	0	45	POL3_DROME Retrovirus-related Pol polyprotein from transposon 17.6 OS=Drosophila melanogaster GN=pol PE=4 SV=1	ATMG00860	GO:0008150	biological_process	GO:0003674	molecular_function
contig_58599	contig_58599	1407	0	0	0	0	0	0	2	2	2	2	2	2	Medtr7g057520.1	0	30	AT3G25150.1	0	Nuclear transport factor 2 (NTF2) family protein with RNA binding (RRM-RBD-RNP motifs) domain	O94260	0	35	G3BP_SCHPO Putative G3BP-like protein OS=Schizosaccharomyces pombe (strain 972 / ATCC 24843) GN=nxt3 PE=1 SV=1	AT3G25150	GO:0006810 GO:0006913 GO:0009664 GO:0042545 GO:0048573	cell_wall_modification nucleocytoplasmic_transport photoperiodism,_flowering plant-type_cell_wall_organization transport	GO:0000166 GO:0003676 GO:0003723	RNA_binding nucleic_acid_binding nucleotide_binding
contig_51716	contig_51716	906	0	0	0	0	0	0	2	2	2	2	2	2	Medtr1g112350.1	0	12
contig_90448	contig_90448	849	0	0	0	0	0	0	1	2	1	2	2	2	Medtr1g040100.1	0	19
contig_75611	contig_75611	624	0	0	0	0	0	0	3	4	2	2	2	2	Medtr7g026890.1	0	16
contig_69288	contig_69288	655	0	0	0	0	0	0	1	1	2	2	2	2	Medtr7g077620.1	0	11
contig_61380	contig_61380	841	0	0	0	0	0	0	2	1	1	2	2	2	Medtr1g056160.8	0	5
contig_58538	contig_58538	390	0	0	0	0	0	0	1	2	3	1	2	2	Medtr4g131000.1	0	20	AT4G16143.2	0	IMPA-2 | importin alpha isoform 2 |	Q96321	0	69	IMA1_ARATH Importin subunit alpha-1 OS=Arabidopsis thaliana GN=KAP1 PE=1 SV=2	AT4G16143	GO:0006606 GO:0006886 GO:0009407	intracellular_protein_transport protein_import_into_nucleus toxin_catabolic_process	GO:0008565	protein_transporter_activity
contig_61129	contig_61129	1597	0	0	0	0	0	0	2	2	2	1	2	2	Medtr5g090345.1	0	19
contig_56359	contig_56359	297	0	0	0	0	0	0	1	2	2	1	2	2	Medtr8g042470.2	0	5	AT1G72890.1	0	Disease resistance protein (TIR-NBS class)	Q40392	0	57	TMVRN_NICGU TMV resistance protein N OS=Nicotiana glutinosa GN=N PE=1 SV=1	AT1G72890	GO:0006914 GO:0006952 GO:0007165	autophagy defense_response signal_transduction	GO:0043531	ADP_binding
contig_63643	contig_63643	376	0	0	0	0	0	0	1	2	1	1	2	2
contig_102637	contig_102637	1191	0	0	0	0	0	0	2	3	1	1	2	2
contig_100373	contig_100373	532	0	0	0	0	0	0	1	2	1	1	2	2
contig_61846	contig_61846	1474	0	0	0	0	0	0	1	2	1	1	2	2
contig_71795	contig_71795	601	0	0	0	0	0	0	3	2	1	1	2	2
contig_108547	contig_108547	883	0	0	0	0	0	0	2	1	1	1	2	2	Medtr6g025730.1	0	8	AT5G26120.1	0	ATASD2, ASD2 | alpha-L-arabinofuranosidase 2 |	Q8VZR2	0	47	ASD2_ARATH Alpha-L-arabinofuranosidase 2 OS=Arabidopsis thaliana GN=ASD2 PE=2 SV=1	AT5G26120	GO:0046373	L-arabinose_metabolic_process	GO:0016798 GO:0046556	alpha-N-arabinofuranosidase_activity hydrolase_activity,_acting_on_glycosyl_bonds
contig_80051	contig_80051	749	0	0	0	0	0	0	2	1	1	1	2	2
contig_69066	contig_69066	443	0	0	0	0	0	0	1	1	1	1	2	2
contig_61113	contig_61113	435	0	0	0	0	0	0	1	3	1	1	2	2
contig_99313	contig_99313	1013	0	0	0	0	0	0	1	1	7	1	2	2	Medtr1g035330.1	0	4	AT2G02090.1	0	CHR19, CHA19, ETL1 | SNF2 domain-containing protein / helicase domain-containing protein |					AT2G02090			GO:0003676 GO:0003677 GO:0004386 GO:0005524	ATP_binding DNA_binding helicase_activity nucleic_acid_binding
contig_57669	contig_57669	2534	0	0	0	0	0	0	2	2	3	1	2	2	Medtr3g086440.1	0	28	AT3G13080.4	0	ATMRP3, MRP3, ABCC3 | multidrug resistance-associated protein 3 |	Q9LK64	0	45	AB3C_ARATH ABC transporter C family member 3 OS=Arabidopsis thaliana GN=ABCC3 PE=1 SV=1	AT3G13080	GO:0006810 GO:0055085	transmembrane_transport transport	GO:0000166 GO:0005524 GO:0010290 GO:0015431 GO:0016887 GO:0017111 GO:0042626	ATP_binding ATPase_activity ATPase_activity,_coupled_to_transmembrane_movement_of_substances chlorophyll_catabolite_transmembrane_transporter_activity glutathione_S-conjugate-exporting_ATPase_activity nucleoside-triphosphatase_activity nucleotide_binding
contig_107671	contig_107671	911	0	0	0	0	0	0	1	3	3	1	2	2
contig_69391	contig_69391	1495	0	0	0	0	0	0	1	1	3	1	2	2	Glyma.15G133500.1	0	50	AT1G04900.1	0	Protein of unknown function (DUF185)					AT1G04900	GO:0008150	biological_process	GO:0003674	molecular_function
contig_51473	contig_51473	903	0	0	0	0	0	0	3	2	2	1	2	2	Medtr2g064450.1	0	8
contig_59085	contig_59085	555	0	0	0	0	0	0	1	1	2	1	2	2	Medtr0082s0100.1	0	23
contig_68625	contig_68625	551	0	0	0	0	0	0	2	2	1	1	2	2
contig_72436	contig_72436	842	0	0	0	0	0	0	2	2	1	1	2	2
contig_87383	contig_87383	1580	0	0	0	0	0	0	1	2	1	1	2	2	Medtr4g132870.1	0	25
contig_53630	contig_53630	606	0	0	0	0	0	0	2	3	1	1	2	2
contig_68856	contig_68856	568	0	0	0	0	0	0	1	2	1	1	2	2
contig_72578	contig_72578	666	0	0	0	0	0	0	2	1	1	1	2	2	Medtr4g116140.1	0	13					0	67
contig_71943	contig_71943	985	0	0	0	0	0	0	2	2	2	1	2	2	Medtr4g015060.4	0	7
contig_55976	contig_55976	2088	0	0	0	0	0	0	1	2	2	1	2	2	Medtr4g111965.4	0	6
contig_64363	contig_64363	790	0	0	0	0	0	0	1	1	2	1	2	2
contig_108872	contig_108872	1211	0	0	0	0	0	0	2	2	1	1	2	2
contig_63784	contig_63784	797	0	0	0	0	0	0	2	1	1	1	2	2
contig_53302	contig_53302	737	0	0	0	0	0	0	1	1	1	1	2	2
contig_67164	contig_67164	1052	0	0	0	0	0	0	1	1	1	1	2	2	Medtr6g072515.1	0	21
contig_90637	contig_90637	1004	0	0	0	0	0	0	1	1	1	1	2	2
contig_82498	contig_82498	920	0	0	0	0	0	0	1	1	2	7	1	2	Medtr8g012725.1	0	27
contig_61096	contig_61096	546	0	0	0	0	0	0	1	1	1	2	1	2
contig_110945	contig_110945	1332	0	0	0	0	0	0	1	1	1	2	1	2	Medtr8g075190.1	0	39	AT4G35930.1	0	F-box family protein	Q5XF11	0	66	FB248_ARATH F-box protein At4g35930 OS=Arabidopsis thaliana GN=At4g35930 PE=2 SV=1	AT4G35930	GO:0008150	biological_process	GO:0003674	molecular_function
contig_58592	contig_58592	2991	0	0	0	0	0	0	1	1	3	2	1	2	Glyma.18G179400.1	0	55	AT4G38180.1	0	FRS5 | FAR1-related sequence 5 |	Q9SZL8	0	31	FRS5_ARATH Protein FAR1-RELATED SEQUENCE 5 OS=Arabidopsis thaliana GN=FRS5 PE=2 SV=1	AT4G38180	GO:0009639	response_to_red_or_far_red_light	GO:0008270	zinc_ion_binding
contig_72574	contig_72574	996	0	0	0	0	0	0	1	1	2	2	1	2	Medtr3g106840.1	0	30
contig_56435	contig_56435	512	0	0	0	0	0	0	1	2	1	2	1	2
contig_64589	contig_64589	660	0	0	0	0	0	0	2	2	1	2	1	2	Medtr1g070180.1	0	5
contig_71866	contig_71866	722	0	0	0	0	0	0	1	1	1	2	1	2	cassava4.1	0	12
contig_110542	contig_110542	384	0	0	0	0	0	0	2	2	1	2	1	2	Medtr2g047858.1	0	20	AT1G13570.1	0	F-box/RNI-like superfamily protein	Q9FZ70	0	47	FDL1_ARATH F-box/FBD/LRR-repeat protein At1g13570 OS=Arabidopsis thaliana GN=At1g13570 PE=2 SV=1	AT1G13570	GO:0008150	biological_process	GO:0003674	molecular_function
contig_53475	contig_53475	697	0	0	0	0	0	0	2	2	2	1	1	2	PGSC0003DMT400044133	0	30				P04323	0	42	POL3_DROME Retrovirus-related Pol polyprotein from transposon 17.6 OS=Drosophila melanogaster GN=pol PE=4 SV=1
contig_62588	contig_62588	553	0	0	0	0	0	0	2	2	2	1	1	2
contig_71961	contig_71961	311	0	0	0	0	0	0	2	1	2	1	1	2
contig_90721	contig_90721	459	0	0	0	0	0	0	2	2	1	1	1	2
contig_53088	contig_53088	537	0	0	0	0	0	0	2	1	1	1	1	2	Medtr4g017750.1	0	15
contig_110923	contig_110923	483	0	0	0	0	0	0	2	1	1	1	1	2
contig_79591	contig_79591	466	0	0	0	0	0	0	1	1	1	1	1	2	Medtr7g016900.1	0	5	AT5G38880.1	0	unknown protein; Has 474 Blast hits to 433 proteins in 138 species: Archae - 6; Bacteria - 80; Metazoa - 195;					AT5G38880	GO:0008150	biological_process	GO:0051011	microtubule_minus-end_binding
contig_58639	contig_58639	1994	0	0	0	0	0	0	1	2	1	1	1	2	Medtr4g016400.1	0	99
contig_68769	contig_68769	805	0	0	0	0	0	0	2	1	1	1	1	2	Medtr5g077900.1	0	14
contig_72127	contig_72127	491	0	0	0	0	0	0	2	1	1	1	1	2
contig_61444	contig_61444	575	0	0	0	0	0	0	1	3	1	1	1	2
contig_101749	contig_101749	691	0	0	0	0	0	0	1	2	1	1	1	2
contig_100079	contig_100079	1723	0	0	0	0	0	0	1	2	3	1	1	2	Medtr5g011500.1	0	5	AT1G12430.1	0	PAK, ARK3 | armadillo repeat kinesin 3 |	Q5VQ09	0	74	ARK2_ORYSJ Armadillo repeat-containing kinesin-like protein 2 OS=Oryza sativa subsp. japonica GN=Os06g0137100 PE=2 SV=1	AT1G12430	GO:0007018 GO:0009855 GO:0009887 GO:0010051 GO:0048439 GO:0048519	determination_of_bilateral_symmetry flower_morphogenesis microtubule-based_movement negative_regulation_of_biological_process organ_morphogenesis xylem_and_phloem_pattern_formation	GO:0003777 GO:0005524	ATP_binding microtubule_motor_activity
contig_59107	contig_59107	1087	0	0	0	0	0	0	1	2	3	1	1	2	Medtr8g073730.1	0	27	AT5G36930.1	0	Disease resistance protein (TIR-NBS-LRR class) family	Q40392	0	35	TMVRN_NICGU TMV resistance protein N OS=Nicotiana glutinosa GN=N PE=1 SV=1	AT5G36930	GO:0006952 GO:0007165	defense_response signal_transduction	GO:0043531	ADP_binding
contig_58970	contig_58970	920	0	0	0	0	0	0	1	3	2	1	1	2	cassava4.1	0	8	AT1G75660.1	0	XRN3, AtXRN3 | 5'-3' exoribonuclease 3 |	Q9FQ03	0	46	XRN3_ARATH 5'-3' exoribonuclease 3 OS=Arabidopsis thaliana GN=XRN3 PE=2 SV=1	AT1G75660	GO:0006139 GO:0006310 GO:0006635 GO:0007062 GO:0007126 GO:0007131 GO:0009887 GO:0009888 GO:0010332 GO:0010587 GO:0010638 GO:0016558 GO:0031048 GO:0032204 GO:0033044 GO:0042138 GO:0043247 GO:0045132	DNA_recombination chromatin_silencing_by_small_RNA fatty_acid_beta-oxidation meiosis meiotic_DNA_double-strand_break_formation meiotic_chromosome_segregation miRNA_catabolic_process nucleobase-containing_compound_metabolic_process organ_morphogenesis positive_regulation_of_organelle_organization protein_import_into_peroxisome_matrix reciprocal_meiotic_recombination regulation_of_chromosome_organi…	GO:0003676 GO:0004527 GO:0004534 GO:0008270	5'-3'_exoribonuclease_activity exonuclease_activity nucleic_acid_binding zinc_ion_binding
contig_53729	contig_53729	1864	0	0	0	0	0	0	2	2	2	1	1	2	Medtr5g090345.1	0	19
contig_56431	contig_56431	823	0	0	0	0	0	0	1	2	2	1	1	2	Medtr7g022290.1	0	46
contig_69560	contig_69560	587	0	0	0	0	0	0	2	3	2	1	1	2
contig_105275	contig_105275	1221	0	0	0	0	0	0	2	3	2	1	1	2
contig_76461	contig_76461	1887	0	0	0	0	0	0	1	2	2	1	1	2	Medtr8g010630.1	0	67	AT1G79310.1	0	AtMC7, MC7 | metacaspase 7 |	Q6XPT5	0	30	MCA7_ARATH Metacaspase-7 OS=Arabidopsis thaliana GN=AMC7 PE=1 SV=1	AT1G79310	GO:0006508	proteolysis	GO:0004197	cysteine-type_endopeptidase_activity
contig_108117	contig_108117	458	0	0	0	0	0	0	1	1	2	1	1	2	Medtr8g008720.1	0	20
contig_100932	contig_100932	993	0	0	0	0	0	0	1	1	2	1	1	2
contig_59208	contig_59208	570	0	0	0	0	0	0	1	2	1	1	1	2	Medtr1g085120.2	0	19	AT5G41840.1	0	F-box/RNI-like superfamily protein	Q9FJ30	0	33	FBL88_ARATH Putative F-box/LRR-repeat protein At5g41840 OS=Arabidopsis thaliana GN=At5g41840 PE=4 SV=1	AT5G41840	GO:0008150	biological_process
contig_78571	contig_78571	450	0	0	0	0	0	0	1	1	1	1	1	2
contig_107100	contig_107100	599	0	0	0	0	0	0	1	1	1	1	1	2
contig_51922	contig_51922	1778	0	0	0	0	0	0	2	2	1	1	1	2
contig_87176	contig_87176	1992	0	0	0	0	0	0	1	2	1	1	1	2	Medtr3g075310.1	0	53	AT5G51510.1	0	unknown protein; CONTAINS InterPro DOMAIN/s: Protein of unknown function DUF1352 (InterPro:IPR009787); Has 30					AT5G51510	GO:0006661 GO:0008150	biological_process phosphatidylinositol_biosynthetic_process	GO:0003674	molecular_function
contig_72072	contig_72072	341	0	0	0	0	0	0	1	2	1	1	1	2
contig_79499	contig_79499	1271	0	0	0	0	0	0	1	2	1	1	1	2	Medtr5g034120.1	0	5	AT1G60490.1	0	ATVPS34, VPS34, PI3K | vacuolar protein sorting 34 |	P42347	0	72	PI3K1_SOYBN Phosphatidylinositol 3-kinase, root isoform OS=Glycine max PE=2 SV=1	AT1G60490	GO:0006487 GO:0006499 GO:0006897 GO:0009651 GO:0010228 GO:0016926 GO:0032957 GO:0046854 GO:0046855 GO:0048015 GO:0050665 GO:0055046 GO:0072593	N-terminal_protein_myristoylation endocytosis hydrogen_peroxide_biosynthetic_process inositol_phosphate_dephosphorylation inositol_trisphosphate_metabolic_process microgametogenesis phosphatidylinositol-mediated_signaling phosphatidylinositol_phosphorylation protein_N-linked_glycosylation protein_desumoylation reactive_oxygen_species_metabolic_process response_to_salt_stress vegetative_to_reprodu…	GO:0016303 GO:0016772 GO:0016773 GO:0035004	1-phosphatidylinositol-3-kinase_activity phosphatidylinositol_3-kinase_activity phosphotransferase_activity,_alcohol_group_as_acceptor transferase_activity,_transferring_phosphorus-containing_groups
contig_88050	contig_88050	1297	0	0	0	0	0	0	2	1	1	1	1	2	Medtr3g100300.1	0	13	AT5G10490.2	0	MSL2 | MSCS-like 2 |	Q56X46	0	49	MSL2_ARATH Mechanosensitive ion channel protein 2, chloroplastic OS=Arabidopsis thaliana GN=MSL2 PE=2 SV=1	AT5G10490	GO:0009657 GO:0010020 GO:0055085	chloroplast_fission plastid_organization transmembrane_transport	GO:0005216	ion_channel_activity
contig_72391	contig_72391	336	0	0	0	0	0	0	1	1	1	1	1	2	Medtr1g016340.2	0	17
contig_52420	contig_52420	2108	0	0	0	0	0	0	1	1	1	1	1	2	Medtr4g016400.1	0	99
contig_80836	contig_80836	319	0	0	0	0	0	0	1	1	1	1	1	2
contig_55874	contig_55874	251	0	0	0	0	0	0	1	2	3	1	1	2
contig_69268	contig_69268	801	0	0	0	0	0	0	2	2	1	1	1	2
contig_103487	contig_103487	1370	0	0	0	0	0	0	1	1	1	1	1	2	Medtr7g032380.1	0	52	AT1G16930.1	0	F-box/RNI-like/FBD-like domains-containing protein	Q9FZ52	0	37	FDL3_ARATH F-box/FBD/LRR-repeat protein At1g16930 OS=Arabidopsis thaliana GN=At1g16930 PE=2 SV=1	AT1G16930	GO:0008150	biological_process	GO:0003674	molecular_function
contig_56277	contig_56277	646	0	0	0	0	0	0	1	3	1	1	1	2	Medtr1g055135.2	0	22
contig_74535	contig_74535	1299	0	0	0	0	0	0	2	2	1	1	1	2
contig_71113	contig_71113	679	0	0	0	0	0	0	2	1	1	1	1	2
contig_85540	contig_85540	297	0	0	0	0	0	0	2	1	1	4	1	2
contig_55468	contig_55468	1457	0	0	0	0	0	0	1	2	1	3	1	2
contig_59167	contig_59167	537	0	0	0	0	0	0	1	1	1	3	1	2
contig_85861	contig_85861	234	0	0	0	0	0	0	1	1	1	2	1	2	Medtr1g041635.1	0	33
contig_81133	contig_81133	334	0	0	0	0	0	0	2	1	2	2	1	2	Medtr6g087850.1	0	3
contig_79193	contig_79193	769	0	0	0	0	0	0	2	1	1	2	1	2	Medtr3g077740.2	0	3
contig_75154	contig_75154	638	0	0	0	0	0	0	2	2	2	2	1	2
contig_61010	contig_61010	1494	0	0	0	0	0	0	1	3	1	2	1	2	Medtr8g023900.1	0	57	AT3G49530.1	0	ANAC062, NTL6, NAC062 | NAC domain containing protein 62 |	Q9M126	0	37	NAC69_ARATH NAC domain-containing protein 69 OS=Arabidopsis thaliana GN=NAC69 PE=2 SV=1	AT3G49530	GO:0002679 GO:0006355 GO:0007275 GO:0009814 GO:0010200 GO:0030968 GO:0035556 GO:0070417	cellular_response_to_cold defense_response,_incompatible_interaction endoplasmic_reticulum_unfolded_protein_response intracellular_signal_transduction multicellular_organismal_development regulation_of_transcription,_DNA-dependent respiratory_burst_involved_in_defense_response response_to_chitin	GO:0003677 GO:0003700	DNA_binding sequence-specific_DNA_binding_transcription_factor_activity
contig_67542	contig_67542	1022	0	0	0	0	0	0	1	1	1	2	1	2	Medtr1g048470.1	0	29
contig_69595	contig_69595	157	0	0	0	0	0	0	1	2	4	1	1	2
contig_85190	contig_85190	501	0	0	0	0	0	0	2	2	1	1	1	2	Aquca	0	8
contig_61794	contig_61794	1406	0	0	0	0	0	0	2	2	1	1	1	2	Medtr1g054665.1	0	80	AT5G06620.1	0	ATXR4, SDG38 | SET domain protein 38 |	Q9FG08	0	56	ATXR4_ARATH Histone-lysine N-methyltransferase ATXR4 OS=Arabidopsis thaliana GN=ATXR4 PE=2 SV=2	AT5G06620	GO:0008150	biological_process	GO:0003674	molecular_function
contig_90925	contig_90925	458	0	0	0	0	0	0	2	2	1	1	1	2	Medtr3g086440.1	0	6
contig_61927	contig_61927	380	0	0	0	0	0	0	1	1	1	1	1	2
contig_64675	contig_64675	284	0	0	0	0	0	0	1	2	1	1	1	2	Medtr8g073550.1	0	12
contig_69571	contig_69571	614	0	0	0	0	0	0	1	1	1	1	1	2	Medtr4g108010.1	0	85
contig_100933	contig_100933	741	0	0	0	0	0	0	1	2	2	1	1	2
contig_75886	contig_75886	811	0	0	0	0	0	0	1	3	2	1	1	2	Medtr5g090345.1	0	19
contig_58789	contig_58789	2443	0	0	0	0	0	0	1	2	2	1	1	2	Medtr2g090690.1	0	51
contig_108676	contig_108676	450	0	0	0	0	0	0	1	2	2	1	1	2
contig_101809	contig_101809	757	0	0	0	0	0	0	1	1	2	1	1	2	Medtr8g058607.1	0	59	AT5G06420.2	0	Zinc finger (CCCH-type/C3HC4-type RING finger) family protein	Q9FNG6	0	51	C3H51_ARATH Zinc finger CCCH domain-containing protein 51 OS=Arabidopsis thaliana GN=At5g06420 PE=2 SV=1	AT5G06420			GO:0003676 GO:0008270	nucleic_acid_binding zinc_ion_binding
contig_101758	contig_101758	2065	0	0	0	0	0	0	2	5	1	1	1	2	Medtr2g449850.1	0	78	AT2G33530.1	0	scpl46 | serine carboxypeptidase-like 46 |	Q8VY01	0	58	SCP46_ARATH Serine carboxypeptidase-like 46 OS=Arabidopsis thaliana GN=SCPL46 PE=2 SV=1	AT2G33530	GO:0006508	proteolysis	GO:0004185	serine-type_carboxypeptidase_activity
contig_108301	contig_108301	641	0	0	0	0	0	0	2	2	1	1	1	2
contig_80138	contig_80138	931	0	0	0	0	0	0	1	2	1	1	1	2
contig_108572	contig_108572	551	0	0	0	0	0	0	2	1	1	1	1	2
contig_69584	contig_69584	785	0	0	0	0	0	0	1	4	1	1	1	2	Glyma.05G072100.1	0	15	AT3G59470.2	0	Far-red impaired responsive (FAR1) family protein	Q9SZL8	0	37	FRS5_ARATH Protein FAR1-RELATED SEQUENCE 5 OS=Arabidopsis thaliana GN=FRS5 PE=2 SV=1	AT3G59470	GO:0009639	response_to_red_or_far_red_light
contig_59417	contig_59417	4403	0	0	0	0	0	0	1	3	1	1	1	2	Medtr6g086270.1	0	31	AT3G24495.1	0	MSH7, MSH6-2, ATMSH7 | MUTS homolog 7 |	Q9SMV7	0	65	MSH7_ARATH DNA mismatch repair protein MSH7 OS=Arabidopsis thaliana GN=MSH7 PE=1 SV=1	AT3G24495	GO:0000710 GO:0000911 GO:0006200 GO:0006260 GO:0006270 GO:0006275 GO:0006298 GO:0006306 GO:0007067 GO:0007126 GO:0007129 GO:0007131 GO:0008283 GO:0009411 GO:0009909 GO:0010389 GO:0010564 GO:0016458 GO:0034968 GO:0043570 GO:0045910 GO:0051567 GO:0051726	ATP_catabolic_process DNA_methylation DNA_replication DNA_replication_initiation cell_proliferation cytokinesis_by_cell_plate_formation gene_silencing histone_H3-K9_methylation histone_lysine_methylation maintenance_of_DNA_repeat_elements meiosis meiotic_mismatch_repair mismatch_repair mitosis negative_regulation_of_DNA_recombination reciprocal_meiotic_recombination regulation_of_DNA_replication …	GO:0000400 GO:0003684 GO:0005515 GO:0005524 GO:0008094 GO:0032137 GO:0032138	ATP_binding DNA-dependent_ATPase_activity damaged_DNA_binding four-way_junction_DNA_binding guanine/thymine_mispair_binding protein_binding single_base_insertion_or_deletion_binding
contig_55338	contig_55338	1355	0	0	0	0	0	0	1	2	1	1	1	2
contig_90050	contig_90050	298	0	0	0	0	0	0	2	2	1	1	1	2	Medtr5g093110.1	0	4
contig_102476	contig_102476	697	0	0	0	0	0	0	3	1	1	1	1	2
contig_109303	contig_109303	1591	0	0	0	0	0	0	1	1	1	1	1	2	Medtr6g477880.1	0	19	AT5G27740.1	0	EMB161, EMB2775, EMB251, RFC3 | ATPase family associated with various cellular activities (AAA) |		0	65		AT5G27740	GO:0006260 GO:0006261 GO:0009793	DNA-dependent_DNA_replication DNA_replication embryo_development_ending_in_seed_dormancy	GO:0000166 GO:0003677 GO:0005524 GO:0017111	ATP_binding DNA_binding nucleoside-triphosphatase_activity nucleotide_binding
contig_52189	contig_52189	1941	0	0	0	0	0	0	3	1	1	1	1	2	Medtr6g084180.1	0	71
contig_79405	contig_79405	1354	0	0	0	0	0	0	1	2	2	1	1	2	Medtr6g004070.1	0	4
contig_55795	contig_55795	1029	0	0	0	0	0	0	1	1	2	1	1	2	Medtr2g072820.1	0	4
contig_58947	contig_58947	458	0	0	0	0	0	0	1	1	2	1	1	2	Medtr8g042650.1	0	9	AT5G36930.2	0	Disease resistance protein (TIR-NBS-LRR class) family	Q40392	0	50	TMVRN_NICGU TMV resistance protein N OS=Nicotiana glutinosa GN=N PE=1 SV=1	AT5G36930	GO:0006952 GO:0007165	defense_response signal_transduction	GO:0043531	ADP_binding
contig_80139	contig_80139	728	0	0	0	0	0	0	1	1	1	1	1	2	Medtr7g033100.1	0	9
contig_56262	contig_56262	695	0	0	0	0	0	0	1	2	1	1	1	2
contig_63053	contig_63053	1668	0	0	0	0	0	0	1	1	1	1	1	2	Medtr5g096500.3	0	22	AT5G56930.1	0	emb1789 | CCCH-type zinc finger family protein |	Q9LTS7	0	35	C3H65_ARATH Zinc finger CCCH domain-containing protein 65 OS=Arabidopsis thaliana GN=EMB1789 PE=2 SV=1	AT5G56930	GO:0009793	embryo_development_ending_in_seed_dormancy	GO:0003676 GO:0008270	nucleic_acid_binding zinc_ion_binding
contig_53156	contig_53156	527	0	0	0	0	0	0	3	1	1	1	1	2	Medtr5g027780.1	0	22
contig_85712	contig_85712	997	0	0	0	0	0	0	1	1	1	3	1	2	Glyma.12G080600.1	0	7	AT2G28130.1	0	unknown protein; FUNCTIONS IN: molecular_function unknown; INVOLVED IN: biological_process unknown; LOCATED I					AT2G28130	GO:0008150	biological_process	GO:0003674	molecular_function
contig_59129	contig_59129	379	0	0	0	0	0	0	1	1	1	2	1	2
contig_55773	contig_55773	514	0	0	0	0	0	0	9	4	4	1	1	2
contig_56358	contig_56358	387	0	0	0	0	0	0	1	2	1	1	1	2
contig_56549	contig_56549	328	0	0	0	0	0	0	1	1	1	1	1	2
contig_58668	contig_58668	769	0	0	0	0	0	0	1	1	1	1	1	2	Medtr5g038180.1	0	19	AT4G12010.1	0	Disease resistance protein (TIR-NBS-LRR class) family	Q40392	0	27	TMVRN_NICGU TMV resistance protein N OS=Nicotiana glutinosa GN=N PE=1 SV=1	AT4G12010	GO:0006612 GO:0006952 GO:0007165 GO:0009963 GO:0010363	defense_response positive_regulation_of_flavonoid_biosynthetic_process protein_targeting_to_membrane regulation_of_plant-type_hypersensitive_response signal_transduction	GO:0043531	ADP_binding
contig_61717	contig_61717	273	0	0	0	0	0	0	1	1	1	1	1	2
contig_108339	contig_108339	443	0	0	0	0	0	0	2	2	2	1	1	2
contig_102953	contig_102953	890	0	0	0	0	0	0	1	1	1	1	1	2
contig_56121	contig_56121	255	0	0	0	0	0	0	1	3	1	1	1	2
contig_89061	contig_89061	729	0	0	0	0	0	0	1	2	1	1	1	2	Medtr3g070210.1	0	11				P25794	0	89	PIP2_PEA Probable aquaporin PIP-type 7a OS=Pisum sativum GN=TRG-31 PE=2 SV=2
contig_88091	contig_88091	461	0	0	0	0	0	0	1	1	1	1	1	2
contig_56344	contig_56344	492	0	0	0	0	0	0	6	5	8	3	6	1
contig_59202	contig_59202	124	0	0	0	0	0	0	2	2	1	2	5	1
contig_111622	contig_111622	877	0	0	0	0	0	0	4	2	2	2	5	1
contig_56430	contig_56430	1307	0	0	0	0	0	0	2	3	4	1	4	1	Medtr1g086270.1	0	33
contig_64618	contig_64618	1005	0	0	0	0	0	0	2	4	2	1	4	1
contig_99918	contig_99918	2250	0	0	0	0	0	0	2	1	9	1	4	1	Medtr7g066590.1	0	16	AT1G74190.1	0	AtRLP15, RLP15 | receptor like protein 15 |	C0LGS2	0	25	Y4361_ARATH Probable LRR receptor-like serine/threonine-protein kinase At4g36180 OS=Arabidopsis thaliana GN=At4g36180 PE=1 SV=1	AT1G74190	GO:0007165	signal_transduction
contig_64433	contig_64433	351	0	0	0	0	0	0	3	2	2	3	3	1
contig_61385	contig_61385	1506	0	0	0	0	0	0	2	6	2	3	3	1
contig_64642	contig_64642	646	0	0	0	0	0	0	2	1	3	1	3	1
contig_56865	contig_56865	778	0	0	0	0	0	0	4	2	1	1	3	1	Medtr2g449870.1	0	13
contig_111010	contig_111010	217	0	0	0	0	0	0	4	1	1	1	3	1	Medtr6g010890.1	0	14
contig_112536	contig_112536	418	0	0	0	0	0	0	5	4	3	4	3	1
contig_86969	contig_86969	562	0	0	0	0	0	0	3	2	1	4	3	1
contig_64350	contig_64350	317	0	0	0	0	0	0	1	3	2	2	3	1	Medtr3g030560.1	0	6
contig_111705	contig_111705	1018	0	0	0	0	0	0	2	2	1	2	3	1	Medtr4g014370.1	0	21
contig_88458	contig_88458	175	0	0	0	0	0	0	2	2	2	1	3	1
contig_60101	contig_60101	418	0	0	0	0	0	0	4	3	1	1	3	1
contig_100258	contig_100258	583	0	0	0	0	0	0	2	3	2	1	3	1
contig_111546	contig_111546	144	0	0	0	0	0	0	1	1	1	1	3	1	Medtr6g072290.1	0	4
contig_111248	contig_111248	1101	0	0	0	0	0	0	1	1	1	1	3	1
contig_58591	contig_58591	1065	0	0	0	0	0	0	1	1	1	1	3	1	Medtr8g101620.1	0	34
contig_55072	contig_55072	359	0	0	0	0	0	0	4	4	1	29	3	1
contig_53736	contig_53736	418	0	0	0	0	0	0	2	3	3	3	3	1	Medtr3g010510.1	0	27
contig_84883	contig_84883	1246	0	0	0	0	0	0	1	3	5	2	3	1	Medtr1g061710.1	0	14	AT2G36630.1	0	Sulfite exporter TauE/SafE family protein	P93039	0	65	NAT4_ARATH Nucleobase-ascorbate transporter 4 OS=Arabidopsis thaliana GN=NAT4 PE=2 SV=2	AT2G36630	GO:0006499	N-terminal_protein_myristoylation
contig_105046	contig_105046	586	0	0	0	0	0	0	2	2	1	1	3	1	Medtr7g066620.1	0	19	AT1G74190.1	0	AtRLP15, RLP15 | receptor like protein 15 |					AT1G74190	GO:0007165	signal_transduction
contig_74880	contig_74880	1021	0	0	0	0	0	0	2	6	4	1	3	1	Medtr7g031250.1	0	27
contig_62744	contig_62744	1186	0	0	0	0	0	0	2	1	1	1	3	1
contig_111579	contig_111579	234	0	0	0	0	0	0	1	4	2	3	2	1
contig_55666	contig_55666	1180	0	0	0	0	0	0	2	7	3	2	2	1	Medtr8g464200.1	0	48	AT2G34680.1	0	AIR9 | Outer arm dynein light chain 1 protein |					AT2G34680	GO:0007155 GO:0009733 GO:0010014 GO:0010090 GO:0010102 GO:0016049 GO:0045010 GO:0045595 GO:0048589 GO:0048765 GO:0071555	actin_nucleation cell_adhesion cell_growth cell_wall_organization developmental_growth lateral_root_morphogenesis meristem_initiation regulation_of_cell_differentiation response_to_auxin_stimulus root_hair_cell_differentiation trichome_morphogenesis
contig_87262	contig_87262	725	0	0	0	0	0	0	3	2	2	2	2	1
contig_111489	contig_111489	772	0	0	0	0	0	0	2	3	1	2	2	1
contig_59010	contig_59010	1541	0	0	0	0	0	0	1	1	1	2	2	1	Medtr3g100300.1	0	27	AT5G10490.2	0	MSL2 | MSCS-like 2 |	Q56X46	0	41	MSL2_ARATH Mechanosensitive ion channel protein 2, chloroplastic OS=Arabidopsis thaliana GN=MSL2 PE=2 SV=1	AT5G10490	GO:0009657 GO:0010020 GO:0055085	chloroplast_fission plastid_organization transmembrane_transport	GO:0005216	ion_channel_activity
contig_105830	contig_105830	1140	0	0	0	0	0	0	2	2	1	1	2	1
contig_62841	contig_62841	960	0	0	0	0	0	0	1	1	1	1	2	1	Medtr8g028505.1	0	41	AT1G13570.1	0	F-box/RNI-like superfamily protein	Q9FZ70	0	31	FDL1_ARATH F-box/FBD/LRR-repeat protein At1g13570 OS=Arabidopsis thaliana GN=At1g13570 PE=2 SV=1	AT1G13570	GO:0008150	biological_process	GO:0003674	molecular_function
contig_66890	contig_66890	2518	0	0	0	0	0	0	2	5	3	1	2	1	Medtr5g022000.1	0	2	AT2G17930.1	0	Phosphatidylinositol 3- and 4-kinase family protein with FAT domain					AT2G17930	GO:0000226 GO:0000911 GO:0006346 GO:0009616 GO:0010050 GO:0010267 GO:0016246 GO:0035196	RNA_interference cytokinesis_by_cell_plate_formation methylation-dependent_chromatin_silencing microtubule_cytoskeleton_organization production_of_miRNAs_involved_in_gene_silencing_by_miRNA production_of_ta-siRNAs_involved_in_RNA_interference vegetative_phase_change virus_induced_gene_silencing	GO:0016772 GO:0016773	phosphotransferase_activity,_alcohol_group_as_acceptor transferase_activity,_transferring_phosphorus-containing_groups
contig_56372	contig_56372	1223	0	0	0	0	0	0	2	2	3	1	2	1
contig_58670	contig_58670	442	0	0	0	0	0	0	1	1	2	1	2	1
contig_108851	contig_108851	858	0	0	0	0	0	0	2	3	1	1	2	1	Medtr8g098230.1	0	9	AT1G63640.2	0	P-loop nucleoside triphosphate hydrolases superfamily protein with CH (Calponin Homology) domain					AT1G63640	GO:0000226 GO:0000911 GO:0006306 GO:0006342 GO:0006346 GO:0007018 GO:0007267 GO:0009616 GO:0009909 GO:0010267 GO:0016458 GO:0016570 GO:0016572 GO:0031047 GO:0031048 GO:0034968 GO:0035196 GO:0048449 GO:0051567	DNA_methylation cell-cell_signaling chromatin_silencing chromatin_silencing_by_small_RNA cytokinesis_by_cell_plate_formation floral_organ_formation gene_silencing gene_silencing_by_RNA histone_H3-K9_methylation histone_lysine_methylation histone_modification histone_phosphorylation methylation-dependent_chromatin_silencing microtubule-based_movement microtubule_cytoskeleton_organization productio…	GO:0003777 GO:0005524	ATP_binding microtubule_motor_activity
contig_58686	contig_58686	1379	0	0	0	0	0	0	3	2	1	1	2	1
contig_64819	contig_64819	324	0	0	0	0	0	0	2	1	1	1	2	1
contig_55712	contig_55712	1206	0	0	0	0	0	0	2	2	3	1	2	1	Medtr8g095240.1	0	32	AT1G21980.1	0	ATPIP5K1, ATPIPK1, PIP5K1 | phosphatidylinositol-4-phosphate 5-kinase 1 |	Q56YP2	0	31	PI5K1_ARATH Phosphatidylinositol 4-phosphate 5-kinase 1 OS=Arabidopsis thaliana GN=PIP5K1 PE=1 SV=1	AT1G21980	GO:0046488	phosphatidylinositol_metabolic_process	GO:0003785 GO:0005524 GO:0016307 GO:0016308 GO:0051015	1-phosphatidylinositol-4-phosphate_5-kinase_activity ATP_binding actin_filament_binding actin_monomer_binding phosphatidylinositol_phosphate_kinase_activity
contig_103987	contig_103987	522	0	0	0	0	0	0	2	3	3	1	2	1
contig_67242	contig_67242	755	0	0	0	0	0	0	2	1	3	1	2	1	Medtr6g016425.1	0	82
contig_51905	contig_51905	1207	0	0	0	0	0	0	3	2	2	112	2	1	Medtr7g056433.1	0	40	AT4G00160.1	0	F-box/RNI-like/FBD-like domains-containing protein					AT4G00160	GO:0008150	biological_process	GO:0003674	molecular_function
contig_73962	contig_73962	514	0	0	0	0	0	0	1	11	8	3	2	1	Medtr5g032720.1	0	4
contig_99752	contig_99752	1903	0	0	0	0	0	0	2	2	2	3	2	1	Medtr1g048360.1	0	54	AT5G55830.1	0	Concanavalin A-like lectin protein kinase family protein	Q9FHG4	0	39	LRKS7_ARATH Probable L-type lectin-domain containing receptor kinase S.7 OS=Arabidopsis thaliana GN=LECRKS7 PE=2 SV=1	AT5G55830	GO:0000226 GO:0000911 GO:0006468	cytokinesis_by_cell_plate_formation microtubule_cytoskeleton_organization protein_phosphorylation	GO:0004672 GO:0004674 GO:0005524 GO:0016301 GO:0016772	ATP_binding kinase_activity protein_kinase_activity protein_serine/threonine_kinase_activity transferase_activity,_transferring_phosphorus-containing_groups
contig_110677	contig_110677	234	0	0	0	0	0	0	2	3	1	2	2	1
contig_58571	contig_58571	1315	0	0	0	0	0	0	2	1	1	2	2	1	Medtr1g038300.1	0	31	AT5G23260.2	0	TT16, ABS, AGL32 | K-box region and MADS-box transcription factor family protein |	Q8RYD9	0	42	TT16_ARATH Protein TRANSPARENT TESTA 16 OS=Arabidopsis thaliana GN=TT16 PE=1 SV=1	AT5G23260	GO:0006355 GO:0008360 GO:0010048 GO:0043481 GO:0048316 GO:0048440 GO:0048481 GO:0080155 GO:2000029	Regulation_of_double_fertilization_forming_a_zygote_and_endosperm anthocyanin_accumulation_in_tissues_in_response_to_UV_light carpel_development ovule_development regulation_of_cell_shape regulation_of_proanthocyanidin_biosynthetic_process regulation_of_transcription,_DNA-dependent seed_development vernalization_response	GO:0003677 GO:0003700 GO:0005515 GO:0046983	DNA_binding protein_binding protein_dimerization_activity sequence-specific_DNA_binding_transcription_factor_activity
contig_64717	contig_64717	594	0	0	0	0	0	0	1	2	3	2	2	1	Aquca	0	5
contig_53878	contig_53878	2897	0	0	0	0	0	0	2	3	2	2	2	1	Medtr8g469800.1	0	10
contig_60521	contig_60521	718	0	0	0	0	0	0	1	3	1	2	2	1
contig_57093	contig_57093	1023	0	0	0	0	0	0	1	3	3	2	2	1	Medtr1g061710.1	0	14
contig_59149	contig_59149	812	0	0	0	0	0	0	2	2	3	2	2	1
contig_56427	contig_56427	1464	0	0	0	0	0	0	2	3	3	2	2	1
contig_61999	contig_61999	2006	0	0	0	0	0	0	1	2	2	2	2	1	Medtr5g488160.1	0	11
contig_106279	contig_106279	875	0	0	0	0	0	0	2	2	1	2	2	1
contig_83716	contig_83716	1363	0	0	0	0	0	0	2	2	1	2	2	1
contig_88216	contig_88216	571	0	0	0	0	0	0	2	1	1	2	2	1
contig_64882	contig_64882	1413	0	0	0	0	0	0	2	1	4	1	2	1	Medtr2g007200.1	0	58
contig_82880	contig_82880	635	0	0	0	0	0	0	3	2	2	1	2	1	Medtr2g064450.1	0	7
contig_102220	contig_102220	486	0	0	0	0	0	0	1	2	2	1	2	1	Medtr7g096850.1	0	42
contig_73716	contig_73716	994	0	0	0	0	0	0	1	2	2	1	2	1
contig_55204	contig_55204	1053	0	0	0	0	0	0	2	2	2	1	2	1
contig_51881	contig_51881	490	0	0	0	0	0	0	1	1	2	1	2	1	Medtr4g060795.1	0	6	AT1G07910.2	0	ATRNL, RNL, AtRLG1 | RNAligase |					AT1G07910	GO:0006388	tRNA_splicing,_via_endonucleolytic_cleavage_and_ligation	GO:0003972 GO:0004113 GO:0005524 GO:0051731	2',3'-cyclic-nucleotide_3'-phosphodiesterase_activity ATP_binding RNA_ligase_(ATP)_activity polynucleotide_5'-hydroxyl-kinase_activity
contig_71994	contig_71994	305	0	0	0	0	0	0	1	2	1	1	2	1
contig_69453	contig_69453	715	0	0	0	0	0	0	2	2	1	1	2	1	Medtr0227s0010.1	0	24	AT1G13570.1	0	F-box/RNI-like superfamily protein	Q9FZ70	0	37	FDL1_ARATH F-box/FBD/LRR-repeat protein At1g13570 OS=Arabidopsis thaliana GN=At1g13570 PE=2 SV=1	AT1G13570	GO:0008150	biological_process	GO:0003674	molecular_function
contig_57298	contig_57298	1093	0	0	0	0	0	0	2	2	3	1	2	1	Medtr3g064980.1	0	11
contig_88167	contig_88167	1222	0	0	0	0	0	0	1	2	3	1	2	1	Medtr1g061710.1	0	23	AT2G36630.1	0	Sulfite exporter TauE/SafE family protein					AT2G36630	GO:0006499	N-terminal_protein_myristoylation
contig_69064	contig_69064	1501	0	0	0	0	0	0	1	1	3	1	2	1	Medtr4g031160.1	0	26	AT3G49170.1	0	EMB2261 | Tetratricopeptide repeat (TPR)-like superfamily protein |	Q5G1T1	0	54	PP272_ARATH Pentatricopeptide repeat-containing protein At3g49170, chloroplastic OS=Arabidopsis thaliana GN=EMB2261 PE=2 SV=1	AT3G49170	GO:0009793	embryo_development_ending_in_seed_dormancy
contig_58960	contig_58960	689	0	0	0	0	0	0	2	2	2	1	2	1
contig_71838	contig_71838	960	0	0	0	0	0	0	3	1	2	1	2	1
contig_79395	contig_79395	1820	0	0	0	0	0	0	2	3	1	1	2	1	Medtr8g010630.1	0	67	AT1G79310.1	0	AtMC7, MC7 | metacaspase 7 |	Q6XPT5	0	30	MCA7_ARATH Metacaspase-7 OS=Arabidopsis thaliana GN=AMC7 PE=1 SV=1	AT1G79310	GO:0006508	proteolysis	GO:0004197	cysteine-type_endopeptidase_activity
contig_54752	contig_54752	959	0	0	0	0	0	0	1	2	1	1	2	1	Medtr1g102670.1	0	22	AT3G22880.1	0	ATDMC1, DMC1, ARLIM15 | DNA repair (Rad51) family protein |	Q96449	0	72	DMC1_SOYBN Meiotic recombination protein DMC1 homolog OS=Glycine max PE=2 SV=1	AT3G22880	GO:0006259 GO:0006281 GO:0006302 GO:0007126 GO:0007131 GO:0010212 GO:0051026	DNA_metabolic_process DNA_repair chiasma_assembly double-strand_break_repair meiosis reciprocal_meiotic_recombination response_to_ionizing_radiation	GO:0000166 GO:0003677 GO:0003684 GO:0005515 GO:0005524 GO:0008094 GO:0017111	ATP_binding DNA-dependent_ATPase_activity DNA_binding damaged_DNA_binding nucleoside-triphosphatase_activity nucleotide_binding protein_binding
contig_107870	contig_107870	1202	0	0	0	0	0	0	4	1	1	1	2	1
contig_89538	contig_89538	1072	0	0	0	0	0	0	2	1	1	1	2	1	Medtr3g111420.1	0	12	AT1G09910.1	0	Rhamnogalacturonate lyase family protein					AT1G09910	GO:0005975	carbohydrate_metabolic_process	GO:0003824 GO:0016829 GO:0030246	carbohydrate_binding catalytic_activity lyase_activity
contig_73323	contig_73323	2704	0	0	0	0	0	0	1	1	1	1	2	1	Medtr7g116425.1	0	7	AT1G64790.1	0	ILA | ILITYHIA |					AT1G64790	GO:0006094 GO:0007010 GO:0009627 GO:0010498 GO:0042742	cytoskeleton_organization defense_response_to_bacterium gluconeogenesis proteasomal_protein_catabolic_process systemic_acquired_resistance
contig_88509	contig_88509	268	0	0	0	0	0	0	1	1	1	1	2	1	Glyma.07G049800.1	0	10	AT1G19260.1	0	TTF-type zinc finger protein with HAT dimerisation domain					AT1G19260	GO:0008150	biological_process	GO:0046983	protein_dimerization_activity
contig_64577	contig_64577	464	0	0	0	0	0	0	3	2	1	1	2	1
contig_53087	contig_53087	375	0	0	0	0	0	0	2	1	1	1	2	1	Medtr5g027090.1	0	57
contig_53758	contig_53758	1192	0	0	0	0	0	0	1	2	3	1	2	1	Medtr5g011500.1	0	5	AT1G12430.1	0	PAK, ARK3 | armadillo repeat kinesin 3 |	Q5VQ09	0	81	ARK2_ORYSJ Armadillo repeat-containing kinesin-like protein 2 OS=Oryza sativa subsp. japonica GN=Os06g0137100 PE=2 SV=1	AT1G12430	GO:0007018 GO:0009855 GO:0009887 GO:0010051 GO:0048439 GO:0048519	determination_of_bilateral_symmetry flower_morphogenesis microtubule-based_movement negative_regulation_of_biological_process organ_morphogenesis xylem_and_phloem_pattern_formation	GO:0003777 GO:0005524	ATP_binding microtubule_motor_activity
contig_69485	contig_69485	280	0	0	0	0	0	0	1	1	2	1	2	1	Medtr3g467090.3	0	6
contig_53683	contig_53683	337	0	0	0	0	0	0	1	1	1	1	2	1
contig_53685	contig_53685	387	0	0	0	0	0	0	2	1	1	1	2	1
contig_101850	contig_101850	735	0	0	0	0	0	0	1	1	1	1	2	1	Medtr7g024765.1	0	9	AT2G06500.1	0	hAT family dimerisation domain					AT2G06500	GO:0008150	biological_process	GO:0046983	protein_dimerization_activity
contig_72675	contig_72675	519	0	0	0	0	0	0	2	1	1	1	2	1	Medtr5g007980.1	0	7	AT3G03140.1	0	Tudor/PWWP/MBT superfamily protein	P59278	0	57	Y1745_ARATH Uncharacterized protein At1g51745 OS=Arabidopsis thaliana GN=At1g51745 PE=2 SV=2	AT3G03140	GO:0008150	biological_process	GO:0003674	molecular_function
contig_84372	contig_84372	1169	0	0	0	0	0	0	2	2	2	2	2	1	Medtr5g088005.1	0	28
contig_100213	contig_100213	825	0	0	0	0	0	0	2	1	1	2	2	1
contig_53770	contig_53770	1289	0	0	0	0	0	0	2	2	1	2	2	1
contig_84238	contig_84238	585	0	0	0	0	0	0	2	2	3	2	2	1	Medtr8g104340.1	0	4
contig_105043	contig_105043	746	0	0	0	0	0	0	1	2	2	2	2	1	Medtr3g064280.1	0	30	AT5G63700.1	0	zinc ion binding;DNA binding	Q9SD34	0	33	C3H44_ARATH Zinc finger CCCH domain-containing protein 44 OS=Arabidopsis thaliana GN=At3g51120 PE=2 SV=3	AT5G63700	GO:0006352 GO:0010264 GO:0016570	DNA-dependent_transcription,_initiation histone_modification myo-inositol_hexakisphosphate_biosynthetic_process	GO:0003677 GO:0008270	DNA_binding zinc_ion_binding
contig_72532	contig_72532	610	0	0	0	0	0	0	1	1	1	2	2	1	Medtr8g032820.1	0	16
contig_76438	contig_76438	523	0	0	0	0	0	0	2	3	1	2	2	1
contig_55474	contig_55474	1876	0	0	0	0	0	0	2	2	1	2	2	1
contig_77389	contig_77389	959	0	0	0	0	0	0	1	2	4	1	2	1
contig_85065	contig_85065	1164	0	0	0	0	0	0	2	2	2	1	2	1	Medtr6g025730.1	0	21	AT5G26120.1	0	ATASD2, ASD2 | alpha-L-arabinofuranosidase 2 |	Q8VZR2	0	52	ASD2_ARATH Alpha-L-arabinofuranosidase 2 OS=Arabidopsis thaliana GN=ASD2 PE=2 SV=1	AT5G26120	GO:0046373	L-arabinose_metabolic_process	GO:0016798 GO:0046556	alpha-N-arabinofuranosidase_activity hydrolase_activity,_acting_on_glycosyl_bonds
contig_68942	contig_68942	1067	0	0	0	0	0	0	2	2	2	1	2	1
contig_85191	contig_85191	904	0	0	0	0	0	0	2	1	2	1	2	1	Glyma.U023100.1	0	10	AT1G19260.1	0	TTF-type zinc finger protein with HAT dimerisation domain					AT1G19260	GO:0008150	biological_process	GO:0046983	protein_dimerization_activity
contig_58487	contig_58487	467	0	0	0	0	0	0	1	1	2	1	2	1
contig_58155	contig_58155	452	0	0	0	0	0	0	1	1	1	1	2	1
contig_84371	contig_84371	871	0	0	0	0	0	0	2	2	1	1	2	1	Medtr1g044660.1	0	13	AT5G35530.1	0	Ribosomal protein S3 family protein					AT5G35530	GO:0001510 GO:0006412 GO:0009651	RNA_methylation response_to_salt_stress translation	GO:0003723 GO:0003735	RNA_binding structural_constituent_of_ribosome
contig_78661	contig_78661	1318	0	0	0	0	0	0	1	4	3	1	2	1	Medtr4g123730.1	0	2	AT3G17360.1	0	POK1 | phragmoplast orienting kinesin 1 |		0	40		AT3G17360	GO:0000280 GO:0000910 GO:0000911 GO:0006275 GO:0007000 GO:0007018 GO:0010389	cytokinesis cytokinesis_by_cell_plate_formation microtubule-based_movement nuclear_division nucleolus_organization regulation_of_DNA_replication regulation_of_G2/M_transition_of_mitotic_cell_cycle	GO:0003777 GO:0005524	ATP_binding microtubule_motor_activity
contig_102122	contig_102122	1397	0	0	0	0	0	0	1	3	3	1	2	1	Medtr7g112710.8	0	6
contig_87054	contig_87054	2216	0	0	0	0	0	0	1	2	2	1	2	1	Medtr2g097410.1	0	27	AT1G07530.1	0	SCL14, ATGRAS2, GRAS2 | SCARECROW-like 14 |	Q9XE58	0	37	SCL14_ARATH Scarecrow-like protein 14 OS=Arabidopsis thaliana GN=SCL14 PE=2 SV=2	AT1G07530	GO:0000956 GO:0006355 GO:0006486 GO:0009410 GO:0045893	nuclear-transcribed_mRNA_catabolic_process positive_regulation_of_transcription,_DNA-dependent protein_glycosylation regulation_of_transcription,_DNA-dependent response_to_xenobiotic_stimulus	GO:0003700	sequence-specific_DNA_binding_transcription_factor_activity
contig_101070	contig_101070	1858	0	0	0	0	0	0	1	2	2	1	2	1
contig_76391	contig_76391	274	0	0	0	0	0	0	1	4	2	1	2	1
contig_61324	contig_61324	362	0	0	0	0	0	0	1	1	2	1	2	1	Medtr3g079805.1	0	37	AT2G01050.1	0	zinc ion binding;nucleic acid binding					AT2G01050	GO:0008150	biological_process	GO:0003676 GO:0008270	nucleic_acid_binding zinc_ion_binding
contig_54973	contig_54973	404	0	0	0	0	0	0	2	3	1	1	2	1
contig_72019	contig_72019	700	0	0	0	0	0	0	3	2	1	1	2	1	Medtr8g028505.1	0	31
contig_105466	contig_105466	2609	0	0	0	0	0	0	1	2	1	1	2	1	Medtr8g011120.1	0	45	AT5G09840.1	0	Putative endonuclease or glycosyl hydrolase					AT5G09840	GO:0006606	protein_import_into_nucleus
contig_64230	contig_64230	467	0	0	0	0	0	0	2	2	1	1	2	1	Medtr4g052090.1	0	25
contig_55759	contig_55759	816	0	0	0	0	0	0	1	2	1	1	2	1	Medtr2g073060.3	0	6
contig_58753	contig_58753	1362	0	0	0	0	0	0	2	1	1	1	2	1
contig_69610	contig_69610	647	0	0	0	0	0	0	2	1	1	1	2	1
contig_58551	contig_58551	640	0	0	0	0	0	0	1	1	1	1	2	1
contig_53816	contig_53816	908	0	0	0	0	0	0	1	1	1	1	2	1	Medtr4g087975.2	0	13	AT4G18470.1	0	SNI1 | negative regulator of systemic acquired resistance (SNI1) |					AT4G18470	GO:0000278 GO:0000724 GO:0006260 GO:0006261 GO:0006270 GO:0006275 GO:0006306 GO:0006342 GO:0006355 GO:0007062 GO:0007129 GO:0007131 GO:0007140 GO:0008283 GO:0009555 GO:0009627 GO:0009640 GO:0009909 GO:0010113 GO:0010332 GO:0010388 GO:0016444 GO:0016567 GO:0016568 GO:0016570 GO:0016571 GO:0016572 GO:0016579 GO:0031047 GO:0032204 GO:0032504 GO:0033044 GO:0042138 GO:0043247 GO:0043687 GO:0045132 GO:…	DNA-dependent_DNA_replication DNA_methylation DNA_replication DNA_replication_initiation cell_proliferation chromatin_modification chromatin_silencing cullin_deneddylation double-strand_break_repair_via_homologous_recombination floral_organ_formation gene_silencing_by_RNA histone_H3-K9_methylation histone_methylation histone_modification histone_phosphorylation male_meiosis meiotic_DNA_double-str…	GO:0044212	transcription_regulatory_region_DNA_binding
contig_53200	contig_53200	739	0	0	0	0	0	0	2	1	1	1	2	1	Medtr5g027095.1	0	79
contig_88625	contig_88625	581	0	0	0	0	0	0	1	3	2	1	2	1	Medtr3g023640.1	0	14
contig_64699	contig_64699	4440	0	0	0	0	0	0	1	2	2	1	2	1	Medtr8g039910.5	0	58	AT5G36930.2	0	Disease resistance protein (TIR-NBS-LRR class) family	Q40392	0	37	TMVRN_NICGU TMV resistance protein N OS=Nicotiana glutinosa GN=N PE=1 SV=1	AT5G36930	GO:0006952 GO:0007165	defense_response signal_transduction	GO:0043531	ADP_binding
contig_57236	contig_57236	602	0	0	0	0	0	0	1	2	2	1	2	1	Medtr7g059110.16	0	5
contig_71978	contig_71978	249	0	0	0	0	0	0	3	3	2	1	2	1
contig_58685	contig_58685	1435	0	0	0	0	0	0	2	2	2	1	2	1
contig_74023	contig_74023	1066	0	0	0	0	0	0	1	2	1	1	2	1	Medtr8g098230.1	0	6	AT1G63640.2	0	P-loop nucleoside triphosphate hydrolases superfamily protein with CH (Calponin Homology) domain					AT1G63640	GO:0000226 GO:0000911 GO:0006306 GO:0006342 GO:0006346 GO:0007018 GO:0007267 GO:0009616 GO:0009909 GO:0010267 GO:0016458 GO:0016570 GO:0016572 GO:0031047 GO:0031048 GO:0034968 GO:0035196 GO:0048449 GO:0051567	DNA_methylation cell-cell_signaling chromatin_silencing chromatin_silencing_by_small_RNA cytokinesis_by_cell_plate_formation floral_organ_formation gene_silencing gene_silencing_by_RNA histone_H3-K9_methylation histone_lysine_methylation histone_modification histone_phosphorylation methylation-dependent_chromatin_silencing microtubule-based_movement microtubule_cytoskeleton_organization productio…	GO:0003777 GO:0005524	ATP_binding microtubule_motor_activity
contig_97133	contig_97133	437	0	0	0	0	0	0	2	3	1	1	2	1	Medtr6g477680.1	0	16
contig_105774	contig_105774	420	0	0	0	0	0	0	2	2	1	1	2	1	Medtr3g117500.1	0	6	AT4G39010.1	0	AtGH9B18, GH9B18 | glycosyl hydrolase 9B18 |	Q93YQ7	0	59	GUN24_ARATH Endoglucanase 24 OS=Arabidopsis thaliana GN=At4g39010 PE=2 SV=1	AT4G39010	GO:0005975	carbohydrate_metabolic_process	GO:0003824 GO:0004553	catalytic_activity hydrolase_activity,_hydrolyzing_O-glycosyl_compounds
contig_59147	contig_59147	644	0	0	0	0	0	0	1	2	1	2	1	1
contig_52817	contig_52817	625	0	0	0	0	0	0	3	1	1	2	1	1	Medtr2g076150.1	0	60
contig_72700	contig_72700	169	0	0	0	0	0	0	2	1	2	2	1	1
contig_103831	contig_103831	1183	0	0	0	0	0	0	1	1	2	2	1	1	Medtr2g038740.1	0	13
contig_55962	contig_55962	1556	0	0	0	0	0	0	2	2	2	2	1	1	Medtr5g088005.1	0	28
contig_104748	contig_104748	864	0	0	0	0	0	0	2	1	2	2	1	1	Medtr8g076570.1	0	10
contig_53845	contig_53845	706	0	0	0	0	0	0	1	1	2	2	1	1	Glyma.U023100.1	0	13	AT1G19260.1	0	TTF-type zinc finger protein with HAT dimerisation domain					AT1G19260	GO:0008150	biological_process	GO:0046983	protein_dimerization_activity
contig_78261	contig_78261	1515	0	0	0	0	0	0	1	1	1	2	1	1	Medtr3g065010.1	0	7
contig_110415	contig_110415	326	0	0	0	0	0	0	1	2	1	2	1	1
contig_55957	contig_55957	1053	0	0	0	0	0	0	1	2	2	1	1	1
contig_85634	contig_85634	415	0	0	0	0	0	0	1	1	2	1	1	1
contig_76092	contig_76092	1135	0	0	0	0	0	0	1	2	1	1	1	1	Medtr5g088005.1	0	28
contig_58172	contig_58172	704	0	0	0	0	0	0	1	2	1	1	1	1	Medtr5g023660.1	0	16	AT1G80740.1	0	CMT1, DMT4 | chromomethylase 1 | chr1	Q8LPU5	0	74	CMT3_MAIZE DNA (cytosine-5)-methyltransferase 3 OS=Zea mays GN=DMT105 PE=2 SV=1	AT1G80740	GO:0006306 GO:0009294	DNA_mediated_transformation DNA_methylation	GO:0003677	DNA_binding
contig_101618	contig_101618	1392	0	0	0	0	0	0	1	2	1	1	1	1
contig_85066	contig_85066	1068	0	0	0	0	0	0	2	2	1	1	1	1	Medtr7g087880.1	0	9				Q8VZR2	0	65	ASD2_ARATH Alpha-L-arabinofuranosidase 2 OS=Arabidopsis thaliana GN=ASD2 PE=2 SV=1
contig_61718	contig_61718	335	0	0	0	0	0	0	2	1	1	1	1	1
contig_57905	contig_57905	2817	0	0	0	0	0	0	1	3	3	1	1	1	Medtr3g017610.1	0	38	AT3G54480.1	0	SKIP5, SKP5 | SKP1/ASK-interacting protein 5 |	Q94FT2	0	65	SKIP5_ARATH F-box protein SKIP5 OS=Arabidopsis thaliana GN=SKIP5 PE=1 SV=1	AT3G54480	GO:0008150	biological_process	GO:0003674	molecular_function
contig_55004	contig_55004	1817	0	0	0	0	0	0	1	2	3	1	1	1	Medtr5g011500.1	0	5	AT1G12430.1	0	PAK, ARK3 | armadillo repeat kinesin 3 |	Q5VQ09	0	74	ARK2_ORYSJ Armadillo repeat-containing kinesin-like protein 2 OS=Oryza sativa subsp. japonica GN=Os06g0137100 PE=2 SV=1	AT1G12430	GO:0007018 GO:0009855 GO:0009887 GO:0010051 GO:0048439 GO:0048519	determination_of_bilateral_symmetry flower_morphogenesis microtubule-based_movement negative_regulation_of_biological_process organ_morphogenesis xylem_and_phloem_pattern_formation	GO:0003777 GO:0005524	ATP_binding microtubule_motor_activity
contig_66794	contig_66794	1735	0	0	0	0	0	0	1	1	2	1	1	1	Medtr4g043785.1	0	37				Q8VHC8	0	45	MA2B1_CAVPO Lysosomal alpha-mannosidase OS=Cavia porcellus GN=MAN2B1 PE=1 SV=1
contig_108503	contig_108503	1699	0	0	0	0	0	0	1	4	2	1	1	1	Medtr3g079560.1	0	85	AT3G63470.1	0	scpl40 | serine carboxypeptidase-like 40 |	P52711	0	56	CBP23_HORVU Serine carboxypeptidase II-3 OS=Hordeum vulgare GN=CXP;2-3 PE=2 SV=1	AT3G63470	GO:0006508	proteolysis	GO:0004185	serine-type_carboxypeptidase_activity
contig_74465	contig_74465	3162	0	0	0	0	0	0	2	2	2	1	1	1	Glyma.16G126400.1	0	23	AT5G13980.3	0	Glycosyl hydrolase family 38 protein	Q8VHC8	0	46	MA2B1_CAVPO Lysosomal alpha-mannosidase OS=Cavia porcellus GN=MAN2B1 PE=1 SV=1	AT5G13980	GO:0005975 GO:0006013 GO:0007020 GO:0019344	carbohydrate_metabolic_process cysteine_biosynthetic_process mannose_metabolic_process microtubule_nucleation	GO:0003824 GO:0004553 GO:0004559 GO:0008270 GO:0015923 GO:0030246	alpha-mannosidase_activity carbohydrate_binding catalytic_activity hydrolase_activity,_hydrolyzing_O-glycosyl_compounds mannosidase_activity zinc_ion_binding
contig_78296	contig_78296	1246	0	0	0	0	0	0	1	2	2	1	1	1
contig_60749	contig_60749	993	0	0	0	0	0	0	2	1	2	1	1	1				AT2G02010.1	0	GAD4 | glutamate decarboxylase 4 |	Q9ZPS3	0	68	DCE4_ARATH Glutamate decarboxylase 4 OS=Arabidopsis thaliana GN=GAD4 PE=2 SV=1	AT2G02010	GO:0006536 GO:0006540 GO:0019752	carboxylic_acid_metabolic_process glutamate_decarboxylation_to_succinate glutamate_metabolic_process	GO:0003824 GO:0004351 GO:0005516 GO:0016831 GO:0030170	calmodulin_binding carboxy-lyase_activity catalytic_activity glutamate_decarboxylase_activity pyridoxal_phosphate_binding
contig_80050	contig_80050	640	0	0	0	0	0	0	1	1	2	1	1	1
contig_53344	contig_53344	3199	0	0	0	0	0	0	1	1	2	1	1	1	Medtr6g017010.1	0	49	AT1G16710.2	0	HAC12 | histone acetyltransferase of the CBP family 12 |	Q6YXY2	0	48	HACL1_ORYSJ Probable histone acetyltransferase HAC-like 1 OS=Oryza sativa subsp. japonica GN=Os02g0137500 PE=3 SV=2	AT1G16710	GO:0006355 GO:0006473 GO:0007155 GO:0009793 GO:0009908 GO:0010090 GO:0010228 GO:0045010 GO:0048765 GO:0071555	actin_nucleation cell_adhesion cell_wall_organization embryo_development_ending_in_seed_dormancy flower_development protein_acetylation regulation_of_transcription,_DNA-dependent root_hair_cell_differentiation trichome_morphogenesis vegetative_to_reproductive_phase_transition_of_meristem	GO:0003712 GO:0004402 GO:0008270	histone_acetyltransferase_activity transcription_cofactor_activity zinc_ion_binding
contig_107665	contig_107665	985	0	0	0	0	0	0	1	2	1	1	1	1	Medtr4g101010.1	0	35				Q9LIA4	0	72	RIK_ARATH Protein RIK OS=Arabidopsis thaliana GN=RIK PE=1 SV=2
contig_58298	contig_58298	1468	0	0	0	0	0	0	2	2	1	1	1	1	Medtr3g111420.1	0	10	AT1G09910.1	0	Rhamnogalacturonate lyase family protein					AT1G09910	GO:0005975	carbohydrate_metabolic_process	GO:0003824 GO:0016829 GO:0030246	carbohydrate_binding catalytic_activity lyase_activity
contig_58793	contig_58793	1549	0	0	0	0	0	0	1	2	1	1	1	1	Medtr8g057880.1	0	10
contig_56325	contig_56325	746	0	0	0	0	0	0	2	2	1	1	1	1	Medtr3g462700.1	0	79	AT5G58920.1	0	unknown protein; Has 1807 Blast hits to 1807 proteins in 277 species: Archae - 0; Bacteria - 0; Metazoa - 736					AT5G58920	GO:0008150	biological_process	GO:0003674	molecular_function
contig_58440	contig_58440	297	0	0	0	0	0	0	2	2	1	1	1	1
contig_58995	contig_58995	535	0	0	0	0	0	0	1	2	1	1	1	1
contig_104671	contig_104671	1487	0	0	0	0	0	0	1	1	1	1	1	1	Medtr2g449840.1	0	6	AT3G42640.1	0	AHA8, HA8 | H(+)-ATPase 8 |	Q9M2A0	0	51	PMA8_ARATH ATPase 8, plasma membrane-type OS=Arabidopsis thaliana GN=AHA8 PE=1 SV=1	AT3G42640	GO:0006200 GO:0006754 GO:0006812 GO:0008152	ATP_biosynthetic_process ATP_catabolic_process cation_transport metabolic_process	GO:0000166 GO:0003824 GO:0005524 GO:0015662 GO:0016887 GO:0046872	ATP_binding ATPase_activity ATPase_activity,_coupled_to_transmembrane_movement_of_ions,_phosphorylative_mechanism catalytic_activity metal_ion_binding nucleotide_binding
contig_111666	contig_111666	1418	0	0	0	0	0	0	1	1	1	1	1	1	Medtr8g465590.1	0	21
contig_104889	contig_104889	313	0	0	0	0	0	0	2	1	1	1	1	1	Medtr3g030240.1	0	10
contig_55603	contig_55603	939	0	0	0	0	0	0	1	3	1	1	1	1
contig_53195	contig_53195	930	0	0	0	0	0	0	2	2	1	1	1	1
contig_84401	contig_84401	880	0	0	0	0	0	0	1	2	1	1	1	1	Medtr2g064295.1	0	12	AT1G79460.1	0	GA2, KS, ATKS, ATKS1, KS1 | Terpenoid cyclases/Protein prenyltransferases superfamily protein |	Q39548	0	61	KSB_CUCMA Ent-kaur-16-ene synthase, chloroplastic OS=Cucurbita maxima PE=1 SV=1	AT1G79460	GO:0008152 GO:0009686 GO:0009740 GO:0042546	cell_wall_biogenesis gibberellic_acid_mediated_signaling_pathway gibberellin_biosynthetic_process metabolic_process	GO:0000287 GO:0009899 GO:0010333 GO:0016829	ent-kaurene_synthase_activity lyase_activity magnesium_ion_binding terpene_synthase_activity
contig_53196	contig_53196	1012	0	0	0	0	0	0	2	2	1	1	1	1
contig_68144	contig_68144	947	0	0	0	0	0	0	1	2	1	1	1	1
contig_67878	contig_67878	1787	0	0	0	0	0	0	1	2	1	1	1	1	Medtr2g062980.1	0	5
contig_59227	contig_59227	2562	0	0	0	0	0	0	1	2	1	1	1	1	Medtr4g122240.1	0	6
contig_53605	contig_53605	932	0	0	0	0	0	0	2	1	1	1	1	1	Medtr2g058780.1	0	46	AT3G51690.1	0	PIF1 helicase	Q7ZV90	0	50	PIF1_DANRE ATP-dependent DNA helicase PIF1 OS=Danio rerio GN=pif1 PE=2 SV=1	AT3G51690	GO:0008150	biological_process	GO:0003674	molecular_function
contig_102254	contig_102254	1190	0	0	0	0	0	0	1	1	1	1	1	1	Medtr3g045700.1	0	25
contig_56078	contig_56078	704	0	0	0	0	0	0	1	1	1	1	1	1	Medtr2g438220.1	0	7	AT3G03050.1	0	CSLD3, KJK, ATCSLD3 | cellulose synthase-like D3 |	O49323	0	76	CSLD1_ARATH Cellulose synthase-like protein D1 OS=Arabidopsis thaliana GN=CSLD1 PE=2 SV=1	AT3G03050	GO:0000271 GO:0009409 GO:0009832 GO:0010583 GO:0030244	cellulose_biosynthetic_process plant-type_cell_wall_biogenesis polysaccharide_biosynthetic_process response_to_cold response_to_cyclopentenone	GO:0016757 GO:0016759 GO:0051753	cellulose_synthase_activity mannan_synthase_activity transferase_activity,_transferring_glycosyl_groups
contig_72520	contig_72520	689	0	0	0	0	0	0	2	1	1	1	1	1	Medtr3g112330.1	0	48
contig_68752	contig_68752	587	0	0	0	0	0	0	1	1	1	1	1	1
contig_64875	contig_64875	584	0	0	0	0	0	0	1	1	1	1	1	1
contig_91181	contig_91181	366	0	0	0	0	0	0	1	2	1	1	1	1
contig_80391	contig_80391	522	0	0	0	0	0	0	1	1	3	1	1	1
contig_68511	contig_68511	1125	0	0	0	0	0	0	1	3	2	1	1	1
contig_59090	contig_59090	418	0	0	0	0	0	0	1	1	2	1	1	1
contig_53587	contig_53587	3863	0	0	0	0	0	0	1	1	2	1	1	1	Medtr8g039910.5	0	43	AT5G36930.2	0	Disease resistance protein (TIR-NBS-LRR class) family	Q40392	0	33	TMVRN_NICGU TMV resistance protein N OS=Nicotiana glutinosa GN=N PE=1 SV=1	AT5G36930	GO:0006952 GO:0007165	defense_response signal_transduction	GO:0043531	ADP_binding
contig_69533	contig_69533	1254	0	0	0	0	0	0	2	3	2	1	1	1
contig_107101	contig_107101	395	0	0	0	0	0	0	1	2	2	1	1	1	Medtr2g078630.1	0	6
contig_73169	contig_73169	740	0	0	0	0	0	0	1	3	1	1	1	1	Medtr1g030290.1	0	4	AT1G77590.1	0	LACS9 | long chain acyl-CoA synthetase 9 |	Q9CAP8	0	74	LACS9_ARATH Long chain acyl-CoA synthetase 9, chloroplastic OS=Arabidopsis thaliana GN=LACS9 PE=2 SV=1	AT1G77590	GO:0001676 GO:0006631 GO:0006633	fatty_acid_biosynthetic_process fatty_acid_metabolic_process long-chain_fatty_acid_metabolic_process	GO:0003824 GO:0004467	catalytic_activity long-chain_fatty_acid-CoA_ligase_activity
contig_87957	contig_87957	404	0	0	0	0	0	0	1	1	1	1	1	1
contig_77131	contig_77131	203	0	0	0	0	0	0	2	4	1	1	1	1
contig_100977	contig_100977	1211	0	0	0	0	0	0	1	2	1	1	1	1
contig_64856	contig_64856	328	0	0	0	0	0	0	1	2	1	1	1	1
contig_109777	contig_109777	1626	0	0	0	0	0	0	1	1	1	1	1	1	Medtr2g088360.1	0	4	AT2G05710.1	0	ACO3 | aconitase 3 |	Q9SIB9	0	81	ACO2M_ARATH Aconitate hydratase 2, mitochondrial OS=Arabidopsis thaliana GN=ACO2 PE=1 SV=2	AT2G05710	GO:0000302 GO:0000303 GO:0006094 GO:0006096 GO:0006101 GO:0006102 GO:0006486 GO:0006487 GO:0006511 GO:0006833 GO:0006972 GO:0006979 GO:0007030 GO:0008152 GO:0009266 GO:0009651 GO:0009733 GO:0009737 GO:0009743 GO:0009853 GO:0009873 GO:0010039 GO:0015979 GO:0046686 GO:0051788 GO:0055072 GO:0080129	Golgi_organization citrate_metabolic_process ethylene_mediated_signaling_pathway gluconeogenesis glycolysis hyperosmotic_response iron_ion_homeostasis isocitrate_metabolic_process metabolic_process photorespiration photosynthesis proteasome_core_complex_assembly protein_N-linked_glycosylation protein_glycosylation response_to_abscisic_acid_stimulus response_to_auxin_stimulus response_to_cadmium_i…	GO:0003994 GO:0005507 GO:0005524 GO:0051539	4_iron,_4_sulfur_cluster_binding ATP_binding aconitate_hydratase_activity copper_ion_binding
contig_72051	contig_72051	311	0	0	0	0	0	0	3	2	1	1	1	1
contig_103730	contig_103730	520	0	0	0	0	0	0	2	1	1	1	1	1
contig_53481	contig_53481	452	0	0	0	0	0	0	1	1	1	1	1	1
contig_82269	contig_82269	2839	0	0	0	0	0	0	1	1	1	5	1	1	Medtr6g045357.1	0	4	AT1G19940.1	0	AtGH9B5, GH9B5 | glycosyl hydrolase 9B5 |	Q8W4F0	0	73	DAR1_ARATH Protein DA1-related 1 OS=Arabidopsis thaliana GN=DAR1 PE=2 SV=3	AT1G19940	GO:0005975	carbohydrate_metabolic_process	GO:0003824 GO:0004553	catalytic_activity hydrolase_activity,_hydrolyzing_O-glycosyl_compounds
contig_59493	contig_59493	1061	0	0	0	0	0	0	1	1	1	3	1	1
contig_61325	contig_61325	787	0	0	0	0	0	0	1	2	2	3	1	1
contig_61702	contig_61702	803	0	0	0	0	0	0	1	2	1	3	1	1	Medtr1g064150.1	0	41
contig_61620	contig_61620	505	0	0	0	0	0	0	1	2	1	2	1	1
contig_101719	contig_101719	473	0	0	0	0	0	0	1	2	1	2	1	1
contig_61422	contig_61422	489	0	0	0	0	0	0	1	1	1	2	1	1
contig_60806	contig_60806	549	0	0	0	0	0	0	2	1	1	2	1	1
contig_54984	contig_54984	1259	0	0	0	0	0	0	1	2	1	2	1	1
contig_69425	contig_69425	738	0	0	0	0	0	0	1	1	1	2	1	1
contig_75659	contig_75659	412	0	0	0	0	0	0	1	1	1	2	1	1	PGSC0003DMT400048132	0	14	AT3G18740.1	0	Ribosomal protein L7Ae/L30e/S12e/Gadd45 family protein	O49884	0	87	RL30_LUPLU 60S ribosomal protein L30 OS=Lupinus luteus GN=RPL30 PE=3 SV=1	AT3G18740	GO:0006412 GO:0009620	response_to_fungus translation	GO:0003735	structural_constituent_of_ribosome
contig_55312	contig_55312	369	0	0	0	0	0	0	1	2	1	2	1	1	Medtr2g437960.2	0	15
contig_60786	contig_60786	318	0	0	0	0	0	0	1	2	1	2	1	1
contig_80900	contig_80900	383	0	0	0	0	0	0	1	1	2	1	1	1	Medtr6g488300.1	0	6
contig_58610	contig_58610	1195	0	0	0	0	0	0	1	1	2	1	1	1	Medtr8g447120.1	0	28
contig_59117	contig_59117	431	0	0	0	0	0	0	1	2	2	1	1	1	Medtr7g095530.1	0	27	AT1G03070.2	0	Bax inhibitor-1 family protein	Q94A20	0	44	BI1L_ARATH BI1-like protein OS=Arabidopsis thaliana GN=At4g15470 PE=2 SV=1	AT1G03070	GO:0006457 GO:0008150 GO:0009408 GO:0009644 GO:0042542	biological_process protein_folding response_to_heat response_to_high_light_intensity response_to_hydrogen_peroxide	GO:0016595	glutamate_binding
contig_64857	contig_64857	733	0	0	0	0	0	0	1	3	1	1	1	1
contig_51823	contig_51823	778	0	0	0	0	0	0	1	2	1	1	1	1
contig_61820	contig_61820	790	0	0	0	0	0	0	1	1	1	1	1	1	Medtr6g069780.1	0	63	AT3G51690.1	0	PIF1 helicase					AT3G51690	GO:0008150	biological_process	GO:0003674	molecular_function
contig_75658	contig_75658	456	0	0	0	0	0	0	1	1	1	1	1	1	PGSC0003DMT400048132	0	14	AT3G18740.1	0	Ribosomal protein L7Ae/L30e/S12e/Gadd45 family protein	O49884	0	87	RL30_LUPLU 60S ribosomal protein L30 OS=Lupinus luteus GN=RPL30 PE=3 SV=1	AT3G18740	GO:0006412 GO:0009620	response_to_fungus translation	GO:0003735	structural_constituent_of_ribosome
contig_52535	contig_52535	296	0	0	0	0	0	0	2	1	1	1	1	1	Glyma.03G038400.1	0	7	AT1G19260.1	0	TTF-type zinc finger protein with HAT dimerisation domain					AT1G19260	GO:0008150	biological_process	GO:0046983	protein_dimerization_activity
contig_69308	contig_69308	900	0	0	0	0	0	0	1	1	1	1	1	1	Medtr6g011320.2	0	45	AT5G41270.1	0	CONTAINS InterPro DOMAIN/s: RNAse P, Rpr2/Rpp21 subunit (InterPro:IPR007175); Has 35333 Blast hits to 34131 p					AT5G41270	GO:0008150	biological_process	GO:0003674	molecular_function
contig_63514	contig_63514	1329	0	0	0	0	0	0	1	1	1	1	1	1	Medtr5g034120.1	0	5	AT1G60490.1	0	ATVPS34, VPS34, PI3K | vacuolar protein sorting 34 |	P42347	0	77	PI3K1_SOYBN Phosphatidylinositol 3-kinase, root isoform OS=Glycine max PE=2 SV=1	AT1G60490	GO:0006487 GO:0006499 GO:0006897 GO:0009651 GO:0010228 GO:0016926 GO:0032957 GO:0046854 GO:0046855 GO:0048015 GO:0050665 GO:0055046 GO:0072593	N-terminal_protein_myristoylation endocytosis hydrogen_peroxide_biosynthetic_process inositol_phosphate_dephosphorylation inositol_trisphosphate_metabolic_process microgametogenesis phosphatidylinositol-mediated_signaling phosphatidylinositol_phosphorylation protein_N-linked_glycosylation protein_desumoylation reactive_oxygen_species_metabolic_process response_to_salt_stress vegetative_to_reprodu…	GO:0016303 GO:0016772 GO:0016773 GO:0035004	1-phosphatidylinositol-3-kinase_activity phosphatidylinositol_3-kinase_activity phosphotransferase_activity,_alcohol_group_as_acceptor transferase_activity,_transferring_phosphorus-containing_groups
contig_61401	contig_61401	545	0	0	0	0	0	0	1	1	1	1	1	1
contig_72791	contig_72791	175	0	0	0	0	0	0	2	3	1	1	1	1
contig_74386	contig_74386	1351	0	0	0	0	0	0	1	2	1	1	1	1
contig_71182	contig_71182	1128	0	0	0	0	0	0	1	2	2	1	1	1	Medtr2g091190.1	0	18	AT3G25710.1	0	BHLH32, ATAIG1, TMO5 | basic helix-loop-helix 32 |	Q9S7Y1	0	45	BH030_ARATH Transcription factor bHLH30 OS=Arabidopsis thaliana GN=BHLH30 PE=1 SV=1	AT3G25710	GO:0006355 GO:0009718 GO:0016036 GO:0048364 GO:0080147	anthocyanin-containing_compound_biosynthetic_process cellular_response_to_phosphate_starvation regulation_of_transcription,_DNA-dependent root_development root_hair_cell_development	GO:0003677 GO:0003700 GO:0005515	DNA_binding protein_binding sequence-specific_DNA_binding_transcription_factor_activity
contig_108538	contig_108538	2320	0	0	0	0	0	0	1	2	2	1	1	1	mrna21841.1-v1.0-hybrid	0	20	AT4G29090.1	0	Ribonuclease H-like superfamily protein	P0C2F6	0	28	RNHX1_ARATH Putative ribonuclease H protein At1g65750 OS=Arabidopsis thaliana GN=At1g65750 PE=3 SV=1	AT4G29090	GO:0006278	RNA-dependent_DNA_replication	GO:0003676 GO:0003723 GO:0003964	RNA-directed_DNA_polymerase_activity RNA_binding nucleic_acid_binding
contig_112215	contig_112215	1699	0	0	0	0	0	0	1	2	2	1	1	1	Medtr2g009000.1	0	65	AT5G43140.1	0	Peroxisomal membrane 22 kDa (Mpv17/PMP22) family protein					AT5G43140	GO:0008150	biological_process	GO:0003674	molecular_function
contig_72880	contig_72880	162	0	0	0	0	0	0	1	5	2	1	1	1
contig_66829	contig_66829	2565	0	0	0	0	0	0	2	2	2	1	1	1	Medtr1g069420.1	0	11
contig_57677	contig_57677	868	0	0	0	0	0	0	1	1	2	1	1	1	Medtr7g105980.1	0	46
contig_72839	contig_72839	315	0	0	0	0	0	0	1	1	2	1	1	1	Medtr1g061710.1	0	6
contig_56054	contig_56054	1013	0	0	0	0	0	0	1	3	1	1	1	1
contig_99781	contig_99781	2005	0	0	0	0	0	0	1	3	1	1	1	1	Medtr1g054710.1	0	14	AT3G11964.1	0	RNA binding;RNA binding	A7MB10	0	30	RRP5_BOVIN Protein RRP5 homolog OS=Bos taurus GN=PDCD11 PE=2 SV=1	AT3G11964	GO:0001510 GO:0006364 GO:0006606 GO:0009553	RNA_methylation embryo_sac_development protein_import_into_nucleus rRNA_processing	GO:0003723	RNA_binding
contig_90661	contig_90661	1302	0	0	0	0	0	0	1	2	1	1	1	1	Medtr3g463310.1	0	55	AT3G14250.1	0	RING/U-box superfamily protein					AT3G14250			GO:0008270	zinc_ion_binding
contig_75540	contig_75540	1161	0	0	0	0	0	0	1	2	1	1	1	1	Medtr6g016910.1	0	38	AT1G80630.1	0	RNI-like superfamily protein					AT1G80630	GO:0008150	biological_process
contig_75856	contig_75856	2034	0	0	0	0	0	0	1	2	1	1	1	1	Medtr2g041060.1	0	59
contig_53689	contig_53689	635	0	0	0	0	0	0	1	2	1	1	1	1
contig_74540	contig_74540	752	0	0	0	0	0	0	1	2	1	1	1	1	Medtr1g026910.1	0	11	AT2G25737.1	0	Sulfite exporter TauE/SafE family protein					AT2G25737
contig_58456	contig_58456	1724	0	0	0	0	0	0	1	2	1	1	1	1	Medtr5g024810.1	0	50	AT1G19100.1	0	Histidine kinase-, DNA gyrase B-, and HSP90-like ATPase family protein	Q14149	0	29	MORC3_HUMAN MORC family CW-type zinc finger protein 3 OS=Homo sapiens GN=MORC3 PE=1 SV=3	AT1G19100	GO:0007062 GO:0009855 GO:0009887 GO:0010051 GO:0031048 GO:0031935 GO:0045132 GO:0048439 GO:0048519 GO:0080188	RNA-directed_DNA_methylation chromatin_silencing_by_small_RNA determination_of_bilateral_symmetry flower_morphogenesis meiotic_chromosome_segregation negative_regulation_of_biological_process organ_morphogenesis regulation_of_chromatin_silencing sister_chromatid_cohesion xylem_and_phloem_pattern_formation	GO:0016887	ATPase_activity
contig_104670	contig_104670	778	0	0	0	0	0	0	1	1	1	1	1	1							Q04716	0	85	RT03_PETHY Ribosomal protein S3, mitochondrial OS=Petunia hybrida GN=YRPS3 PE=2 SV=1
contig_57957	contig_57957	1569	0	0	0	0	0	0	1	1	1	1	1	1	Medtr6g025730.1	0	31	AT3G10740.1	0	ASD1, ARAF1, ARAF, ATASD1 | alpha-L-arabinofuranosidase 1 |	Q9SG80	0	57	ASD1_ARATH Alpha-L-arabinofuranosidase 1 OS=Arabidopsis thaliana GN=ASD1 PE=1 SV=1	AT3G10740	GO:0010413 GO:0045492 GO:0045493 GO:0046373	L-arabinose_metabolic_process glucuronoxylan_metabolic_process xylan_biosynthetic_process xylan_catabolic_process	GO:0009044 GO:0016798 GO:0046556	alpha-N-arabinofuranosidase_activity hydrolase_activity,_acting_on_glycosyl_bonds xylan_1,4-beta-xylosidase_activity
contig_101064	contig_101064	643	0	0	0	0	0	0	1	1	1	1	1	1	Medtr2g047872.1	0	38	AT1G13570.1	0	F-box/RNI-like superfamily protein	Q9FZ70	0	33	FDL1_ARATH F-box/FBD/LRR-repeat protein At1g13570 OS=Arabidopsis thaliana GN=At1g13570 PE=2 SV=1	AT1G13570	GO:0008150	biological_process	GO:0003674	molecular_function
contig_80316	contig_80316	1599	0	0	0	0	0	0	1	1	1	1	1	1	Medtr6g052330.1	0	23	AT5G52800.3	0	DNA primases	Q96LW4	0	29	CC111_HUMAN Coiled-coil domain-containing protein 111 OS=Homo sapiens GN=CCDC111 PE=1 SV=2	AT5G52800	GO:0006260	DNA_replication	GO:0003896	DNA_primase_activity
contig_104664	contig_104664	1470	0	0	0	0	0	0	1	1	1	1	1	1	Medtr8g035750.1	0	2	AT4G01680.3	0	MYB55 | myb domain protein 55 |	Q8LPH6	0	82	MYB86_ARATH Transcription factor MYB86 OS=Arabidopsis thaliana GN=MYB86 PE=2 SV=1	AT4G01680	GO:0006355	regulation_of_transcription,_DNA-dependent	GO:0003677 GO:0003700	DNA_binding sequence-specific_DNA_binding_transcription_factor_activity
contig_56233	contig_56233	760	0	0	0	0	0	0	1	1	1	1	1	1
contig_106982	contig_106982	395	0	0	0	0	0	0	1	1	1	1	1	1
contig_68869	contig_68869	1333	0	0	0	0	0	0	2	1	1	1	1	1
contig_71203	contig_71203	1756	0	0	0	0	0	0	1	1	1	1	1	1	Medtr4g077370.1	0	45	AT4G16630.1	0	DEA(D/H)-box RNA helicase family protein	Q9SA27	0	58	RH36_ARATH DEAD-box ATP-dependent RNA helicase 36 OS=Arabidopsis thaliana GN=RH36 PE=2 SV=1	AT4G16630			GO:0003676 GO:0004386 GO:0005524 GO:0008026	ATP-dependent_helicase_activity ATP_binding helicase_activity nucleic_acid_binding
contig_55275	contig_55275	1794	0	0	0	0	0	0	1	1	1	1	1	1	Medtr4g020670.1	0	21
contig_71402	contig_71402	983	0	0	0	0	0	0	1	1	1	1	1	1	Medtr6g465600.1	0	32
contig_101223	contig_101223	2908	0	0	0	0	0	0	1	1	1	1	1	1	Medtr6g017010.1	0	49	AT1G16710.2	0	HAC12 | histone acetyltransferase of the CBP family 12 |	Q6YXY2	0	48	HACL1_ORYSJ Probable histone acetyltransferase HAC-like 1 OS=Oryza sativa subsp. japonica GN=Os02g0137500 PE=3 SV=2	AT1G16710	GO:0006355 GO:0006473 GO:0007155 GO:0009793 GO:0009908 GO:0010090 GO:0010228 GO:0045010 GO:0048765 GO:0071555	actin_nucleation cell_adhesion cell_wall_organization embryo_development_ending_in_seed_dormancy flower_development protein_acetylation regulation_of_transcription,_DNA-dependent root_hair_cell_differentiation trichome_morphogenesis vegetative_to_reproductive_phase_transition_of_meristem	GO:0003712 GO:0004402 GO:0008270	histone_acetyltransferase_activity transcription_cofactor_activity zinc_ion_binding
contig_61550	contig_61550	379	0	0	0	0	0	0	1	1	1	1	1	1
contig_80428	contig_80428	1133	0	0	0	0	0	0	1	1	1	1	1	1
contig_101458	contig_101458	714	0	0	0	0	0	0	1	1	1	1	1	1
contig_103664	contig_103664	611	0	0	0	0	0	0	1	1	1	1	1	1	Medtr2g102247.1	0	23
contig_53183	contig_53183	700	0	0	0	0	0	0	2	1	1	1	1	1
contig_61765	contig_61765	449	0	0	0	0	0	0	1	1	1	1	1	1
contig_62401	contig_62401	1835	0	0	0	0	0	0	1	1	1	1	1	1
contig_91286	contig_91286	403	0	0	0	0	0	0	1	1	1	1	1	1
contig_80694	contig_80694	458	0	0	0	0	0	0	1	1	2	1	1	1	Medtr1g021150.2	0	7	AT1G64230.2	0	UBC28 | ubiquitin-conjugating enzyme 28 |	Q8S920	0	82	UBC5A_ORYSJ Ubiquitin-conjugating enzyme E2 5A OS=Oryza sativa subsp. japonica GN=UBC5A PE=2 SV=1	AT1G64230	GO:0006301 GO:0006511 GO:0006635 GO:0006944 GO:0016558 GO:0042023 GO:0043161 GO:0043248 GO:0044265 GO:0048193 GO:0051510 GO:0051788	DNA_endoreduplication Golgi_vesicle_transport cellular_macromolecule_catabolic_process cellular_membrane_fusion fatty_acid_beta-oxidation postreplication_repair proteasomal_ubiquitin-dependent_protein_catabolic_process proteasome_assembly protein_import_into_peroxisome_matrix regulation_of_unidimensional_cell_growth response_to_misfolded_protein ubiquitin-dependent_protein_catabolic_process	GO:0004842 GO:0016881	acid-amino_acid_ligase_activity ubiquitin-protein_ligase_activity
contig_106396	contig_106396	1351	0	0	0	0	0	0	1	2	2	1	1	1	Medtr3g050390.1	0	39	AT3G19360.1	0	Zinc finger (CCCH-type) family protein	Q9LT81	0	39	C3H39_ARATH Zinc finger CCCH domain-containing protein 39 OS=Arabidopsis thaliana GN=At3g19360 PE=2 SV=1	AT3G19360	GO:0006355 GO:0043687 GO:0045893	positive_regulation_of_transcription,_DNA-dependent post-translational_protein_modification regulation_of_transcription,_DNA-dependent	GO:0003676 GO:0003700 GO:0008270	nucleic_acid_binding sequence-specific_DNA_binding_transcription_factor_activity zinc_ion_binding
contig_104782	contig_104782	243	0	0	0	0	0	0	2	1	2	1	1	1
contig_78475	contig_78475	876	0	0	0	0	0	0	1	1	2	1	1	1	Medtr6g088250.1	0	6
contig_68493	contig_68493	630	0	0	0	0	0	0	1	2	1	1	1	1	Medtr2g014080.1	0	96
contig_90633	contig_90633	948	0	0	0	0	0	0	1	1	1	1	1	1	Medtr7g069160.3	0	9
contig_55116	contig_55116	1638	0	0	0	0	0	0	1	3	1	1	1	1	Medtr5g048560.1	0	7
contig_101837	contig_101837	1579	0	0	0	0	0	0	1	1	1	1	1	1	Medtr5g006530.1	0	4				Q9LUI3	0	72	TSO1_ARATH CRC domain-containing protein TSO1 OS=Arabidopsis thaliana GN=TSO1 PE=1 SV=1
contig_103449	contig_103449	1713	0	0	0	0	0	0	1	1	1	1	1	1	Medtr5g027085.1	0	46
contig_53562	contig_53562	315	0	0	0	0	0	0	2	1	1	1	1	1
contig_61334	contig_61334	549	0	0	0	0	0	0	1	1	1	2	1	1
contig_108199	contig_108199	457	0	0	0	0	0	0	1	1	2	1	1	1
contig_84120	contig_84120	481	0	0	0	0	0	0	1	1	1	1	1	1	Medtr8g465850.1	0	61
contig_80244	contig_80244	468	0	0	0	0	0	0	1	1	2	1	1	1
contig_69548	contig_69548	358	0	0	0	0	0	0	1	1	2	1	1	1
contig_73887	contig_73887	316	0	0	0	0	0	0	1	3	1	1	1	1	Medtr4g030930.1	0	6	AT1G16540.1	0	SIR3, LOS5, ABA3, ATABA3, ACI2 | molybdenum cofactor sulfurase (LOS5) (ABA3) |	Q8LGM7	0	70	MOCOS_SOLLC Molybdenum cofactor sulfurase OS=Solanum lycopersicum GN=FLACCA PE=2 SV=1	AT1G16540	GO:0000165 GO:0000303 GO:0000956 GO:0006612 GO:0006970 GO:0007154 GO:0007165 GO:0008152 GO:0008219 GO:0009408 GO:0009409 GO:0009414 GO:0009651 GO:0009688 GO:0009723 GO:0009733 GO:0009734 GO:0009737 GO:0009738 GO:0009743 GO:0009753 GO:0009755 GO:0009862 GO:0009863 GO:0009867 GO:0009873 GO:0010118 GO:0010182 GO:0010363 GO:0018315 GO:0030968 GO:0031348 GO:0042538 GO:0042742 GO:0043069 GO:0045037 GO:…	MAPK_cascade abscisic_acid_biosynthetic_process abscisic_acid_mediated_signaling_pathway auxin_mediated_signaling_pathway cell_communication cell_death defense_response_to_bacterium defense_response_to_fungus endoplasmic_reticulum_unfolded_protein_response ethylene_mediated_signaling_pathway hormone-mediated_signaling_pathway hyperosmotic_salinity_response jasmonic_acid_mediated_signaling_pathway…	GO:0003824 GO:0008265 GO:0009000 GO:0030151 GO:0030170	Mo-molybdopterin_cofactor_sulfurase_activity catalytic_activity molybdenum_ion_binding pyridoxal_phosphate_binding selenocysteine_lyase_activity
contig_71337	contig_71337	803	0	0	0	0	0	0	1	2	1	1	1	1	Glyma.15G263300.1	0	10
contig_110741	contig_110741	446	0	0	0	0	0	0	2	2	1	1	1	1	Medtr3g110065.1	0	8	AT5G11520.1	0	ASP3, YLS4 | aspartate aminotransferase 3 |	P28011	0	72	AAT1_MEDSA Aspartate aminotransferase 1 OS=Medicago sativa GN=AAT-1 PE=1 SV=2	AT5G11520	GO:0006520 GO:0006635 GO:0006807 GO:0009058 GO:0009407 GO:0009693 GO:0009735 GO:0010150 GO:0043161 GO:0043248 GO:0048767 GO:0051788 GO:0080129	biosynthetic_process cellular_amino_acid_metabolic_process ethylene_biosynthetic_process fatty_acid_beta-oxidation leaf_senescence nitrogen_compound_metabolic_process proteasomal_ubiquitin-dependent_protein_catabolic_process proteasome_assembly proteasome_core_complex_assembly response_to_cytokinin_stimulus response_to_misfolded_protein root_hair_elongation toxin_catabolic_process	GO:0003824 GO:0004069 GO:0008483 GO:0016740 GO:0030170	L-aspartate:2-oxoglutarate_aminotransferase_activity catalytic_activity pyridoxal_phosphate_binding transaminase_activity transferase_activity
contig_61978	contig_61978	847	0	0	0	0	0	0	1	2	1	1	1	1
contig_80826	contig_80826	931	0	0	0	0	0	0	1	1	1	1	1	1
contig_76363	contig_76363	374	0	0	0	0	0	0	1	2	1	1	1	1
contig_80292	contig_80292	334	0	0	0	0	0	0	1	2	2	1	1	1
contig_90840	contig_90840	471	0	0	0	0	0	0	1	2	1	1	1	1
contig_69409	contig_69409	977	0	0	0	0	0	0	1	1	1	1	1	1	Medtr7g026890.1	0	22
contig_53240	contig_53240	1064	0	0	0	0	0	0	2	1	1	1	1	1	Medtr7g075000.1	0	7
contig_79654	contig_79654	256	0	0	0	0	0	0	10	10	110	1	20	1
contig_71392	contig_71392	850	0	0	0	0	0	0	3	1	1	1	5	1	Medtr1g010130.1	0	8
contig_106025	contig_106025	911	0	0	0	0	0	0	1	2	1	1	5	1	Medtr4g088485.1	0	11
contig_64808	contig_64808	185	0	0	0	0	0	0	8	2	2	1	4	1
contig_59094	contig_59094	223	0	0	0	0	0	0	2	5	5	3	4	1	Medtr1g059670.1	0	8
contig_90532	contig_90532	298	0	0	0	0	0	0	3	2	2	3	3	1
contig_110760	contig_110760	308	0	0	0	0	0	0	3	1	2	2	3	1
contig_59228	contig_59228	728	0	0	0	0	0	0	1	4	3	2	3	1	Glyma.09G010600.1	0	14	AT4G12560.2	0	CPR30 | F-box and associated interaction domains-containing protein |	Q9SU30	0	30	CPR30_ARATH F-box protein CPR30 OS=Arabidopsis thaliana GN=CPR30 PE=1 SV=2	AT4G12560	GO:0031348 GO:0042177	negative_regulation_of_defense_response negative_regulation_of_protein_catabolic_process	GO:0003674 GO:0005515	molecular_function protein_binding
contig_76133	contig_76133	309	0	0	0	0	0	0	3	4	4	1	3	1
contig_73820	contig_73820	170	0	0	0	0	0	0	1	81	3	12	3	1	Medtr2g070070.1	0	11
contig_64405	contig_64405	1773	0	0	0	0	0	0	2	1	2	2	3	1	Medtr1g034450.1	0	94	AT5G49555.1	0	FAD/NAD(P)-binding oxidoreductase family protein	Q3MHH6	0	49	PYRD2_BOVIN Pyridine nucleotide-disulfide oxidoreductase domain-containing protein 2 OS=Bos taurus GN=PYROXD2 PE=2 SV=1	AT5G49555	GO:0019288 GO:0042744 GO:0055114	hydrogen_peroxide_catabolic_process isopentenyl_diphosphate_biosynthetic_process,_mevalonate-independent_pathway oxidation-reduction_process	GO:0005507 GO:0016491	copper_ion_binding oxidoreductase_activity
contig_87966	contig_87966	272	0	0	0	0	0	0	2	3	2	2	3	1
contig_102430	contig_102430	1199	0	0	0	0	0	0	2	4	3	2	3	1
contig_74612	contig_74612	850	0	0	0	0	0	0	2	5	2	1	3	1	Medtr8g006190.1	0	31	AT2G32880.1	0	TRAF-like family protein					AT2G32880	GO:0008150	biological_process	GO:0003674	molecular_function
contig_60708	contig_60708	1815	0	0	0	0	0	0	3	2	1	9	3	1
contig_52664	contig_52664	800	0	0	0	0	0	0	3	1	1	2	3	1
contig_64755	contig_64755	1507	0	0	0	0	0	0	3	2	3	2	3	1
contig_70826	contig_70826	383	0	0	0	0	0	0	1	2	1	2	3	1	Medtr7g055720.1	0	18
contig_111529	contig_111529	593	0	0	0	0	0	0	3	1	1	1	3	1
contig_58939	contig_58939	648	0	0	0	0	0	0	3	4	3	1	3	1
contig_52075	contig_52075	432	0	0	0	0	0	0	4	2	3	1	3	1
contig_105400	contig_105400	1255	0	0	0	0	0	0	1	2	2	1	3	1	Medtr7g007820.1	0	14	AT1G45616.1	0	AtRLP6, RLP6 | receptor like protein 6 |	Q9C9H7	0	34	RLP12_ARATH Receptor-like protein 12 OS=Arabidopsis thaliana GN=RLP12 PE=2 SV=2	AT1G45616	GO:0002237 GO:0006952 GO:0007165 GO:0010103 GO:0048443	defense_response response_to_molecule_of_bacterial_origin signal_transduction stamen_development stomatal_complex_morphogenesis
contig_76678	contig_76678	724	0	0	0	0	0	0	3	3	1	1	3	1
contig_55569	contig_55569	256	0	0	0	0	0	0	2	3	3	2	2	1
contig_72140	contig_72140	228	0	0	0	0	0	0	3	2	1	2	2	1
contig_53036	contig_53036	1053	0	0	0	0	0	0	3	1	1	2	2	1
contig_64289	contig_64289	1033	0	0	0	0	0	0	2	4	2	1	2	1
contig_75963	contig_75963	345	0	0	0	0	0	0	2	3	1	1	2	1
contig_74119	contig_74119	523	0	0	0	0	0	0	2	2	6	1	2	1	Medtr6g075320.1	0	28
contig_80283	contig_80283	843	0	0	0	0	0	0	2	3	4	1	2	1
contig_57539	contig_57539	1045	0	0	0	0	0	0	2	2	2	1	2	1
contig_104638	contig_104638	441	0	0	0	0	0	0	3	2	2	1	2	1	Medtr0039s0180.1	0	27
contig_58684	contig_58684	1277	0	0	0	0	0	0	1	2	2	1	2	1
contig_79447	contig_79447	625	0	0	0	0	0	0	2	2	3	1	2	1
contig_87951	contig_87951	711	0	0	0	0	0	0	3	3	2	1	2	1
contig_87935	contig_87935	591	0	0	0	0	0	0	2	1	2	1	2	1	Medtr1g011510.1	0	22	AT4G32590.1	0	2Fe-2S ferredoxin-like superfamily protein					AT4G32590	GO:0009688	abscisic_acid_biosynthetic_process	GO:0009055 GO:0051536	electron_carrier_activity iron-sulfur_cluster_binding
contig_70459	contig_70459	415	0	0	0	0	0	0	3	1	1	1	2	1
contig_60127	contig_60127	1792	0	0	0	0	0	0	2	1	1	47	2	1	Medtr7g056433.1	0	48	AT5G56370.2	0	F-box/RNI-like/FBD-like domains-containing protein	Q9FM94	0	29	FBD21_ARATH FBD-associated F-box protein At5g56370 OS=Arabidopsis thaliana GN=At5g56370 PE=2 SV=1	AT5G56370	GO:0008150	biological_process	GO:0003674	molecular_function
contig_85983	contig_85983	424	0	0	0	0	0	0	1	2	1	3	2	1
contig_85651	contig_85651	358	0	0	0	0	0	0	1	1	4	3	2	1	Medtr7g070610.1	0	24	AT2G36770.1	0	UDP-Glycosyltransferase superfamily protein	D4Q9Z4	0	49	SGT2_SOYBN Soyasapogenol B glucuronide galactosyltransferase OS=Glycine max GN=GmSGT2 PE=1 SV=1	AT2G36770	GO:0008152	metabolic_process	GO:0008194 GO:0016757 GO:0016758	UDP-glycosyltransferase_activity transferase_activity,_transferring_glycosyl_groups transferase_activity,_transferring_hexosyl_groups
contig_59804	contig_59804	1721	0	0	0	0	0	0	1	2	2	3	2	1	Glyma.U009300.1	0	78	AT1G21280.1	0	CONTAINS InterPro DOMAIN/s: Retrotransposon gag protein (InterPro:IPR005162); Has 707 Blast hits to 705 prote					AT1G21280	GO:0008150	biological_process	GO:0003674	molecular_function
contig_61693	contig_61693	603	0	0	0	0	0	0	1	1	1	3	2	1
contig_109853	contig_109853	415	0	0	0	0	0	0	2	1	1	2	2	1
contig_59818	contig_59818	1079	0	0	0	0	0	0	1	2	1	2	2	1
contig_83211	contig_83211	733	0	0	0	0	0	0	2	2	3	2	2	1	Medtr8g040140.1	0	16
contig_58863	contig_58863	670	0	0	0	0	0	0	1	1	3	2	2	1
contig_72652	contig_72652	721	0	0	0	0	0	0	4	3	1	2	2	1
contig_87890	contig_87890	870	0	0	0	0	0	0	2	1	1	2	2	1	Medtr7g446140.1	0	49	AT3G60480.1	0	unknown protein; Has 17 Blast hits to 17 proteins in 8 species: Archae - 0; Bacteria - 0; Metazoa - 0; Fungi					AT3G60480	GO:0008150	biological_process	GO:0003674	molecular_function
contig_107967	contig_107967	676	0	0	0	0	0	0	2	1	2	1	2	1	Medtr3g449470.1	0	27
contig_104648	contig_104648	590	0	0	0	0	0	0	3	1	1	1	2	1
contig_54166	contig_54166	3001	0	0	0	0	0	0	1	3	3	1	2	1	Medtr5g022000.1	0	3	AT2G17930.1	0	Phosphatidylinositol 3- and 4-kinase family protein with FAT domain	Q10064	0	52	YAMB_SCHPO Uncharacterized PI3/PI4-kinase family protein C1F5.11c OS=Schizosaccharomyces pombe (strain 972 / ATCC 24843) GN=SPAC1F5.11c PE=3 SV=1	AT2G17930	GO:0000226 GO:0000911 GO:0006346 GO:0009616 GO:0010050 GO:0010267 GO:0016246 GO:0035196	RNA_interference cytokinesis_by_cell_plate_formation methylation-dependent_chromatin_silencing microtubule_cytoskeleton_organization production_of_miRNAs_involved_in_gene_silencing_by_miRNA production_of_ta-siRNAs_involved_in_RNA_interference vegetative_phase_change virus_induced_gene_silencing	GO:0016772 GO:0016773	phosphotransferase_activity,_alcohol_group_as_acceptor transferase_activity,_transferring_phosphorus-containing_groups
contig_101954	contig_101954	3037	0	0	0	0	0	0	2	4	2	1	2	1	Medtr5g022000.1	0	3	AT2G17930.1	0	Phosphatidylinositol 3- and 4-kinase family protein with FAT domain	Q10064	0	52	YAMB_SCHPO Uncharacterized PI3/PI4-kinase family protein C1F5.11c OS=Schizosaccharomyces pombe (strain 972 / ATCC 24843) GN=SPAC1F5.11c PE=3 SV=1	AT2G17930	GO:0000226 GO:0000911 GO:0006346 GO:0009616 GO:0010050 GO:0010267 GO:0016246 GO:0035196	RNA_interference cytokinesis_by_cell_plate_formation methylation-dependent_chromatin_silencing microtubule_cytoskeleton_organization production_of_miRNAs_involved_in_gene_silencing_by_miRNA production_of_ta-siRNAs_involved_in_RNA_interference vegetative_phase_change virus_induced_gene_silencing	GO:0016772 GO:0016773	phosphotransferase_activity,_alcohol_group_as_acceptor transferase_activity,_transferring_phosphorus-containing_groups
contig_59119	contig_59119	1237	0	0	0	0	0	0	1	3	2	1	2	1	Medtr5g088900.1	0	27	AT3G02650.1	0	Tetratricopeptide repeat (TPR)-like superfamily protein	P0C896	0	34	PP209_ARATH Pentatricopeptide repeat-containing protein At3g02650, mitochondrial OS=Arabidopsis thaliana GN=At3g02650 PE=2 SV=1	AT3G02650	GO:0008150 GO:0009220 GO:0009640 GO:0009909 GO:0010388 GO:0034968	biological_process cullin_deneddylation histone_lysine_methylation photomorphogenesis pyrimidine_ribonucleotide_biosynthetic_process regulation_of_flower_development	GO:0003674	molecular_function
contig_108105	contig_108105	486	0	0	0	0	0	0	2	2	2	1	2	1	Medtr2g047858.1	0	10
contig_108215	contig_108215	415	0	0	0	0	0	0	1	1	2	1	2	1
contig_88523	contig_88523	633	0	0	0	0	0	0	1	2	2	1	2	1	Medtr0032s0060.1	0	20
contig_104629	contig_104629	1180	0	0	0	0	0	0	2	1	1	1	2	1
contig_100310	contig_100310	1087	0	0	0	0	0	0	2	5	1	1	2	1
contig_75916	contig_75916	849	0	0	0	0	0	0	1	2	1	1	2	1	Medtr3g105590.1	0	6	AT2G18020.1	0	EMB2296 | Ribosomal protein L2 family |	Q95V39	0	62	RL8_SPOFR 60S ribosomal protein L8 OS=Spodoptera frugiperda GN=RpL8 PE=2 SV=1	AT2G18020	GO:0006412 GO:0009793	embryo_development_ending_in_seed_dormancy translation	GO:0003735 GO:0005515	protein_binding structural_constituent_of_ribosome
contig_71278	contig_71278	772	0	0	0	0	0	0	2	1	1	1	2	1
contig_84567	contig_84567	220	0	0	0	0	0	0	1	2	2	1	2	1
contig_104254	contig_104254	494	0	0	0	0	0	0	2	2	1	1	2	1	Medtr2g043940.1	0	17
contig_80794	contig_80794	443	0	0	0	0	0	0	4	1	1	1	2	1	Medtr1g030720.1	0	6
contig_70510	contig_70510	1512	0	0	0	0	0	0	7	1	2	10	2	1	Medtr2g084835.1	0	13
contig_110447	contig_110447	379	0	0	0	0	0	0	2	3	1	3	2	1
contig_100269	contig_100269	333	0	0	0	0	0	0	2	2	1	3	2	1	Medtr3g010620.1	0	6
contig_72424	contig_72424	417	0	0	0	0	0	0	2	2	3	2	2	1	Medtr1g043000.1	0	7
contig_76495	contig_76495	145	0	0	0	0	0	0	2	2	3	2	2	1
contig_61642	contig_61642	428	0	0	0	0	0	0	2	1	2	2	2	1
contig_110113	contig_110113	1445	0	0	0	0	0	0	1	3	4	2	2	1	Medtr1g061710.1	0	23	AT2G36630.1	0	Sulfite exporter TauE/SafE family protein	P93039	0	65	NAT4_ARATH Nucleobase-ascorbate transporter 4 OS=Arabidopsis thaliana GN=NAT4 PE=2 SV=2	AT2G36630	GO:0006499	N-terminal_protein_myristoylation
contig_63421	contig_63421	2178	0	0	0	0	0	0	1	3	3	2	2	1							P0C8Q4	0	59	Y4990_ARATH Uncharacterized protein At4g19900 OS=Arabidopsis thaliana GN=At4g19900 PE=2 SV=1
contig_104799	contig_104799	523	0	0	0	0	0	0	2	1	1	2	2	1
contig_58499	contig_58499	1718	0	0	0	0	0	0	1	4	3	1	2	1	mrna20294.1-v1.0-hybrid	0	29	AT4G23160.1	0	CRK8 | cysteine-rich RLK (RECEPTOR-like protein kinase) 8 |	P10978	0	41	POLX_TOBAC Retrovirus-related Pol polyprotein from transposon TNT 1-94 OS=Nicotiana tabacum PE=2 SV=1	AT4G23160	GO:0006468	protein_phosphorylation	GO:0004672 GO:0004674 GO:0004713 GO:0005524 GO:0016301 GO:0016772	ATP_binding kinase_activity protein_kinase_activity protein_serine/threonine_kinase_activity protein_tyrosine_kinase_activity transferase_activity,_transferring_phosphorus-containing_groups
contig_63420	contig_63420	2004	0	0	0	0	0	0	1	3	3	1	2	1							P0C8Q4	0	59	Y4990_ARATH Uncharacterized protein At4g19900 OS=Arabidopsis thaliana GN=At4g19900 PE=2 SV=1
contig_111496	contig_111496	1459	0	0	0	0	0	0	1	3	3	1	2	1	Medtr2g091190.1	0	18	AT1G68810.1	0	basic helix-loop-helix (bHLH) DNA-binding superfamily protein	Q9S7Y1	0	37	BH030_ARATH Transcription factor bHLH30 OS=Arabidopsis thaliana GN=BHLH30 PE=1 SV=1	AT1G68810	GO:0006355	regulation_of_transcription,_DNA-dependent	GO:0003677 GO:0003700	DNA_binding sequence-specific_DNA_binding_transcription_factor_activity
contig_101024	contig_101024	1557	0	0	0	0	0	0	1	3	2	1	2	1	Medtr6g045237.1	0	30	AT3G07130.1	0	ATPAP15, PAP15 | purple acid phosphatase 15 |	Q9SFU3	0	81	PPA15_ARATH Purple acid phosphatase 15 OS=Arabidopsis thaliana GN=PAP15 PE=1 SV=1	AT3G07130	GO:0009845 GO:0009846	pollen_germination seed_germination	GO:0003993 GO:0004722 GO:0016787 GO:0046872	acid_phosphatase_activity hydrolase_activity metal_ion_binding protein_serine/threonine_phosphatase_activity
contig_62533	contig_62533	2566	0	0	0	0	0	0	1	2	2	1	2	1	Medtr5g065900.1	0	24	AT4G24610.1	0	unknown protein; FUNCTIONS IN: molecular_function unknown; INVOLVED IN: biological_process unknown; LOCATED I					AT4G24610	GO:0008150	biological_process	GO:0003674	molecular_function
contig_111509	contig_111509	974	0	0	0	0	0	0	1	3	1	1	2	1	Medtr8g469800.1	0	10
contig_109739	contig_109739	1230	0	0	0	0	0	0	2	1	1	1	2	1	Medtr7g078050.1	0	20	AT3G17480.1	0	F-box and associated interaction domains-containing protein	Q9LIR8	0	25	FBK67_ARATH F-box/kelch-repeat protein At3g23880 OS=Arabidopsis thaliana GN=At3g23880 PE=2 SV=1	AT3G17480	GO:0008150	biological_process
contig_61516	contig_61516	1074	0	0	0	0	0	0	1	2	1	1	2	1	Medtr1g090857.1	0	23
contig_64037	contig_64037	418	0	0	0	0	0	0	2	1	1	1	2	1
contig_53583	contig_53583	913	0	0	0	0	0	0	3	1	1	1	2	1	Medtr4g459430.1	0	17
contig_72010	contig_72010	694	0	0	0	0	0	0	2	1	1	1	2	1	Medtr6g072010.2	0	9
contig_75089	contig_75089	983	0	0	0	0	0	0	2	1	1	1	2	1
contig_103335	contig_103335	1536	0	0	0	0	0	0	2	1	4	1	2	1	Medtr7g066620.1	0	12	AT1G74190.1	0	AtRLP15, RLP15 | receptor like protein 15 |					AT1G74190	GO:0007165	signal_transduction
contig_80646	contig_80646	210	0	0	0	0	0	0	2	2	3	1	2	1
contig_64336	contig_64336	658	0	0	0	0	0	0	1	2	3	1	2	1	Medtr7g007820.1	0	17	AT2G15042.1	0	Leucine-rich repeat (LRR) family protein	Q9C9H7	0	40	RLP12_ARATH Receptor-like protein 12 OS=Arabidopsis thaliana GN=RLP12 PE=2 SV=2	AT2G15042	GO:0008150	biological_process
contig_86363	contig_86363	348	0	0	0	0	0	0	1	1	2	1	2	1	Medtr8g011710.1	0	9
contig_80127	contig_80127	285	0	0	0	0	0	0	3	2	2	1	2	1
contig_84178	contig_84178	1929	0	0	0	0	0	0	1	2	2	1	2	1	Medtr5g022000.1	0	4	AT2G17930.1	0	Phosphatidylinositol 3- and 4-kinase family protein with FAT domain	Q54T85	0	31	TRA1_DICDI Probable transcription-associated protein 1 OS=Dictyostelium discoideum GN=tra1 PE=3 SV=2	AT2G17930	GO:0000226 GO:0000911 GO:0006346 GO:0009616 GO:0010050 GO:0010267 GO:0016246 GO:0035196	RNA_interference cytokinesis_by_cell_plate_formation methylation-dependent_chromatin_silencing microtubule_cytoskeleton_organization production_of_miRNAs_involved_in_gene_silencing_by_miRNA production_of_ta-siRNAs_involved_in_RNA_interference vegetative_phase_change virus_induced_gene_silencing	GO:0016772 GO:0016773	phosphotransferase_activity,_alcohol_group_as_acceptor transferase_activity,_transferring_phosphorus-containing_groups
contig_61695	contig_61695	3074	0	0	0	0	0	0	1	2	2	1	2	1	Medtr8g062940.1	0	99	AT1G62310.1	0	transcription factor jumonji (jmjC) domain-containing protein	Q7LBC6	0	35	KDM3B_HUMAN Lysine-specific demethylase 3B OS=Homo sapiens GN=KDM3B PE=1 SV=2	AT1G62310	GO:0006355	regulation_of_transcription,_DNA-dependent	GO:0003700 GO:0008270	sequence-specific_DNA_binding_transcription_factor_activity zinc_ion_binding
contig_59022	contig_59022	593	0	0	0	0	0	0	2	1	2	1	2	1
contig_78585	contig_78585	535	0	0	0	0	0	0	1	2	1	1	2	1	Medtr7g059110.16	0	7
contig_58817	contig_58817	1327	0	0	0	0	0	0	1	1	1	1	2	1
contig_75745	contig_75745	1459	0	0	0	0	0	0	2	2	1	1	2	1							Q9FNR1	0	47	RBG3_ARATH Glycine-rich RNA-binding protein 3, mitochondrial OS=Arabidopsis thaliana GN=RBG3 PE=2 SV=1
contig_107314	contig_107314	285	0	0	0	0	0	0	1	2	1	1	2	1
contig_71936	contig_71936	583	0	0	0	0	0	0	3	1	1	1	2	1	Medtr6g059800.1	0	44
contig_87940	contig_87940	1688	0	0	0	0	0	0	2	1	1	1	2	1	Medtr3g111420.1	0	10	AT1G09910.1	0	Rhamnogalacturonate lyase family protein					AT1G09910	GO:0005975	carbohydrate_metabolic_process	GO:0003824 GO:0016829 GO:0030246	carbohydrate_binding catalytic_activity lyase_activity
contig_87939	contig_87939	1958	0	0	0	0	0	0	2	1	1	1	2	1
contig_87791	contig_87791	687	0	0	0	0	0	0	2	1	1	1	2	1
contig_79207	contig_79207	1828	0	0	0	0	0	0	1	1	1	1	2	1
contig_104559	contig_104559	598	0	0	0	0	0	0	1	1	1	1	2	1
contig_112308	contig_112308	597	0	0	0	0	0	0	1	4	3	1	2	1
contig_71221	contig_71221	840	0	0	0	0	0	0	1	2	2	1	2	1
contig_101046	contig_101046	788	0	0	0	0	0	0	1	2	2	1	2	1
contig_58980	contig_58980	624	0	0	0	0	0	0	1	2	2	1	2	1	Medtr2g075970.1	0	43
contig_58914	contig_58914	596	0	0	0	0	0	0	1	1	2	1	2	1
contig_108688	contig_108688	561	0	0	0	0	0	0	2	2	1	1	2	1	Glyma.16G085000.1	0	47
contig_77061	contig_77061	757	0	0	0	0	0	0	1	2	1	1	2	1
contig_102645	contig_102645	413	0	0	0	0	0	0	2	2	1	1	2	1	Medtr6g034845.1	0	30
contig_107640	contig_107640	273	0	0	0	0	0	0	1	2	1	1	2	1
contig_66665	contig_66665	485	0	0	0	0	0	0	1	1	1	1	2	1	Medtr3g034130.1	0	6
contig_80548	contig_80548	540	0	0	0	0	0	0	1	1	1	1	2	1	Medtr5g071900.1	0	6	AT1G07110.1	0	F2KP, ATF2KP, FKFBP | fructose-2,6-bisphosphatase |					AT1G07110	GO:0006000 GO:0006002 GO:0006003 GO:0006499 GO:0008152 GO:0042732 GO:0043609	D-xylose_metabolic_process N-terminal_protein_myristoylation fructose_2,6-bisphosphate_metabolic_process fructose_6-phosphate_metabolic_process fructose_metabolic_process metabolic_process regulation_of_carbon_utilization	GO:0003824 GO:0003873 GO:0004331 GO:0005524 GO:0030246 GO:2001070	6-phosphofructo-2-kinase_activity ATP_binding carbohydrate_binding catalytic_activity fructose-2,6-bisphosphate_2-phosphatase_activity starch_binding
contig_73714	contig_73714	950	0	0	0	0	0	0	1	1	1	1	2	1	Medtr2g017985.3	0	6
contig_53329	contig_53329	520	0	0	0	0	0	0	2	1	1	1	2	1	Medtr4g022480.1	0	8	AT3G14460.1	0	LRR and NB-ARC domains-containing disease resistance protein	Q7XA39	0	37	RGA4_SOLBU Putative disease resistance protein RGA4 OS=Solanum bulbocastanum GN=RGA4 PE=2 SV=1	AT3G14460	GO:0006952	defense_response	GO:0043531	ADP_binding
contig_101769	contig_101769	1249	0	0	0	0	0	0	1	1	1	3	1	1
contig_90750	contig_90750	296	0	0	0	0	0	0	1	3	1	2	1	1
contig_86214	contig_86214	228	0	0	0	0	0	0	2	2	1	2	1	1	Medtr6g029470.2	0	12
contig_85145	contig_85145	654	0	0	0	0	0	0	1	2	1	2	1	1
contig_52799	contig_52799	2151	0	0	0	0	0	0	1	1	3	2	1	1	Medtr2g007200.1	0	57
contig_61741	contig_61741	625	0	0	0	0	0	0	1	1	2	2	1	1	Medtr2g021190.1	0	14	AT3G23880.1	0	F-box and associated interaction domains-containing protein	Q9LIR8	0	32	FBK67_ARATH F-box/kelch-repeat protein At3g23880 OS=Arabidopsis thaliana GN=At3g23880 PE=2 SV=1	AT3G23880	GO:0008150	biological_process	GO:0003674	molecular_function
contig_76621	contig_76621	259	0	0	0	0	0	0	1	2	1	2	1	1
contig_101795	contig_101795	1071	0	0	0	0	0	0	1	1	1	2	1	1
contig_56246	contig_56246	579	0	0	0	0	0	0	1	2	1	2	1	1
contig_58899	contig_58899	466	0	0	0	0	0	0	1	1	2	1	1	1
contig_108609	contig_108609	942	0	0	0	0	0	0	1	3	2	1	1	1	mrna13764.1-v1.0-hybrid	0	14	ATMG00710.1	0	ORF120 | Polynucleotidyl transferase, ribonuclease H-like superfamily protein |	P10978	0	43	POLX_TOBAC Retrovirus-related Pol polyprotein from transposon TNT 1-94 OS=Nicotiana tabacum PE=2 SV=1	ATMG00710	GO:0008150	biological_process	GO:0003676	nucleic_acid_binding
contig_59995	contig_59995	2281	0	0	0	0	0	0	2	2	2	1	1	1	Medtr5g018820.1	0	8	AT5G66600.2	0	Protein of unknown function, DUF547					AT5G66600	GO:0008150	biological_process	GO:0003674	molecular_function
contig_106217	contig_106217	725	0	0	0	0	0	0	2	2	1	1	1	1	Medtr8g464490.1	0	8
contig_102680	contig_102680	717	0	0	0	0	0	0	1	1	1	1	1	1
contig_53876	contig_53876	1171	0	0	0	0	0	0	1	3	1	1	1	1
contig_55775	contig_55775	630	0	0	0	0	0	0	1	1	1	1	1	1
contig_76376	contig_76376	335	0	0	0	0	0	0	1	2	1	1	1	1
contig_53590	contig_53590	370	0	0	0	0	0	0	2	1	1	1	1	1
contig_53184	contig_53184	680	0	0	0	0	0	0	2	1	1	1	1	1
contig_79760	contig_79760	1832	0	0	0	0	0	0	1	2	3	1	1	1	Medtr5g035060.1	0	81	AT1G24040.2	0	Acyl-CoA N-acyltransferases (NAT) superfamily protein					AT1G24040	GO:0008152	metabolic_process	GO:0008080	N-acetyltransferase_activity
contig_88419	contig_88419	434	0	0	0	0	0	0	1	2	3	1	1	1	Medtr0474s0020.1	0	18
contig_72745	contig_72745	274	0	0	0	0	0	0	1	1	3	1	1	1
contig_104841	contig_104841	531	0	0	0	0	0	0	2	2	3	1	1	1	Medtr4g081620.1	0	47
contig_62360	contig_62360	3289	0	0	0	0	0	0	1	3	2	1	1	1	Medtr5g022000.1	0	3	AT2G17930.1	0	Phosphatidylinositol 3- and 4-kinase family protein with FAT domain	Q10064	0	52	YAMB_SCHPO Uncharacterized PI3/PI4-kinase family protein C1F5.11c OS=Schizosaccharomyces pombe (strain 972 / ATCC 24843) GN=SPAC1F5.11c PE=3 SV=1	AT2G17930	GO:0000226 GO:0000911 GO:0006346 GO:0009616 GO:0010050 GO:0010267 GO:0016246 GO:0035196	RNA_interference cytokinesis_by_cell_plate_formation methylation-dependent_chromatin_silencing microtubule_cytoskeleton_organization production_of_miRNAs_involved_in_gene_silencing_by_miRNA production_of_ta-siRNAs_involved_in_RNA_interference vegetative_phase_change virus_induced_gene_silencing	GO:0016772 GO:0016773	phosphotransferase_activity,_alcohol_group_as_acceptor transferase_activity,_transferring_phosphorus-containing_groups
contig_52395	contig_52395	1636	0	0	0	0	0	0	1	2	2	1	1	1
contig_51261	contig_51261	1177	0	0	0	0	0	0	3	1	2	1	1	1	Medtr2g064450.1	0	8
contig_71780	contig_71780	788	0	0	0	0	0	0	1	1	2	1	1	1
contig_80084	contig_80084	804	0	0	0	0	0	0	1	1	2	1	1	1	Medtr5g072760.1	0	8
contig_61722	contig_61722	515	0	0	0	0	0	0	1	3	1	1	1	1				AT1G76810.1	0	eukaryotic translation initiation factor 2 (eIF-2) family protein					AT1G76810			GO:0003924 GO:0005525 GO:0008135	GTP_binding GTPase_activity translation_factor_activity,_nucleic_acid_binding
contig_51621	contig_51621	1393	0	0	0	0	0	0	1	2	1	1	1	1
contig_69426	contig_69426	1627	0	0	0	0	0	0	1	2	1	1	1	1	Medtr4g132870.1	0	25
contig_72217	contig_72217	418	0	0	0	0	0	0	2	1	1	1	1	1	Medtr5g068170.1	0	25	AT3G42630.1	0	Pentatricopeptide repeat (PPR) superfamily protein					AT3G42630
contig_72691	contig_72691	353	0	0	0	0	0	0	1	1	1	1	1	1
contig_83719	contig_83719	1480	0	0	0	0	0	0	1	1	1	1	1	1
contig_90912	contig_90912	560	0	0	0	0	0	0	1	1	1	1	1	1
contig_74772	contig_74772	1009	0	0	0	0	0	0	2	3	1	1	1	1	Medtr8g464200.1	0	28	AT2G34680.1	0	AIR9 | Outer arm dynein light chain 1 protein |					AT2G34680	GO:0007155 GO:0009733 GO:0010014 GO:0010090 GO:0010102 GO:0016049 GO:0045010 GO:0045595 GO:0048589 GO:0048765 GO:0071555	actin_nucleation cell_adhesion cell_growth cell_wall_organization developmental_growth lateral_root_morphogenesis meristem_initiation regulation_of_cell_differentiation response_to_auxin_stimulus root_hair_cell_differentiation trichome_morphogenesis
contig_56373	contig_56373	447	0	0	0	0	0	0	1	2	1	1	1	1	mrna27593.1-v1.0-hybrid	0	51	AT1G43760.1	0	DNAse I-like superfamily protein					AT1G43760	GO:0006863 GO:0008150	biological_process purine_nucleobase_transport	GO:0003674	molecular_function
contig_76332	contig_76332	437	0	0	0	0	0	0	1	2	1	1	1	1
contig_76869	contig_76869	742	0	0	0	0	0	0	1	2	1	1	1	1	Medtr6g033595.1	0	16
contig_61898	contig_61898	1488	0	0	0	0	0	0	1	2	1	1	1	1
contig_64011	contig_64011	1490	0	0	0	0	0	0	1	2	1	1	1	1
contig_99542	contig_99542	964	0	0	0	0	0	0	5	1	1	1	1	1
contig_75431	contig_75431	1394	0	0	0	0	0	0	1	1	1	1	1	1	Medtr3g087260.1	0	14	AT1G32375.1	0	F-box/RNI-like/FBD-like domains-containing protein	Q9FZ52	0	29	FDL3_ARATH F-box/FBD/LRR-repeat protein At1g16930 OS=Arabidopsis thaliana GN=At1g16930 PE=2 SV=1	AT1G32375	GO:0008150	biological_process	GO:0003674	molecular_function
contig_59016	contig_59016	924	0	0	0	0	0	0	2	1	1	1	1	1	Medtr8g465590.1	0	21
contig_83698	contig_83698	3372	0	0	0	0	0	0	1	1	1	1	1	1
contig_71473	contig_71473	1122	0	0	0	0	0	0	1	1	1	1	1	1	Glyma.11G157300.1	0	52	AT5G24380.1	0	YSL2, ATYSL2 | YELLOW STRIPE like 2 |					AT5G24380	GO:0006857 GO:0010039 GO:0010043 GO:0055085	oligopeptide_transport response_to_iron_ion response_to_zinc_ion transmembrane_transport	GO:0015198	oligopeptide_transporter_activity
contig_75208	contig_75208	709	0	0	0	0	0	0	1	1	1	1	1	1	Medtr7g056433.1	0	59	AT3G52680.2	0	F-box/RNI-like/FBD-like domains-containing protein	Q3EA38	0	29	FDL48_ARATH Putative F-box/FBD/LRR-repeat protein At4g13965 OS=Arabidopsis thaliana GN=At4g13965 PE=4 SV=2	AT3G52680	GO:0008150	biological_process	GO:0003674	molecular_function
contig_83699	contig_83699	2940	0	0	0	0	0	0	1	1	1	1	1	1	Medtr7g116425.1	0	7	AT1G64790.1	0	ILA | ILITYHIA |					AT1G64790	GO:0006094 GO:0007010 GO:0009627 GO:0010498 GO:0042742	cytoskeleton_organization defense_response_to_bacterium gluconeogenesis proteasomal_protein_catabolic_process systemic_acquired_resistance
contig_87358	contig_87358	1346	0	0	0	0	0	0	1	1	1	1	1	1							P42347	0	62	PI3K1_SOYBN Phosphatidylinositol 3-kinase, root isoform OS=Glycine max PE=2 SV=1
contig_82341	contig_82341	1860	0	0	0	0	0	0	1	1	1	1	1	1	Medtr4g093270.1	0	16
contig_63545	contig_63545	1316	0	0	0	0	0	0	1	1	1	1	1	1	Medtr3g100300.1	0	13	AT5G10490.2	0	MSL2 | MSCS-like 2 |	Q56X46	0	49	MSL2_ARATH Mechanosensitive ion channel protein 2, chloroplastic OS=Arabidopsis thaliana GN=MSL2 PE=2 SV=1	AT5G10490	GO:0009657 GO:0010020 GO:0055085	chloroplast_fission plastid_organization transmembrane_transport	GO:0005216	ion_channel_activity
contig_52888	contig_52888	483	0	0	0	0	0	0	2	2	1	1	1	1	Medtr7g106570.1	0	7	AT5G22030.1	0	UBP8 | ubiquitin-specific protease 8 |	Q9C585	0	64	UBP8_ARATH Ubiquitin carboxyl-terminal hydrolase 8 OS=Arabidopsis thaliana GN=UBP8 PE=1 SV=2	AT5G22030	GO:0006511	ubiquitin-dependent_protein_catabolic_process	GO:0004221 GO:0004843	ubiquitin-specific_protease_activity ubiquitin_thiolesterase_activity
contig_67591	contig_67591	1015	0	0	0	0	0	0	2	1	1	1	1	1
contig_57592	contig_57592	2045	0	0	0	0	0	0	1	1	1	1	1	1	Glyma.19G249900.1	0	4	AT1G09910.1	0	Rhamnogalacturonate lyase family protein					AT1G09910	GO:0005975	carbohydrate_metabolic_process	GO:0003824 GO:0016829 GO:0030246	carbohydrate_binding catalytic_activity lyase_activity
contig_55157	contig_55157	1636	0	0	0	0	0	0	1	3	2	1	1	1	Medtr1g083900.1	0	24
contig_56891	contig_56891	4629	0	0	0	0	0	0	1	2	2	1	1	1	Medtr8g039910.5	0	58	AT5G36930.1	0	Disease resistance protein (TIR-NBS-LRR class) family	Q40392	0	37	TMVRN_NICGU TMV resistance protein N OS=Nicotiana glutinosa GN=N PE=1 SV=1	AT5G36930	GO:0006952 GO:0007165	defense_response signal_transduction	GO:0043531	ADP_binding
contig_84791	contig_84791	1713	0	0	0	0	0	0	1	2	2	1	1	1	Medtr3g098650.1	0	30	AT5G13980.3	0	Glycosyl hydrolase family 38 protein	Q8VHC8	0	44	MA2B1_CAVPO Lysosomal alpha-mannosidase OS=Cavia porcellus GN=MAN2B1 PE=1 SV=1	AT5G13980	GO:0005975 GO:0006013 GO:0007020 GO:0019344	carbohydrate_metabolic_process cysteine_biosynthetic_process mannose_metabolic_process microtubule_nucleation	GO:0003824 GO:0004553 GO:0004559 GO:0008270 GO:0015923 GO:0030246	alpha-mannosidase_activity carbohydrate_binding catalytic_activity hydrolase_activity,_hydrolyzing_O-glycosyl_compounds mannosidase_activity zinc_ion_binding
contig_79159	contig_79159	1305	0	0	0	0	0	0	1	2	2	1	1	1
contig_74938	contig_74938	599	0	0	0	0	0	0	1	2	2	1	1	1
contig_80635	contig_80635	333	0	0	0	0	0	0	1	1	2	1	1	1
contig_72571	contig_72571	595	0	0	0	0	0	0	1	1	1	1	1	1	mrna06294.1-v1.0-hybrid	0	35
contig_55991	contig_55991	820	0	0	0	0	0	0	2	3	1	1	1	1	Glyma.14G097300.1	0	9
contig_75351	contig_75351	926	0	0	0	0	0	0	1	2	1	1	1	1	Medtr2g064450.1	0	16
contig_64539	contig_64539	512	0	0	0	0	0	0	1	2	1	1	1	1
contig_58482	contig_58482	1158	0	0	0	0	0	0	1	2	1	1	1	1	Medtr2g021210.1	0	20	AT3G23880.1	0	F-box and associated interaction domains-containing protein	Q9LIR8	0	30	FBK67_ARATH F-box/kelch-repeat protein At3g23880 OS=Arabidopsis thaliana GN=At3g23880 PE=2 SV=1	AT3G23880	GO:0008150	biological_process	GO:0003674	molecular_function
contig_53507	contig_53507	542	0	0	0	0	0	0	1	2	1	1	1	1	Medtr3g031290.1	0	24
contig_53552	contig_53552	678	0	0	0	0	0	0	2	1	1	1	1	1
contig_53378	contig_53378	865	0	0	0	0	0	0	2	1	1	1	1	1	Medtr6g038540.1	0	19	AT5G43140.1	0	Peroxisomal membrane 22 kDa (Mpv17/PMP22) family protein	Q54FR4	0	31	PX24D_DICDI PXMP2/4 family protein 4 OS=Dictyostelium discoideum GN=DDB_G0290631 PE=3 SV=1	AT5G43140	GO:0008150	biological_process	GO:0003674	molecular_function
contig_63626	contig_63626	875	0	0	0	0	0	0	1	1	1	1	1	1	Medtr7g070100.1	0	38
contig_87697	contig_87697	909	0	0	0	0	0	0	1	1	1	1	1	1	Medtr4g132870.1	0	39
contig_88608	contig_88608	323	0	0	0	0	0	0	1	3	1	1	1	1
contig_56122	contig_56122	368	0	0	0	0	0	0	1	2	1	1	1	1
contig_102562	contig_102562	1257	0	0	0	0	0	0	1	2	1	4	1	1
contig_108742	contig_108742	836	0	0	0	0	0	0	1	2	2	3	1	1	Medtr3g051690.1	0	29	AT4G33270.1	0	CDC20.1 | Transducin family protein / WD-40 repeat family protein |		0	71		AT4G33270	GO:0007165	signal_transduction	GO:0004871 GO:0005515	protein_binding signal_transducer_activity
contig_61854	contig_61854	361	0	0	0	0	0	0	1	1	1	2	1	1
contig_110731	contig_110731	543	0	0	0	0	0	0	1	2	2	2	1	1
contig_83689	contig_83689	1893	0	0	0	0	0	0	1	1	1	2	1	1	Glyma.06G096300.1	0	4	AT1G60490.1	0	ATVPS34, VPS34, PI3K | vacuolar protein sorting 34 |	P42347	0	63	PI3K1_SOYBN Phosphatidylinositol 3-kinase, root isoform OS=Glycine max PE=2 SV=1	AT1G60490	GO:0006487 GO:0006499 GO:0006897 GO:0009651 GO:0010228 GO:0016926 GO:0032957 GO:0046854 GO:0046855 GO:0048015 GO:0050665 GO:0055046 GO:0072593	N-terminal_protein_myristoylation endocytosis hydrogen_peroxide_biosynthetic_process inositol_phosphate_dephosphorylation inositol_trisphosphate_metabolic_process microgametogenesis phosphatidylinositol-mediated_signaling phosphatidylinositol_phosphorylation protein_N-linked_glycosylation protein_desumoylation reactive_oxygen_species_metabolic_process response_to_salt_stress vegetative_to_reprodu…	GO:0016303 GO:0016772 GO:0016773 GO:0035004	1-phosphatidylinositol-3-kinase_activity phosphatidylinositol_3-kinase_activity phosphotransferase_activity,_alcohol_group_as_acceptor transferase_activity,_transferring_phosphorus-containing_groups
contig_84654	contig_84654	599	0	0	0	0	0	0	1	1	1	2	1	1	Medtr4g020670.1	0	21
contig_75361	contig_75361	759	0	0	0	0	0	0	1	2	3	2	1	1
contig_79480	contig_79480	1050	0	0	0	0	0	0	1	2	2	2	1	1	Medtr5g088005.1	0	28
contig_85897	contig_85897	345	0	0	0	0	0	0	1	1	1	2	1	1
contig_63219	contig_63219	2174	0	0	0	0	0	0	2	1	1	2	1	1	Medtr2g010520.1	0	13	AT2G14520.1	0	CBS domain-containing protein with a domain of unknown function (DUF21)	Q9ZQR4	0	58	Y2452_ARATH DUF21 domain-containing protein At2g14520 OS=Arabidopsis thaliana GN=CBSDUF3 PE=2 SV=2	AT2G14520	GO:0008150	biological_process	GO:0003674	molecular_function
contig_71031	contig_71031	963	0	0	0	0	0	0	2	1	1	2	1	1	Medtr7g446140.1	0	55	AT3G60480.1	0	unknown protein; Has 17 Blast hits to 17 proteins in 8 species: Archae - 0; Bacteria - 0; Metazoa - 0; Fungi					AT3G60480	GO:0008150	biological_process	GO:0003674	molecular_function
contig_107130	contig_107130	737	0	0	0	0	0	0	2	2	2	1	1	1
contig_67992	contig_67992	538	0	0	0	0	0	0	1	1	2	1	1	1
contig_56105	contig_56105	331	0	0	0	0	0	0	1	3	1	1	1	1	Medtr8g081020.1	0	14	AT2G47110.2	0	UBQ6 | ubiquitin 6 |					AT2G47110	GO:0006412 GO:0006511 GO:0042787	protein_ubiquitination_involved_in_ubiquitin-dependent_protein_catabolic_process translation ubiquitin-dependent_protein_catabolic_process	GO:0003735	structural_constituent_of_ribosome
contig_85892	contig_85892	301	0	0	0	0	0	0	1	2	1	1	1	1	Medtr7g056350.1	0	17
contig_84211	contig_84211	1214	0	0	0	0	0	0	1	3	1	1	1	1	Medtr8g015830.1	0	51	AT3G58880.1	0	F-box/RNI-like superfamily protein	Q9LXR4	0	30	FBL56_ARATH Putative F-box/LRR-repeat protein At3g58880 OS=Arabidopsis thaliana GN=At3g58880 PE=4 SV=1	AT3G58880	GO:0008150	biological_process	GO:0003674	molecular_function
contig_80081	contig_80081	1013	0	0	0	0	0	0	1	3	1	1	1	1	Medtr2g064295.1	0	6				Q39548	0	64	KSB_CUCMA Ent-kaur-16-ene synthase, chloroplastic OS=Cucurbita maxima PE=1 SV=1
contig_75524	contig_75524	968	0	0	0	0	0	0	1	2	1	1	1	1
contig_84370	contig_84370	1068	0	0	0	0	0	0	1	2	1	1	1	1	Medtr5g088005.1	0	28
contig_56365	contig_56365	440	0	0	0	0	0	0	1	2	1	1	1	1
contig_83359	contig_83359	1656	0	0	0	0	0	0	1	1	1	1	1	1
contig_71875	contig_71875	630	0	0	0	0	0	0	2	1	1	1	1	1	Glyma.07G153000.1	0	6
contig_71920	contig_71920	1532	0	0	0	0	0	0	1	1	1	1	1	1
contig_71418	contig_71418	443	0	0	0	0	0	0	1	1	1	1	1	1	Medtr1g034230.1	0	21
contig_110732	contig_110732	399	0	0	0	0	0	0	1	1	1	1	1	1
contig_61684	contig_61684	2128	0	0	0	0	0	0	2	5	3	1	1	1	Medtr3g035840.1	0	6
contig_63553	contig_63553	1154	0	0	0	0	0	0	1	1	2	1	1	1	Medtr5g011500.1	0	5	AT1G12430.1	0	PAK, ARK3 | armadillo repeat kinesin 3 |	Q5VQ09	0	81	ARK2_ORYSJ Armadillo repeat-containing kinesin-like protein 2 OS=Oryza sativa subsp. japonica GN=Os06g0137100 PE=2 SV=1	AT1G12430	GO:0007018 GO:0009855 GO:0009887 GO:0010051 GO:0048439 GO:0048519	determination_of_bilateral_symmetry flower_morphogenesis microtubule-based_movement negative_regulation_of_biological_process organ_morphogenesis xylem_and_phloem_pattern_formation	GO:0003777 GO:0005524	ATP_binding microtubule_motor_activity
contig_80773	contig_80773	536	0	0	0	0	0	0	1	1	2	1	1	1	Medtr4g053530.1	0	3				Q1SGF1	0	86	PARP3_MEDTR Putative poly [ADP-ribose] polymerase 3 OS=Medicago truncatula GN=PARP3 PE=3 SV=1
contig_105558	contig_105558	1106	0	0	0	0	0	0	1	3	2	1	1	1	Medtr4g043785.1	0	42
contig_78984	contig_78984	1648	0	0	0	0	0	0	1	2	2	1	1	1	Medtr7g013700.1	0	25	AT3G29390.1	0	RIK | RS2-interacting KH protein |	Q9LIA4	0	41	RIK_ARATH Protein RIK OS=Arabidopsis thaliana GN=RIK PE=1 SV=2	AT3G29390	GO:0008150	biological_process	GO:0003723	RNA_binding
contig_52394	contig_52394	1456	0	0	0	0	0	0	1	2	2	1	1	1
contig_57525	contig_57525	2532	0	0	0	0	0	0	1	2	2	1	1	1	Glyma.01G156800.1	0	44	AT1G19100.1	0	Histidine kinase-, DNA gyrase B-, and HSP90-like ATPase family protein	Q8BMD7	0	32	MORC4_MOUSE MORC family CW-type zinc finger protein 4 OS=Mus musculus GN=Morc4 PE=2 SV=2	AT1G19100	GO:0007062 GO:0009855 GO:0009887 GO:0010051 GO:0031048 GO:0031935 GO:0045132 GO:0048439 GO:0048519 GO:0080188	RNA-directed_DNA_methylation chromatin_silencing_by_small_RNA determination_of_bilateral_symmetry flower_morphogenesis meiotic_chromosome_segregation negative_regulation_of_biological_process organ_morphogenesis regulation_of_chromatin_silencing sister_chromatid_cohesion xylem_and_phloem_pattern_formation	GO:0016887	ATPase_activity
contig_103712	contig_103712	1523	0	0	0	0	0	0	1	2	2	1	1	1	Medtr6g055210.1	0	20	AT3G23880.1	0	F-box and associated interaction domains-containing protein	Q9LIR8	0	26	FBK67_ARATH F-box/kelch-repeat protein At3g23880 OS=Arabidopsis thaliana GN=At3g23880 PE=2 SV=1	AT3G23880	GO:0008150	biological_process	GO:0003674	molecular_function
contig_61193	contig_61193	1316	0	0	0	0	0	0	1	1	2	1	1	1	Medtr6g471010.1	0	11	AT5G27740.1	0	EMB161, EMB2775, EMB251, RFC3 | ATPase family associated with various cellular activities (AAA) |		0	50		AT5G27740	GO:0006260 GO:0006261 GO:0009793	DNA-dependent_DNA_replication DNA_replication embryo_development_ending_in_seed_dormancy	GO:0000166 GO:0003677 GO:0005524 GO:0017111	ATP_binding DNA_binding nucleoside-triphosphatase_activity nucleotide_binding
contig_83852	contig_83852	352	0	0	0	0	0	0	1	1	2	1	1	1	Medtr4g111965.4	0	5
contig_89854	contig_89854	3180	0	0	0	0	0	0	1	1	2	1	1	1	Medtr3g098650.1	0	24	AT5G13980.3	0	Glycosyl hydrolase family 38 protein	Q8VHC8	0	47	MA2B1_CAVPO Lysosomal alpha-mannosidase OS=Cavia porcellus GN=MAN2B1 PE=1 SV=1	AT5G13980	GO:0005975 GO:0006013 GO:0007020 GO:0019344	carbohydrate_metabolic_process cysteine_biosynthetic_process mannose_metabolic_process microtubule_nucleation	GO:0003824 GO:0004553 GO:0004559 GO:0008270 GO:0015923 GO:0030246	alpha-mannosidase_activity carbohydrate_binding catalytic_activity hydrolase_activity,_hydrolyzing_O-glycosyl_compounds mannosidase_activity zinc_ion_binding
contig_85395	contig_85395	729	0	0	0	0	0	0	1	1	2	1	1	1
contig_111226	contig_111226	2779	0	0	0	0	0	0	1	4	1	1	1	1	Medtr2g087840.1	0	4
contig_58762	contig_58762	832	0	0	0	0	0	0	1	3	1	1	1	1
contig_104936	contig_104936	1160	0	0	0	0	0	0	2	2	1	1	1	1	Medtr4g129890.1	0	15	AT5G27540.2	0	MIRO1 | MIRO-related GTP-ase 1 |					AT5G27540	GO:0000003 GO:0000741 GO:0006312 GO:0006325 GO:0006626 GO:0007005 GO:0007131 GO:0007264 GO:0009560 GO:0009640 GO:0009790 GO:0009793 GO:0009845 GO:0009860 GO:0009909 GO:0009933 GO:0010090 GO:0010162 GO:0010182 GO:0010228 GO:0010638 GO:0016567 GO:0019725 GO:0019915 GO:0030048 GO:0033044 GO:0048825 GO:0050826 GO:0051301 GO:0051604 GO:0051645 GO:0051646 GO:0060151	Golgi_localization actin_filament-based_movement cell_division cellular_homeostasis chromatin_organization cotyledon_development embryo_development embryo_development_ending_in_seed_dormancy embryo_sac_egg_cell_differentiation karyogamy lipid_storage meristem_structural_organization mitochondrion_localization mitochondrion_organization mitotic_recombination peroxisome_localization photomorphogene…	GO:0003924 GO:0005509 GO:0005525	GTP_binding GTPase_activity calcium_ion_binding
contig_69997	contig_69997	1302	0	0	0	0	0	0	2	1	1	1	1	1	Medtr1g052720.1	0	28
contig_79494	contig_79494	1785	0	0	0	0	0	0	1	1	1	1	1	1	Medtr6g025790.1	0	38	AT3G10740.1	0	ASD1, ARAF1, ARAF, ATASD1 | alpha-L-arabinofuranosidase 1 |	Q9SG80	0	57	ASD1_ARATH Alpha-L-arabinofuranosidase 1 OS=Arabidopsis thaliana GN=ASD1 PE=1 SV=1	AT3G10740	GO:0010413 GO:0045492 GO:0045493 GO:0046373	L-arabinose_metabolic_process glucuronoxylan_metabolic_process xylan_biosynthetic_process xylan_catabolic_process	GO:0009044 GO:0016798 GO:0046556	alpha-N-arabinofuranosidase_activity hydrolase_activity,_acting_on_glycosyl_bonds xylan_1,4-beta-xylosidase_activity
contig_70975	contig_70975	739	0	0	0	0	0	0	1	1	1	1	1	1	Medtr3g045700.1	0	30
contig_70989	contig_70989	3354	0	0	0	0	0	0	1	1	1	1	1	1	Medtr3g098650.1	0	42	AT5G13980.3	0	Glycosyl hydrolase family 38 protein	Q8VHC8	0	47	MA2B1_CAVPO Lysosomal alpha-mannosidase OS=Cavia porcellus GN=MAN2B1 PE=1 SV=1	AT5G13980	GO:0005975 GO:0006013 GO:0007020 GO:0019344	carbohydrate_metabolic_process cysteine_biosynthetic_process mannose_metabolic_process microtubule_nucleation	GO:0003824 GO:0004553 GO:0004559 GO:0008270 GO:0015923 GO:0030246	alpha-mannosidase_activity carbohydrate_binding catalytic_activity hydrolase_activity,_hydrolyzing_O-glycosyl_compounds mannosidase_activity zinc_ion_binding
contig_104743	contig_104743	578	0	0	0	0	0	0	1	1	1	1	1	1	Medtr4g014990.2	0	5
contig_77549	contig_77549	1743	0	0	0	0	0	0	1	1	1	1	1	1
contig_103261	contig_103261	1545	0	0	0	0	0	0	1	1	1	1	1	1	Medtr6g471010.1	0	11	AT5G27740.1	0	EMB161, EMB2775, EMB251, RFC3 | ATPase family associated with various cellular activities (AAA) |		0	50		AT5G27740	GO:0006260 GO:0006261 GO:0009793	DNA-dependent_DNA_replication DNA_replication embryo_development_ending_in_seed_dormancy	GO:0000166 GO:0003677 GO:0005524 GO:0017111	ATP_binding DNA_binding nucleoside-triphosphatase_activity nucleotide_binding
contig_72978	contig_72978	1919	0	0	0	0	0	0	1	3	1	1	1	1	Medtr2g087840.1	0	4
contig_72979	contig_72979	2427	0	0	0	0	0	0	1	3	1	1	1	1	Medtr5g046650.1	0	17
contig_58851	contig_58851	1971	0	0	0	0	0	0	1	2	1	1	1	1	Medtr1g048110.1	0	38	AT5G59190.1	0	subtilase family protein	Q39547	0	48	CUCM1_CUCME Cucumisin OS=Cucumis melo PE=1 SV=1	AT5G59190	GO:0006508 GO:0008152 GO:0043086 GO:0046686	metabolic_process negative_regulation_of_catalytic_activity proteolysis response_to_cadmium_ion	GO:0004252 GO:0042802	identical_protein_binding serine-type_endopeptidase_activity
contig_88081	contig_88081	964	0	0	0	0	0	0	1	2	1	1	1	1	Medtr1g492880.5	0	13
contig_55117	contig_55117	1759	0	0	0	0	0	0	1	2	1	1	1	1	Medtr5g088900.1	0	39	AT3G02650.1	0	Tetratricopeptide repeat (TPR)-like superfamily protein	P0C896	0	38	PP209_ARATH Pentatricopeptide repeat-containing protein At3g02650, mitochondrial OS=Arabidopsis thaliana GN=At3g02650 PE=2 SV=1	AT3G02650	GO:0008150 GO:0009220 GO:0009640 GO:0009909 GO:0010388 GO:0034968	biological_process cullin_deneddylation histone_lysine_methylation photomorphogenesis pyrimidine_ribonucleotide_biosynthetic_process regulation_of_flower_development	GO:0003674	molecular_function
contig_100288	contig_100288	1663	0	0	0	0	0	0	1	2	1	1	1	1	Medtr3g071080.1	0	84	AT3G14460.1	0	LRR and NB-ARC domains-containing disease resistance protein	Q9LRR5	0	41	DRL21_ARATH Putative disease resistance protein At3g14460 OS=Arabidopsis thaliana GN=At3g14460 PE=3 SV=1	AT3G14460	GO:0006952	defense_response	GO:0043531	ADP_binding
contig_71258	contig_71258	1655	0	0	0	0	0	0	1	2	1	1	1	1	Medtr3g463310.1	0	55	AT3G14250.1	0	RING/U-box superfamily protein					AT3G14250			GO:0008270	zinc_ion_binding
contig_51876	contig_51876	1722	0	0	0	0	0	0	1	2	1	1	1	1
contig_106120	contig_106120	1765	0	0	0	0	0	0	1	2	1	1	1	1	Medtr3g030560.1	0	69	AT2G17030.1	0	F-box family protein with a domain of unknown function (DUF295)	Q3EBZ2	0	32	SKI23_ARATH F-box protein SKIP23 OS=Arabidopsis thaliana GN=SKIP23 PE=1 SV=1	AT2G17030	GO:0008150	biological_process	GO:0003674	molecular_function
contig_56247	contig_56247	2540	0	0	0	0	0	0	1	2	1	1	1	1	Medtr5g024810.1	0	74	AT1G19100.1	0	Histidine kinase-, DNA gyrase B-, and HSP90-like ATPase family protein	Q14149	0	31	MORC3_HUMAN MORC family CW-type zinc finger protein 3 OS=Homo sapiens GN=MORC3 PE=1 SV=3	AT1G19100	GO:0007062 GO:0009855 GO:0009887 GO:0010051 GO:0031048 GO:0031935 GO:0045132 GO:0048439 GO:0048519 GO:0080188	RNA-directed_DNA_methylation chromatin_silencing_by_small_RNA determination_of_bilateral_symmetry flower_morphogenesis meiotic_chromosome_segregation negative_regulation_of_biological_process organ_morphogenesis regulation_of_chromatin_silencing sister_chromatid_cohesion xylem_and_phloem_pattern_formation	GO:0016887	ATPase_activity
contig_74412	contig_74412	1497	0	0	0	0	0	0	1	2	1	1	1	1	Medtr2g078090.1	0	18	AT1G53260.1	0	LOCATED IN: endomembrane system; BEST Arabidopsis thaliana protein match is: cobalt ion binding (TAIR:AT3G150	Q9LKA5	0	61	UMP1_ARATH Uncharacterized protein At3g15000, mitochondrial OS=Arabidopsis thaliana GN=At3g15000 PE=1 SV=1	AT1G53260
contig_56006	contig_56006	1742	0	0	0	0	0	0	1	2	1	1	1	1	Medtr3g071080.1	0	86	AT3G14460.1	0	LRR and NB-ARC domains-containing disease resistance protein	Q9LRR5	0	40	DRL21_ARATH Putative disease resistance protein At3g14460 OS=Arabidopsis thaliana GN=At3g14460 PE=3 SV=1	AT3G14460	GO:0006952	defense_response	GO:0043531	ADP_binding
contig_104290	contig_104290	2277	0	0	0	0	0	0	1	2	1	1	1	1	Glyma.04G044400.1	0	7
contig_79686	contig_79686	1813	0	0	0	0	0	0	1	2	1	1	1	1	Medtr6g004970.1	0	17	AT3G27700.2	0	zinc finger (CCCH-type) family protein / RNA recognition motif (RRM)-containing protein	Q9LVX1	0	54	C3H41_ARATH Zinc finger CCCH domain-containing protein 41 OS=Arabidopsis thaliana GN=At3g27700 PE=1 SV=1	AT3G27700	GO:0006355 GO:0008150	biological_process regulation_of_transcription,_DNA-dependent	GO:0000166 GO:0003676 GO:0003723 GO:0008270	RNA_binding nucleic_acid_binding nucleotide_binding zinc_ion_binding
contig_87360	contig_87360	1011	0	0	0	0	0	0	1	1	1	1	1	1	Medtr5g034120.1	0	15	AT1G60490.1	0	ATVPS34, VPS34, PI3K | vacuolar protein sorting 34 |	P42347	0	81	PI3K1_SOYBN Phosphatidylinositol 3-kinase, root isoform OS=Glycine max PE=2 SV=1	AT1G60490	GO:0006487 GO:0006499 GO:0006897 GO:0009651 GO:0010228 GO:0016926 GO:0032957 GO:0046854 GO:0046855 GO:0048015 GO:0050665 GO:0055046 GO:0072593	N-terminal_protein_myristoylation endocytosis hydrogen_peroxide_biosynthetic_process inositol_phosphate_dephosphorylation inositol_trisphosphate_metabolic_process microgametogenesis phosphatidylinositol-mediated_signaling phosphatidylinositol_phosphorylation protein_N-linked_glycosylation protein_desumoylation reactive_oxygen_species_metabolic_process response_to_salt_stress vegetative_to_reprodu…	GO:0016303 GO:0016772 GO:0016773 GO:0035004	1-phosphatidylinositol-3-kinase_activity phosphatidylinositol_3-kinase_activity phosphotransferase_activity,_alcohol_group_as_acceptor transferase_activity,_transferring_phosphorus-containing_groups
contig_90536	contig_90536	1617	0	0	0	0	0	0	1	1	1	1	1	1	Medtr3g030560.1	0	47	AT2G17030.1	0	F-box family protein with a domain of unknown function (DUF295)	Q3EBZ2	0	32	SKI23_ARATH F-box protein SKIP23 OS=Arabidopsis thaliana GN=SKIP23 PE=1 SV=1	AT2G17030	GO:0008150	biological_process	GO:0003674	molecular_function
contig_67657	contig_67657	1493	0	0	0	0	0	0	1	1	1	1	1	1	Medtr4g048230.1	0	11	AT2G32415.1	0	Polynucleotidyl transferase, ribonuclease H fold protein with HRDC domain	Q10146	0	32	RRP6_SCHPO Exosome complex exonuclease rrp6 OS=Schizosaccharomyces pombe (strain 972 / ATCC 24843) GN=rrp6 PE=3 SV=2	AT2G32415	GO:0006139	nucleobase-containing_compound_metabolic_process	GO:0003676 GO:0008408	3'-5'_exonuclease_activity nucleic_acid_binding
contig_71044	contig_71044	1395	0	0	0	0	0	0	1	1	1	1	1	1	Medtr7g034120.1	0	27	AT5G56370.2	0	F-box/RNI-like/FBD-like domains-containing protein	Q9FM94	0	25	FBD21_ARATH FBD-associated F-box protein At5g56370 OS=Arabidopsis thaliana GN=At5g56370 PE=2 SV=1	AT5G56370	GO:0008150	biological_process	GO:0003674	molecular_function
contig_64635	contig_64635	1208	0	0	0	0	0	0	1	1	1	1	1	1	Medtr1g029650.1	0	26				Q9LIR8	0	31	FBK67_ARATH F-box/kelch-repeat protein At3g23880 OS=Arabidopsis thaliana GN=At3g23880 PE=2 SV=1
contig_58771	contig_58771	1429	0	0	0	0	0	0	1	1	1	1	1	1	Medtr3g030560.1	0	26				Q6DR20	0	28	FB110_ARATH F-box protein At2g17036 OS=Arabidopsis thaliana GN=At2g17036 PE=2 SV=1
contig_75515	contig_75515	1122	0	0	0	0	0	0	1	1	1	1	1	1
contig_83443	contig_83443	1163	0	0	0	0	0	0	1	1	1	1	1	1
contig_89539	contig_89539	1432	0	0	0	0	0	0	2	1	1	1	1	1	Eucgr.F00438.1	0	12
contig_72772	contig_72772	301	0	0	0	0	0	0	2	1	1	1	1	1	Medtr8g042540.2	0	11
contig_99685	contig_99685	1005	0	0	0	0	0	0	2	1	1	1	1	1
contig_88352	contig_88352	931	0	0	0	0	0	0	1	1	1	1	1	1
contig_78726	contig_78726	2953	0	0	0	0	0	0	1	1	1	1	1	1	Medtr6g044600.1	0	35	AT1G43770.2	0	RING/FYVE/PHD zinc finger superfamily protein					AT1G43770	GO:0006355	regulation_of_transcription,_DNA-dependent	GO:0003677 GO:0008270	DNA_binding zinc_ion_binding
contig_66166	contig_66166	1531	0	0	0	0	0	0	1	1	1	1	1	1	Medtr7g116425.1	0	4	AT1G09910.1	0	Rhamnogalacturonate lyase family protein					AT1G09910	GO:0005975	carbohydrate_metabolic_process	GO:0003824 GO:0016829 GO:0030246	carbohydrate_binding catalytic_activity lyase_activity
contig_57453	contig_57453	1899	0	0	0	0	0	0	1	1	1	1	1	1	Medtr4g016400.1	0	99
contig_52854	contig_52854	2257	0	0	0	0	0	0	1	1	1	1	1	1	Medtr4g081710.1	0	6
contig_61364	contig_61364	1191	0	0	0	0	0	0	1	1	1	1	1	1	Medtr7g024290.1	0	41	AT5G37930.1	0	Protein with RING/U-box and TRAF-like domains	Q84K34	0	36	SIL10_ARATH E3 ubiquitin-protein ligase SINA-like 10 OS=Arabidopsis thaliana GN=At5g37930 PE=2 SV=1	AT5G37930	GO:0006511 GO:0007275 GO:0016567	multicellular_organismal_development protein_ubiquitination ubiquitin-dependent_protein_catabolic_process	GO:0004842 GO:0008270	ubiquitin-protein_ligase_activity zinc_ion_binding
contig_111182	contig_111182	1383	0	0	0	0	0	0	1	1	1	1	1	1	Medtr3g054080.1	0	53	AT1G18040.1	0	CDKD1;3, AT;CDCKD;3, CAK2AT | cyclin-dependent kinase D1;3 |	P29620	0	75	CDKD1_ORYSJ Cyclin-dependent kinase D-1 OS=Oryza sativa subsp. japonica GN=CDKD-1 PE=1 SV=1	AT1G18040	GO:0000278 GO:0000280 GO:0000394 GO:0000911 GO:0006275 GO:0006366 GO:0006468 GO:0010389 GO:0010440 GO:0042023 GO:0045736 GO:0051225 GO:0051726	DNA_endoreduplication RNA_splicing,_via_endonucleolytic_cleavage_and_ligation cytokinesis_by_cell_plate_formation mitotic_cell_cycle negative_regulation_of_cyclin-dependent_protein_serine/threonine_kinase_activity nuclear_division protein_phosphorylation regulation_of_DNA_replication regulation_of_G2/M_transition_of_mitotic_cell_cycle regulation_of_cell_cycle spindle_assembly stomatal_lineage_pro…	GO:0004672 GO:0004674 GO:0005515 GO:0005524 GO:0016301 GO:0016772	ATP_binding kinase_activity protein_binding protein_kinase_activity protein_serine/threonine_kinase_activity transferase_activity,_transferring_phosphorus-containing_groups
contig_75327	contig_75327	968	0	0	0	0	0	0	1	1	1	1	1	1
contig_60230	contig_60230	1452	0	0	0	0	0	0	1	1	1	1	1	1	Medtr5g034120.1	0	4	AT1G60490.1	0	ATVPS34, VPS34, PI3K | vacuolar protein sorting 34 |	P42347	0	63	PI3K1_SOYBN Phosphatidylinositol 3-kinase, root isoform OS=Glycine max PE=2 SV=1	AT1G60490	GO:0006487 GO:0006499 GO:0006897 GO:0009651 GO:0010228 GO:0016926 GO:0032957 GO:0046854 GO:0046855 GO:0048015 GO:0050665 GO:0055046 GO:0072593	N-terminal_protein_myristoylation endocytosis hydrogen_peroxide_biosynthetic_process inositol_phosphate_dephosphorylation inositol_trisphosphate_metabolic_process microgametogenesis phosphatidylinositol-mediated_signaling phosphatidylinositol_phosphorylation protein_N-linked_glycosylation protein_desumoylation reactive_oxygen_species_metabolic_process response_to_salt_stress vegetative_to_reprodu…	GO:0016303 GO:0016772 GO:0016773 GO:0035004	1-phosphatidylinositol-3-kinase_activity phosphatidylinositol_3-kinase_activity phosphotransferase_activity,_alcohol_group_as_acceptor transferase_activity,_transferring_phosphorus-containing_groups
contig_107831	contig_107831	1700	0	0	0	0	0	0	1	1	1	1	1	1	Medtr1g075680.1	0	9	AT4G14330.1	0	P-loop containing nucleoside triphosphate hydrolases superfamily protein	Q9SKG5	0	76	SERK4_ARATH Somatic embryogenesis receptor kinase 4 OS=Arabidopsis thaliana GN=SERK4 PE=1 SV=2	AT4G14330	GO:0000226 GO:0000911 GO:0006346 GO:0007018 GO:0009909 GO:0016570 GO:0031048 GO:0048449 GO:0048451 GO:0048453 GO:0051567	chromatin_silencing_by_small_RNA cytokinesis_by_cell_plate_formation floral_organ_formation histone_H3-K9_methylation histone_modification methylation-dependent_chromatin_silencing microtubule-based_movement microtubule_cytoskeleton_organization petal_formation regulation_of_flower_development sepal_formation	GO:0003777 GO:0005524	ATP_binding microtubule_motor_activity
contig_85336	contig_85336	890	0	0	0	0	0	0	1	1	1	1	1	1	Medtr2g101330.1	0	46	AT4G35420.1	0	DRL1 | dihydroflavonol 4-reductase-like1 |	Q500U8	0	64	TKPR1_ARATH Tetraketide alpha-pyrone reductase 1 OS=Arabidopsis thaliana GN=TKPR1 PE=2 SV=1	AT4G35420	GO:0009555 GO:0010584 GO:0044237 GO:0048316 GO:0080110	cellular_metabolic_process pollen_development pollen_exine_formation seed_development sporopollenin_biosynthetic_process	GO:0000166 GO:0003824 GO:0050662	catalytic_activity coenzyme_binding nucleotide_binding
contig_111180	contig_111180	2259	0	0	0	0	0	0	1	1	1	1	1	1	Glyma.04G044400.1	0	7
contig_66828	contig_66828	2545	0	0	0	0	0	0	1	1	1	1	1	1	Glyma.09G257500.1	0	32
contig_83688	contig_83688	1774	0	0	0	0	0	0	1	1	1	1	1	1	Medtr5g034120.1	0	4				P42347	0	63	PI3K1_SOYBN Phosphatidylinositol 3-kinase, root isoform OS=Glycine max PE=2 SV=1
contig_69684	contig_69684	988	0	0	0	0	0	0	1	1	1	1	1	1
contig_105619	contig_105619	857	0	0	0	0	0	0	1	1	1	1	1	1
contig_111675	contig_111675	805	0	0	0	0	0	0	1	1	1	1	1	1	Medtr1g070400.1	0	11	AT1G08730.1	0	XIC, ATXIC | Myosin family protein with Dil domain |		0	57		AT1G08730	GO:0030036 GO:0030048 GO:0051645 GO:0051646 GO:0060151	Golgi_localization actin_cytoskeleton_organization actin_filament-based_movement mitochondrion_localization peroxisome_localization	GO:0003774 GO:0005524	ATP_binding motor_activity
contig_88118	contig_88118	815	0	0	0	0	0	0	1	1	1	1	1	1	Medtr1g040100.1	0	21
contig_89709	contig_89709	3847	0	0	0	0	0	0	1	1	1	1	1	1	Medtr6g075870.1	0	16
contig_53949	contig_53949	310	0	0	0	0	0	0	3	1	1	1	1	1
contig_107657	contig_107657	1410	0	0	0	0	0	0	2	1	1	1	1	1	Medtr1g116530.1	0	17	AT1G54380.1	0	spliceosome protein-related	Q54KN2	0	35	GEMI2_DICDI Gem-associated protein 2 OS=Dictyostelium discoideum GN=gemin2 PE=3 SV=1	AT1G54380	GO:0000245 GO:0000398 GO:0000741 GO:0009560	embryo_sac_egg_cell_differentiation karyogamy mRNA_splicing,_via_spliceosome spliceosomal_complex_assembly	GO:0003674	molecular_function
contig_105294	contig_105294	2388	0	0	0	0	0	0	1	8	1	1	1	1	Medtr5g027710.1	0	94
contig_76218	contig_76218	610	0	0	0	0	0	0	1	2	1	1	1	1	Medtr7g451160.1	0	30
contig_76453	contig_76453	527	0	0	0	0	0	0	1	1	1	1	1	1
contig_60924	contig_60924	832	0	0	0	0	0	0	1	1	1	1	1	1
contig_75374	contig_75374	904	0	0	0	0	0	0	1	1	1	1	1	1	Medtr6g092560.1	0	27
contig_74807	contig_74807	1623	0	0	0	0	0	0	1	1	1	1	1	1	Medtr7g034090.1	0	25	AT3G59190.1	0	F-box/RNI-like superfamily protein	Q8L7H1	0	40	FBL75_ARATH F-box/LRR-repeat protein At4g14103 OS=Arabidopsis thaliana GN=At4g14103 PE=2 SV=1	AT3G59190	GO:0008150 GO:0010093 GO:0048440 GO:0048507	biological_process carpel_development meristem_development specification_of_floral_organ_identity	GO:0003674	molecular_function
contig_89869	contig_89869	2761	0	0	0	0	0	0	1	1	1	1	1	1	Medtr3g075310.1	0	60	AT5G51510.1	0	unknown protein; CONTAINS InterPro DOMAIN/s: Protein of unknown function DUF1352 (InterPro:IPR009787); Has 30					AT5G51510	GO:0006661 GO:0008150	biological_process phosphatidylinositol_biosynthetic_process	GO:0003674	molecular_function
contig_55048	contig_55048	2293	0	0	0	0	0	0	1	1	1	1	1	1	Eucgr.J02093.1	0	35
contig_66490	contig_66490	7051	0	0	0	0	0	0	1	1	1	1	1	1	Medtr0590s0020.1	0	22
contig_58413	contig_58413	3647	0	0	0	0	0	0	1	1	1	1	1	1	Medtr6g015795.1	0	18
contig_87359	contig_87359	2150	0	0	0	0	0	0	1	1	1	1	1	1							P42347	0	62	PI3K1_SOYBN Phosphatidylinositol 3-kinase, root isoform OS=Glycine max PE=2 SV=1
contig_58502	contig_58502	1347	0	0	0	0	0	0	1	1	3	1	1	1	Medtr7g092950.1	0	23
contig_56318	contig_56318	1137	0	0	0	0	0	0	1	2	3	1	1	1	Medtr5g047530.1	0	13
contig_55261	contig_55261	819	0	0	0	0	0	0	1	2	2	1	1	1	Medtr4g123730.1	0	3	AT3G17360.1	0	POK1 | phragmoplast orienting kinesin 1 |		0	47		AT3G17360	GO:0000280 GO:0000910 GO:0000911 GO:0006275 GO:0007000 GO:0007018 GO:0010389	cytokinesis cytokinesis_by_cell_plate_formation microtubule-based_movement nuclear_division nucleolus_organization regulation_of_DNA_replication regulation_of_G2/M_transition_of_mitotic_cell_cycle	GO:0003777 GO:0005524	ATP_binding microtubule_motor_activity
contig_69276	contig_69276	453	0	0	0	0	0	0	1	2	2	1	1	1
contig_107704	contig_107704	898	0	0	0	0	0	0	1	1	2	1	1	1	Medtr8g031250.1	0	46
contig_58961	contig_58961	504	0	0	0	0	0	0	1	1	2	1	1	1	Medtr2g071810.1	0	17	AT1G53600.1	0	Tetratricopeptide repeat (TPR)-like superfamily protein	Q9C8L6	0	50	PPR80_ARATH Pentatricopeptide repeat-containing protein At1g53600, mitochondrial OS=Arabidopsis thaliana GN=PCMP-E63 PE=2 SV=2	AT1G53600	GO:0008150	biological_process	GO:0003674	molecular_function
contig_107470	contig_107470	464	0	0	0	0	0	0	1	2	2	1	1	1
contig_61265	contig_61265	700	0	0	0	0	0	0	1	2	2	1	1	1	Medtr2g044870.1	0	55
contig_72498	contig_72498	1096	0	0	0	0	0	0	1	2	2	1	1	1	Medtr1g081750.1	0	9	AT5G22470.1	0	NAD+ ADP-ribosyltransferases;NAD+ ADP-ribosyltransferases	Q1SGF1	0	79	PARP3_MEDTR Putative poly [ADP-ribose] polymerase 3 OS=Medicago truncatula GN=PARP3 PE=3 SV=1	AT5G22470	GO:0006471	protein_ADP-ribosylation	GO:0003950	NAD+_ADP-ribosyltransferase_activity
contig_55729	contig_55729	789	0	0	0	0	0	0	2	3	1	1	1	1	Medtr1g052720.1	0	19
contig_88060	contig_88060	309	0	0	0	0	0	0	1	3	1	1	1	1
contig_77082	contig_77082	327	0	0	0	0	0	0	1	3	1	1	1	1	Medtr0488s0020.1	0	11
contig_106806	contig_106806	1525	0	0	0	0	0	0	2	2	1	1	1	1
contig_56483	contig_56483	457	0	0	0	0	0	0	1	2	1	1	1	1
contig_108399	contig_108399	416	0	0	0	0	0	0	1	2	1	1	1	1
contig_105771	contig_105771	2834	0	0	0	0	0	0	1	1	1	1	1	1	Medtr6g044600.1	0	11
contig_79583	contig_79583	1230	0	0	0	0	0	0	1	1	1	1	1	1
contig_72418	contig_72418	615	0	0	0	0	0	0	2	1	1	1	1	1
contig_73736	contig_73736	1204	0	0	0	0	0	0	1	2	1	1	1	1	Medtr3g463310.1	0	69	AT3G14250.1	0	RING/U-box superfamily protein	Q4KLT0	0	28	RN217_XENLA Probable E3 ubiquitin-protein ligase RNF217 OS=Xenopus laevis GN=rnf217 PE=2 SV=1	AT3G14250			GO:0008270	zinc_ion_binding
contig_64547	contig_64547	1549	0	0	0	0	0	0	1	2	1	1	1	1
contig_96424	contig_96424	3244	0	0	0	0	0	0	1	2	1	1	1	1	Medtr0590s0020.1	0	7
contig_57639	contig_57639	1746	0	0	0	0	0	0	1	2	1	1	1	1
contig_68219	contig_68219	529	0	0	0	0	0	0	1	2	1	1	1	1	Medtr5g088900.1	0	12	AT3G02650.1	0	Tetratricopeptide repeat (TPR)-like superfamily protein	P0C896	0	43	PP209_ARATH Pentatricopeptide repeat-containing protein At3g02650, mitochondrial OS=Arabidopsis thaliana GN=At3g02650 PE=2 SV=1	AT3G02650	GO:0008150 GO:0009220 GO:0009640 GO:0009909 GO:0010388 GO:0034968	biological_process cullin_deneddylation histone_lysine_methylation photomorphogenesis pyrimidine_ribonucleotide_biosynthetic_process regulation_of_flower_development	GO:0003674	molecular_function
contig_79495	contig_79495	1805	0	0	0	0	0	0	1	1	1	1	1	1							Q9SG80	0	55	ASD1_ARATH Alpha-L-arabinofuranosidase 1 OS=Arabidopsis thaliana GN=ASD1 PE=1 SV=1
contig_63580	contig_63580	1317	0	0	0	0	0	0	1	1	1	1	1	1	Medtr2g101330.1	0	39	AT4G35420.1	0	DRL1 | dihydroflavonol 4-reductase-like1 |	Q500U8	0	53	TKPR1_ARATH Tetraketide alpha-pyrone reductase 1 OS=Arabidopsis thaliana GN=TKPR1 PE=2 SV=1	AT4G35420	GO:0009555 GO:0010584 GO:0044237 GO:0048316 GO:0080110	cellular_metabolic_process pollen_development pollen_exine_formation seed_development sporopollenin_biosynthetic_process	GO:0000166 GO:0003824 GO:0050662	catalytic_activity coenzyme_binding nucleotide_binding
contig_74852	contig_74852	2630	0	0	0	0	0	0	1	1	1	1	1	1	Medtr3g075310.1	0	45
contig_105693	contig_105693	2813	0	0	0	0	0	0	1	1	1	1	1	1	Medtr3g075310.1	0	53	AT5G51510.1	0	unknown protein; CONTAINS InterPro DOMAIN/s: Protein of unknown function DUF1352 (InterPro:IPR009787); Has 30					AT5G51510	GO:0006661 GO:0008150	biological_process phosphatidylinositol_biosynthetic_process	GO:0003674	molecular_function
contig_64271	contig_64271	2645	0	0	0	0	0	0	1	1	1	1	1	1	Medtr3g075310.1	0	60	AT5G51510.1	0	unknown protein; CONTAINS InterPro DOMAIN/s: Protein of unknown function DUF1352 (InterPro:IPR009787); Has 30					AT5G51510	GO:0006661 GO:0008150	biological_process phosphatidylinositol_biosynthetic_process	GO:0003674	molecular_function
contig_59919	contig_59919	3879	0	0	0	0	0	0	1	1	1	1	1	1	Glyma.06G230100.1	0	13
contig_108191	contig_108191	641	0	0	0	0	0	0	1	1	1	1	1	1	Medtr4g020670.1	0	15
contig_78729	contig_78729	2609	0	0	0	0	0	0	1	1	1	1	1	1	Medtr6g044600.1	0	13
contig_64253	contig_64253	923	0	0	0	0	0	0	1	1	1	1	1	1	Medtr4g048230.1	0	10	AT2G32415.1	0	Polynucleotidyl transferase, ribonuclease H fold protein with HRDC domain	Q10146	0	44	RRP6_SCHPO Exosome complex exonuclease rrp6 OS=Schizosaccharomyces pombe (strain 972 / ATCC 24843) GN=rrp6 PE=3 SV=2	AT2G32415	GO:0006139	nucleobase-containing_compound_metabolic_process	GO:0003676 GO:0008408	3'-5'_exonuclease_activity nucleic_acid_binding
contig_75979	contig_75979	280	0	0	0	0	0	0	1	3	1	1	1	1
contig_67196	contig_67196	838	0	0	0	0	0	0	1	1	1	1	1	1	Medtr4g060795.1	0	5	AT1G07910.2	0	ATRNL, RNL, AtRLG1 | RNAligase |					AT1G07910	GO:0006388	tRNA_splicing,_via_endonucleolytic_cleavage_and_ligation	GO:0003972 GO:0004113 GO:0005524 GO:0051731	2',3'-cyclic-nucleotide_3'-phosphodiesterase_activity ATP_binding RNA_ligase_(ATP)_activity polynucleotide_5'-hydroxyl-kinase_activity
contig_75078	contig_75078	1479	0	0	0	0	0	0	1	1	1	1	1	1	Medtr3g086120.1	0	13	AT1G67720.1	0	Leucine-rich repeat protein kinase family protein	C0LGI2	0	60	Y1677_ARATH Probable LRR receptor-like serine/threonine-protein kinase At1g67720 OS=Arabidopsis thaliana GN=At1g67720 PE=2 SV=1	AT1G67720	GO:0006468 GO:0007267 GO:0009616 GO:0010267 GO:0035196	cell-cell_signaling production_of_miRNAs_involved_in_gene_silencing_by_miRNA production_of_ta-siRNAs_involved_in_RNA_interference protein_phosphorylation virus_induced_gene_silencing	GO:0004672 GO:0004674 GO:0005524 GO:0016301 GO:0016772	ATP_binding kinase_activity protein_kinase_activity protein_serine/threonine_kinase_activity transferase_activity,_transferring_phosphorus-containing_groups
contig_59098	contig_59098	679	0	0	0	0	0	0	1	1	1	1	1	1
contig_79852	contig_79852	1826	0	0	0	0	0	0	1	1	1	1	1	1	Medtr7g056280.1	0	15	AT3G59170.1	0	F-box/RNI-like superfamily protein	Q9FZ52	0	41	FDL3_ARATH F-box/FBD/LRR-repeat protein At1g16930 OS=Arabidopsis thaliana GN=At1g16930 PE=2 SV=1	AT3G59170	GO:0008150	biological_process	GO:0003674	molecular_function
contig_84792	contig_84792	668	0	0	0	0	0	0	1	1	1	4	1	1	Medtr4g043785.1	0	69
contig_67343	contig_67343	467	0	0	0	0	0	0	1	1	1	2	1	1	Glyma.04G172200.1	0	8
contig_110393	contig_110393	354	0	0	0	0	0	0	2	1	1	2	1	1
contig_61810	contig_61810	562	0	0	0	0	0	0	1	1	1	2	1	1
contig_75513	contig_75513	943	0	0	0	0	0	0	6	6	2	1	1	1	Medtr5g080050.1	0	15	AT1G16390.1	0	ATOCT3, 3-Oct | organic cation/carnitine transporter 3 |	Q9SA38	0	52	OCT3_ARATH Organic cation/carnitine transporter 3 OS=Arabidopsis thaliana GN=OCT3 PE=2 SV=1	AT1G16390	GO:0015706 GO:0055085 GO:0070417	cellular_response_to_cold nitrate_transport transmembrane_transport	GO:0005351 GO:0015144 GO:0022857	carbohydrate_transmembrane_transporter_activity sugar:hydrogen_symporter_activity transmembrane_transporter_activity
contig_106873	contig_106873	549	0	0	0	0	0	0	1	2	1	1	1	1	Medtr3g007260.1	0	33
contig_80895	contig_80895	282	0	0	0	0	0	0	1	2	3	1	1	1
contig_58138	contig_58138	1431	0	0	0	0	0	0	1	1	2	1	1	1	Medtr1g046640.1	0	72	AT5G37930.1	0	Protein with RING/U-box and TRAF-like domains	Q84K34	0	38	SIL10_ARATH E3 ubiquitin-protein ligase SINA-like 10 OS=Arabidopsis thaliana GN=At5g37930 PE=2 SV=1	AT5G37930	GO:0006511 GO:0007275 GO:0016567	multicellular_organismal_development protein_ubiquitination ubiquitin-dependent_protein_catabolic_process	GO:0004842 GO:0008270	ubiquitin-protein_ligase_activity zinc_ion_binding
contig_110843	contig_110843	634	0	0	0	0	0	0	1	1	1	1	1	1
contig_58137	contig_58137	1380	0	0	0	0	0	0	1	1	1	1	1	1	Medtr1g046650.1	0	65	AT5G37870.1	0	Protein with RING/U-box and TRAF-like domains	Q84K34	0	37	SIL10_ARATH E3 ubiquitin-protein ligase SINA-like 10 OS=Arabidopsis thaliana GN=At5g37930 PE=2 SV=1	AT5G37870	GO:0006511 GO:0007275 GO:0016567	multicellular_organismal_development protein_ubiquitination ubiquitin-dependent_protein_catabolic_process	GO:0004842 GO:0008270	ubiquitin-protein_ligase_activity zinc_ion_binding
contig_107590	contig_107590	679	0	0	0	0	0	0	1	1	1	1	1	1	Medtr1g016310.1	0	23	AT1G13570.1	0	F-box/RNI-like superfamily protein	Q9FZ70	0	48	FDL1_ARATH F-box/FBD/LRR-repeat protein At1g13570 OS=Arabidopsis thaliana GN=At1g13570 PE=2 SV=1	AT1G13570	GO:0008150	biological_process	GO:0003674	molecular_function
contig_83956	contig_83956	1456	0	0	0	0	0	0	1	2	1	1	1	1
contig_58020	contig_58020	1642	0	0	0	0	0	0	1	1	1	1	1	1
contig_80137	contig_80137	706	0	0	0	0	0	0	1	1	1	1	1	1
contig_55889	contig_55889	395	0	0	0	0	0	0	1	1	1	1	1	1
contig_71485	contig_71485	1503	0	0	0	0	0	0	1	1	1	1	1	1	Medtr7g034090.1	0	25	AT3G59170.1	0	F-box/RNI-like superfamily protein	Q9LX54	0	30	FBL62_ARATH Putative F-box/LRR-repeat protein At3g59170 OS=Arabidopsis thaliana GN=At3g59170 PE=4 SV=1	AT3G59170	GO:0008150	biological_process	GO:0003674	molecular_function
contig_58921	contig_58921	1281	0	0	0	0	0	0	1	3	2	1	1	1	Medtr8g012965.1	0	40	AT2G04560.1	0	transferases, transferring glycosyl groups	F4IF99	0	59	LPXB_ARATH Probable lipid-A-disaccharide synthase, mitochondrial OS=Arabidopsis thaliana GN=LPXB PE=2 SV=1	AT2G04560	GO:0009245 GO:0019243 GO:2001289	lipid_A_biosynthetic_process lipid_X_metabolic_process methylglyoxal_catabolic_process_to_D-lactate	GO:0008915 GO:0016757	lipid-A-disaccharide_synthase_activity transferase_activity,_transferring_glycosyl_groups
contig_79327	contig_79327	397	0	0	0	0	0	0	1	1	2	1	1	1	Medtr4g020700.1	0	7	AT5G38350.1	0	Disease resistance protein (NBS-LRR class) family	O23530	0	35	SNC1_ARATH Protein SUPPRESSOR OF npr1-1, CONSTITUTIVE 1 OS=Arabidopsis thaliana GN=SNC1 PE=1 SV=3	AT5G38350	GO:0006952	defense_response	GO:0043531	ADP_binding
contig_56474	contig_56474	583	0	0	0	0	0	0	1	1	2	1	1	1	Medtr2g026010.1	0	13				Q9SU30	0	40	CPR30_ARATH F-box protein CPR30 OS=Arabidopsis thaliana GN=CPR30 PE=1 SV=2
contig_80597	contig_80597	609	0	0	0	0	0	0	1	1	2	1	1	1	Glyma.16G104600.1	0	6	AT5G45430.2	0	Protein kinase superfamily protein					AT5G45430	GO:0006468 GO:0045727	positive_regulation_of_translation protein_phosphorylation	GO:0004672 GO:0004674 GO:0004713 GO:0005524 GO:0016301 GO:0016772	ATP_binding kinase_activity protein_kinase_activity protein_serine/threonine_kinase_activity protein_tyrosine_kinase_activity transferase_activity,_transferring_phosphorus-containing_groups
contig_75373	contig_75373	579	0	0	0	0	0	0	1	2	1	1	1	1	Medtr1g031840.1	0	8	AT4G38440.1	0	LOCATED IN: chloroplast; EXPRESSED IN: 21 plant structures; EXPRESSED DURING: 12 growth stages; CONTAINS Inte					AT4G38440	GO:0030154	cell_differentiation
contig_81128	contig_81128	500	0	0	0	0	0	0	1	1	1	1	1	1	Medtr1g040370.1	0	40	AT1G28110.2	0	SCPL45 | serine carboxypeptidase-like 45 |	Q93Y09	0	65	SCP45_ARATH Serine carboxypeptidase-like 45 OS=Arabidopsis thaliana GN=SCPL45 PE=2 SV=1	AT1G28110	GO:0006508	proteolysis	GO:0004185	serine-type_carboxypeptidase_activity
contig_55549	contig_55549	945	0	0	0	0	0	0	1	3	1	1	1	1	Medtr2g064295.1	0	6				Q39548	0	64	KSB_CUCMA Ent-kaur-16-ene synthase, chloroplastic OS=Cucurbita maxima PE=1 SV=1
contig_100271	contig_100271	867	0	0	0	0	0	0	1	2	1	1	1	1	Medtr3g085200.1	0	43
contig_53565	contig_53565	474	0	0	0	0	0	0	2	1	1	1	1	1	cassava4.1	0	60	AT3G29750.1	0	Eukaryotic aspartyl protease family protein					AT3G29750	GO:0006418	tRNA_aminoacylation_for_protein_translation	GO:0000166 GO:0004812 GO:0005524	ATP_binding aminoacyl-tRNA_ligase_activity nucleotide_binding
contig_108260	contig_108260	966	0	0	0	0	0	0	1	1	1	1	1	1	Medtr2g073060.3	0	7
contig_103146	contig_103146	1685	0	0	0	0	0	0	1	1	1	1	1	1
contig_55308	contig_55308	2277	0	0	0	0	0	0	1	1	1	1	1	1	Medtr5g024810.1	0	79	AT1G19100.1	0	Histidine kinase-, DNA gyrase B-, and HSP90-like ATPase family protein	Q14149	0	31	MORC3_HUMAN MORC family CW-type zinc finger protein 3 OS=Homo sapiens GN=MORC3 PE=1 SV=3	AT1G19100	GO:0007062 GO:0009855 GO:0009887 GO:0010051 GO:0031048 GO:0031935 GO:0045132 GO:0048439 GO:0048519 GO:0080188	RNA-directed_DNA_methylation chromatin_silencing_by_small_RNA determination_of_bilateral_symmetry flower_morphogenesis meiotic_chromosome_segregation negative_regulation_of_biological_process organ_morphogenesis regulation_of_chromatin_silencing sister_chromatid_cohesion xylem_and_phloem_pattern_formation	GO:0016887	ATPase_activity
contig_80068	contig_80068	680	0	0	0	0	0	0	1	1	1	1	1	1	Medtr2g449800.1	0	6				Q04716	0	85	RT03_PETHY Ribosomal protein S3, mitochondrial OS=Petunia hybrida GN=YRPS3 PE=2 SV=1
contig_85856	contig_85856	649	0	0	0	0	0	0	1	1	1	1	1	1	Medtr3g077420.1	0	10
contig_89961	contig_89961	1705	0	0	0	0	0	0	1	1	1	1	1	1
contig_72744	contig_72744	469	0	0	0	0	0	0	1	1	1	1	1	1
contig_76887	contig_76887	312	0	0	0	0	0	0	1	2	1	1	1	1
contig_72015	contig_72015	639	0	0	0	0	0	0	1	1	1	1	1	1							Q9M3G7	0	47	ATM_ARATH Serine/threonine-protein kinase ATM OS=Arabidopsis thaliana GN=ATM PE=2 SV=1
contig_90592	contig_90592	691	0	0	0	0	0	0	1	1	1	1	1	1	Medtr4g020670.1	0	15
contig_83687	contig_83687	988	0	0	0	0	0	0	1	1	1	1	1	1
contig_58268	contig_58268	486	0	0	0	0	0	0	6	4	21	1	11	1	Medtr2g104040.1	0	71	AT3G15900.1	0	unknown protein; FUNCTIONS IN: molecular_function unknown; INVOLVED IN: biological_process unknown; LOCATED I					AT3G15900	GO:0008150	biological_process	GO:0003674	molecular_function
contig_100627	contig_100627	810	0	0	0	0	0	0	4	2	5	1	5	1
contig_70047	contig_70047	162	0	0	0	0	0	0	3	1	4	1	5	1
contig_109294	contig_109294	540	0	0	0	0	0	0	8	5	1	13	4	1	Medtr1g034340.1	0	15
contig_55299	contig_55299	860	0	0	0	0	0	0	3	5	3	1	4	1
contig_100330	contig_100330	527	0	0	0	0	0	0	3	3	5	1	4	1	Medtr0042s0190.1	0	23	AT3G23320.1	0	Polynucleotidyl transferase, ribonuclease H-like superfamily protein					AT3G23320	GO:0008150	biological_process	GO:0003676	nucleic_acid_binding
contig_88226	contig_88226	1080	0	0	0	0	0	0	3	4	1	1	4	1	Medtr4g015950.1	0	8
contig_111544	contig_111544	357	0	0	0	0	0	0	3	5	3	2	3	1	Medtr8g014590.1	0	10	AT1G07930.2	0	GTP binding Elongation factor Tu family protein	O24534	0	85	EF1A_VICFA Elongation factor 1-alpha OS=Vicia faba PE=2 SV=1	AT1G07930	GO:0006414	translational_elongation	GO:0003746 GO:0003924 GO:0005516 GO:0005525	GTP_binding GTPase_activity calmodulin_binding translation_elongation_factor_activity
contig_64832	contig_64832	468	0	0	0	0	0	0	5	1	2	1	3	1	Medtr3g061300.1	0	64
contig_52874	contig_52874	922	0	0	0	0	0	0	2	4	2	1	3	1
contig_51988	contig_51988	998	0	0	0	0	0	0	3	2	2	2	3	1	Glyma.14G133900.1	0	10
contig_107685	contig_107685	1217	0	0	0	0	0	0	3	1	3	1	3	1
contig_77554	contig_77554	451	0	0	0	0	0	0	2	1	3	1	3	1
contig_53294	contig_53294	579	0	0	0	0	0	0	3	1	1	1	3	1
contig_74908	contig_74908	187	0	0	0	0	0	0	2	4	2	5	3	1
contig_64505	contig_64505	888	0	0	0	0	0	0	3	1	1	1	3	1
contig_53157	contig_53157	507	0	0	0	0	0	0	2	1	3	1	3	1
contig_64352	contig_64352	191	0	0	0	0	0	0	1	1	2	1	3	1
contig_68023	contig_68023	1018	0	0	0	0	0	0	3	5	1	1	3	1
contig_60705	contig_60705	814	0	0	0	0	0	0	1	3	3	2	2	1	Medtr7g031250.1	0	20
contig_88339	contig_88339	416	0	0	0	0	0	0	2	3	2	1	2	1
contig_111703	contig_111703	1088	0	0	0	0	0	0	2	2	1	1	2	1
contig_53095	contig_53095	694	0	0	0	0	0	0	3	1	1	1	2	1
contig_72368	contig_72368	463	0	0	0	0	0	0	2	2	1	1	2	1
contig_62631	contig_62631	1240	0	0	0	0	0	0	1	1	1	1	2	1	Medtr2g028940.1	0	24	AT1G09270.2	0	IMPA-4 | importin alpha isoform 4 |	D1FP53	0	38	LIN_MEDTR Putative E3 ubiquitin-protein ligase LIN OS=Medicago truncatula GN=LIN PE=2 SV=1	AT1G09270	GO:0006007 GO:0006499 GO:0006606 GO:0006612 GO:0006820 GO:0006862 GO:0006886 GO:0006888 GO:0006944 GO:0010363 GO:0015696 GO:0015802 GO:0030581 GO:0043069 GO:0043090 GO:0043269 GO:0080034	ER_to_Golgi_vesicle-mediated_transport N-terminal_protein_myristoylation amino_acid_import ammonium_transport anion_transport basic_amino_acid_transport cellular_membrane_fusion glucose_catabolic_process host_response_to_induction_by_symbiont_of_tumor,_nodule_or_growth_in_host intracellular_protein_transport negative_regulation_of_programmed_cell_death nucleotide_transport protein_import_into_nuc…	GO:0005515 GO:0008565	protein_binding protein_transporter_activity
contig_111848	contig_111848	232	0	0	0	0	0	0	2	1	1	1	2	1
contig_104415	contig_104415	750	0	0	0	0	0	0	2	1	1	7	2	1
contig_61488	contig_61488	358	0	0	0	0	0	0	1	1	1	4	2	1
contig_85256	contig_85256	341	0	0	0	0	0	0	3	2	2	3	2	1	Medtr2g047858.1	0	6
contig_106780	contig_106780	245	0	0	0	0	0	0	1	3	1	2	2	1	Medtr0097s0060.2	0	10
contig_86818	contig_86818	115	0	0	0	0	0	0	4	7	7	2	2	1
contig_76855	contig_76855	295	0	0	0	0	0	0	1	4	2	1	2	1
contig_64909	contig_64909	342	0	0	0	0	0	0	2	2	1	1	2	1
contig_72038	contig_72038	1320	0	0	0	0	0	0	1	1	3	1	2	1	Medtr7g066640.1	0	49	AT1G58190.1	0	AtRLP9, RLP9 | receptor like protein 9 |					AT1G58190	GO:0007165	signal_transduction
contig_88528	contig_88528	352	0	0	0	0	0	0	2	2	2	1	2	1
contig_111533	contig_111533	966	0	0	0	0	0	0	2	2	2	1	2	1	Medtr0127s0050.1	0	28
contig_110496	contig_110496	502	0	0	0	0	0	0	1	2	2	1	2	1
contig_56206	contig_56206	420	0	0	0	0	0	0	2	2	1	1	2	1	Medtr7g106570.1	0	7	AT5G22030.1	0	UBP8 | ubiquitin-specific protease 8 |	Q9C585	0	48	UBP8_ARATH Ubiquitin carboxyl-terminal hydrolase 8 OS=Arabidopsis thaliana GN=UBP8 PE=1 SV=2	AT5G22030	GO:0006511	ubiquitin-dependent_protein_catabolic_process	GO:0004221 GO:0004843	ubiquitin-specific_protease_activity ubiquitin_thiolesterase_activity
contig_104884	contig_104884	469	0	0	0	0	0	0	1	2	1	1	2	1
contig_106406	contig_106406	512	0	0	0	0	0	0	1	1	5	1	2	1	Medtr4g036815.1	0	7
contig_59075	contig_59075	710	0	0	0	0	0	0	1	3	3	1	2	1
contig_100161	contig_100161	950	0	0	0	0	0	0	1	3	1	1	2	1
contig_108436	contig_108436	571	0	0	0	0	0	0	1	2	1	1	2	1	Medtr8g087740.1	0	17	AT1G29750.1	0	RKF1 | receptor-like kinase in flowers 1 |	Q9FXF2	0	69	RKF1_ARATH Probable LRR receptor-like serine/threonine-protein kinase RFK1 OS=Arabidopsis thaliana GN=RKF1 PE=1 SV=1	AT1G29750	GO:0006468 GO:0006857 GO:0007169	oligopeptide_transport protein_phosphorylation transmembrane_receptor_protein_tyrosine_kinase_signaling_pathway	GO:0004672 GO:0004674 GO:0004702 GO:0004713 GO:0005524 GO:0016301 GO:0016772	ATP_binding kinase_activity protein_kinase_activity protein_serine/threonine_kinase_activity protein_tyrosine_kinase_activity receptor_signaling_protein_serine/threonine_kinase_activity transferase_activity,_transferring_phosphorus-containing_groups
contig_104951	contig_104951	634	0	0	0	0	0	0	1	1	1	1	2	1
contig_110940	contig_110940	288	0	0	0	0	0	0	1	1	1	3	2	1
contig_63419	contig_63419	1459	0	0	0	0	0	0	1	2	3	1	2	1	Aquca	0	11				P0C8Q4	0	59	Y4990_ARATH Uncharacterized protein At4g19900 OS=Arabidopsis thaliana GN=At4g19900 PE=2 SV=1
contig_101099	contig_101099	1594	0	0	0	0	0	0	2	4	2	1	2	1	Medtr7g034355.2	0	7
contig_85666	contig_85666	607	0	0	0	0	0	0	2	2	2	1	2	1
contig_67106	contig_67106	525	0	0	0	0	0	0	2	1	2	1	2	1
contig_72770	contig_72770	210	0	0	0	0	0	0	1	4	2	1	2	1
contig_63833	contig_63833	2115	0	0	0	0	0	0	1	1	1	1	2	1	Glyma.06G192800.1	0	56
contig_76647	contig_76647	501	0	0	0	0	0	0	2	3	1	1	2	1	Medtr8g080290.1	0	4
contig_72781	contig_72781	296	0	0	0	0	0	0	2	1	1	1	2	1
contig_108391	contig_108391	1077	0	0	0	0	0	0	1	2	2	1	2	1	Medtr2g032690.1	0	36	AT3G62270.1	0	HCO3- transporter family	Q8VYR7	0	68	BOR1_ARATH Boron transporter 1 OS=Arabidopsis thaliana GN=BOR1 PE=1 SV=1	AT3G62270	GO:0006820 GO:0006826 GO:0010106 GO:0010167 GO:0015706 GO:0052541 GO:0052546	anion_transport cell_wall_pectin_metabolic_process cellular_response_to_iron_ion_starvation iron_ion_transport nitrate_transport plant-type_cell_wall_cellulose_metabolic_process response_to_nitrate	GO:0005452 GO:0015301	anion:anion_antiporter_activity inorganic_anion_exchanger_activity
contig_108335	contig_108335	588	0	0	0	0	0	0	1	1	2	1	2	1	Medtr4g015030.2	0	8	AT1G64070.1	0	RLM1 | Disease resistance protein (TIR-NBS-LRR class) family |	O82500	0	51	Y4117_ARATH Putative disease resistance protein At4g11170 OS=Arabidopsis thaliana GN=At4g11170 PE=2 SV=1	AT1G64070	GO:0006952 GO:0007165 GO:0050832	defense_response defense_response_to_fungus signal_transduction	GO:0043531	ADP_binding
contig_56211	contig_56211	460	0	0	0	0	0	0	1	2	1	1	2	1
contig_109799	contig_109799	818	0	0	0	0	0	0	1	1	1	4	1	1	Medtr6g079120.1	0	11
contig_85445	contig_85445	456	0	0	0	0	0	0	1	1	1	2	1	1	Medtr8g069250.1	0	42
contig_84847	contig_84847	1136	0	0	0	0	0	0	1	3	1	2	1	1	Medtr7g075000.1	0	37
contig_111688	contig_111688	966	0	0	0	0	0	0	1	1	1	2	1	1
contig_87785	contig_87785	1252	0	0	0	0	0	0	1	1	1	2	1	1
contig_53431	contig_53431	693	0	0	0	0	0	0	2	1	1	2	1	1
contig_57781	contig_57781	560	0	0	0	0	0	0	1	1	2	1	1	1
contig_80964	contig_80964	339	0	0	0	0	0	0	1	1	2	1	1	1	Glyma.03G224800.1	0	8
[truncated: 5,827 more rows]
