# Supplementary material for: The Medicago sativa gene index 1.2: a web-accessible gene expression atlas for investigating expression differences between Medicago sativa subspecies
Source: BMC Genomics. 2015 Jul 7;16(1):502. doi: 10.1186/s12864-015-1718-7 (PMC4492073; doi:10.1186/s12864-015-1718-7)
Supplement: Additional file 13: — M. sativa ssp. sativa (B47) specific GO statistics. [file 12864_2015_1718_MOESM13_ESM.xlsx]

## Sheet: ORourkeAddFile13_B47_SpecificGO
GO_id	GO_Slim	Corrected_P	GO_desc
GO:0006952	BioProcess	1.10595e-46	defense response
GO:0007165	BioProcess	2.92788e-24	signal transduction
GO:0007004	BioProcess	1.7548e-13	telomere maintenance via telomerase
GO:0006278	BioProcess	1.52376e-08	RNA-dependent DNA replication
GO:0032504	BioProcess	3.48093e-07	multicellular organism reproduction
GO:0042138	BioProcess	3.5836e-07	meiotic DNA double-strand break formation
GO:0006412	BioProcess	7.23744e-07	translation
GO:0022619	BioProcess	9.82606e-06	generative cell differentiation
GO:0051783	BioProcess	9.82606e-06	regulation of nuclear division
GO:2000036	BioProcess	9.82606e-06	regulation of stem cell maintenance
GO:0007129	BioProcess	1.65549e-05	synapsis
GO:0045132	BioProcess	2.29566e-05	meiotic chromosome segregation
GO:0006310	BioProcess	3.52202e-05	DNA recombination
GO:0033044	BioProcess	0.000183487	regulation of chromosome organization
GO:0007131	BioProcess	0.000274065	reciprocal meiotic recombination
GO:0007062	BioProcess	0.000455831	sister chromatid cohesion
GO:0032204	BioProcess	0.000473308	regulation of telomere maintenance
GO:0043247	BioProcess	0.000473308	telomere maintenance in response to DNA damage
GO:0000082	BioProcess	0.000524023	G1/S transition of mitotic cell cycle
GO:0010044	BioProcess	0.000619908	response to aluminum ion
GO:0001558	BioProcess	0.00100726	regulation of cell Growth
GO:0009791	BioProcess	0.00284598	post-embryonic development
GO:0033169	BioProcess	0.0031742	histone H3-K9 demethylation
GO:0032776	BioProcess	0.00755363	DNA methylation on cytosine
GO:0070919	BioProcess	0.00755363	production of siRNA involved in chromatin silencing by small RNA
GO:0008150	BioProcess	0.00776613	biological_process
GO:0042254	BioProcess	0.00907444	ribosome biogenesis
GO:0006261	BioProcess	0.0101384	DNA-dependent DNA replication
GO:0010332	BioProcess	0.0113424	response to Gamma radiation
GO:0001510	BioProcess	0.0189019	RNA methylation
GO:0015992	BioProcess	0.0210056	proton transport
GO:0015991	BioProcess	0.0288252	ATP hydrolysis coupled proton transport
GO:0009555	BioProcess	0.0308715	pollen development
GO:0007126	BioProcess	0.0468914	meiosis
GO:0043531	MolFunction	7.97194e-53	ADP binding
GO:0003824	MolFunction	9.0915e-09	catalytic activity
GO:0003964	MolFunction	3.87571e-08	RNA-directed DNA polymerase activity
GO:0005215	MolFunction	1.77746e-07	transporter activity
GO:0003735	MolFunction	7.60991e-07	structural constituent of ribosome
GO:0003700	MolFunction	1.18606e-05	sequence-specific DNA binding transcription factor activity
GO:0016757	MolFunction	0.000895032	transferase activity, transferring glycosyl groups
GO:0046961	MolFunction	0.000933056	proton-transporting ATPase activity, rotational mechanism
GO:0032454	MolFunction	0.000933985	histone demethylase activity (H3-K9 specific)
GO:0009674	MolFunction	0.00816996	potassium:sodium symporter activity
GO:0046933	MolFunction	0.0140032	proton-transporting ATP synthase activity, rotational mechanism
GO:0004674	MolFunction	0.0266887	protein serine/threonine kinase activity
