# Supplementary material for: The Medicago sativa gene index 1.2: a web-accessible gene expression atlas for investigating expression differences between Medicago sativa subspecies
Source: BMC Genomics. 2015 Jul 7;16(1):502. doi: 10.1186/s12864-015-1718-7 (PMC4492073; doi:10.1186/s12864-015-1718-7)
Supplement: Additional file 14: — M. sativa ssp. falcata (F56) specific GO statistics. [file 12864_2015_1718_MOESM14_ESM.xlsx]

## Sheet: ORourkeAddFile14_F56_SpecificGO
GO_id		Corrected_P	GO_desc
GO:0006952	BioProcess	4.28557e-99	defense response
GO:0007165	BioProcess	3.24233e-77	signal transduction
GO:0006278	BioProcess	1.44678e-15	RNA-dependent DNA replication
GO:0048015	BioProcess	2.98783e-08	phosphatidylinositol-mediated signaling
GO:0006863	BioProcess	7.60947e-07	purine nucleobase transport
GO:0006468	BioProcess	2.83501e-06	protein phosphorylation
GO:0046373	BioProcess	5.7961e-06	L-arabinose metabolic process	important consituent of cell wall polysaccharides. Major component of Hyp-rich glycoproteins and arabinogalactan proteins involved in cell:cell interactions, cell proliferation, cell expansion, role in strengthening cell walls. KO - altered cell shape and positioning of cell plate.
GO:0055046	BioProcess	4.20918e-05	microgametogenesis
GO:2000029	BioProcess	6.78328e-05	regulation of proanthocyanidin biosynthetic process
GO:0008360	BioProcess	0.000241523	regulation of cell shape
GO:0080155	BioProcess	0.000413833	Regulation of double fertilization forming a zygote and endosperm
GO:0008150	BioProcess	0.000469304	biological_process
GO:0006897	BioProcess	0.000533875	endocytosis
GO:0046855	BioProcess	0.0025924	inositol phosphate dephosphorylation
GO:0000911	BioProcess	0.00280917	cytokinesis by cell plate formation
GO:0051455	BioProcess	0.00393229	attachment of spindle microtubules to kinetochore involved in homologous chromosome segregation
GO:0051754	BioProcess	0.00393229	meiotic sister chromatid cohesion, centromeric
GO:0032957	BioProcess	0.00677873	inositol trisphosphate metabolic process
GO:0046854	BioProcess	0.0110844	phosphatidylinositol phosphorylation
GO:0072593	BioProcess	0.0133222	reactive oxygen species metabolic process
GO:0009626	BioProcess	0.019366	plant-type hypersensitive response
GO:0007131	BioProcess	0.0259817	reciprocal meiotic recombination
GO:0043531	MolFunction	1.10819e-84	ADP binding
GO:0003964	MolFunction	4.52801e-14	RNA-directed DNA polymerase activity
GO:0035004	MolFunction	1.70418e-07	phosphatidylinositol 3-kinase activity
GO:0016303	MolFunction	3.3315e-07	1-phosphatidylinositol-3-kinase activity
GO:0017111	MolFunction	4.82696e-06	nucleoside-triphosphatase activity
GO:0016773	MolFunction	2.61308e-05	phosphotransferase activity, alcohol group as acceptor
GO:0004713	MolFunction	3.99359e-05	protein tyrosine kinase activity
GO:0016772	MolFunction	0.000177716	transferase activity, transferring phosphorus-containing groups
GO:0016301	MolFunction	0.0010229	kinase activity
GO:0046556	MolFunction	0.0032495	alpha-N-arabinofuranosidase activity
GO:0004674	MolFunction	0.0157721	protein serine/threonine kinase activity
