# Supplementary material for: The Medicago sativa gene index 1.2: a web-accessible gene expression atlas for investigating expression differences between Medicago sativa subspecies
Source: BMC Genomics. 2015 Jul 7;16(1):502. doi: 10.1186/s12864-015-1718-7 (PMC4492073; doi:10.1186/s12864-015-1718-7)
Supplement: Additional file 16: — Gene families with statistically significant expansion in the MSGI 1.2 assembly compared to M. truncatula. [file 12864_2015_1718_MOESM16_ESM.xlsx]

## Sheet: ORourkeAddFile16_GeneExpansion
SpreadsheetOrder	GroupID	GroupID	GroupMembers	B47_ES_AvRPKM	B47_Flower_AvRPKM	B47_Leaf_AvRPKM	B47_Nodule_AvRPKM	B47_PES_AvRPKM	B47_Root_AvRPKM	F56_ES_AvRPKM	F56_Flower_AvRPKM	F56_Leaf_AvRPKM	F56_Nodule_AvRPKM	F56_PES_AvRPKM	F56_Root_AvRPKM	TopAngiospermHit	TopAngiospermHitEvalue	TopAngiospermHitCoverage	Arabidopsis_BLASTX_TopHit	Arabidopsis_BLASTX_E-value	Arabidopsis_Annotation	UniprotID_BLASTX_TopHit	Uniprot_Evalue	Uniprot_%ID	Uniprot_desc	AtID_for_GO	At_BP_GOID	BP_GODescription	At_MF_GOID	MF_GODescription
2	25	25	Mt_Medtr0003s0390.1																		PIF1 helicase
3	25	25	Mt_Medtr0073s0010.1
4	25	25	Mt_Medtr0073s0030.1																		PIF1 helicase
5	25	25	Mt_Medtr0118s0040.1																		PIF1 helicase
6	25	25	Mt_Medtr0134s0020.1																		PIF1 helicase
7	25	25	Mt_Medtr0499s0050.1
8	25	25	Mt_Medtr0550s0010.1																		PIF1 helicase
9	25	25	Mt_Medtr1g012040.1																		PIF1 helicase
10	25	25	Mt_Medtr1g021210.1																		PIF1 helicase
11	25	25	Mt_Medtr1g047970.1																		sister-chromatid cohesion protein 3	ATSCC3,SCC3
12	25	25	Mt_Medtr1g048130.1																		sister-chromatid cohesion protein 3	ATSCC3,SCC3
13	25	25	Mt_Medtr1g081340.1																		PIF1 helicase
14	25	25	Mt_Medtr1g106700.1																		PIF1 helicase
15	25	25	Mt_Medtr1g107470.1																		PIF1 helicase
16	25	25	Mt_Medtr1g116150.1																		PIF1 helicase
17	25	25	Mt_Medtr2g058780.1																		PIF1 helicase
18	25	25	Mt_Medtr2g064230.1																		PIF1 helicase
19	25	25	Mt_Medtr2g066670.1																		PIF1 helicase
20	25	25	Mt_Medtr2g068990.1																		PIF1 helicase
21	25	25	Mt_Medtr2g089470.1																		PIF1 helicase
22	25	25	Mt_Medtr3g034020.1																		PIF1 helicase
23	25	25	Mt_Medtr3g050420.1																		sister-chromatid cohesion protein 3	ATSCC3,SCC3
24	25	25	Mt_Medtr3g109050.1																		PIF1 helicase
25	25	25	Mt_Medtr3g109055.1
26	25	25	Mt_Medtr3g113230.1
27	25	25	Mt_Medtr3g434910.1																		PIF1 helicase
28	25	25	Mt_Medtr4g036720.1																		PIF1 helicase
29	25	25	Mt_Medtr4g096800.1																		PIF1 helicase
30	25	25	Mt_Medtr4g120080.1																		PIF1 helicase
31	25	25	Mt_Medtr5g032940.1																		PIF1 helicase
32	25	25	Mt_Medtr5g059380.1																		PIF1 helicase
33	25	25	Mt_Medtr5g061500.1																		PIF1 helicase
34	25	25	Mt_Medtr6g452450.1																		PIF1 helicase
35	25	25	Mt_Medtr7g018160.1																		PIF1 helicase
36	25	25	Mt_Medtr7g022020.1																		PIF1 helicase
37	25	25	Mt_Medtr7g026957.1
38	25	25	Mt_Medtr7g034270.1																		PIF1 helicase
39	25	25	Mt_Medtr7g107440.1																		sister-chromatid cohesion protein 3	ATSCC3,SCC3
40	25	25	Mt_Medtr8g061330.1																		PIF1 helicase
41	25	25	Mt_Medtr8g071880.1
42	25	25	Mt_Medtr8g075630.1																		PIF1 helicase
43	25	25	contig_101644	3	3	3	3	3	3	0	0	0	2	0	0	Medtr1g021210.1	0	56	AT3G51690.1	0	PIF1 helicase					AT3G51690	GO:0008150	biological_process	GO:0003674	molecular_function
44	25	25	contig_20075	1	2	3	2	2	2	0	0	0	0	0	0	Medtr2g066670.1	0	51	AT3G51700.1	0	PIF1 helicase					AT3G51700	GO:0008150	biological_process	GO:0003674	molecular_function
45	25	25	contig_57126	1	1	1	2	1	1	1	2	3	1	2	1	Medtr1g021210.1	0	57	AT3G51690.1	0	PIF1 helicase	Q0R4F1	0	26	PIF1_XENLA ATP-dependent DNA helicase PIF1 OS=Xenopus laevis GN=pif1 PE=2 SV=1	AT3G51690	GO:0008150	biological_process	GO:0003674	molecular_function
46	25	25	contig_60054	10	9	10	10	6	16	7	11	12	6	9	13	Medtr7g107440.1	0	68	AT2G47980.1	0	SCC3, ATSCC3 | sister-chromatid cohesion protein 3		0	59		AT2G47980	GO:0000003 GO:0000226 GO:0000278 GO:0000911 GO:0006325 GO:0006396 GO:0006635 GO:0007067 GO:0007129 GO:0007131 GO:0009630 GO:0009887 GO:0009888 GO:0010090 GO:0010564 GO:0010638 GO:0016558 GO:0033044 GO:0051455 GO:0051754	RNA_processing attachment_of_spindle_microtubules_to_kinetochore_involved_in_homologous_chromosome_segregation chromatin_organization cytokinesis_by_cell_plate_formation fatty_acid_beta-oxidation gravitropism meiotic_sister_chromatid_cohesion,_centromeric microtubule_cytoskeleton_organization mitosis mitotic_cell_cycle organ_morphogenesis positive_regulation_of_organelle_organization protein_impo…
47	25	25	contig_85620	0	1	1	1	0	1	0	0	0	2	0	0	Medtr1g047970.1	0	18	AT3G51690.1	0	PIF1 helicase		0	29		AT3G51690	GO:0008150	biological_process	GO:0003674	molecular_function
48	25	25	contig_94434	2	3	3	2	1	2	0	0	0	0	0	0	Medtr5g061500.1	0	58	AT3G51690.1	0	PIF1 helicase					AT3G51690	GO:0008150	biological_process	GO:0003674	molecular_function
49	27	27	Mt_Medtr0003s0470.1																		equilibrative nucleotide transporter 1	ENT1,ENT1AT
50	27	27	Mt_Medtr0007s0390.1																		Protein kinase superfamily protein
51	27	27	Mt_Medtr0275s0010.1																		glucose-6-phosphate dehydrogenase 1	G6PD1
52	27	27	Mt_Medtr0366s0020.1																		HCO3- transporter family	ATBOR4,BOR4
53	27	27	Mt_Medtr0459s0020.1																		HCO3- transporter family	ATBOR4,BOR4
54	27	27	Mt_Medtr0590s0010.1																		glucose-6-phosphate dehydrogenase 1	G6PD1
55	27	27	Mt_Medtr1034s0010.1																		glucose-6-phosphate dehydrogenase 1	G6PD1
56	27	27	Mt_Medtr1g021970.1
57	27	27	Mt_Medtr1g022495.1																		basic leucine-zipper 44	AtbZIP44,bZIP44
58	27	27	Mt_Medtr1g023210.1																		Papain family cysteine protease	RD19,RD19A
59	27	27	Mt_Medtr1g023700.1																		cytochrome P450, family 83, subfamily B, polypeptide 1	ATR4,CYP83B1,RED1,RNT1,SUR2
60	27	27	Mt_Medtr1g023720.1																		cytochrome P450, family 83, subfamily B, polypeptide 1	ATR4,CYP83B1,RED1,RNT1,SUR2
61	27	27	Mt_Medtr1g023730.1																		cytochrome P450, family 71, subfamily B, polypeptide 37	CYP71B37
62	27	27	Mt_Medtr1g024005.1																		S-adenosyl-L-methionine-dependent methyltransferases superfamily protein
63	27	27	Mt_Medtr1g030290.1																		long chain acyl-CoA synthetase 9	LACS9
64	27	27	Mt_Medtr1g045065.1																		actin-related protein C2B	arpc2b
65	27	27	Mt_Medtr1g054540.2																		ankyrin repeat-containing protein 2	AFT,AKR2,AKR2A
66	27	27	Mt_Medtr1g054620.2																		ankyrin repeat-containing protein 2	AFT,AKR2,AKR2A
67	27	27	Mt_Medtr1g058390.1																		LETM1-like protein
68	27	27	Mt_Medtr1g064230.2																		chloroplast RNA-binding protein 29	CP29
69	27	27	Mt_Medtr1g080690.1																		WVD2-like 1	WDL1
70	27	27	Mt_Medtr1g083350.1																		translationally controlled tumor protein	TCTP
71	27	27	Mt_Medtr1g083380.1																		translationally controlled tumor protein	TCTP
72	27	27	Mt_Medtr1g086810.1																		heme binding
73	27	27	Mt_Medtr1g087880.1																		P-loop nucleoside triphosphate hydrolases superfamily protein with CH (Calponin Homology) domain
74	27	27	Mt_Medtr1g094810.1																		Calcium-dependent lipid-binding (CaLB domain) family protein	ATSYTC,NTMC2T1.3,NTMC2TYPE1.3,SYT3,SYTC
75	27	27	Mt_Medtr1g095830.1																		ATP synthase D chain, mitochondrial	ATPQ
76	27	27	Mt_Medtr1g101400.1																		Dihydrodipicolinate reductase, bacterial/plant	crr1
77	27	27	Mt_Medtr1g102360.1																		Protein kinase superfamily protein
78	27	27	Mt_Medtr1g104810.1																		long-chain acyl-CoA synthetase 6	ATLACS6,LACS6
79	27	27	Mt_Medtr1g114640.1																		GRAM domain-containing protein / ABA-responsive protein-related
80	27	27	Mt_Medtr2g013980.1																		Telomerase activating protein Est1
81	27	27	Mt_Medtr2g014890.1
82	27	27	Mt_Medtr2g026550.1
83	27	27	Mt_Medtr2g028940.1																		Transducin/WD40 repeat-like superfamily protein
84	27	27	Mt_Medtr2g035460.1																		Molybdenum cofactor sulfurase family protein
85	27	27	Mt_Medtr2g035470.1																		Molybdenum cofactor sulfurase family protein
86	27	27	Mt_Medtr2g035480.1																		Molybdenum cofactor sulfurase family protein
87	27	27	Mt_Medtr2g036600.1																		lysyl-tRNA synthetase 1	ATKRS-1
88	27	27	Mt_Medtr2g038040.1																		basic helix-loop-helix (bHLH) DNA-binding superfamily protein
89	27	27	Mt_Medtr2g049330.1
90	27	27	Mt_Medtr2g087660.1																		DNAJ homologue 2	ATJ2,J2
91	27	27	Mt_Medtr2g090910.1																		Ribosomal protein L16p/L10e family protein	RPL10B
92	27	27	Mt_Medtr2g097900.1																		MATE efflux family protein
93	27	27	Mt_Medtr2g101350.1																		Predicted eukaryotic LigT
94	27	27	Mt_Medtr2g436620.1																		translationally controlled tumor protein	TCTP
95	27	27	Mt_Medtr2g437910.1																		VACUOLAR SORTING RECEPTOR 6	BP80-3;3,VSR3;3,VSR6
96	27	27	Mt_Medtr3g009280.1																		ankyrin repeat-containing 2B	AKR2B
97	27	27	Mt_Medtr3g018770.1																		AUTOPHAGY 6	ATATG6,AtBECLIN1,ATG6,BECLIN1
98	27	27	Mt_Medtr3g061630.2																		Chaperonin-like RbcX protein
99	27	27	Mt_Medtr3g062600.1																		Ribosomal protein L16p/L10e family protein	RPL10,RPL10A,SAC52
100	27	27	Mt_Medtr3g069720.1																		Protein of unknown function (DUF620)
101	27	27	Mt_Medtr3g070620.1																		S-adenosyl-L-methionine-dependent methyltransferases superfamily protein
102	27	27	Mt_Medtr3g071050.1																		S-adenosyl-L-methionine-dependent methyltransferases superfamily protein
103	27	27	Mt_Medtr3g072820.1																		flavonol synthase 1	ATFLS1,FLS,FLS1
104	27	27	Mt_Medtr3g075230.1																		Haloacid dehalogenase-like hydrolase (HAD) superfamily protein
105	27	27	Mt_Medtr3g076950.2
106	27	27	Mt_Medtr3g082250.1																		Heavy metal transport/detoxification superfamily protein
107	27	27	Mt_Medtr3g082720.1
108	27	27	Mt_Medtr3g082725.1
109	27	27	Mt_Medtr3g082740.1
110	27	27	Mt_Medtr3g083600.1																		ubiquitin-specific protease 2	ATUBP2,UBP2
111	27	27	Mt_Medtr3g087940.1																		bZIP transcription factor family protein	TGA1
112	27	27	Mt_Medtr3g087950.1																		gamma-glutamyl transpeptidase 1	GGT1
113	27	27	Mt_Medtr3g088565.1																		2-oxoglutarate (2OG) and Fe(II)-dependent oxygenase superfamily protein
114	27	27	Mt_Medtr3g094230.1																		Ribosomal protein L16p/L10e family protein	RPL10B
115	27	27	Mt_Medtr3g097350.1																		SEC14 cytosolic factor family protein / phosphoglyceride transfer family protein
116	27	27	Mt_Medtr3g098240.1																		XS domain-containing protein / XS zinc finger domain-containing protein-related	ATSGS3,SGS3
117	27	27	Mt_Medtr3g098260.1																		XS domain-containing protein / XS zinc finger domain-containing protein-related	ATSGS3,SGS3
118	27	27	Mt_Medtr3g100090.1																		Protein kinase superfamily protein
119	27	27	Mt_Medtr3g106585.1																		kunitz trypsin inhibitor 1	ATKTI1,KTI1
120	27	27	Mt_Medtr3g106620.1																		kunitz trypsin inhibitor 1	ATKTI1,KTI1
121	27	27	Mt_Medtr3g111290.1																		beta HLH protein 93	bHLH093
122	27	27	Mt_Medtr3g111510.1																		Protein kinase superfamily protein
123	27	27	Mt_Medtr3g111670.1
124	27	27	Mt_Medtr3g111740.1
125	27	27	Mt_Medtr3g113040.1																		ankyrin repeat-containing 2B	AKR2B
126	27	27	Mt_Medtr3g113270.1																		S-adenosyl-L-methionine-dependent methyltransferases superfamily protein
127	27	27	Mt_Medtr3g114110.1																		ankyrin repeat-containing 2B	AKR2B
128	27	27	Mt_Medtr3g117740.1																		Translocon-associated protein (TRAP), alpha subunit
129	27	27	Mt_Medtr3g437870.1																		ABC2 homolog 6	ATATH6,ATH6
130	27	27	Mt_Medtr3g462280.1																		equilibrative nucleotide transporter 1	ENT1,ENT1AT
131	27	27	Mt_Medtr3g465430.1																		tetratricopeptide repeat (TPR)-containing protein	ATEOL1,ETO1
132	27	27	Mt_Medtr3g466000.1																		gamma-glutamyl transpeptidase 1	GGT1
133	27	27	Mt_Medtr4g007830.1																		UB-like protease 1A	ULP1A
134	27	27	Mt_Medtr4g007850.1																		ARM repeat superfamily protein
135	27	27	Mt_Medtr4g009630.1																		BTB-POZ and MATH domain 4	ATBPM4,BPM4
136	27	27	Mt_Medtr4g009635.1
137	27	27	Mt_Medtr4g009740.1
138	27	27	Mt_Medtr4g016720.1																		cation exchanger 1	ATCAX1,CAX1,RCI4
139	27	27	Mt_Medtr4g021260.1																		Protein of unknown function (DUF668)
140	27	27	Mt_Medtr4g035750.1
141	27	27	Mt_Medtr4g050420.1																		DNAJ homologue 2	ATJ2,J2
142	27	27	Mt_Medtr4g053530.1																		NAD+ ADP-ribosyltransferases;NAD+ ADP-ribosyltransferases
143	27	27	Mt_Medtr4g073340.1																		PCF11P-similar protein 4	PCFS4
144	27	27	Mt_Medtr4g074260.1																		Ribosomal protein L7Ae/L30e/S12e/Gadd45 family protein
145	27	27	Mt_Medtr4g074930.2																		nucleolin like 2	ATNUC-L2,NUC-L2,PARLL1
146	27	27	Mt_Medtr4g076240.1																		Heat shock protein DnaJ with tetratricopeptide repeat
147	27	27	Mt_Medtr4g086160.1																		redox responsive transcription factor 1	RRTF1
148	27	27	Mt_Medtr4g086165.1																		redox responsive transcription factor 1	RRTF1
149	27	27	Mt_Medtr4g086190.1																		redox responsive transcription factor 1	RRTF1
150	27	27	Mt_Medtr4g087280.1																		Eukaryotic translation initiation factor eIF2A family protein
151	27	27	Mt_Medtr4g087875.1
152	27	27	Mt_Medtr4g091320.1																		ARM repeat superfamily protein
153	27	27	Mt_Medtr4g092640.1																		FAD/NAD(P)-binding oxidoreductase family protein	SQE1,XF1
154	27	27	Mt_Medtr4g093570.1																		beta-ureidopropionase	BETA-UP,PYD3
155	27	27	Mt_Medtr4g093580.1																		beta-ureidopropionase	BETA-UP,PYD3
156	27	27	Mt_Medtr4g094222.1																		alternative oxidase 2	AOX2
157	27	27	Mt_Medtr4g094338.1
158	27	27	Mt_Medtr4g094590.1																		O-acetyltransferase family protein
159	27	27	Mt_Medtr4g100480.1																		nudix hydrolase homolog 8	atnudt8,NUDT8
160	27	27	Mt_Medtr4g100800.1																		G2484-1 protein	ATG2484-1,G2484-1
161	27	27	Mt_Medtr4g106880.1																		peroxin 14	ATPEX14,PED2,PEX14
162	27	27	Mt_Medtr4g108153.1																		ABC2 homolog 6	ATATH6,ATH6
163	27	27	Mt_Medtr4g108163.1																		ABC2 homolog 6	ATATH6,ATH6
164	27	27	Mt_Medtr4g108170.1																		ABC2 homolog 6	ATATH6,ATH6
165	27	27	Mt_Medtr4g108210.1																		ABC2 homolog 6	ATATH6,ATH6
166	27	27	Mt_Medtr4g108240.1																		ABC2 homolog 6	ATATH6,ATH6
167	27	27	Mt_Medtr4g114960.1																		epsin N-terminal homology (ENTH) domain-containing protein / clathrin assembly protein-related
168	27	27	Mt_Medtr4g127770.1																		lysyl-tRNA synthetase 1	ATKRS-1
169	27	27	Mt_Medtr4g127790.1																		lysyl-tRNA synthetase 1	ATKRS-1
170	27	27	Mt_Medtr4g129790.1																		gamma subunit of Mt ATP synthase	ATP3
171	27	27	Mt_Medtr5g012460.1																		Sec14p-like phosphatidylinositol transfer family protein
172	27	27	Mt_Medtr5g012780.1																		G2484-1 protein	ATG2484-1,G2484-1
173	27	27	Mt_Medtr5g017350.4																		zeaxanthin epoxidase (ZEP) (ABA1)	ABA1,ATABA1,ATZEP,IBS3,LOS6,NPQ2,ZEP
174	27	27	Mt_Medtr5g022450.1																		Senescence/dehydration-associated protein-related	ERD7
175	27	27	Mt_Medtr5g027960.1																		Proteasome component (PCI) domain protein
176	27	27	Mt_Medtr5g029260.1																		NAD(P)-binding Rossmann-fold superfamily protein
177	27	27	Mt_Medtr5g030880.1																		squalene epoxidase 3	SQE3
178	27	27	Mt_Medtr5g033210.1																		F-box family protein
179	27	27	Mt_Medtr5g066490.1																		Protein kinase superfamily protein
180	27	27	Mt_Medtr5g077840.1																		NAD(P)-binding Rossmann-fold superfamily protein
181	27	27	Mt_Medtr5g081550.1																		Protein of unknown function (DUF620)
182	27	27	Mt_Medtr5g083170.1																		ferritin 2	ATFER2,FER2
183	27	27	Mt_Medtr5g087500.1																		BTB-POZ and MATH domain 4	ATBPM4,BPM4
184	27	27	Mt_Medtr5g088980.1																		Cyclin family protein	CYC1BAT,CYCB1;2
185	27	27	Mt_Medtr5g093860.1																		microtubule-associated proteins 65-1	ATMAP65-1,MAP65-1
186	27	27	Mt_Medtr5g096410.1																		RING/U-box superfamily protein
187	27	27	Mt_Medtr6g011450.1																		PCF11P-similar protein 4	PCFS4
188	27	27	Mt_Medtr6g022570.1																		pescadillo-related
189	27	27	Mt_Medtr6g034285.1																		Sec14p-like phosphatidylinositol transfer family protein
190	27	27	Mt_Medtr6g034405.1																		ankyrin repeat-containing 2B	AKR2B
191	27	27	Mt_Medtr6g034955.1																		FAD/NAD(P)-binding oxidoreductase family protein	SQE1,XF1
192	27	27	Mt_Medtr6g035065.1																		FAD/NAD(P)-binding oxidoreductase family protein	SQE1,XF1
193	27	27	Mt_Medtr6g042040.1
194	27	27	Mt_Medtr6g042090.1
195	27	27	Mt_Medtr6g051780.1																		Protein of unknown function (DUF3464)
196	27	27	Mt_Medtr6g069870.4																		jasmonate-zim-domain protein 3	JAI3,JAZ3,TIFY6B
197	27	27	Mt_Medtr6g071090.1																		translationally controlled tumor protein	TCTP
198	27	27	Mt_Medtr6g074910.1																		Endomembrane protein 70 protein family
199	27	27	Mt_Medtr6g082810.1																		Protein kinase superfamily protein
200	27	27	Mt_Medtr6g082890.1																		Protein kinase superfamily protein
201	27	27	Mt_Medtr6g090515.2																		SNF7 family protein	SNF7.2,VPS32
202	27	27	Mt_Medtr6g465010.1																		GroES-like zinc-binding alcohol dehydrogenase family protein
203	27	27	Mt_Medtr6g466320.1																		GroES-like zinc-binding alcohol dehydrogenase family protein
204	27	27	Mt_Medtr7g007590.1
205	27	27	Mt_Medtr7g027235.1																		Ribosomal protein L7Ae/L30e/S12e/Gadd45 family protein
206	27	27	Mt_Medtr7g033625.1																		Sucrase/ferredoxin-like family protein
207	27	27	Mt_Medtr7g063520.1																		Mitochondrial glycoprotein family protein
208	27	27	Mt_Medtr7g064210.1																		O-fucosyltransferase family protein
209	27	27	Mt_Medtr7g068380.1																		cation exchanger 3	ATCAX3,ATHCX1,CAX1-LIKE,CAX3
210	27	27	Mt_Medtr7g080390.1																		mitochondrial acyl carrier protein 2	mtACP2
211	27	27	Mt_Medtr7g082640.1																		Bifunctional inhibitor/lipid-transfer protein/seed storage 2S albumin superfamily protein
212	27	27	Mt_Medtr7g097170.1																		vacuolar protein sorting-associated protein 2.3	VPS2.3
213	27	27	Mt_Medtr7g099940.1																		RNA-binding (RRM/RBD/RNP motifs) family protein
214	27	27	Mt_Medtr7g100040.1																		pescadillo-related
215	27	27	Mt_Medtr7g105340.1																		LETM1-like protein
216	27	27	Mt_Medtr7g109130.1																		P-loop nucleoside triphosphate hydrolases superfamily protein with CH (Calponin Homology) domain
217	27	27	Mt_Medtr7g114850.1																		Pseudouridine synthase family protein
218	27	27	Mt_Medtr7g116890.6																		G-box binding factor 3	GBF3
219	27	27	Mt_Medtr8g009900.1																		glutamate tRNA synthetase	ATERS,ERS,OVA3
220	27	27	Mt_Medtr8g010330.1																		pescadillo-related
221	27	27	Mt_Medtr8g062720.1																		DEA(D/H)-box RNA helicase family protein
222	27	27	Mt_Medtr8g063500.1																		Histone superfamily protein
223	27	27	Mt_Medtr8g064490.1																		Radical SAM superfamily protein
224	27	27	Mt_Medtr8g069510.1
225	27	27	Mt_Medtr8g088510.1																		Protein of Unknown Function (DUF239)
226	27	27	Mt_Medtr8g088750.1
227	27	27	Mt_Medtr8g089760.1
228	27	27	Mt_Medtr8g095360.1																		SEC14 cytosolic factor family protein / phosphoglyceride transfer family protein
229	27	27	Mt_Medtr8g097040.2
230	27	27	Mt_Medtr8g102020.2																		SNF7 family protein	SNF7.2,VPS32
231	27	27	Mt_Medtr8g102030.2																		SNF7 family protein	SNF7.2,VPS32
232	27	27	Mt_Medtr8g104490.1																		Calmodulin binding protein-like
233	27	27	Mt_Medtr8g104510.1																		Calmodulin binding protein-like
234	27	27	Mt_Medtr8g104540.1																		Phosphoglucomutase/phosphomannomutase family protein
235	27	27	Mt_Medtr8g105900.2																		Protein of unknown function (DUF1712)
236	27	27	contig_1	13	7	6	16	9	19	9	7	3	6	8	11	Medtr3g082250.1	0	58				Q7XTT4	0	56	NUCL2_ORYSJ Nucleolin 2 OS=Oryza sativa subsp. japonica GN=Os04g0620700 PE=2 SV=2
237	27	27	contig_100013	7	5	2	33	10	9	8	5	2	14	18	6	Medtr7g116890.6	0	30	AT1G30910.1	0	Molybdenum cofactor sulfurase family protein	Q99089	0	45	CPRF1_PETCR Common plant regulatory factor 1 OS=Petroselinum crispum GN=CPRF1 PE=2 SV=1	AT1G30910			GO:0003824 GO:0008265 GO:0030151 GO:0030170	Mo-molybdopterin_cofactor_sulfurase_activity catalytic_activity molybdenum_ion_binding pyridoxal_phosphate_binding
238	27	27	contig_100088	8	10	8	6	7	7	9	10	7	5	10	8	Medtr6g090515.2	0	31	AT4G29160.3	0	SNF7.1 | SNF7 family protein |	Q9SZE4	0	67	VP322_ARATH Vacuolar protein sorting-associated protein 32 homolog 2 OS=Arabidopsis thaliana GN=VPS32.2 PE=1 SV=1	AT4G29160	GO:0015031 GO:0016192	protein_transport vesicle-mediated_transport	GO:0005515	protein_binding
239	27	27	contig_100163	1	2	2	1	1	1	3	6	6	7	5	3	Medtr7g007590.1	0	42	AT4G37440.2	0	unknown protein; LOCATED IN: cellular_component unknown; BEST Arabidopsis thaliana protein match is: unknown					AT4G37440
240	27	27	contig_100522	4	4	3	3	3	5	6	6	5	4	5	7	Medtr5g027960.1	0	35	AT5G45620.2	0	Proteasome component (PCI) domain protein		0	83		AT5G45620	GO:0006094 GO:0006096 GO:0006511 GO:0007010 GO:0009651 GO:0009853 GO:0010498 GO:0043161 GO:0043248 GO:0046686 GO:0051604 GO:0051788 GO:0080129	cytoskeleton_organization gluconeogenesis glycolysis photorespiration proteasomal_protein_catabolic_process proteasomal_ubiquitin-dependent_protein_catabolic_process proteasome_assembly proteasome_core_complex_assembly protein_maturation response_to_cadmium_ion response_to_misfolded_protein response_to_salt_stress ubiquitin-dependent_protein_catabolic_process	GO:0003674	molecular_function
241	27	27	contig_100580	8	14	9	6	7	8	5	8	6	5	6	6	Medtr8g102030.2	0	71	AT4G29160.3	0	SNF7.1 | SNF7 family protein |	Q9SZE4	0	61	VP322_ARATH Vacuolar protein sorting-associated protein 32 homolog 2 OS=Arabidopsis thaliana GN=VPS32.2 PE=1 SV=1	AT4G29160	GO:0015031 GO:0016192	protein_transport vesicle-mediated_transport	GO:0005515	protein_binding
242	27	27	contig_100668	41	59	41	59	28	70	38	55	43	45	42	66	Medtr2g087660.1	0	57	AT3G44110.1	0	ATJ3, ATJ | DNAJ homologue 3 |	P43644	0	68	DNJH_ATRNU DnaJ protein homolog ANJ1 OS=Atriplex nummularia PE=2 SV=1	AT3G44110	GO:0006457 GO:0006499 GO:0009651 GO:0009911 GO:0043462 GO:0048573	N-terminal_protein_myristoylation photoperiodism,_flowering positive_regulation_of_flower_development protein_folding regulation_of_ATPase_activity response_to_salt_stress	GO:0005524 GO:0031072 GO:0051082	ATP_binding heat_shock_protein_binding unfolded_protein_binding
243	27	27	contig_100705	3	4	5	1	2	2	1	3	4	1	2	1	Medtr7g105340.1	0	23	AT3G11560.4	0	LETM1-like protein					AT3G11560	GO:0010075	regulation_of_meristem_growth
244	27	27	contig_100775	0	0	0	0	0	0	2	5	5	2	3	3	PGSC0003DMT400042322	0	13	AT3G42170.1	0	BED zinc finger ;hAT family dimerisation domain	P08770	0	33	TRA1_MAIZE Putative AC transposase OS=Zea mays PE=2 SV=2	AT3G42170	GO:0009791	post-embryonic_development	GO:0003677 GO:0046983	DNA_binding protein_dimerization_activity
245	27	27	contig_100831	39	13	10	36	18	51	52	17	10	29	30	61	Medtr4g074260.1	0	52	AT3G62870.1	0	Ribosomal protein L7Ae/L30e/S12e/Gadd45 family protein	Q9LZH9	0	84	RL7A2_ARATH 60S ribosomal protein L7a-2 OS=Arabidopsis thaliana GN=RPL7AB PE=1 SV=1	AT3G62870	GO:0001510 GO:0006412 GO:0042254	RNA_methylation ribosome_biogenesis translation	GO:0003735	structural_constituent_of_ribosome
246	27	27	contig_1010	1	1	1	1	1	1	1	1	1	1	1	1	Medtr5g077840.1	0	41	AT5G37530.1	0	NAD(P)-binding Rossmann-fold superfamily protein		0	53		AT5G37530			GO:0000166 GO:0003824	catalytic_activity nucleotide_binding
247	27	27	contig_101256	2	1	1	2	1	2	3	2	2	3	2	3	Medtr4g087280.1	0	63	AT1G73180.1	0	Eukaryotic translation initiation factor eIF2A family protein	O74965	0	36	EIF2A_SCHPO Eukaryotic translation initiation factor 2A OS=Schizosaccharomyces pombe (strain 972 / ATCC 24843) GN=SPBC4B4.04 PE=3 SV=1	AT1G73180	GO:0008150	biological_process	GO:0003674	molecular_function
248	27	27	contig_101299	8	14	10	4	18	5	7	17	7	4	22	8	Medtr5g066490.1	0	32	AT4G24480.1	0	Protein kinase superfamily protein	Q05609	0	47	CTR1_ARATH Serine/threonine-protein kinase CTR1 OS=Arabidopsis thaliana GN=CTR1 PE=1 SV=1	AT4G24480	GO:0006468	protein_phosphorylation	GO:0004672 GO:0004674 GO:0004712 GO:0004713 GO:0005524 GO:0016301 GO:0016772	ATP_binding kinase_activity protein_kinase_activity protein_serine/threonine/tyrosine_kinase_activity protein_serine/threonine_kinase_activity protein_tyrosine_kinase_activity transferase_activity,_transferring_phosphorus-containing_groups
249	27	27	contig_101451	20	12	11	24	13	29	50	39	18	34	43	60	Medtr4g074930.2	0	35	AT3G18610.1	0	PARLL1, ATNUC-L2, NUC-L2 | nucleolin like 2 |	Q7XTT4	0	52	NUCL2_ORYSJ Nucleolin 2 OS=Oryza sativa subsp. japonica GN=Os04g0620700 PE=2 SV=2	AT3G18610	GO:0000398	mRNA_splicing,_via_spliceosome	GO:0000166 GO:0003676	nucleic_acid_binding nucleotide_binding
250	27	27	contig_101486	0	0	0	4	0	0	0	0	0	7	0	0	Medtr4g108170.1	0	68	AT3G47780.1	0	ATATH6, ATH6 | ABC2 homolog 6 |	Q9STT5	0	55	AB7A_ARATH ABC transporter A family member 7 OS=Arabidopsis thaliana GN=ABCA7 PE=3 SV=2	AT3G47780	GO:0009407 GO:0010583	response_to_cyclopentenone toxin_catabolic_process	GO:0000166 GO:0005215 GO:0005524 GO:0016887 GO:0017111 GO:0042626	ATP_binding ATPase_activity ATPase_activity,_coupled_to_transmembrane_movement_of_substances nucleoside-triphosphatase_activity nucleotide_binding transporter_activity
251	27	27	contig_101587	2	2	2	2	1	2	3	3	3	2	2	2	Medtr4g108240.1	0	61	AT3G47780.1	0	ATATH6, ATH6 | ABC2 homolog 6 |	Q9STT5	0	52	AB7A_ARATH ABC transporter A family member 7 OS=Arabidopsis thaliana GN=ABCA7 PE=3 SV=2	AT3G47780	GO:0009407 GO:0010583	response_to_cyclopentenone toxin_catabolic_process	GO:0000166 GO:0005215 GO:0005524 GO:0016887 GO:0017111 GO:0042626	ATP_binding ATPase_activity ATPase_activity,_coupled_to_transmembrane_movement_of_substances nucleoside-triphosphatase_activity nucleotide_binding transporter_activity
252	27	27	contig_10174	3	2	2	4	2	4	3	2	1	2	2	4	Medtr2g036600.1	0	45	AT3G11710.1	0	ATKRS-1 | lysyl-tRNA synthetase 1 |	Q9ZPI1	0	67	SYK_ARATH Lysine--tRNA ligase OS=Arabidopsis thaliana GN=At3g11710 PE=2 SV=1	AT3G11710	GO:0006418 GO:0006430 GO:0009165 GO:0009640 GO:0010388	cullin_deneddylation lysyl-tRNA_aminoacylation nucleotide_biosynthetic_process photomorphogenesis tRNA_aminoacylation_for_protein_translation	GO:0000166 GO:0003676 GO:0004812 GO:0004824 GO:0005524	ATP_binding aminoacyl-tRNA_ligase_activity lysine-tRNA_ligase_activity nucleic_acid_binding nucleotide_binding
253	27	27	contig_10189	22	14	14	18	14	48	23	13	13	11	16	46	Medtr3g117740.1	0	55	AT2G16595.1	0	Translocon-associated protein (TRAP), alpha subunit	P45434	0	57	SSRA_ARATH Translocon-associated protein subunit alpha OS=Arabidopsis thaliana GN=At2g21160 PE=2 SV=3	AT2G16595	GO:0008150	biological_process	GO:0003674	molecular_function
254	27	27	contig_101934	2	3	2	2	2	3	2	5	4	2	3	2	Medtr4g100800.1	0	23	AT4G17330.1	0	ATG2484-1, G2484-1 | G2484-1 protein |					AT4G17330	GO:0000226 GO:0000911 GO:0009630	cytokinesis_by_cell_plate_formation gravitropism microtubule_cytoskeleton_organization	GO:0003723	RNA_binding
255	27	27	contig_101950	24	22	10	20	20	19	34	15	7	22	21	24	Medtr8g097190.1	0	65	AT1G10830.1	0	Z-ISO, Z-ISO1.1 | 15-cis-zeta-carotene isomerase |	Q9SAC0	0	69	ZCIS_ARATH 15-cis-zeta-carotene isomerase, chloroplastic OS=Arabidopsis thaliana GN=Z-ISO PE=1 SV=1	AT1G10830	GO:0016120	carotene_biosynthetic_process	GO:0090471	9,15,9'-tri-cis-zeta-carotene_isomerase_activity
256	27	27	contig_10196	2	2	1	2	1	5	1	1	1	1	1	1	Medtr5g077840.1	0	41	AT5G37530.1	0	NAD(P)-binding Rossmann-fold superfamily protein		0	65		AT5G37530			GO:0000166 GO:0003824	catalytic_activity nucleotide_binding
257	27	27	contig_101965	9	40	89	1	20	2	8	29	76	0	23	1	Glyma.17G174500.1	0	64	AT5G67030.1	0	ABA1, LOS6, NPQ2, ATABA1, ZEP, IBS3, ATZEP | zeaxanthin epoxidase (ZEP) (ABA1) |	O81360	0	71	ABA2_PRUAR Zeaxanthin epoxidase, chloroplastic OS=Prunus armeniaca PE=2 SV=1	AT5G67030	GO:0006970 GO:0008152 GO:0009408 GO:0009414 GO:0009688 GO:0010114 GO:0010182 GO:0010264 GO:0016123 GO:0055114	abscisic_acid_biosynthetic_process metabolic_process myo-inositol_hexakisphosphate_biosynthetic_process oxidation-reduction_process response_to_heat response_to_osmotic_stress response_to_red_light response_to_water_deprivation sugar_mediated_signaling_pathway xanthophyll_biosynthetic_process	GO:0009540 GO:0016491	oxidoreductase_activity zeaxanthin_epoxidase_[overall]_activity
258	27	27	contig_101970	1	1	1	1	2	1	2	2	0	0	3	1	Medtr3g069720.1	0	53	AT5G05840.1	0	Protein of unknown function (DUF620)					AT5G05840	GO:0008150	biological_process	GO:0003674	molecular_function
259	27	27	contig_101973	0	1	1	0	0	1	1	2	2	1	1	2	Medtr2g097900.1	0	29	AT1G51340.2	0	MATE efflux family protein	Q9SYD6	0	63	MATE1_ARATH MATE efflux family protein 1 OS=Arabidopsis thaliana GN=MATE PE=2 SV=2	AT1G51340	GO:0006855 GO:0019761 GO:0055085	drug_transmembrane_transport glucosinolate_biosynthetic_process transmembrane_transport	GO:0015238 GO:0015297	antiporter_activity drug_transmembrane_transporter_activity
260	27	27	contig_101977	3	2	2	1	2	1	5	4	9	1	5	1	Medtr1034s0010.1	0	82	AT5G35790.1	0	G6PD1 | glucose-6-phosphate dehydrogenase 1 |	Q43839	0	56	G6PDC_SOLTU Glucose-6-phosphate 1-dehydrogenase, chloroplastic OS=Solanum tuberosum PE=1 SV=1	AT5G35790	GO:0006006 GO:0009051 GO:0009637 GO:0010155 GO:0015979 GO:0019288 GO:0046777 GO:0055114	glucose_metabolic_process isopentenyl_diphosphate_biosynthetic_process,_mevalonate-independent_pathway oxidation-reduction_process pentose-phosphate_shunt,_oxidative_branch photosynthesis protein_autophosphorylation regulation_of_proton_transport response_to_blue_light	GO:0000166 GO:0004345 GO:0005515 GO:0050661	NADP_binding glucose-6-phosphate_dehydrogenase_activity nucleotide_binding protein_binding
261	27	27	contig_102018	1	1	1	1	1	1	2	1	3	1	2	1	Medtr1g101400.1	0	46	AT5G52100.1	0	crr1 | Dihydrodipicolinate reductase, bacterial/plant |	Q9FJ82	0	80	DAPB3_ARATH Putative 4-hydroxy-tetrahydrodipicolinate reductase 3, chloroplastic OS=Arabidopsis thaliana GN=DAPB3 PE=2 SV=1	AT5G52100	GO:0009089 GO:0009773 GO:0009965 GO:0010103 GO:0010207 GO:0016556 GO:0019684 GO:0030154 GO:0042742 GO:0045893 GO:0055114	cell_differentiation defense_response_to_bacterium leaf_morphogenesis lysine_biosynthetic_process_via_diaminopimelate mRNA_modification oxidation-reduction_process photosynthesis,_light_reaction photosynthetic_electron_transport_in_photosystem_I photosystem_II_assembly positive_regulation_of_transcription,_DNA-dependent stomatal_complex_morphogenesis	GO:0000166 GO:0008839 GO:0070402	4-hydroxy-tetrahydrodipicolinate_reductase NADPH_binding nucleotide_binding
262	27	27	contig_102033	1	1	1	1	4	1	3	3	1	0	12	1	Medtr5g096410.1	0	57	AT5G55970.2	0	RING/U-box superfamily protein	Q8LDB8	0	27	RING2_ARATH E3 ubiquitin-protein ligase At1g63170 OS=Arabidopsis thaliana GN=At1g63170 PE=2 SV=2	AT5G55970			GO:0008270	zinc_ion_binding
263	27	27	contig_102034	1	1	1	1	1	6	8	5	4	1	18	3	Medtr7g064210.1	0	16
264	27	27	contig_102147	1	1	1	1	1	2	1	2	2	1	2	2	Medtr4g076240.1	0	22	AT5G12430.1	0	TPR16 | Heat shock protein DnaJ with tetratricopeptide repeat |	F4I171	0	60	MD15A_ARATH Mediator of RNA polymerase II transcription subunit 15a OS=Arabidopsis thaliana GN=MED15A PE=1 SV=1	AT5G12430	GO:0006457 GO:0007155 GO:0010090 GO:0010228 GO:0016926 GO:0045010 GO:0048765 GO:0050665 GO:0071555	actin_nucleation cell_adhesion cell_wall_organization hydrogen_peroxide_biosynthetic_process protein_desumoylation protein_folding root_hair_cell_differentiation trichome_morphogenesis vegetative_to_reproductive_phase_transition_of_meristem	GO:0031072	heat_shock_protein_binding
265	27	27	contig_102234	1	2	2	1	2	2	2	5	3	1	4	3	Medtr2g097900.1	0	39	AT1G51340.1	0	MATE efflux family protein	Q9SYD6	0	74	MATE1_ARATH MATE efflux family protein 1 OS=Arabidopsis thaliana GN=MATE PE=2 SV=2	AT1G51340	GO:0006855 GO:0019761 GO:0055085	drug_transmembrane_transport glucosinolate_biosynthetic_process transmembrane_transport	GO:0015238 GO:0015297	antiporter_activity drug_transmembrane_transporter_activity
266	27	27	contig_102235	1	2	2	10	4	6	1	3	3	10	6	6	Medtr3g087940.1	0	60	AT5G65210.5	0	TGA1 | bZIP transcription factor family protein |	Q39237	0	62	TGA1_ARATH Transcription factor TGA1 OS=Arabidopsis thaliana GN=TGA1 PE=1 SV=2	AT5G65210	GO:0006355 GO:0009410 GO:0009617 GO:0009862 GO:0010043 GO:0010167 GO:0010260 GO:0015706 GO:0030968 GO:0042742	defense_response_to_bacterium endoplasmic_reticulum_unfolded_protein_response nitrate_transport organ_senescence regulation_of_transcription,_DNA-dependent response_to_bacterium response_to_nitrate response_to_xenobiotic_stimulus response_to_zinc_ion systemic_acquired_resistance,_salicylic_acid_mediated_signaling_pathway	GO:0003677 GO:0003700 GO:0005515 GO:0005516 GO:0043565	DNA_binding calmodulin_binding protein_binding sequence-specific_DNA_binding sequence-specific_DNA_binding_transcription_factor_activity
267	27	27	contig_102506	2	3	2	2	1	3	1	2	2	2	1	2	Medtr4g093570.1	0	30	AT5G64370.1	0	BETA-UP, PYD3 | beta-ureidopropionase |	Q03248	0	64	BUP1_RAT Beta-ureidopropionase OS=Rattus norvegicus GN=Upb1 PE=1 SV=1	AT5G64370	GO:0006212 GO:0006807 GO:0043562	cellular_response_to_nitrogen_levels nitrogen_compound_metabolic_process uracil_catabolic_process	GO:0003837 GO:0016810	beta-ureidopropionase_activity hydrolase_activity,_acting_on_carbon-nitrogen_(but_not_peptide)_bonds
268	27	27	contig_102538	4	1	3	1	1	14	5	2	16	9	2	22	Medtr4g086165.1	0	30	AT4G34410.1	0	RRTF1 | redox responsive transcription factor 1 |	Q9SZ06	0	40	EF109_ARATH Ethylene-responsive transcription factor ERF109 OS=Arabidopsis thaliana GN=ERF109 PE=1 SV=1	AT4G34410	GO:0002679 GO:0006355 GO:0009693 GO:0010200 GO:0035556 GO:0050832	defense_response_to_fungus ethylene_biosynthetic_process intracellular_signal_transduction regulation_of_transcription,_DNA-dependent respiratory_burst_involved_in_defense_response response_to_chitin	GO:0003677 GO:0003700	DNA_binding sequence-specific_DNA_binding_transcription_factor_activity
269	27	27	contig_102568	2	0	0	0	6	1	2	0	0	0	6	1	Medtr1g045065.1	0	35	AT2G33385.2	0	arpc2b | actin-related protein C2B |	F4IVU1	0	53	ARC2B_ARATH Actin-related protein 2/3 complex subunit 2B OS=Arabidopsis thaliana GN=ARPC2B PE=2 SV=1	AT2G33385	GO:0007015 GO:0030833	actin_filament_organization regulation_of_actin_filament_polymerization	GO:0005198	structural_molecule_activity
270	27	27	contig_102651	32	16	20	39	25	34	54	22	27	52	49	47	Medtr1g083350.1	0	67	AT3G05540.1	0	Methionine sulfoxide reductase (MSS4-like) family protein	Q5J907	0	86	TCTP_ELAGV Translationally-controlled tumor protein homolog OS=Elaeis guineensis var. tenera GN=TCTP PE=1 SV=1	AT3G05540	GO:0008150	biological_process
271	27	27	contig_102677	15	10	7	11	8	15	18	12	7	8	12	17	Medtr5g027960.1	0	38	AT4G19006.1	0	Proteasome component (PCI) domain protein		0	73		AT4G19006	GO:0006511 GO:0030163	protein_catabolic_process ubiquitin-dependent_protein_catabolic_process	GO:0003674	molecular_function
272	27	27	contig_102726	64	25	18	76	31	81	60	23	14	40	34	66	Medtr2g035460.1	0	51	AT1G30910.1	0	Molybdenum cofactor sulfurase family protein	P35685	0	60	RL7A_ORYSJ 60S ribosomal protein L7a OS=Oryza sativa subsp. japonica GN=RPL7A PE=2 SV=1	AT1G30910			GO:0003824 GO:0008265 GO:0030151 GO:0030170	Mo-molybdopterin_cofactor_sulfurase_activity catalytic_activity molybdenum_ion_binding pyridoxal_phosphate_binding
273	27	27	contig_102750	1	1	1	2	1	4	0	1	1	1	0	4	Medtr8g104490.1	0	37	AT1G73805.1	0	Calmodulin binding protein-like	P10978	0	32	POLX_TOBAC Retrovirus-related Pol polyprotein from transposon TNT 1-94 OS=Nicotiana tabacum PE=2 SV=1	AT1G73805	GO:0000165 GO:0001666 GO:0002237 GO:0006355 GO:0006612 GO:0009581 GO:0009595 GO:0009617 GO:0009627 GO:0009697 GO:0009814 GO:0009862 GO:0009863 GO:0009867 GO:0010112 GO:0010200 GO:0010310 GO:0010363 GO:0031347 GO:0031348 GO:0035304 GO:0042742 GO:0043900 GO:0045087 GO:0045088 GO:0050832 GO:0080142	MAPK_cascade defense_response,_incompatible_interaction defense_response_to_bacterium defense_response_to_fungus detection_of_biotic_stimulus detection_of_external_stimulus innate_immune_response jasmonic_acid_mediated_signaling_pathway negative_regulation_of_defense_response protein_targeting_to_membrane regulation_of_defense_response regulation_of_hydrogen_peroxide_metabolic_process regulation_…	GO:0003700 GO:0005516 GO:0043565	calmodulin_binding sequence-specific_DNA_binding sequence-specific_DNA_binding_transcription_factor_activity
274	27	27	contig_102821	3	1	1	3	1	3	3	1	1	2	2	3	Medtr5g093860.1	0	59	AT5G55230.1	0	ATMAP65-1, MAP65-1 | microtubule-associated proteins 65-1 |	Q9FLP0	0	81	MA651_ARATH 65-kDa microtubule-associated protein 1 OS=Arabidopsis thaliana GN=MAP65-1 PE=1 SV=1	AT5G55230	GO:0000272 GO:0000910 GO:0001578 GO:0005982 GO:0007020 GO:0008283 GO:0009664 GO:0019344 GO:0030244 GO:0031116 GO:0043622 GO:0046785 GO:0048193 GO:0048528 GO:0051302 GO:0051322	Golgi_vesicle_transport anaphase cell_proliferation cellulose_biosynthetic_process cortical_microtubule_organization cysteine_biosynthetic_process cytokinesis microtubule_bundle_formation microtubule_nucleation microtubule_polymerization plant-type_cell_wall_organization polysaccharide_catabolic_process positive_regulation_of_microtubule_polymerization post-embryonic_root_development regulation_o…	GO:0005515 GO:0008017 GO:0046983	microtubule_binding protein_binding protein_dimerization_activity
275	27	27	contig_102854	18	64	115	11	71	14	25	73	95	9	83	14	Medtr4g108170.1	0	32	AT3G47780.1	0	ATATH6, ATH6 | ABC2 homolog 6 |	Q9STT5	0	77	AB7A_ARATH ABC transporter A family member 7 OS=Arabidopsis thaliana GN=ABCA7 PE=3 SV=2	AT3G47780	GO:0009407 GO:0010583	response_to_cyclopentenone toxin_catabolic_process	GO:0000166 GO:0005215 GO:0005524 GO:0016887 GO:0017111 GO:0042626	ATP_binding ATPase_activity ATPase_activity,_coupled_to_transmembrane_movement_of_substances nucleoside-triphosphatase_activity nucleotide_binding transporter_activity
276	27	27	contig_102858	1	1	1	0	1	1	2	2	2	0	1	1	Medtr1g030290.1	0	45	AT1G77590.1	0	LACS9 | long chain acyl-CoA synthetase 9 |	Q9CAP8	0	79	LACS9_ARATH Long chain acyl-CoA synthetase 9, chloroplastic OS=Arabidopsis thaliana GN=LACS9 PE=2 SV=1	AT1G77590	GO:0001676 GO:0006631 GO:0006633	fatty_acid_biosynthetic_process fatty_acid_metabolic_process long-chain_fatty_acid_metabolic_process	GO:0003824 GO:0004467	catalytic_activity long-chain_fatty_acid-CoA_ligase_activity
277	27	27	contig_10290	14	9	9	19	10	20	10	7	4	6	7	11	Medtr4g074930.2	0	21	AT3G18610.1	0	PARLL1, ATNUC-L2, NUC-L2 | nucleolin like 2 |	Q7XTT4	0	53	NUCL2_ORYSJ Nucleolin 2 OS=Oryza sativa subsp. japonica GN=Os04g0620700 PE=2 SV=2	AT3G18610	GO:0000398	mRNA_splicing,_via_spliceosome	GO:0000166 GO:0003676	nucleic_acid_binding nucleotide_binding
278	27	27	contig_102948	1	0	1	1	2	11	1	0	0	1	1	11	Medtr2g038040.1	0	79	AT5G57150.1	0	basic helix-loop-helix (bHLH) DNA-binding superfamily protein	Q2HIV9	0	56	BH035_ARATH Transcription factor bHLH35 OS=Arabidopsis thaliana GN=BHLH35 PE=2 SV=1	AT5G57150	GO:0006355 GO:0009694 GO:0009753	jasmonic_acid_metabolic_process regulation_of_transcription,_DNA-dependent response_to_jasmonic_acid_stimulus	GO:0003677 GO:0003700	DNA_binding sequence-specific_DNA_binding_transcription_factor_activity
279	27	27	contig_102969	2	2	2	2	1	2	2	3	3	2	3	3	Medtr4g093580.1	0	47	AT5G64370.1	0	BETA-UP, PYD3 | beta-ureidopropionase |	Q03248	0	50	BUP1_RAT Beta-ureidopropionase OS=Rattus norvegicus GN=Upb1 PE=1 SV=1	AT5G64370	GO:0006212 GO:0006807 GO:0043562	cellular_response_to_nitrogen_levels nitrogen_compound_metabolic_process uracil_catabolic_process	GO:0003837 GO:0016810	beta-ureidopropionase_activity hydrolase_activity,_acting_on_carbon-nitrogen_(but_not_peptide)_bonds
280	27	27	contig_103095	4	6	7	2	3	4	6	13	13	3	7	7	Medtr2g101350.1	0	86	AT3G16230.2	0	Predicted eukaryotic LigT	Q9D8Z1	0	30	ASCC1_MOUSE Activating signal cointegrator 1 complex subunit 1 OS=Mus musculus GN=Ascc1 PE=2 SV=1	AT3G16230	GO:0006355 GO:0016070	RNA_metabolic_process regulation_of_transcription,_DNA-dependent	GO:0003723 GO:0003824	RNA_binding catalytic_activity
281	27	27	contig_103264	2	3	2	2	1	3	2	3	2	2	2	2	Medtr1g054540.2	0	33	AT2G17390.1	0	AKR2B | ankyrin repeat-containing 2B |	Q9SAR5	0	40	AKR2_ARATH Ankyrin repeat domain-containing protein 2 OS=Arabidopsis thaliana GN=AKR2 PE=1 SV=2	AT2G17390	GO:0006355	regulation_of_transcription,_DNA-dependent
282	27	27	contig_103271	17	13	15	18	13	19	25	9	8	15	14	18	Medtr1g023730.1	0	45	AT3G26300.1	0	CYP71B34 | cytochrome P450, family 71, subfamily B, polypeptide 34 | chr3	Q9LIP6	0	45	C71BV_ARATH Cytochrome P450 71B34 OS=Arabidopsis thaliana GN=CYP71B34 PE=2 SV=1	AT3G26300	GO:0055114	oxidation-reduction_process	GO:0005506 GO:0009055 GO:0016705 GO:0019825 GO:0020037	electron_carrier_activity heme_binding iron_ion_binding oxidoreductase_activity,_acting_on_paired_donors,_with_incorporation_or_reduction_of_molecular_oxygen oxygen_binding
283	27	27	contig_103289	3	3	3	4	2	5	3	3	2	3	3	4	Medtr4g050420.1	0	20	AT3G44110.2	0	ATJ3, ATJ | DNAJ homologue 3 |	Q04960	0	66	DNJH_CUCSA DnaJ protein homolog OS=Cucumis sativus GN=DNAJ1 PE=2 SV=1	AT3G44110	GO:0006457 GO:0006499 GO:0009651 GO:0009911 GO:0043462 GO:0048573	N-terminal_protein_myristoylation photoperiodism,_flowering positive_regulation_of_flower_development protein_folding regulation_of_ATPase_activity response_to_salt_stress	GO:0005524 GO:0031072 GO:0051082	ATP_binding heat_shock_protein_binding unfolded_protein_binding
284	27	27	contig_103936	17	26	24	1	11	0	25	71	74	0	13	1	Medtr7g068380.1	0	23	AT3G51860.1	0	CAX3, ATHCX1, CAX1-LIKE, ATCAX3 | cation exchanger 3 |	Q93Z81	0	64	CAX3_ARATH Vacuolar cation/proton exchanger 3 OS=Arabidopsis thaliana GN=CAX3 PE=1 SV=1	AT3G51860	GO:0006793 GO:0006812 GO:0006814 GO:0006816 GO:0006874 GO:0006882 GO:0009624 GO:0010351 GO:0030026 GO:0051592 GO:0055062 GO:0055085	calcium_ion_transport cation_transport cellular_calcium_ion_homeostasis cellular_manganese_ion_homeostasis cellular_zinc_ion_homeostasis lithium_ion_transport phosphate_ion_homeostasis phosphorus_metabolic_process response_to_calcium_ion response_to_nematode sodium_ion_transport transmembrane_transport	GO:0005515 GO:0008324 GO:0015368 GO:0015369 GO:0015491	calcium:cation_antiporter_activity calcium:hydrogen_antiporter_activity cation:cation_antiporter_activity cation_transmembrane_transporter_activity protein_binding
285	27	27	contig_103945	6	14	30	8	8	4	12	23	20	8	12	5	Medtr5g083170.1	0	26	AT3G11050.1	0	ATFER2, FER2 | ferritin 2 |	Q41709	0	76	FRI2_VIGUN Ferritin-2, chloroplastic OS=Vigna unguiculata GN=PFE2 PE=1 SV=2	AT3G11050	GO:0000302 GO:0006826 GO:0006879 GO:0006979 GO:0009737 GO:0010039 GO:0015979 GO:0055072 GO:0055114	cellular_iron_ion_homeostasis iron_ion_homeostasis iron_ion_transport oxidation-reduction_process photosynthesis response_to_abscisic_acid_stimulus response_to_iron_ion response_to_oxidative_stress response_to_reactive_oxygen_species	GO:0008199 GO:0016491 GO:0046914	ferric_iron_binding oxidoreductase_activity transition_metal_ion_binding
286	27	27	contig_104337	7	3	4	0	3	0	7	4	9	0	5	0	Glyma.08G199000.1	0	20	AT5G35790.1	0	G6PD1 | glucose-6-phosphate dehydrogenase 1 |	Q43839	0	89	G6PDC_SOLTU Glucose-6-phosphate 1-dehydrogenase, chloroplastic OS=Solanum tuberosum PE=1 SV=1	AT5G35790	GO:0006006 GO:0009051 GO:0009637 GO:0010155 GO:0015979 GO:0019288 GO:0046777 GO:0055114	glucose_metabolic_process isopentenyl_diphosphate_biosynthetic_process,_mevalonate-independent_pathway oxidation-reduction_process pentose-phosphate_shunt,_oxidative_branch photosynthesis protein_autophosphorylation regulation_of_proton_transport response_to_blue_light	GO:0000166 GO:0004345 GO:0005515 GO:0050661	NADP_binding glucose-6-phosphate_dehydrogenase_activity nucleotide_binding protein_binding
287	27	27	contig_104429	28	9	18	21	19	15	37	17	19	10	31	15	Medtr1g030290.1	0	54	AT1G77590.1	0	LACS9 | long chain acyl-CoA synthetase 9 |	Q9CAP8	0	77	LACS9_ARATH Long chain acyl-CoA synthetase 9, chloroplastic OS=Arabidopsis thaliana GN=LACS9 PE=2 SV=1	AT1G77590	GO:0001676 GO:0006631 GO:0006633	fatty_acid_biosynthetic_process fatty_acid_metabolic_process long-chain_fatty_acid_metabolic_process	GO:0003824 GO:0004467	catalytic_activity long-chain_fatty_acid-CoA_ligase_activity
288	27	27	contig_104482	2	2	3	1	2	1	1	2	5	1	2	1	Medtr4g100480.1	0	50	AT5G47240.1	0	atnudt8, NUDT8 | nudix hydrolase homolog 8 |	Q8L7W2	0	74	NUDT8_ARATH Nudix hydrolase 8 OS=Arabidopsis thaliana GN=NUDT8 PE=2 SV=2	AT5G47240	GO:0009611	response_to_wounding	GO:0016787	hydrolase_activity
289	27	27	contig_104572	5	5	0	0	23	2	3	4	0	0	14	1	cassava4.1	0	89	AT5G55970.2	0	RING/U-box superfamily protein	Q93Z92	0	31	RING4_ARATH E3 ubiquitin-protein ligase At4g11680 OS=Arabidopsis thaliana GN=At4g11680 PE=2 SV=1	AT5G55970			GO:0008270	zinc_ion_binding
290	27	27	contig_10490	5	2	1	3	3	5	2	2	1	2	2	3	Medtr5g093860.1	0	50	AT5G55230.1	0	ATMAP65-1, MAP65-1 | microtubule-associated proteins 65-1 |	Q9FLP0	0	80	MA651_ARATH 65-kDa microtubule-associated protein 1 OS=Arabidopsis thaliana GN=MAP65-1 PE=1 SV=1	AT5G55230	GO:0000272 GO:0000910 GO:0001578 GO:0005982 GO:0007020 GO:0008283 GO:0009664 GO:0019344 GO:0030244 GO:0031116 GO:0043622 GO:0046785 GO:0048193 GO:0048528 GO:0051302 GO:0051322	Golgi_vesicle_transport anaphase cell_proliferation cellulose_biosynthetic_process cortical_microtubule_organization cysteine_biosynthetic_process cytokinesis microtubule_bundle_formation microtubule_nucleation microtubule_polymerization plant-type_cell_wall_organization polysaccharide_catabolic_process positive_regulation_of_microtubule_polymerization post-embryonic_root_development regulation_o…	GO:0005515 GO:0008017 GO:0046983	microtubule_binding protein_binding protein_dimerization_activity
291	27	27	contig_10508	2	1	1	1	1	4	1	1	1	1	1	2	Medtr0003s0470.1	0	60	AT1G70330.1	0	ENT1,AT, ENT1 | equilibrative nucleotide transporter 1 |	Q8VXY7	0	68	ENT1_ARATH Equilibrative nucleotide transporter 1 OS=Arabidopsis thaliana GN=ENT1 PE=1 SV=1	AT1G70330	GO:0006810	transport	GO:0005337 GO:0010174	nucleoside_transmembrane_transporter_activity nucleoside_transmembrane_transporter_activity,_against_a_concentration_gradient
292	27	27	contig_105199	2	3	2	1	1	2	1	3	2	1	1	3	Medtr1g030290.1	0	43	AT1G77590.1	0	LACS9 | long chain acyl-CoA synthetase 9 |	Q9CAP8	0	63	LACS9_ARATH Long chain acyl-CoA synthetase 9, chloroplastic OS=Arabidopsis thaliana GN=LACS9 PE=2 SV=1	AT1G77590	GO:0001676 GO:0006631 GO:0006633	fatty_acid_biosynthetic_process fatty_acid_metabolic_process long-chain_fatty_acid_metabolic_process	GO:0003824 GO:0004467	catalytic_activity long-chain_fatty_acid-CoA_ligase_activity
293	27	27	contig_105202	7	45	44	6	10	11	7	79	52	5	14	9	Medtr1g030820.1	0	12	AT4G39090.1	0	RD19, RD19A | Papain family cysteine protease |	Q10716	0	70	CYSP1_MAIZE Cysteine proteinase 1 OS=Zea mays GN=CCP1 PE=2 SV=1	AT4G39090	GO:0006096 GO:0006508 GO:0006833 GO:0006970 GO:0006972 GO:0007030 GO:0009266 GO:0009269 GO:0009414 GO:0009651 GO:0042742 GO:0046686	Golgi_organization defense_response_to_bacterium glycolysis hyperosmotic_response proteolysis response_to_cadmium_ion response_to_desiccation response_to_osmotic_stress response_to_salt_stress response_to_temperature_stimulus response_to_water_deprivation water_transport	GO:0004197 GO:0008234	cysteine-type_endopeptidase_activity cysteine-type_peptidase_activity
294	27	27	contig_105310	0	1	1	0	0	0	1	2	2	1	4	1	Medtr2g028940.1	0	17	AT1G09270.2	0	IMPA-4 | importin alpha isoform 4 |	Q71VM4	0	53	IMA1A_ORYSJ Importin subunit alpha-1a OS=Oryza sativa subsp. japonica GN=Os01g0253300 PE=1 SV=2	AT1G09270	GO:0006007 GO:0006499 GO:0006606 GO:0006612 GO:0006820 GO:0006862 GO:0006886 GO:0006888 GO:0006944 GO:0010363 GO:0015696 GO:0015802 GO:0030581 GO:0043069 GO:0043090 GO:0043269 GO:0080034	ER_to_Golgi_vesicle-mediated_transport N-terminal_protein_myristoylation amino_acid_import ammonium_transport anion_transport basic_amino_acid_transport cellular_membrane_fusion glucose_catabolic_process host_response_to_induction_by_symbiont_of_tumor,_nodule_or_growth_in_host intracellular_protein_transport negative_regulation_of_programmed_cell_death nucleotide_transport protein_import_into_nuc…	GO:0005515 GO:0008565	protein_binding protein_transporter_activity
295	27	27	contig_105317	2	2	4	5	2	4	1	3	2	5	3	3	Medtr3g087940.1	0	29	AT5G65210.5	0	TGA1 | bZIP transcription factor family protein |	Q39237	0	57	TGA1_ARATH Transcription factor TGA1 OS=Arabidopsis thaliana GN=TGA1 PE=1 SV=2	AT5G65210	GO:0006355 GO:0009410 GO:0009617 GO:0009862 GO:0010043 GO:0010167 GO:0010260 GO:0015706 GO:0030968 GO:0042742	defense_response_to_bacterium endoplasmic_reticulum_unfolded_protein_response nitrate_transport organ_senescence regulation_of_transcription,_DNA-dependent response_to_bacterium response_to_nitrate response_to_xenobiotic_stimulus response_to_zinc_ion systemic_acquired_resistance,_salicylic_acid_mediated_signaling_pathway	GO:0003677 GO:0003700 GO:0005515 GO:0005516 GO:0043565	DNA_binding calmodulin_binding protein_binding sequence-specific_DNA_binding sequence-specific_DNA_binding_transcription_factor_activity
296	27	27	contig_105459	5	7	4	6	5	6	5	6	5	5	6	7	Medtr1g054620.2	0	32	AT4G35450.4	0	AKR2, AFT, AKR2A | ankyrin repeat-containing protein 2 |	Q9SAR5	0	41	AKR2_ARATH Ankyrin repeat domain-containing protein 2 OS=Arabidopsis thaliana GN=AKR2 PE=1 SV=2	AT4G35450	GO:0006094 GO:0006096 GO:0006457 GO:0009651 GO:0009791 GO:0009816 GO:0010228 GO:0045036 GO:0046686	defense_response_to_bacterium,_incompatible_interaction gluconeogenesis glycolysis post-embryonic_development protein_folding protein_targeting_to_chloroplast response_to_cadmium_ion response_to_salt_stress vegetative_to_reproductive_phase_transition_of_meristem
297	27	27	contig_105545	1	2	2	3	1	3	1	2	1	2	1	2	Medtr7g116890.6	0	27	AT2G46270.2	0	GBF3 | G-box binding factor 3 |	P42776	0	58	GBF3_ARATH G-box-binding factor 3 OS=Arabidopsis thaliana GN=GBF3 PE=1 SV=2	AT2G46270	GO:0000303 GO:0006351 GO:0006355 GO:0007165 GO:0009410 GO:0009414 GO:0009611 GO:0009651 GO:0009723 GO:0009733 GO:0009737 GO:0009738 GO:0009743 GO:0009753 GO:0009873 GO:0030968 GO:0042538	abscisic_acid_mediated_signaling_pathway endoplasmic_reticulum_unfolded_protein_response ethylene_mediated_signaling_pathway hyperosmotic_salinity_response regulation_of_transcription,_DNA-dependent response_to_abscisic_acid_stimulus response_to_auxin_stimulus response_to_carbohydrate_stimulus response_to_ethylene_stimulus response_to_jasmonic_acid_stimulus response_to_salt_stress response_to_sup…	GO:0003677 GO:0003700 GO:0043565 GO:0046983	DNA_binding protein_dimerization_activity sequence-specific_DNA_binding sequence-specific_DNA_binding_transcription_factor_activity
298	27	27	contig_105668	7	13	24	9	8	6	7	13	11	6	8	3	Medtr5g083170.1	0	25	AT2G40300.1	0	ATFER4, FER4 | ferritin 4 |	Q9SRL5	0	73	FRI2_ARATH Ferritin-2, chloroplastic OS=Arabidopsis thaliana GN=FER2 PE=2 SV=1	AT2G40300	GO:0000302 GO:0006826 GO:0006879 GO:0009793 GO:0009908 GO:0010027 GO:0010039 GO:0010228 GO:0015979 GO:0016226 GO:0048366 GO:0048481 GO:0055072 GO:0055114	cellular_iron_ion_homeostasis embryo_development_ending_in_seed_dormancy flower_development iron-sulfur_cluster_assembly iron_ion_homeostasis iron_ion_transport leaf_development ovule_development oxidation-reduction_process photosynthesis response_to_iron_ion response_to_reactive_oxygen_species thylakoid_membrane_organization vegetative_to_reproductive_phase_transition_of_meristem	GO:0008199 GO:0016491 GO:0046914	ferric_iron_binding oxidoreductase_activity transition_metal_ion_binding
299	27	27	contig_105763	3	3	2	2	10	3	2	2	1	1	8	1	Medtr5g096410.1	0	33	AT5G55970.2	0	RING/U-box superfamily protein	Q9SMY8	0	55	FBL15_ARATH F-box/LRR-repeat protein 15 OS=Arabidopsis thaliana GN=FBL15 PE=2 SV=2	AT5G55970			GO:0008270	zinc_ion_binding
300	27	27	contig_105946	10	16	16	0	6	0	8	31	29	0	5	0	Medtr7g068380.1	0	37	AT2G38170.2	0	CAX1, ATCAX1, RCI4 | cation exchanger 1 |	Q39253	0	58	CAX1_ARATH Vacuolar cation/proton exchanger 1 OS=Arabidopsis thaliana GN=CAX1 PE=1 SV=3	AT2G38170	GO:0006812 GO:0006816 GO:0006833 GO:0006882 GO:0007030 GO:0009624 GO:0009631 GO:0009651 GO:0009750 GO:0019761 GO:0030003 GO:0030026 GO:0032880 GO:0044242 GO:0055062 GO:0055085 GO:0070838	Golgi_organization calcium_ion_transport cation_transport cellular_cation_homeostasis cellular_lipid_catabolic_process cellular_manganese_ion_homeostasis cellular_zinc_ion_homeostasis cold_acclimation divalent_metal_ion_transport glucosinolate_biosynthetic_process phosphate_ion_homeostasis regulation_of_protein_localization response_to_fructose_stimulus response_to_nematode response_to_salt_stres…	GO:0005515 GO:0008324 GO:0015085 GO:0015368 GO:0015369	calcium:cation_antiporter_activity calcium:hydrogen_antiporter_activity calcium_ion_transmembrane_transporter_activity cation_transmembrane_transporter_activity protein_binding
301	27	27	contig_106258	3	5	3	2	4	1	4	9	2	1	7	1	Medtr2g035480.1	0	84	AT1G30910.1	0	Molybdenum cofactor sulfurase family protein	Q1LZH1	0	32	MOSC2_BOVIN MOSC domain-containing protein 2, mitochondrial OS=Bos taurus GN=MARC2 PE=2 SV=1	AT1G30910			GO:0003824 GO:0008265 GO:0030151 GO:0030170	Mo-molybdopterin_cofactor_sulfurase_activity catalytic_activity molybdenum_ion_binding pyridoxal_phosphate_binding
302	27	27	contig_106306	2	2	1	1	1	3	1	2	2	1	2	2	Medtr4g009740.1	0	20	AT1G15780.1	0	unknown protein; BEST Arabidopsis thaliana protein match is: unknown protein (TAIR:AT2G10440.1); Has 103701 B	F4I171	0	45	MD15A_ARATH Mediator of RNA polymerase II transcription subunit 15a OS=Arabidopsis thaliana GN=MED15A PE=1 SV=1	AT1G15780	GO:0001676 GO:0002213 GO:0006633 GO:0009751	defense_response_to_insect fatty_acid_biosynthetic_process long-chain_fatty_acid_metabolic_process response_to_salicylic_acid_stimulus
303	27	27	contig_106764	3	20	19	2	4	5	3	35	24	2	7	4	Medtr1g023210.1	0	12	AT4G39090.1	0	RD19, RD19A | Papain family cysteine protease |	P25804	0	45	CYSP_PEA Cysteine proteinase 15A OS=Pisum sativum PE=1 SV=1	AT4G39090	GO:0006096 GO:0006508 GO:0006833 GO:0006970 GO:0006972 GO:0007030 GO:0009266 GO:0009269 GO:0009414 GO:0009651 GO:0042742 GO:0046686	Golgi_organization defense_response_to_bacterium glycolysis hyperosmotic_response proteolysis response_to_cadmium_ion response_to_desiccation response_to_osmotic_stress response_to_salt_stress response_to_temperature_stimulus response_to_water_deprivation water_transport	GO:0004197 GO:0008234	cysteine-type_endopeptidase_activity cysteine-type_peptidase_activity
304	27	27	contig_1069	19	2	5	2	18	15	17	2	7	3	24	13	Medtr3g097350.1	0	34	AT4G09160.1	0	SEC14 cytosolic factor family protein / phosphoglyceride transfer family protein	Q9M0R2	0	63	PATL5_ARATH Patellin-5 OS=Arabidopsis thaliana GN=PATL5 PE=1 SV=2	AT4G09160	GO:0006810	transport	GO:0005215	transporter_activity
305	27	27	contig_106942	2	2	2	2	2	2	2	3	2	1	1	2	Medtr2g014890.1	0	50	AT1G28530.2	0	unknown protein; INVOLVED IN: biological_process unknown; LOCATED IN: chloroplast; EXPRESSED IN: 19 plant str					AT1G28530	GO:0008150 GO:0009220	biological_process pyrimidine_ribonucleotide_biosynthetic_process
306	27	27	contig_107	32	15	11	27	14	42	37	16	11	20	22	41	Medtr0003s0470.1	0	49	AT1G70330.1	0	ENT1,AT, ENT1 | equilibrative nucleotide transporter 1 |	Q8VXY7	0	61	ENT1_ARATH Equilibrative nucleotide transporter 1 OS=Arabidopsis thaliana GN=ENT1 PE=1 SV=1	AT1G70330	GO:0006810	transport	GO:0005337 GO:0010174	nucleoside_transmembrane_transporter_activity nucleoside_transmembrane_transporter_activity,_against_a_concentration_gradient
307	27	27	contig_107166	2	2	2	2	2	2	2	3	2	2	2	2	Medtr6g011450.1	0	26	AT4G04885.1	0	PCFS4 | PCF11P-similar protein 4 |		0	68		AT4G04885	GO:0006378 GO:0009911	mRNA_polyadenylation positive_regulation_of_flower_development	GO:0005515 GO:0008270	protein_binding zinc_ion_binding
308	27	27	contig_107269	5	13	49	0	7	1	2	9	49	0	7	0	Glyma.17G174500.1	0	23	AT5G67030.2	0	ABA1, LOS6, NPQ2, ATABA1, ZEP, IBS3, ATZEP | zeaxanthin epoxidase (ZEP) (ABA1) |	O81360	0	67	ABA2_PRUAR Zeaxanthin epoxidase, chloroplastic OS=Prunus armeniaca PE=2 SV=1	AT5G67030	GO:0006970 GO:0008152 GO:0009408 GO:0009414 GO:0009688 GO:0010114 GO:0010182 GO:0010264 GO:0016123 GO:0055114	abscisic_acid_biosynthetic_process metabolic_process myo-inositol_hexakisphosphate_biosynthetic_process oxidation-reduction_process response_to_heat response_to_osmotic_stress response_to_red_light response_to_water_deprivation sugar_mediated_signaling_pathway xanthophyll_biosynthetic_process	GO:0009540 GO:0016491	oxidoreductase_activity zeaxanthin_epoxidase_[overall]_activity
309	27	27	contig_107273	5	37	44	0	16	1	4	17	21	0	14	0	Medtr3g076950.2	0	32
310	27	27	contig_107333	2	1	4	1	1	1	2	2	5	1	2	2	Medtr2g097900.1	0	14	AT1G51340.1	0	MATE efflux family protein	Q9SYD6	0	65	MATE1_ARATH MATE efflux family protein 1 OS=Arabidopsis thaliana GN=MATE PE=2 SV=2	AT1G51340	GO:0006855 GO:0019761 GO:0055085	drug_transmembrane_transport glucosinolate_biosynthetic_process transmembrane_transport	GO:0015238 GO:0015297	antiporter_activity drug_transmembrane_transporter_activity
311	27	27	contig_107359	4	2	4	1	4	1	5	4	12	1	7	1	Glyma.07G013800.1	0	32	AT5G35790.1	0	G6PD1 | glucose-6-phosphate dehydrogenase 1 |	Q43839	0	87	G6PDC_SOLTU Glucose-6-phosphate 1-dehydrogenase, chloroplastic OS=Solanum tuberosum PE=1 SV=1	AT5G35790	GO:0006006 GO:0009051 GO:0009637 GO:0010155 GO:0015979 GO:0019288 GO:0046777 GO:0055114	glucose_metabolic_process isopentenyl_diphosphate_biosynthetic_process,_mevalonate-independent_pathway oxidation-reduction_process pentose-phosphate_shunt,_oxidative_branch photosynthesis protein_autophosphorylation regulation_of_proton_transport response_to_blue_light	GO:0000166 GO:0004345 GO:0005515 GO:0050661	NADP_binding glucose-6-phosphate_dehydrogenase_activity nucleotide_binding protein_binding
312	27	27	contig_107360	0	1	3	2	0	2	1	2	9	1	3	2	Medtr1g023730.1	0	74	AT4G31500.1	0	CYP83B1, SUR2, RNT1, RED1, ATR4 | cytochrome P450, family 83, subfamily B, polypeptide 1 | chr4	O65782	0	45	C83B1_ARATH Cytochrome P450 83B1 OS=Arabidopsis thaliana GN=CYP83B1 PE=1 SV=1	AT4G31500	GO:0000096 GO:0000162 GO:0006520 GO:0006546 GO:0006569 GO:0006636 GO:0006733 GO:0006766 GO:0008652 GO:0009072 GO:0009106 GO:0009108 GO:0009117 GO:0009641 GO:0009682 GO:0009684 GO:0009695 GO:0009759 GO:0010114 GO:0019288 GO:0019748 GO:0019761 GO:0042742 GO:0044272 GO:0048830 GO:0052544 GO:0055114	adventitious_root_development aromatic_amino_acid_family_metabolic_process cellular_amino_acid_biosynthetic_process cellular_amino_acid_metabolic_process coenzyme_biosynthetic_process defense_response_by_callose_deposition_in_cell_wall defense_response_to_bacterium glucosinolate_biosynthetic_process glycine_catabolic_process indole_glucosinolate_biosynthetic_process indoleacetic_acid_biosynthetic…	GO:0005506 GO:0009055 GO:0016705 GO:0016709 GO:0019825 GO:0020037	electron_carrier_activity heme_binding iron_ion_binding oxidoreductase_activity,_acting_on_paired_donors,_with_incorporation_or_reduction_of_molecular_oxygen oxidoreductase_activity,_acting_on_paired_donors,_with_incorporation_or_reduction_of_molecular_oxygen,_NAD(P)H_as_one_donor,_and_incorporation_of_one_atom_of_oxygen oxygen_binding
313	27	27	contig_107432	1	6	3	1	1	1	1	4	2	2	1	1	Medtr5g066490.1	0	30	AT4G24480.1	0	Protein kinase superfamily protein	Q05609	0	36	CTR1_ARATH Serine/threonine-protein kinase CTR1 OS=Arabidopsis thaliana GN=CTR1 PE=1 SV=1	AT4G24480	GO:0006468	protein_phosphorylation	GO:0004672 GO:0004674 GO:0004712 GO:0004713 GO:0005524 GO:0016301 GO:0016772	ATP_binding kinase_activity protein_kinase_activity protein_serine/threonine/tyrosine_kinase_activity protein_serine/threonine_kinase_activity protein_tyrosine_kinase_activity transferase_activity,_transferring_phosphorus-containing_groups
314	27	27	contig_107451	3	5	21	0	4	0	5	7	18	0	6	0	Medtr3g061630.2	0	56	AT5G19855.1	0	Chaperonin-like RbcX protein					AT5G19855	GO:0061077	chaperone-mediated_protein_folding	GO:0044183	protein_binding_involved_in_protein_folding
315	27	27	contig_10748	37	20	12	26	6	27	16	16	1	3	1	19	Medtr5g012460.1	0	38	AT5G47510.1	0	Sec14p-like phosphatidylinositol transfer family protein		0	55		AT5G47510	GO:0006810	transport	GO:0005215	transporter_activity
316	27	27	contig_107487	3	3	2	3	1	4	3	4	3	3	3	4	Medtr5g093860.1	0	59	AT5G55230.1	0	ATMAP65-1, MAP65-1 | microtubule-associated proteins 65-1 |	Q9FLP0	0	81	MA651_ARATH 65-kDa microtubule-associated protein 1 OS=Arabidopsis thaliana GN=MAP65-1 PE=1 SV=1	AT5G55230	GO:0000272 GO:0000910 GO:0001578 GO:0005982 GO:0007020 GO:0008283 GO:0009664 GO:0019344 GO:0030244 GO:0031116 GO:0043622 GO:0046785 GO:0048193 GO:0048528 GO:0051302 GO:0051322	Golgi_vesicle_transport anaphase cell_proliferation cellulose_biosynthetic_process cortical_microtubule_organization cysteine_biosynthetic_process cytokinesis microtubule_bundle_formation microtubule_nucleation microtubule_polymerization plant-type_cell_wall_organization polysaccharide_catabolic_process positive_regulation_of_microtubule_polymerization post-embryonic_root_development regulation_o…	GO:0005515 GO:0008017 GO:0046983	microtubule_binding protein_binding protein_dimerization_activity
317	27	27	contig_107488	2	2	3	2	1	2	3	4	6	3	3	4	Medtr8g064490.1	0	27	AT1G60230.1	0	Radical SAM superfamily protein	Q9FLP0	0	82	MA651_ARATH 65-kDa microtubule-associated protein 1 OS=Arabidopsis thaliana GN=MAP65-1 PE=1 SV=1	AT1G60230	GO:0006364	rRNA_processing	GO:0003824 GO:0008173 GO:0051536	RNA_methyltransferase_activity catalytic_activity iron-sulfur_cluster_binding
318	27	27	contig_107560	1	1	1	1	1	2	1	1	2	1	1	2	Medtr4g087875.1	0	30	AT4G18490.2	0	unknown protein; FUNCTIONS IN: molecular_function unknown; INVOLVED IN: biological_process unknown; LOCATED I	P16128	0	37	Y4849_ARATH Uncharacterized protein At4g18490 OS=Arabidopsis thaliana GN=At4g18490 PE=2 SV=3	AT4G18490	GO:0008150	biological_process	GO:0003674	molecular_function
319	27	27	contig_107727	1	2	1	1	1	1	1	2	1	1	1	2	Medtr0459s0020.1	0	26	AT1G15460.1	0	ATBOR4, BOR4 | HCO3- transporter family |	Q9XI23	0	75	BOR4_ARATH Boron transporter 4 OS=Arabidopsis thaliana GN=BOR4 PE=2 SV=1	AT1G15460	GO:0006820 GO:0046713 GO:0080029	anion_transport borate_transport cellular_response_to_boron-containing_substance_levels	GO:0005452 GO:0015301 GO:0080139	anion:anion_antiporter_activity borate_efflux_transmembrane_transporter_activity inorganic_anion_exchanger_activity
320	27	27	contig_107751	1	2	3	9	3	5	1	2	2	8	4	5	Medtr6g082810.1	0	53	AT5G65210.6	0	TGA1 | bZIP transcription factor family protein |	Q39162	0	70	TGA4_ARATH Transcription factor TGA4 OS=Arabidopsis thaliana GN=TGA4 PE=1 SV=2	AT5G65210	GO:0006355 GO:0009410 GO:0009617 GO:0009862 GO:0010043 GO:0010167 GO:0010260 GO:0015706 GO:0030968 GO:0042742	defense_response_to_bacterium endoplasmic_reticulum_unfolded_protein_response nitrate_transport organ_senescence regulation_of_transcription,_DNA-dependent response_to_bacterium response_to_nitrate response_to_xenobiotic_stimulus response_to_zinc_ion systemic_acquired_resistance,_salicylic_acid_mediated_signaling_pathway	GO:0003677 GO:0003700 GO:0005515 GO:0005516 GO:0043565	DNA_binding calmodulin_binding protein_binding sequence-specific_DNA_binding sequence-specific_DNA_binding_transcription_factor_activity
321	27	27	contig_107771	2	2	1	1	1	2	1	2	2	1	1	1	Medtr6g011450.1	0	49	AT4G04885.1	0	PCFS4 | PCF11P-similar protein 4 |	O94913	0	32	PCF11_HUMAN Pre-mRNA cleavage complex 2 protein Pcf11 OS=Homo sapiens GN=PCF11 PE=1 SV=3	AT4G04885	GO:0006378 GO:0009911	mRNA_polyadenylation positive_regulation_of_flower_development	GO:0005515 GO:0008270	protein_binding zinc_ion_binding
322	27	27	contig_107840	5	10	7	6	4	8	5	10	11	5	7	7	Medtr2g087660.1	0	41	AT3G44110.1	0	ATJ3, ATJ | DNAJ homologue 3 |	P42824	0	77	DNJH2_ALLPO DnaJ protein homolog 2 OS=Allium porrum GN=LDJ2 PE=2 SV=1	AT3G44110	GO:0006457 GO:0006499 GO:0009651 GO:0009911 GO:0043462 GO:0048573	N-terminal_protein_myristoylation photoperiodism,_flowering positive_regulation_of_flower_development protein_folding regulation_of_ATPase_activity response_to_salt_stress	GO:0005524 GO:0031072 GO:0051082	ATP_binding heat_shock_protein_binding unfolded_protein_binding
323	27	27	contig_107853	3	2	4	2	6	6	7	4	8	6	11	11	Medtr1g102360.1	0	24	AT2G45590.1	0	Protein kinase superfamily protein	O64639	0	47	Y2559_ARATH Receptor-like serine/threonine-protein kinase At2g45590 OS=Arabidopsis thaliana GN=At2g45590 PE=2 SV=1	AT2G45590	GO:0006468	protein_phosphorylation	GO:0004672 GO:0004674 GO:0005524 GO:0016772	ATP_binding protein_kinase_activity protein_serine/threonine_kinase_activity transferase_activity,_transferring_phosphorus-containing_groups
324	27	27	contig_107862	1	6	2	1	1	2	2	7	4	2	4	2	Medtr5g066490.1	0	23	AT4G24480.1	0	Protein kinase superfamily protein	Q05609	0	36	CTR1_ARATH Serine/threonine-protein kinase CTR1 OS=Arabidopsis thaliana GN=CTR1 PE=1 SV=1	AT4G24480	GO:0006468	protein_phosphorylation	GO:0004672 GO:0004674 GO:0004712 GO:0004713 GO:0005524 GO:0016301 GO:0016772	ATP_binding kinase_activity protein_kinase_activity protein_serine/threonine/tyrosine_kinase_activity protein_serine/threonine_kinase_activity protein_tyrosine_kinase_activity transferase_activity,_transferring_phosphorus-containing_groups
325	27	27	contig_107923	2	1	1	2	1	3	4	3	3	3	4	6	Medtr4g009740.1	0	13	AT1G15780.1	0	unknown protein; BEST Arabidopsis thaliana protein match is: unknown protein (TAIR:AT2G10440.1); Has 103701 B	F4I171	0	47	MD15A_ARATH Mediator of RNA polymerase II transcription subunit 15a OS=Arabidopsis thaliana GN=MED15A PE=1 SV=1	AT1G15780	GO:0001676 GO:0002213 GO:0006633 GO:0009751	defense_response_to_insect fatty_acid_biosynthetic_process long-chain_fatty_acid_metabolic_process response_to_salicylic_acid_stimulus
326	27	27	contig_107950	2	1	1	0	2	1	1	1	1	0	2	1	Medtr3g100090.1	0	24	AT4G24480.1	0	Protein kinase superfamily protein	Q05609	0	69	CTR1_ARATH Serine/threonine-protein kinase CTR1 OS=Arabidopsis thaliana GN=CTR1 PE=1 SV=1	AT4G24480	GO:0006468	protein_phosphorylation	GO:0004672 GO:0004674 GO:0004712 GO:0004713 GO:0005524 GO:0016301 GO:0016772	ATP_binding kinase_activity protein_kinase_activity protein_serine/threonine/tyrosine_kinase_activity protein_serine/threonine_kinase_activity protein_tyrosine_kinase_activity transferase_activity,_transferring_phosphorus-containing_groups
327	27	27	contig_107973	7	10	8	3	6	4	5	6	5	3	6	5	Medtr8g097040.2	0	25	AT1G26310.1	0	CAL, CAL1, AGL10 | K-box region and MADS-box transcription factor family protein |	Q39081	0	39	CAL_ARATH Transcription factor CAULIFLOWER OS=Arabidopsis thaliana GN=CAL PE=1 SV=3	AT1G26310	GO:0006355 GO:0009911 GO:0010048 GO:0010582 GO:0043481 GO:0048440 GO:0048443	anthocyanin_accumulation_in_tissues_in_response_to_UV_light carpel_development floral_meristem_determinacy positive_regulation_of_flower_development regulation_of_transcription,_DNA-dependent stamen_development vernalization_response	GO:0003677 GO:0003700 GO:0046983	DNA_binding protein_dimerization_activity sequence-specific_DNA_binding_transcription_factor_activity
328	27	27	contig_108	44	21	15	40	20	55	49	21	14	27	28	52	Medtr0003s0470.1	0	69	AT3G27230.1	0	S-adenosyl-L-methionine-dependent methyltransferases superfamily protein	Q8VXY7	0	62	ENT1_ARATH Equilibrative nucleotide transporter 1 OS=Arabidopsis thaliana GN=ENT1 PE=1 SV=1	AT3G27230			GO:0008168	methyltransferase_activity
329	27	27	contig_108127	3	3	3	1	2	4	2	2	4	0	1	2	Medtr5g033210.1	0	32	AT1G70590.1	0	F-box family protein	Q94C27	0	62	FB84_ARATH F-box protein At1g70590 OS=Arabidopsis thaliana GN=At1g70590 PE=2 SV=1	AT1G70590	GO:0006944 GO:0008150 GO:0010200 GO:0048193	Golgi_vesicle_transport biological_process cellular_membrane_fusion response_to_chitin
330	27	27	contig_109290	1	2	5	4	1	2	1	1	4	4	2	3	Medtr4g093580.1	0	73	AT5G64370.1	0	BETA-UP, PYD3 | beta-ureidopropionase |	Q964D8	0	57	BUP1_DICDI Beta-ureidopropionase OS=Dictyostelium discoideum GN=pyd3 PE=1 SV=1	AT5G64370	GO:0006212 GO:0006807 GO:0043562	cellular_response_to_nitrogen_levels nitrogen_compound_metabolic_process uracil_catabolic_process	GO:0003837 GO:0016810	beta-ureidopropionase_activity hydrolase_activity,_acting_on_carbon-nitrogen_(but_not_peptide)_bonds
331	27	27	contig_109296	2	2	3	1	1	2	2	1	2	20	1	2	Medtr8g009900.1	0	51	AT5G64050.1	0	ATERS, OVA3, ERS | glutamate tRNA synthetase |	Q9FEA2	0	73	SYE_ARATH Glutamate--tRNA ligase, chloroplastic/mitochondrial OS=Arabidopsis thaliana GN=At5g64050 PE=1 SV=1	AT5G64050	GO:0006418 GO:0006424 GO:0007005 GO:0009658 GO:0043039 GO:0048481	chloroplast_organization glutamyl-tRNA_aminoacylation mitochondrion_organization ovule_development tRNA_aminoacylation tRNA_aminoacylation_for_protein_translation	GO:0000166 GO:0004812 GO:0004818 GO:0005515 GO:0005524 GO:0016876	ATP_binding aminoacyl-tRNA_ligase_activity glutamate-tRNA_ligase_activity ligase_activity,_forming_aminoacyl-tRNA_and_related_compounds nucleotide_binding protein_binding
332	27	27	contig_109327	2	1	3	1	4	4	3	2	5	1	7	5	Medtr4g087280.1	0	49	AT1G73180.1	0	Eukaryotic translation initiation factor eIF2A family protein	Q9FYH7	0	70	VSR6_ARATH Vacuolar-sorting receptor 6 OS=Arabidopsis thaliana GN=VSR6 PE=2 SV=3	AT1G73180	GO:0008150	biological_process	GO:0003674	molecular_function
333	27	27	contig_109639	17	11	9	21	11	24	41	30	15	28	35	51	Medtr4g074930.2	0	31	AT3G18610.1	0	PARLL1, ATNUC-L2, NUC-L2 | nucleolin like 2 |	Q7XTT4	0	52	NUCL2_ORYSJ Nucleolin 2 OS=Oryza sativa subsp. japonica GN=Os04g0620700 PE=2 SV=2	AT3G18610	GO:0000398	mRNA_splicing,_via_spliceosome	GO:0000166 GO:0003676	nucleic_acid_binding nucleotide_binding
334	27	27	contig_109701	0	0	0	5	0	0	0	0	0	5	0	0	Medtr7g066720.1	0	41
335	27	27	contig_110075	6	11	8	9	5	13	6	9	7	8	7	11	Medtr4g050420.1	0	33	AT3G44110.2	0	ATJ3, ATJ | DNAJ homologue 3 |	P43644	0	72	DNJH_ATRNU DnaJ protein homolog ANJ1 OS=Atriplex nummularia PE=2 SV=1	AT3G44110	GO:0006457 GO:0006499 GO:0009651 GO:0009911 GO:0043462 GO:0048573	N-terminal_protein_myristoylation photoperiodism,_flowering positive_regulation_of_flower_development protein_folding regulation_of_ATPase_activity response_to_salt_stress	GO:0005524 GO:0031072 GO:0051082	ATP_binding heat_shock_protein_binding unfolded_protein_binding
336	27	27	contig_110134	1	1	1	1	1	1	0	2	1	1	1	2	Medtr0459s0020.1	0	26	AT1G15460.1	0	ATBOR4, BOR4 | HCO3- transporter family |	Q9XI23	0	75	BOR4_ARATH Boron transporter 4 OS=Arabidopsis thaliana GN=BOR4 PE=2 SV=1	AT1G15460	GO:0006820 GO:0046713 GO:0080029	anion_transport borate_transport cellular_response_to_boron-containing_substance_levels	GO:0005452 GO:0015301 GO:0080139	anion:anion_antiporter_activity borate_efflux_transmembrane_transporter_activity inorganic_anion_exchanger_activity
337	27	27	contig_110140	6	13	27	8	8	4	9	21	19	9	12	5	Medtr5g083170.1	0	37	AT3G11050.1	0	ATFER2, FER2 | ferritin 2 |	Q41709	0	70	FRI2_VIGUN Ferritin-2, chloroplastic OS=Vigna unguiculata GN=PFE2 PE=1 SV=2	AT3G11050	GO:0000302 GO:0006826 GO:0006879 GO:0006979 GO:0009737 GO:0010039 GO:0015979 GO:0055072 GO:0055114	cellular_iron_ion_homeostasis iron_ion_homeostasis iron_ion_transport oxidation-reduction_process photosynthesis response_to_abscisic_acid_stimulus response_to_iron_ion response_to_oxidative_stress response_to_reactive_oxygen_species	GO:0008199 GO:0016491 GO:0046914	ferric_iron_binding oxidoreductase_activity transition_metal_ion_binding
338	27	27	contig_11032	5	5	4	5	3	5	5	7	4	4	5	5	Medtr8g105900.2	0	62	AT1G16020.2	0	Protein of unknown function (DUF1712)	A7RJI7	0	28	CCZ1_NEMVE Vacuolar fusion protein CCZ1 homolog OS=Nematostella vectensis GN=v1g238755 PE=3 SV=1	AT1G16020	GO:0008150	biological_process	GO:0003674	molecular_function
339	27	27	contig_110488	1	1	0	5	2	6	2	2	1	7	4	7	Medtr3g465430.1	0	74	AT3G51770.2	0	ETO1 | tetratricopeptide repeat (TPR)-containing protein |	O65020	0	61	ETO1_ARATH Ethylene-overproduction protein 1 OS=Arabidopsis thaliana GN=ETO1 PE=1 SV=2	AT3G51770	GO:0006487 GO:0009693 GO:0009755 GO:0010182 GO:0010364 GO:0016036 GO:0017145 GO:0043161 GO:0048825 GO:2000069	cellular_response_to_phosphate_starvation cotyledon_development ethylene_biosynthetic_process hormone-mediated_signaling_pathway proteasomal_ubiquitin-dependent_protein_catabolic_process protein_N-linked_glycosylation regulation_of_ethylene_biosynthetic_process regulation_of_post-embryonic_root_development stem_cell_division sugar_mediated_signaling_pathway	GO:0005515 GO:0030674	protein_binding protein_binding,_bridging
340	27	27	contig_110742	2	2	2	2	2	3	3	3	2	2	2	4	Medtr7g114850.1	0	41	AT3G04820.1	0	Pseudouridine synthase family protein	Q08647	0	37	PUS7_YEAST Multisubstrate pseudouridine synthase 7 OS=Saccharomyces cerevisiae (strain ATCC 204508 / S288c) GN=PUS7 PE=1 SV=1	AT3G04820	GO:0000741 GO:0001522 GO:0009451 GO:0009560	RNA_modification embryo_sac_egg_cell_differentiation karyogamy pseudouridine_synthesis	GO:0003723 GO:0009982	RNA_binding pseudouridine_synthase_activity
341	27	27	contig_111159	17	32	19	0	44	7	22	39	14	1	63	16	Medtr7g082640.1	0	41	AT3G18280.1	0	Bifunctional inhibitor/lipid-transfer protein/seed storage 2S albumin superfamily protein	Q43681	0	60	NLTP_VIGUN Probable non-specific lipid-transfer protein AKCS9 OS=Vigna unguiculata PE=2 SV=1	AT3G18280	GO:0006612 GO:0006869 GO:0009963 GO:0010363	lipid_transport positive_regulation_of_flavonoid_biosynthetic_process protein_targeting_to_membrane regulation_of_plant-type_hypersensitive_response	GO:0008289	lipid_binding
342	27	27	contig_111357	4	1	9	0	4	0	18	2	37	0	19	0	Medtr6g051780.1	0	67	AT5G52780.1	0	Protein of unknown function (DUF3464)	Q9LTD9	0	51	Y5278_ARATH Uncharacterized protein PAM68-like OS=Arabidopsis thaliana GN=At5g52780 PE=2 SV=1	AT5G52780	GO:0006098 GO:0008150 GO:0010155 GO:0010207 GO:0046777	biological_process pentose-phosphate_shunt photosystem_II_assembly protein_autophosphorylation regulation_of_proton_transport	GO:0003674	molecular_function
343	27	27	contig_111400	16	12	4	3	9	10	9	11	5	1	10	5	Medtr2g013980.1	0	32	AT1G28260.2	0	Telomerase activating protein Est1	Q9FZ99	0	50	SMG7L_ARATH Protein SMG7L OS=Arabidopsis thaliana GN=SMG7L PE=2 SV=1	AT1G28260	GO:0008150	biological_process
344	27	27	contig_111432	1	2	1	1	1	2	1	2	1	1	1	1	Medtr6g011450.1	0	19	AT4G04885.1	0	PCFS4 | PCF11P-similar protein 4 |		0	69		AT4G04885	GO:0006378 GO:0009911	mRNA_polyadenylation positive_regulation_of_flower_development	GO:0005515 GO:0008270	protein_binding zinc_ion_binding
345	27	27	contig_111695	10	1	1	2	19	5	10	1	1	1	19	3	Medtr4g094590.1	0	12	AT5G46340.1	0	O-acetyltransferase family protein					AT5G46340	GO:0009832 GO:0009834 GO:0010413 GO:0045492	glucuronoxylan_metabolic_process plant-type_cell_wall_biogenesis secondary_cell_wall_biogenesis xylan_biosynthetic_process	GO:0003674	molecular_function
346	27	27	contig_112007	6	2	1	1	6	4	4	2	1	1	7	3	Medtr1g087880.1	0	74	AT2G47500.1	0	P-loop nucleoside triphosphate hydrolases superfamily protein with CH (Calponin Homology) domain	O81635	0	53	ATK4_ARATH Kinesin-4 OS=Arabidopsis thaliana GN=ATK4 PE=1 SV=2	AT2G47500	GO:0007018	microtubule-based_movement	GO:0003777 GO:0005524	ATP_binding microtubule_motor_activity
347	27	27	contig_112098	2	1	1	1	1	4	1	2	2	1	2	4	Medtr0003s0470.1	0	55	AT1G70330.1	0	ENT1,AT, ENT1 | equilibrative nucleotide transporter 1 |	Q8VXY7	0	71	ENT1_ARATH Equilibrative nucleotide transporter 1 OS=Arabidopsis thaliana GN=ENT1 PE=1 SV=1	AT1G70330	GO:0006810	transport	GO:0005337 GO:0010174	nucleoside_transmembrane_transporter_activity nucleoside_transmembrane_transporter_activity,_against_a_concentration_gradient
348	27	27	contig_112206	2	1	1	1	1	1	2	1	1	0	1	2	Medtr4g091320.1	0	11	AT1G61350.1	0	ARM repeat superfamily protein					AT1G61350	GO:0008150	biological_process
349	27	27	contig_112302	16	13	8	2930	10	17	15	8	5	3580	9	15	Medtr4g129790.1	0	83	AT2G33040.1	0	ATP3 | gamma subunit of Mt ATP synthase |	P26360	0	81	ATPG3_IPOBA ATP synthase subunit gamma, mitochondrial OS=Ipomoea batatas GN=ATPC PE=1 SV=2	AT2G33040	GO:0006511 GO:0009853 GO:0015986 GO:0015992 GO:0019243 GO:0051788 GO:0080129	ATP_synthesis_coupled_proton_transport methylglyoxal_catabolic_process_to_D-lactate photorespiration proteasome_core_complex_assembly proton_transport response_to_misfolded_protein ubiquitin-dependent_protein_catabolic_process	GO:0008270 GO:0046933 GO:0046961	proton-transporting_ATP_synthase_activity,_rotational_mechanism proton-transporting_ATPase_activity,_rotational_mechanism zinc_ion_binding
350	27	27	contig_112549	1	1	1	1	1	14	2	1	1	1	3	20	Medtr2g038040.1	0	75	AT5G57150.1	0	basic helix-loop-helix (bHLH) DNA-binding superfamily protein	Q2HIV9	0	56	BH035_ARATH Transcription factor bHLH35 OS=Arabidopsis thaliana GN=BHLH35 PE=2 SV=1	AT5G57150	GO:0006355 GO:0009694 GO:0009753	jasmonic_acid_metabolic_process regulation_of_transcription,_DNA-dependent response_to_jasmonic_acid_stimulus	GO:0003677 GO:0003700	DNA_binding sequence-specific_DNA_binding_transcription_factor_activity
351	27	27	contig_11378	3	12	7	4	4	6	3	5	5	4	4	5	Medtr8g102030.2	0	79	AT2G19830.1	0	SNF7.2, VPS32 | SNF7 family protein |	Q9SZE4	0	59	VP322_ARATH Vacuolar protein sorting-associated protein 32 homolog 2 OS=Arabidopsis thaliana GN=VPS32.2 PE=1 SV=1	AT2G19830	GO:0015031 GO:0016192	protein_transport vesicle-mediated_transport	GO:0005515	protein_binding
352	27	27	contig_11861	20	4	3	4	38	11	17	4	2	3	35	7	Medtr4g094590.1	0	66	AT2G34410.2	0	O-acetyltransferase family protein	Q96PB1	0	32	CASD1_HUMAN CAS1 domain-containing protein 1 OS=Homo sapiens GN=CASD1 PE=2 SV=1	AT2G34410	GO:0009834	secondary_cell_wall_biogenesis	GO:0016413	O-acetyltransferase_activity
353	27	27	contig_12020	1	7	9	2	2	3	0	4	3	1	1	2	Medtr2g097900.1	0	48	AT1G51340.2	0	MATE efflux family protein	Q9SYD6	0	65	MATE1_ARATH MATE efflux family protein 1 OS=Arabidopsis thaliana GN=MATE PE=2 SV=2	AT1G51340	GO:0006855 GO:0019761 GO:0055085	drug_transmembrane_transport glucosinolate_biosynthetic_process transmembrane_transport	GO:0015238 GO:0015297	antiporter_activity drug_transmembrane_transporter_activity
354	27	27	contig_12395	12	16	18	5	7	5	5	15	16	2	3	2	Medtr7g068380.1	0	36	AT2G38170.2	0	CAX1, ATCAX1, RCI4 | cation exchanger 1 |	Q39253	0	59	CAX1_ARATH Vacuolar cation/proton exchanger 1 OS=Arabidopsis thaliana GN=CAX1 PE=1 SV=3	AT2G38170	GO:0006812 GO:0006816 GO:0006833 GO:0006882 GO:0007030 GO:0009624 GO:0009631 GO:0009651 GO:0009750 GO:0019761 GO:0030003 GO:0030026 GO:0032880 GO:0044242 GO:0055062 GO:0055085 GO:0070838	Golgi_organization calcium_ion_transport cation_transport cellular_cation_homeostasis cellular_lipid_catabolic_process cellular_manganese_ion_homeostasis cellular_zinc_ion_homeostasis cold_acclimation divalent_metal_ion_transport glucosinolate_biosynthetic_process phosphate_ion_homeostasis regulation_of_protein_localization response_to_fructose_stimulus response_to_nematode response_to_salt_stres…	GO:0005515 GO:0008324 GO:0015085 GO:0015368 GO:0015369	calcium:cation_antiporter_activity calcium:hydrogen_antiporter_activity calcium_ion_transmembrane_transporter_activity cation_transmembrane_transporter_activity protein_binding
355	27	27	contig_12396	6	13	4	6	4	6	4	14	4	5	4	5	Medtr4g093570.1	0	59	AT5G64370.1	0	BETA-UP, PYD3 | beta-ureidopropionase |	Q964D8	0	67	BUP1_DICDI Beta-ureidopropionase OS=Dictyostelium discoideum GN=pyd3 PE=1 SV=1	AT5G64370	GO:0006212 GO:0006807 GO:0043562	cellular_response_to_nitrogen_levels nitrogen_compound_metabolic_process uracil_catabolic_process	GO:0003837 GO:0016810	beta-ureidopropionase_activity hydrolase_activity,_acting_on_carbon-nitrogen_(but_not_peptide)_bonds
356	27	27	contig_12403	7	16	35	10	9	4	6	12	13	5	6	3	Medtr5g083170.1	0	39	AT3G11050.1	0	ATFER2, FER2 | ferritin 2 |	Q41709	0	71	FRI2_VIGUN Ferritin-2, chloroplastic OS=Vigna unguiculata GN=PFE2 PE=1 SV=2	AT3G11050	GO:0000302 GO:0006826 GO:0006879 GO:0006979 GO:0009737 GO:0010039 GO:0015979 GO:0055072 GO:0055114	cellular_iron_ion_homeostasis iron_ion_homeostasis iron_ion_transport oxidation-reduction_process photosynthesis response_to_abscisic_acid_stimulus response_to_iron_ion response_to_oxidative_stress response_to_reactive_oxygen_species	GO:0008199 GO:0016491 GO:0046914	ferric_iron_binding oxidoreductase_activity transition_metal_ion_binding
357	27	27	contig_12441	6	11	9	8	6	12	5	9	8	7	7	10	Medtr2g087660.1	0	44	AT3G44110.1	0	ATJ3, ATJ | DNAJ homologue 3 |	P43644	0	73	DNJH_ATRNU DnaJ protein homolog ANJ1 OS=Atriplex nummularia PE=2 SV=1	AT3G44110	GO:0006457 GO:0006499 GO:0009651 GO:0009911 GO:0043462 GO:0048573	N-terminal_protein_myristoylation photoperiodism,_flowering positive_regulation_of_flower_development protein_folding regulation_of_ATPase_activity response_to_salt_stress	GO:0005524 GO:0031072 GO:0051082	ATP_binding heat_shock_protein_binding unfolded_protein_binding
358	27	27	contig_12442	13	50	45	12	18	16	11	74	50	8	23	15	Medtr2g087660.1	0	25	AT2G21430.1	0	Papain family cysteine protease	P42824	0	70	DNJH2_ALLPO DnaJ protein homolog 2 OS=Allium porrum GN=LDJ2 PE=2 SV=1	AT2G21430	GO:0006508	proteolysis	GO:0008234	cysteine-type_peptidase_activity
359	27	27	contig_12574	54	19	13	53	25	69	39	13	7	21	22	44	Medtr4g074260.1	0	63	AT3G62870.1	0	Ribosomal protein L7Ae/L30e/S12e/Gadd45 family protein	Q9LZH9	0	84	RL7A2_ARATH 60S ribosomal protein L7a-2 OS=Arabidopsis thaliana GN=RPL7AB PE=1 SV=1	AT3G62870	GO:0001510 GO:0006412 GO:0042254	RNA_methylation ribosome_biogenesis translation	GO:0003735	structural_constituent_of_ribosome
360	27	27	contig_12603	5	0	0	2	9	5	4	1	0	1	9	4	Medtr8g095360.1	0	65	AT4G09160.1	0	SEC14 cytosolic factor family protein / phosphoglyceride transfer family protein	Q9M0R2	0	67	PATL5_ARATH Patellin-5 OS=Arabidopsis thaliana GN=PATL5 PE=1 SV=2	AT4G09160	GO:0006810	transport	GO:0005215	transporter_activity
361	27	27	contig_12610	3	3	3	1	3	3	3	2	2	1	3	3	Medtr5g033210.1	0	29	AT1G70590.1	0	F-box family protein	Q94C27	0	60	FB84_ARATH F-box protein At1g70590 OS=Arabidopsis thaliana GN=At1g70590 PE=2 SV=1	AT1G70590	GO:0006944 GO:0008150 GO:0010200 GO:0048193	Golgi_vesicle_transport biological_process cellular_membrane_fusion response_to_chitin
362	27	27	contig_12672	55	25	34	69	42	58	33	15	16	35	30	29	Medtr1g083350.1	0	57	AT3G05540.1	0	Methionine sulfoxide reductase (MSS4-like) family protein	P28014	0	86	TCTP_MEDSA Translationally-controlled tumor protein homolog OS=Medicago sativa GN=TCTP PE=1 SV=2	AT3G05540	GO:0008150	biological_process
363	27	27	contig_1278	2	2	3	1	2	1	2	2	3	1	2	2	Medtr2g014890.1	0	49	AT1G28530.2	0	unknown protein; INVOLVED IN: biological_process unknown; LOCATED IN: chloroplast; EXPRESSED IN: 19 plant str					AT1G28530	GO:0008150 GO:0009220	biological_process pyrimidine_ribonucleotide_biosynthetic_process
364	27	27	contig_12810	23	18	14	11	49	20	20	13	8	5	62	17	Medtr1g080690.1	0	75	AT3G04630.1	0	WDL1 | WVD2-like 1 |	Q8GYX9	0	40	WDL1_ARATH Protein WVD2-like 1 OS=Arabidopsis thaliana GN=WDL1 PE=2 SV=1	AT3G04630	GO:0010015 GO:0010031	circumnutation root_morphogenesis	GO:0003674	molecular_function
365	27	27	contig_12814	2	3	4	1	2	2	1	2	2	0	1	1	Medtr2g097900.1	0	22	AT1G51340.1	0	MATE efflux family protein	Q9CAP8	0	63	LACS9_ARATH Long chain acyl-CoA synthetase 9, chloroplastic OS=Arabidopsis thaliana GN=LACS9 PE=2 SV=1	AT1G51340	GO:0006855 GO:0019761 GO:0055085	drug_transmembrane_transport glucosinolate_biosynthetic_process transmembrane_transport	GO:0015238 GO:0015297	antiporter_activity drug_transmembrane_transporter_activity
366	27	27	contig_12815	6	6	6	2	3	2	2	2	3	0	2	1	Medtr1g030290.1	0	52	AT1G77590.1	0	LACS9 | long chain acyl-CoA synthetase 9 |	Q9CAP8	0	80	LACS9_ARATH Long chain acyl-CoA synthetase 9, chloroplastic OS=Arabidopsis thaliana GN=LACS9 PE=2 SV=1	AT1G77590	GO:0001676 GO:0006631 GO:0006633	fatty_acid_biosynthetic_process fatty_acid_metabolic_process long-chain_fatty_acid_metabolic_process	GO:0003824 GO:0004467	catalytic_activity long-chain_fatty_acid-CoA_ligase_activity
367	27	27	contig_12862	3	2	2	2	2	3	3	2	1	2	2	3	Medtr5g012460.1	0	39	AT5G47510.1	0	Sec14p-like phosphatidylinositol transfer family protein	Q9ZPI1	0	64	SYK_ARATH Lysine--tRNA ligase OS=Arabidopsis thaliana GN=At3g11710 PE=2 SV=1	AT5G47510	GO:0006810	transport	GO:0005215	transporter_activity
368	27	27	contig_12864	3	3	3	3	2	3	2	2	1	1	2	2	Medtr2g036600.1	0	45	AT3G11710.1	0	ATKRS-1 | lysyl-tRNA synthetase 1 |	Q9ZPI1	0	69	SYK_ARATH Lysine--tRNA ligase OS=Arabidopsis thaliana GN=At3g11710 PE=2 SV=1	AT3G11710	GO:0006418 GO:0006430 GO:0009165 GO:0009640 GO:0010388	cullin_deneddylation lysyl-tRNA_aminoacylation nucleotide_biosynthetic_process photomorphogenesis tRNA_aminoacylation_for_protein_translation	GO:0000166 GO:0003676 GO:0004812 GO:0004824 GO:0005524	ATP_binding aminoacyl-tRNA_ligase_activity lysine-tRNA_ligase_activity nucleic_acid_binding nucleotide_binding
369	27	27	contig_12939	18	13	12	21	12	25	11	12	8	9	11	14	Glyma.11G153900.1	0	59	AT3G61710.1	0	ATATG6, ATG6, BECLIN1, AtBECLIN1 | AUTOPHAGY 6 |	Q9M367	0	71	BECN1_ARATH Beclin-1-like protein OS=Arabidopsis thaliana GN=At3g61710 PE=2 SV=2	AT3G61710	GO:0000045 GO:0006623 GO:0006914 GO:0009845 GO:0009846 GO:0050832	autophagic_vacuole_assembly autophagy defense_response_to_fungus pollen_germination protein_targeting_to_vacuole seed_germination	GO:0003674	molecular_function
370	27	27	contig_12961	3	6	3	5	2	5	2	5	3	3	3	5	Medtr1g114640.1	0	63	AT5G23370.1	0	GRAM domain-containing protein / ABA-responsive protein-related	Q9FTA0	0	63	GEML4_ARATH GEM-like protein 4 OS=Arabidopsis thaliana GN=At5g08350 PE=2 SV=1	AT5G23370	GO:0008150	biological_process	GO:0003674	molecular_function
371	27	27	contig_12989	2	1	1	1	1	1	1	1	1	0	1	1	Medtr6g034285.1	0	22	AT1G76450.1	0	Photosystem II reaction center PsbP family protein		0	53		AT1G76450	GO:0000023 GO:0006098 GO:0006364 GO:0009637 GO:0009902 GO:0010027 GO:0010114 GO:0010218 GO:0015979 GO:0015995 GO:0019252 GO:0034660 GO:0042793	chlorophyll_biosynthetic_process chloroplast_relocation maltose_metabolic_process ncRNA_metabolic_process pentose-phosphate_shunt photosynthesis rRNA_processing response_to_blue_light response_to_far_red_light response_to_red_light starch_biosynthetic_process thylakoid_membrane_organization transcription_from_plastid_promoter	GO:0005509	calcium_ion_binding
372	27	27	contig_12990	2	1	1	1	1	2	2	1	1	1	2	2	Medtr5g077840.1	0	51	AT5G37530.2	0	NAD(P)-binding Rossmann-fold superfamily protein	O13861	0	46	YEXA_SCHPO Uncharacterized protein C1A6.10 OS=Schizosaccharomyces pombe (strain 972 / ATCC 24843) GN=SPAC1A6.10 PE=3 SV=1	AT5G37530			GO:0000166 GO:0003824	catalytic_activity nucleotide_binding
373	27	27	contig_1313	27	6	19	2	13	3	20	7	18	1	15	3	Medtr1g064230.2	0	84	AT2G37220.1	0	RNA-binding (RRM/RBD/RNP motifs) family protein	P49313	0	64	ROC1_NICPL 30 kDa ribonucleoprotein, chloroplastic OS=Nicotiana plumbaginifolia PE=2 SV=1	AT2G37220	GO:0009409 GO:0009697 GO:0009737 GO:0009814 GO:0019684 GO:0042742 GO:0045087	defense_response,_incompatible_interaction defense_response_to_bacterium innate_immune_response photosynthesis,_light_reaction response_to_abscisic_acid_stimulus response_to_cold salicylic_acid_biosynthetic_process	GO:0000166 GO:0003676 GO:0003723 GO:0008266	RNA_binding nucleic_acid_binding nucleotide_binding poly(U)_RNA_binding
374	27	27	contig_13138	5	1	1	1	4	3	3	2	1	1	5	3	Medtr1g087880.1	0	74	AT2G47500.1	0	P-loop nucleoside triphosphate hydrolases superfamily protein with CH (Calponin Homology) domain	O81635	0	53	ATK4_ARATH Kinesin-4 OS=Arabidopsis thaliana GN=ATK4 PE=1 SV=2	AT2G47500	GO:0007018	microtubule-based_movement	GO:0003777 GO:0005524	ATP_binding microtubule_motor_activity
375	27	27	contig_13145	4	9	6	4	5	5	4	5	5	2	5	4	Medtr7g097170.1	0	54	AT1G03950.1	0	VPS2.3 | vacuolar protein sorting-associated protein 2.3 |	Q941D5	0	78	VPS2C_ARATH Vacuolar protein sorting-associated protein 2 homolog 3 OS=Arabidopsis thaliana GN=VPS2.3 PE=2 SV=1	AT1G03950	GO:0015031 GO:0016192	protein_transport vesicle-mediated_transport
376	27	27	contig_13244	4	4	3	2	2	3	3	2	2	1	2	2	Medtr4g091320.1	0	32	AT1G61350.1	0	ARM repeat superfamily protein	A5YVF1	0	51	SGS3_SOLLC Protein SUPPRESSOR OF GENE SILENCING 3 OS=Solanum lycopersicum GN=SGS3 PE=1 SV=1	AT1G61350	GO:0008150	biological_process
377	27	27	contig_13291	1	4	2	3	2	2	1	1	1	1	1	1	Medtr7g116890.6	0	27	AT2G46270.2	0	GBF3 | G-box binding factor 3 |	P42776	0	66	GBF3_ARATH G-box-binding factor 3 OS=Arabidopsis thaliana GN=GBF3 PE=1 SV=2	AT2G46270	GO:0000303 GO:0006351 GO:0006355 GO:0007165 GO:0009410 GO:0009414 GO:0009611 GO:0009651 GO:0009723 GO:0009733 GO:0009737 GO:0009738 GO:0009743 GO:0009753 GO:0009873 GO:0030968 GO:0042538	abscisic_acid_mediated_signaling_pathway endoplasmic_reticulum_unfolded_protein_response ethylene_mediated_signaling_pathway hyperosmotic_salinity_response regulation_of_transcription,_DNA-dependent response_to_abscisic_acid_stimulus response_to_auxin_stimulus response_to_carbohydrate_stimulus response_to_ethylene_stimulus response_to_jasmonic_acid_stimulus response_to_salt_stress response_to_sup…	GO:0003677 GO:0003700 GO:0043565 GO:0046983	DNA_binding protein_dimerization_activity sequence-specific_DNA_binding sequence-specific_DNA_binding_transcription_factor_activity
378	27	27	contig_13292	4	3	2	2	2	4	2	2	1	1	2	2	Medtr5g093860.1	0	50	AT5G55230.1	0	ATMAP65-1, MAP65-1 | microtubule-associated proteins 65-1 |	Q9FLP0	0	80	MA651_ARATH 65-kDa microtubule-associated protein 1 OS=Arabidopsis thaliana GN=MAP65-1 PE=1 SV=1	AT5G55230	GO:0000272 GO:0000910 GO:0001578 GO:0005982 GO:0007020 GO:0008283 GO:0009664 GO:0019344 GO:0030244 GO:0031116 GO:0043622 GO:0046785 GO:0048193 GO:0048528 GO:0051302 GO:0051322	Golgi_vesicle_transport anaphase cell_proliferation cellulose_biosynthetic_process cortical_microtubule_organization cysteine_biosynthetic_process cytokinesis microtubule_bundle_formation microtubule_nucleation microtubule_polymerization plant-type_cell_wall_organization polysaccharide_catabolic_process positive_regulation_of_microtubule_polymerization post-embryonic_root_development regulation_o…	GO:0005515 GO:0008017 GO:0046983	microtubule_binding protein_binding protein_dimerization_activity
379	27	27	contig_13589	2	1	7	0	2	0	5	2	10	0	5	0	Medtr6g051780.1	0	64	AT5G52780.1	0	Protein of unknown function (DUF3464)	Q9LTD9	0	49	Y5278_ARATH Uncharacterized protein PAM68-like OS=Arabidopsis thaliana GN=At5g52780 PE=2 SV=1	AT5G52780	GO:0006098 GO:0008150 GO:0010155 GO:0010207 GO:0046777	biological_process pentose-phosphate_shunt photosystem_II_assembly protein_autophosphorylation regulation_of_proton_transport	GO:0003674	molecular_function
380	27	27	contig_13597	3	1	7	0	2	0	1	1	2	0	1	0	Medtr1g101400.1	0	59	AT5G52100.1	0	crr1 | Dihydrodipicolinate reductase, bacterial/plant |	Q9FJ82	0	81	DAPB3_ARATH Putative 4-hydroxy-tetrahydrodipicolinate reductase 3, chloroplastic OS=Arabidopsis thaliana GN=DAPB3 PE=2 SV=1	AT5G52100	GO:0009089 GO:0009773 GO:0009965 GO:0010103 GO:0010207 GO:0016556 GO:0019684 GO:0030154 GO:0042742 GO:0045893 GO:0055114	cell_differentiation defense_response_to_bacterium leaf_morphogenesis lysine_biosynthetic_process_via_diaminopimelate mRNA_modification oxidation-reduction_process photosynthesis,_light_reaction photosynthetic_electron_transport_in_photosystem_I photosystem_II_assembly positive_regulation_of_transcription,_DNA-dependent stomatal_complex_morphogenesis	GO:0000166 GO:0008839 GO:0070402	4-hydroxy-tetrahydrodipicolinate_reductase NADPH_binding nucleotide_binding
381	27	27	contig_1379	2	2	2	3	1	2	1	1	2	1	1	1	Medtr1g101400.1	0	33	AT5G52100.1	0	crr1 | Dihydrodipicolinate reductase, bacterial/plant |	Q9FJ82	0	68	DAPB3_ARATH Putative 4-hydroxy-tetrahydrodipicolinate reductase 3, chloroplastic OS=Arabidopsis thaliana GN=DAPB3 PE=2 SV=1	AT5G52100	GO:0009089 GO:0009773 GO:0009965 GO:0010103 GO:0010207 GO:0016556 GO:0019684 GO:0030154 GO:0042742 GO:0045893 GO:0055114	cell_differentiation defense_response_to_bacterium leaf_morphogenesis lysine_biosynthetic_process_via_diaminopimelate mRNA_modification oxidation-reduction_process photosynthesis,_light_reaction photosynthetic_electron_transport_in_photosystem_I photosystem_II_assembly positive_regulation_of_transcription,_DNA-dependent stomatal_complex_morphogenesis	GO:0000166 GO:0008839 GO:0070402	4-hydroxy-tetrahydrodipicolinate_reductase NADPH_binding nucleotide_binding
382	27	27	contig_14368	5	8	5	6	5	7	3	5	3	3	4	5	Medtr1g054620.2	0	48	AT4G35450.4	0	AKR2, AFT, AKR2A | ankyrin repeat-containing protein 2 |	Q9SAR5	0	40	AKR2_ARATH Ankyrin repeat domain-containing protein 2 OS=Arabidopsis thaliana GN=AKR2 PE=1 SV=2	AT4G35450	GO:0006094 GO:0006096 GO:0006457 GO:0009651 GO:0009791 GO:0009816 GO:0010228 GO:0045036 GO:0046686	defense_response_to_bacterium,_incompatible_interaction gluconeogenesis glycolysis post-embryonic_development protein_folding protein_targeting_to_chloroplast response_to_cadmium_ion response_to_salt_stress vegetative_to_reproductive_phase_transition_of_meristem
383	27	27	contig_14500	1	1	3	1	1	1	0	1	1	0	0	0	Medtr6g082810.1	0	21	AT1G18390.2	0	Protein kinase superfamily protein					AT1G18390	GO:0002679 GO:0006468 GO:0006984 GO:0009407 GO:0010200 GO:0010583 GO:0034976	ER-nucleus_signaling_pathway protein_phosphorylation respiratory_burst_involved_in_defense_response response_to_chitin response_to_cyclopentenone response_to_endoplasmic_reticulum_stress toxin_catabolic_process	GO:0004672 GO:0004674 GO:0004713 GO:0005524 GO:0016301 GO:0016772	ATP_binding kinase_activity protein_kinase_activity protein_serine/threonine_kinase_activity protein_tyrosine_kinase_activity transferase_activity,_transferring_phosphorus-containing_groups
384	27	27	contig_14892	100	50	60	116	74	96	91	37	43	79	76	74	Medtr5g022450.1	0	64	AT2G17840.1	0	ERD7 | Senescence/dehydration-associated protein-related |	P28014	0	99	TCTP_MEDSA Translationally-controlled tumor protein homolog OS=Medicago sativa GN=TCTP PE=1 SV=2	AT2G17840	GO:0009409 GO:0009414 GO:0009644 GO:0009651 GO:0009737 GO:0010286	heat_acclimation response_to_abscisic_acid_stimulus response_to_cold response_to_high_light_intensity response_to_salt_stress response_to_water_deprivation	GO:0003674	molecular_function
385	27	27	contig_14907	41	22	15	28	6	31	19	17	2	3	1	20	Medtr3g106585.1	0	23
386	27	27	contig_15051	13	9	5	7	8	9	10	7	3	4	8	7	Medtr8g088510.1	0	41	AT3G13510.1	0	Protein of Unknown Function (DUF239)	Q9SZE4	0	65	VP322_ARATH Vacuolar protein sorting-associated protein 32 homolog 2 OS=Arabidopsis thaliana GN=VPS32.2 PE=1 SV=1	AT3G13510	GO:0006346 GO:0008150 GO:0009744 GO:0009813 GO:0009855 GO:0009887 GO:0009944 GO:0010014 GO:0010051 GO:0010073 GO:0010075 GO:0010224 GO:0016246 GO:0048439 GO:0048519	RNA_interference biological_process determination_of_bilateral_symmetry flavonoid_biosynthetic_process flower_morphogenesis meristem_initiation meristem_maintenance methylation-dependent_chromatin_silencing negative_regulation_of_biological_process organ_morphogenesis polarity_specification_of_adaxial/abaxial_axis regulation_of_meristem_growth response_to_UV-B response_to_sucrose_stimulus xylem_a…
387	27	27	contig_15154	1	6	8	1	1	3	0	2	2	1	1	2	Medtr2g097900.1	0	18	AT1G51340.1	0	MATE efflux family protein	Q9SYD6	0	66	MATE1_ARATH MATE efflux family protein 1 OS=Arabidopsis thaliana GN=MATE PE=2 SV=2	AT1G51340	GO:0006855 GO:0019761 GO:0055085	drug_transmembrane_transport glucosinolate_biosynthetic_process transmembrane_transport	GO:0015238 GO:0015297	antiporter_activity drug_transmembrane_transporter_activity
388	27	27	contig_15180	7	7	5	8	4	9	5	4	3	4	3	5	Medtr4g129790.1	0	37	AT2G33040.1	0	ATP3 | gamma subunit of Mt ATP synthase |	P26360	0	77	ATPG3_IPOBA ATP synthase subunit gamma, mitochondrial OS=Ipomoea batatas GN=ATPC PE=1 SV=2	AT2G33040	GO:0006511 GO:0009853 GO:0015986 GO:0015992 GO:0019243 GO:0051788 GO:0080129	ATP_synthesis_coupled_proton_transport methylglyoxal_catabolic_process_to_D-lactate photorespiration proteasome_core_complex_assembly proton_transport response_to_misfolded_protein ubiquitin-dependent_protein_catabolic_process	GO:0008270 GO:0046933 GO:0046961	proton-transporting_ATP_synthase_activity,_rotational_mechanism proton-transporting_ATPase_activity,_rotational_mechanism zinc_ion_binding
389	27	27	contig_15191	5	3	3	5	3	4	2	1	2	3	2	3	Medtr4g087280.1	0	63	AT1G73180.1	0	Eukaryotic translation initiation factor eIF2A family protein	O74965	0	36	EIF2A_SCHPO Eukaryotic translation initiation factor 2A OS=Schizosaccharomyces pombe (strain 972 / ATCC 24843) GN=SPBC4B4.04 PE=3 SV=1	AT1G73180	GO:0008150	biological_process	GO:0003674	molecular_function
390	27	27	contig_1542	12	4	1	5	5	4	12	5	1	4	6	4	Medtr3g111670.1	0	34	AT1G19330.2	0	unknown protein; FUNCTIONS IN: molecular_function unknown; INVOLVED IN: biological_process unknown; LOCATED I					AT1G19330	GO:0008150	biological_process	GO:0003674	molecular_function
391	27	27	contig_15482	5	8	6	6	4	8	4	8	7	6	6	6	Medtr2g087660.1	0	44	AT3G44110.1	0	ATJ3, ATJ | DNAJ homologue 3 |	P43644	0	73	DNJH_ATRNU DnaJ protein homolog ANJ1 OS=Atriplex nummularia PE=2 SV=1	AT3G44110	GO:0006457 GO:0006499 GO:0009651 GO:0009911 GO:0043462 GO:0048573	N-terminal_protein_myristoylation photoperiodism,_flowering positive_regulation_of_flower_development protein_folding regulation_of_ATPase_activity response_to_salt_stress	GO:0005524 GO:0031072 GO:0051082	ATP_binding heat_shock_protein_binding unfolded_protein_binding
392	27	27	contig_15483	8	3	2	4	3	6	5	2	1	2	3	3	Medtr5g093860.1	0	21	AT5G55230.1	0	ATMAP65-1, MAP65-1 | microtubule-associated proteins 65-1 |	Q9FLP0	0	85	MA651_ARATH 65-kDa microtubule-associated protein 1 OS=Arabidopsis thaliana GN=MAP65-1 PE=1 SV=1	AT5G55230	GO:0000272 GO:0000910 GO:0001578 GO:0005982 GO:0007020 GO:0008283 GO:0009664 GO:0019344 GO:0030244 GO:0031116 GO:0043622 GO:0046785 GO:0048193 GO:0048528 GO:0051302 GO:0051322	Golgi_vesicle_transport anaphase cell_proliferation cellulose_biosynthetic_process cortical_microtubule_organization cysteine_biosynthetic_process cytokinesis microtubule_bundle_formation microtubule_nucleation microtubule_polymerization plant-type_cell_wall_organization polysaccharide_catabolic_process positive_regulation_of_microtubule_polymerization post-embryonic_root_development regulation_o…	GO:0005515 GO:0008017 GO:0046983	microtubule_binding protein_binding protein_dimerization_activity
393	27	27	contig_15505	73	39	25	66	37	88	72	38	20	40	41	74	Medtr3g062600.1	0	99	AT1G26910.1	0	RPL10B | Ribosomal protein L16p/L10e family protein |	Q9SPB3	0	90	RL10_VITRI 60S ribosomal protein L10 OS=Vitis riparia GN=RPL10 PE=2 SV=1	AT1G26910	GO:0001510 GO:0006412 GO:0010224 GO:0032502	RNA_methylation developmental_process response_to_UV-B translation	GO:0003735	structural_constituent_of_ribosome
394	27	27	contig_1566	8	7	14	3	6	7	3	5	6	1	3	3	Medtr2g101350.1	0	86	AT3G16230.2	0	Predicted eukaryotic LigT	Q9D8Z1	0	30	ASCC1_MOUSE Activating signal cointegrator 1 complex subunit 1 OS=Mus musculus GN=Ascc1 PE=2 SV=1	AT3G16230	GO:0006355 GO:0016070	RNA_metabolic_process regulation_of_transcription,_DNA-dependent	GO:0003723 GO:0003824	RNA_binding catalytic_activity
395	27	27	contig_15691	4	1	3	2	1	20	1	0	3	1	0	4	Medtr4g086160.1	0	53	AT5G13330.1	0	Rap2.6L | related to AP2 6l |	Q9SZ06	0	42	EF109_ARATH Ethylene-responsive transcription factor ERF109 OS=Arabidopsis thaliana GN=ERF109 PE=1 SV=1	AT5G13330	GO:0006355 GO:0009407 GO:0009414 GO:0009651 GO:0009723 GO:0009737 GO:0009751 GO:0009753 GO:0010260 GO:0010583 GO:0045893 GO:0046482 GO:0071497	cellular_response_to_freezing organ_senescence para-aminobenzoic_acid_metabolic_process positive_regulation_of_transcription,_DNA-dependent regulation_of_transcription,_DNA-dependent response_to_abscisic_acid_stimulus response_to_cyclopentenone response_to_ethylene_stimulus response_to_jasmonic_acid_stimulus response_to_salicylic_acid_stimulus response_to_salt_stress response_to_water_deprivation…	GO:0003677 GO:0003700	DNA_binding sequence-specific_DNA_binding_transcription_factor_activity
396	27	27	contig_15823	1	2	1	1	2	2	0	1	0	0	2	0	Medtr5g096410.1	0	33	AT5G55970.2	0	RING/U-box superfamily protein	Q93Z92	0	33	RING4_ARATH E3 ubiquitin-protein ligase At4g11680 OS=Arabidopsis thaliana GN=At4g11680 PE=2 SV=1	AT5G55970			GO:0008270	zinc_ion_binding
397	27	27	contig_15824	1	1	1	2	1	2	1	2	2	1	1	1	Medtr4g076240.1	0	22	AT5G12430.1	0	TPR16 | Heat shock protein DnaJ with tetratricopeptide repeat |	Q03248	0	63	BUP1_RAT Beta-ureidopropionase OS=Rattus norvegicus GN=Upb1 PE=1 SV=1	AT5G12430	GO:0006457 GO:0007155 GO:0010090 GO:0010228 GO:0016926 GO:0045010 GO:0048765 GO:0050665 GO:0071555	actin_nucleation cell_adhesion cell_wall_organization hydrogen_peroxide_biosynthetic_process protein_desumoylation protein_folding root_hair_cell_differentiation trichome_morphogenesis vegetative_to_reproductive_phase_transition_of_meristem	GO:0031072	heat_shock_protein_binding
398	27	27	contig_15825	2	3	2	3	1	3	2	2	2	2	2	2	Medtr4g093570.1	0	41	AT5G64370.1	0	BETA-UP, PYD3 | beta-ureidopropionase |	Q03248	0	56	BUP1_RAT Beta-ureidopropionase OS=Rattus norvegicus GN=Upb1 PE=1 SV=1	AT5G64370	GO:0006212 GO:0006807 GO:0043562	cellular_response_to_nitrogen_levels nitrogen_compound_metabolic_process uracil_catabolic_process	GO:0003837 GO:0016810	beta-ureidopropionase_activity hydrolase_activity,_acting_on_carbon-nitrogen_(but_not_peptide)_bonds
399	27	27	contig_16185	1	2	2	6	1	3	1	2	1	3	1	3	Medtr7g116890.6	0	25	AT2G46270.1	0	GBF3 | G-box binding factor 3 |	Q99089	0	49	CPRF1_PETCR Common plant regulatory factor 1 OS=Petroselinum crispum GN=CPRF1 PE=2 SV=1	AT2G46270	GO:0000303 GO:0006351 GO:0006355 GO:0007165 GO:0009410 GO:0009414 GO:0009611 GO:0009651 GO:0009723 GO:0009733 GO:0009737 GO:0009738 GO:0009743 GO:0009753 GO:0009873 GO:0030968 GO:0042538	abscisic_acid_mediated_signaling_pathway endoplasmic_reticulum_unfolded_protein_response ethylene_mediated_signaling_pathway hyperosmotic_salinity_response regulation_of_transcription,_DNA-dependent response_to_abscisic_acid_stimulus response_to_auxin_stimulus response_to_carbohydrate_stimulus response_to_ethylene_stimulus response_to_jasmonic_acid_stimulus response_to_salt_stress response_to_sup…	GO:0003677 GO:0003700 GO:0043565 GO:0046983	DNA_binding protein_dimerization_activity sequence-specific_DNA_binding sequence-specific_DNA_binding_transcription_factor_activity
400	27	27	contig_16489	0	1	0	12	0	3	0	1	0	7	0	2	Medtr4g108240.1	0	77	AT3G47790.1	0	ATATH7, ATH7 | ABC2 homolog 7 |	Q9STT5	0	56	AB7A_ARATH ABC transporter A family member 7 OS=Arabidopsis thaliana GN=ABCA7 PE=3 SV=2	AT3G47790	GO:0006499	N-terminal_protein_myristoylation	GO:0000166 GO:0005215 GO:0005524 GO:0016887 GO:0017111 GO:0042626	ATP_binding ATPase_activity ATPase_activity,_coupled_to_transmembrane_movement_of_substances nucleoside-triphosphatase_activity nucleotide_binding transporter_activity
401	27	27	contig_16531	12	6	19	6	27	8	11	5	17	8	22	9	Medtr8g069510.1	0	32	AT5G40460.1	0	unknown protein; BEST Arabidopsis thaliana protein match is: unknown protein (TAIR:AT3G27630.1); Has 87 Blast					AT5G40460	GO:0008150 GO:0009694 GO:0009753	biological_process jasmonic_acid_metabolic_process response_to_jasmonic_acid_stimulus	GO:0005515	protein_binding
402	27	27	contig_16601	27	3	7	3	27	21	23	3	10	3	35	18	Medtr3g097350.1	0	53	AT4G09160.1	0	SEC14 cytosolic factor family protein / phosphoglyceride transfer family protein	Q9M0R2	0	63	PATL5_ARATH Patellin-5 OS=Arabidopsis thaliana GN=PATL5 PE=1 SV=2	AT4G09160	GO:0006810	transport	GO:0005215	transporter_activity
403	27	27	contig_16636	3	4	4	2	3	5	2	3	3	2	3	4	Medtr7g097170.1	0	41	AT1G03950.1	0	VPS2.3 | vacuolar protein sorting-associated protein 2.3 |	Q941D5	0	88	VPS2C_ARATH Vacuolar protein sorting-associated protein 2 homolog 3 OS=Arabidopsis thaliana GN=VPS2.3 PE=2 SV=1	AT1G03950	GO:0015031 GO:0016192	protein_transport vesicle-mediated_transport
404	27	27	contig_16786	3	3	1	1	2	3	1	3	1	1	1	4	Medtr3g111740.1	0	20	AT1G75150.1	0	unknown protein; Has 38228 Blast hits to 24529 proteins in 1168 species: Archae - 169; Bacteria - 4103; Metaz					AT1G75150	GO:0006270 GO:0006275 GO:0006346 GO:0008150 GO:0016246 GO:0051726	DNA_replication_initiation RNA_interference biological_process methylation-dependent_chromatin_silencing regulation_of_DNA_replication regulation_of_cell_cycle	GO:0003674	molecular_function
405	27	27	contig_16787	3	3	3	2	2	3	1	3	2	1	1	3	Medtr1g030290.1	0	43	AT1G77590.1	0	LACS9 | long chain acyl-CoA synthetase 9 |	Q9CAP8	0	63	LACS9_ARATH Long chain acyl-CoA synthetase 9, chloroplastic OS=Arabidopsis thaliana GN=LACS9 PE=2 SV=1	AT1G77590	GO:0001676 GO:0006631 GO:0006633	fatty_acid_biosynthetic_process fatty_acid_metabolic_process long-chain_fatty_acid_metabolic_process	GO:0003824 GO:0004467	catalytic_activity long-chain_fatty_acid-CoA_ligase_activity
406	27	27	contig_16859	2	2	2	4	2	3	1	1	1	1	2	2	Medtr8g097040.2	0	32	AT1G27290.2	0	unknown protein; FUNCTIONS IN: molecular_function unknown; INVOLVED IN: biological_process unknown; EXPRESSED					AT1G27290	GO:0008150	biological_process	GO:0003674	molecular_function
407	27	27	contig_16929	6	3	1	2	2	7	4	3	1	1	3	5	Medtr5g088980.1	0	50	AT2G26760.1	0	CYCB1;4 | Cyclin B1;4 |	P25011	0	63	CCNB1_SOYBN G2/mitotic-specific cyclin S13-6 OS=Glycine max PE=2 SV=1	AT2G26760	GO:0000079 GO:0010440 GO:0051726	regulation_of_cell_cycle regulation_of_cyclin-dependent_protein_serine/threonine_kinase_activity stomatal_lineage_progression	GO:0005515 GO:0016538 GO:0019901	cyclin-dependent_protein_serine/threonine_kinase_regulator_activity protein_binding protein_kinase_binding
408	27	27	contig_16987	1	1	2	1	1	2	1	1	1	0	1	1	Medtr6g034285.1	0	22	AT1G76450.1	0	Photosystem II reaction center PsbP family protein		0	53		AT1G76450	GO:0000023 GO:0006098 GO:0006364 GO:0009637 GO:0009902 GO:0010027 GO:0010114 GO:0010218 GO:0015979 GO:0015995 GO:0019252 GO:0034660 GO:0042793	chlorophyll_biosynthetic_process chloroplast_relocation maltose_metabolic_process ncRNA_metabolic_process pentose-phosphate_shunt photosynthesis rRNA_processing response_to_blue_light response_to_far_red_light response_to_red_light starch_biosynthetic_process thylakoid_membrane_organization transcription_from_plastid_promoter	GO:0005509	calcium_ion_binding
409	27	27	contig_17291	2	2	1	1	1	4	1	1	1	1	1	2	Medtr0003s0470.1	0	60	AT1G70330.1	0	ENT1,AT, ENT1 | equilibrative nucleotide transporter 1 |	Q8VXY7	0	68	ENT1_ARATH Equilibrative nucleotide transporter 1 OS=Arabidopsis thaliana GN=ENT1 PE=1 SV=1	AT1G70330	GO:0006810	transport	GO:0005337 GO:0010174	nucleoside_transmembrane_transporter_activity nucleoside_transmembrane_transporter_activity,_against_a_concentration_gradient
410	27	27	contig_17389	3	5	3	10	3	6	1	3	2	5	2	3	Medtr5g087500.1	0	67	AT3G03740.1	0	ATBPM4, BPM4 | BTB-POZ and MATH domain 4 |	Q9SRV1	0	73	BPM4_ARATH BTB/POZ and MATH domain-containing protein 4 OS=Arabidopsis thaliana GN=BPM4 PE=1 SV=1	AT3G03740	GO:0006970 GO:0042631 GO:0071472	cellular_response_to_salt_stress cellular_response_to_water_deprivation response_to_osmotic_stress	GO:0005515	protein_binding
411	27	27	contig_17565	3	1	2	1	1	2	0	0	0	0	0	0	Medtr7g007590.1	0	22
412	27	27	contig_17755	3	3	1	1	2	2	1	2	2	0	2	2	Medtr2g013980.1	0	30	AT1G28260.2	0	Telomerase activating protein Est1	Q9FZ99	0	49	SMG7L_ARATH Protein SMG7L OS=Arabidopsis thaliana GN=SMG7L PE=2 SV=1	AT1G28260	GO:0008150	biological_process
413	27	27	contig_1785	17	2	1	1	11	6	22	4	1	0	17	5	Medtr5g081550.1	0	79	AT5G05840.1	0	Protein of unknown function (DUF620)					AT5G05840	GO:0008150	biological_process	GO:0003674	molecular_function
414	27	27	contig_18163	5	7	5	4	4	5	1	2	1	1	2	2	Medtr6g090515.2	0	24
415	27	27	contig_18164	3	2	1	1	3	3	2	2	1	1	4	3	Medtr1g087880.1	0	12	AT2G47500.1	0	P-loop nucleoside triphosphate hydrolases superfamily protein with CH (Calponin Homology) domain	O81635	0	74	ATK4_ARATH Kinesin-4 OS=Arabidopsis thaliana GN=ATK4 PE=1 SV=2	AT2G47500	GO:0007018	microtubule-based_movement	GO:0003777 GO:0005524	ATP_binding microtubule_motor_activity
416	27	27	contig_1846	5	3	2	5	3	6	5	3	3	3	4	5	Glyma.17G028300.1	0	69	AT3G11710.1	0	ATKRS-1 | lysyl-tRNA synthetase 1 |	Q6F2U9	0	73	SYK_ORYSJ Lysine--tRNA ligase OS=Oryza sativa subsp. japonica GN=Os03g0586800 PE=2 SV=1	AT3G11710	GO:0006418 GO:0006430 GO:0009165 GO:0009640 GO:0010388	cullin_deneddylation lysyl-tRNA_aminoacylation nucleotide_biosynthetic_process photomorphogenesis tRNA_aminoacylation_for_protein_translation	GO:0000166 GO:0003676 GO:0004812 GO:0004824 GO:0005524	ATP_binding aminoacyl-tRNA_ligase_activity lysine-tRNA_ligase_activity nucleic_acid_binding nucleotide_binding
417	27	27	contig_18767	8	9	9	5	5	7	4	5	6	2	4	4	Medtr4g106880.1	0	43	AT5G62810.1	0	PEX14, ATPEX14, PED2 | peroxin 14 |	Q9FXT6	0	44	PEX14_ARATH Peroxisomal membrane protein PEX14 OS=Arabidopsis thaliana GN=PEX14 PE=1 SV=2	AT5G62810	GO:0006625 GO:0007031	peroxisome_organization protein_targeting_to_peroxisome	GO:0005515 GO:0008565	protein_binding protein_transporter_activity
418	27	27	contig_19077	5	9	7	2	5	2	2	5	3	0	3	0	Medtr1g083380.1	0	68	AT3G05540.1	0	Methionine sulfoxide reductase (MSS4-like) family protein	Q5J907	0	86	TCTP_ELAGV Translationally-controlled tumor protein homolog OS=Elaeis guineensis var. tenera GN=TCTP PE=1 SV=1	AT3G05540	GO:0008150	biological_process
419	27	27	contig_19106	1	6	8	1	2	4	1	5	4	1	2	3	Medtr2g097900.1	0	17	AT1G51340.2	0	MATE efflux family protein	Q9SYD6	0	57	MATE1_ARATH MATE efflux family protein 1 OS=Arabidopsis thaliana GN=MATE PE=2 SV=2	AT1G51340	GO:0006855 GO:0019761 GO:0055085	drug_transmembrane_transport glucosinolate_biosynthetic_process transmembrane_transport	GO:0015238 GO:0015297	antiporter_activity drug_transmembrane_transporter_activity
420	27	27	contig_19185	7	2	8	1	2	31	4	3	23	5	2	17	Medtr4g086190.1	0	37	AT4G34410.1	0	RRTF1 | redox responsive transcription factor 1 |	Q9SZ06	0	37	EF109_ARATH Ethylene-responsive transcription factor ERF109 OS=Arabidopsis thaliana GN=ERF109 PE=1 SV=1	AT4G34410	GO:0002679 GO:0006355 GO:0009693 GO:0010200 GO:0035556 GO:0050832	defense_response_to_fungus ethylene_biosynthetic_process intracellular_signal_transduction regulation_of_transcription,_DNA-dependent respiratory_burst_involved_in_defense_response response_to_chitin	GO:0003677 GO:0003700	DNA_binding sequence-specific_DNA_binding_transcription_factor_activity
421	27	27	contig_19352	0	0	1	1	0	2	0	0	0	0	0	0	Medtr6g082890.1	0	32	AT1G25390.1	0	Protein kinase superfamily protein	P0C5E2	0	51	Y1839_ARATH Probable serine/threonine-protein kinase At1g18390 OS=Arabidopsis thaliana GN=At1g18390 PE=1 SV=2	AT1G25390	GO:0006468 GO:0006865 GO:0009627 GO:0031347	amino_acid_transport protein_phosphorylation regulation_of_defense_response systemic_acquired_resistance	GO:0004672 GO:0004674 GO:0005524 GO:0016301 GO:0016772	ATP_binding kinase_activity protein_kinase_activity protein_serine/threonine_kinase_activity transferase_activity,_transferring_phosphorus-containing_groups
422	27	27	contig_2	24	12	11	27	15	32	17	12	6	10	15	20	Medtr4g074930.2	0	17	AT1G48920.1	0	ATNUC-L1, PARL1, NUC-L1 | nucleolin like 1 |	Q7XTT4	0	56	NUCL2_ORYSJ Nucleolin 2 OS=Oryza sativa subsp. japonica GN=Os04g0620700 PE=2 SV=2	AT1G48920	GO:0000478 GO:0001510 GO:0006364 GO:0009220 GO:0010305 GO:0010588 GO:0042254 GO:0048364 GO:0048366 GO:0048367 GO:0080056 GO:0080057	RNA_methylation cotyledon_vascular_tissue_pattern_formation endonucleolytic_cleavage_involved_in_rRNA_processing leaf_development leaf_vascular_tissue_pattern_formation petal_vascular_tissue_pattern_formation pyrimidine_ribonucleotide_biosynthetic_process rRNA_processing ribosome_biogenesis root_development sepal_vascular_tissue_pattern_formation shoot_system_development	GO:0000166 GO:0003676	nucleic_acid_binding nucleotide_binding
423	27	27	contig_2008	1	2	2	3	1	2	1	1	2	1	1	1	Medtr2g035460.1	0	25	AT1G30910.1	0	Molybdenum cofactor sulfurase family protein	Q5VT66	0	35	MOSC1_HUMAN MOSC domain-containing protein 1, mitochondrial OS=Homo sapiens GN=MARC1 PE=1 SV=1	AT1G30910			GO:0003824 GO:0008265 GO:0030151 GO:0030170	Mo-molybdopterin_cofactor_sulfurase_activity catalytic_activity molybdenum_ion_binding pyridoxal_phosphate_binding
424	27	27	contig_20482	4	2	2	4	2	7	3	3	2	3	3	6	Medtr2g036600.1	0	71	AT3G11710.1	0	ATKRS-1 | lysyl-tRNA synthetase 1 |	Q9ZPI1	0	75	SYK_ARATH Lysine--tRNA ligase OS=Arabidopsis thaliana GN=At3g11710 PE=2 SV=1	AT3G11710	GO:0006418 GO:0006430 GO:0009165 GO:0009640 GO:0010388	cullin_deneddylation lysyl-tRNA_aminoacylation nucleotide_biosynthetic_process photomorphogenesis tRNA_aminoacylation_for_protein_translation	GO:0000166 GO:0003676 GO:0004812 GO:0004824 GO:0005524	ATP_binding aminoacyl-tRNA_ligase_activity lysine-tRNA_ligase_activity nucleic_acid_binding nucleotide_binding
425	27	27	contig_20729	2	1	1	4	1	3	1	1	0	3	1	2	Medtr3g111290.1	0	39	AT5G65640.1	0	bHLH093 | beta HLH protein 93 |	Q9LSL1	0	60	BH093_ARATH Transcription factor bHLH93 OS=Arabidopsis thaliana GN=BHLH93 PE=1 SV=1	AT5G65640			GO:0003677 GO:0003700	DNA_binding sequence-specific_DNA_binding_transcription_factor_activity
426	27	27	contig_20808	5	11	8	6	7	8	5	8	7	6	7	7	Medtr2g049330.1	0	28
427	27	27	contig_21276	0	1	0	2	0	1	0	0	0	1	0	1	Medtr1g114640.1	0	54	AT5G23370.1	0	GRAM domain-containing protein / ABA-responsive protein-related	Q9FMW4	0	56	GEML8_ARATH Putative GEM-like protein 8 OS=Arabidopsis thaliana GN=At5g23370 PE=3 SV=1	AT5G23370	GO:0008150	biological_process	GO:0003674	molecular_function
428	27	27	contig_21578	8	21	27	2	6	1	4	5	12	1	4	1	Medtr5g029260.1	0	63	AT1G32220.1	0	NAD(P)-binding Rossmann-fold superfamily protein	Q9FVR6	0	65	Y1222_ARATH Uncharacterized protein At1g32220, chloroplastic OS=Arabidopsis thaliana GN=At1g32220 PE=1 SV=1	AT1G32220	GO:0006979 GO:0042631 GO:0044237	cellular_metabolic_process cellular_response_to_water_deprivation response_to_oxidative_stress	GO:0000166 GO:0003824 GO:0050662	catalytic_activity coenzyme_binding nucleotide_binding
429	27	27	contig_2223	1	1	1	1	1	1	1	1	1	1	1	1	Medtr3g082720.1	0	38	AT4G25330.1	0	unknown protein; Has 21 Blast hits to 21 proteins in 10 species: Archae - 0; Bacteria - 0; Metazoa - 0; Fungi					AT4G25330	GO:0008150 GO:0042991	biological_process transcription_factor_import_into_nucleus	GO:0003674	molecular_function
430	27	27	contig_22573	49	212	199	43	68	61	39	289	196	24	79	50	Medtr1g023210.1	0	75	AT4G39090.1	0	RD19, RD19A | Papain family cysteine protease |	P25804	0	89	CYSP_PEA Cysteine proteinase 15A OS=Pisum sativum PE=1 SV=1	AT4G39090	GO:0006096 GO:0006508 GO:0006833 GO:0006970 GO:0006972 GO:0007030 GO:0009266 GO:0009269 GO:0009414 GO:0009651 GO:0042742 GO:0046686	Golgi_organization defense_response_to_bacterium glycolysis hyperosmotic_response proteolysis response_to_cadmium_ion response_to_desiccation response_to_osmotic_stress response_to_salt_stress response_to_temperature_stimulus response_to_water_deprivation water_transport	GO:0004197 GO:0008234	cysteine-type_endopeptidase_activity cysteine-type_peptidase_activity
431	27	27	contig_22751	32	47	29	1	79	13	31	48	17	2	91	21	Medtr7g082640.1	0	37	AT3G18280.1	0	Bifunctional inhibitor/lipid-transfer protein/seed storage 2S albumin superfamily protein	Q43681	0	65	NLTP_VIGUN Probable non-specific lipid-transfer protein AKCS9 OS=Vigna unguiculata PE=2 SV=1	AT3G18280	GO:0006612 GO:0006869 GO:0009963 GO:0010363	lipid_transport positive_regulation_of_flavonoid_biosynthetic_process protein_targeting_to_membrane regulation_of_plant-type_hypersensitive_response	GO:0008289	lipid_binding
432	27	27	contig_22881	10	4	6	0	4	0	6	4	10	0	5	0	Glyma.07G013800.1	0	35	AT5G35790.1	0	G6PD1 | glucose-6-phosphate dehydrogenase 1 |	Q43839	0	79	G6PDC_SOLTU Glucose-6-phosphate 1-dehydrogenase, chloroplastic OS=Solanum tuberosum PE=1 SV=1	AT5G35790	GO:0006006 GO:0009051 GO:0009637 GO:0010155 GO:0015979 GO:0019288 GO:0046777 GO:0055114	glucose_metabolic_process isopentenyl_diphosphate_biosynthetic_process,_mevalonate-independent_pathway oxidation-reduction_process pentose-phosphate_shunt,_oxidative_branch photosynthesis protein_autophosphorylation regulation_of_proton_transport response_to_blue_light	GO:0000166 GO:0004345 GO:0005515 GO:0050661	NADP_binding glucose-6-phosphate_dehydrogenase_activity nucleotide_binding protein_binding
433	27	27	contig_22957	48	26	37	34	28	25	42	19	25	21	28	23	Medtr3g009280.1	0	33	AT2G17390.1	0	AKR2B | ankyrin repeat-containing 2B |	Q9SAR5	0	63	AKR2_ARATH Ankyrin repeat domain-containing protein 2 OS=Arabidopsis thaliana GN=AKR2 PE=1 SV=2	AT2G17390	GO:0006355	regulation_of_transcription,_DNA-dependent
434	27	27	contig_23105	2	2	1	2	2	3	1	1	1	1	1	1	Medtr4g087280.1	0	49	AT1G73180.2	0	Eukaryotic translation initiation factor eIF2A family protein	O74965	0	37	EIF2A_SCHPO Eukaryotic translation initiation factor 2A OS=Schizosaccharomyces pombe (strain 972 / ATCC 24843) GN=SPBC4B4.04 PE=3 SV=1	AT1G73180	GO:0008150	biological_process	GO:0003674	molecular_function
435	27	27	contig_23106	2	2	1	1	1	3	1	1	1	1	1	2	Medtr4g009740.1	0	20	AT1G15780.1	0	unknown protein; BEST Arabidopsis thaliana protein match is: unknown protein (TAIR:AT2G10440.1); Has 103701 B	F4I171	0	43	MD15A_ARATH Mediator of RNA polymerase II transcription subunit 15a OS=Arabidopsis thaliana GN=MED15A PE=1 SV=1	AT1G15780	GO:0001676 GO:0002213 GO:0006633 GO:0009751	defense_response_to_insect fatty_acid_biosynthetic_process long-chain_fatty_acid_metabolic_process response_to_salicylic_acid_stimulus
436	27	27	contig_23213	4	7	29	0	5	0	2	3	9	0	2	0	Medtr3g061630.2	0	79
437	27	27	contig_23253	8	2	0	2	2	6	4	1	0	1	3	4	Medtr5g088980.1	0	38	AT2G26760.1	0	CYCB1;4 | Cyclin B1;4 |	P25011	0	69	CCNB1_SOYBN G2/mitotic-specific cyclin S13-6 OS=Glycine max PE=2 SV=1	AT2G26760	GO:0000079 GO:0010440 GO:0051726	regulation_of_cell_cycle regulation_of_cyclin-dependent_protein_serine/threonine_kinase_activity stomatal_lineage_progression	GO:0005515 GO:0016538 GO:0019901	cyclin-dependent_protein_serine/threonine_kinase_regulator_activity protein_binding protein_kinase_binding
438	27	27	contig_23447	5	2	0	1	10	3	5	1	0	0	16	2	Medtr1g087880.1	0	62	AT2G47500.1	0	P-loop nucleoside triphosphate hydrolases superfamily protein with CH (Calponin Homology) domain	O81635	0	54	ATK4_ARATH Kinesin-4 OS=Arabidopsis thaliana GN=ATK4 PE=1 SV=2	AT2G47500	GO:0007018	microtubule-based_movement	GO:0003777 GO:0005524	ATP_binding microtubule_motor_activity
439	27	27	contig_23463	42	55	57	1	21	1	16	50	46	0	10	1	Medtr7g068380.1	0	45	AT3G51860.1	0	CAX3, ATHCX1, CAX1-LIKE, ATCAX3 | cation exchanger 3 |	Q93Z81	0	67	CAX3_ARATH Vacuolar cation/proton exchanger 3 OS=Arabidopsis thaliana GN=CAX3 PE=1 SV=1	AT3G51860	GO:0006793 GO:0006812 GO:0006814 GO:0006816 GO:0006874 GO:0006882 GO:0009624 GO:0010351 GO:0030026 GO:0051592 GO:0055062 GO:0055085	calcium_ion_transport cation_transport cellular_calcium_ion_homeostasis cellular_manganese_ion_homeostasis cellular_zinc_ion_homeostasis lithium_ion_transport phosphate_ion_homeostasis phosphorus_metabolic_process response_to_calcium_ion response_to_nematode sodium_ion_transport transmembrane_transport	GO:0005515 GO:0008324 GO:0015368 GO:0015369 GO:0015491	calcium:cation_antiporter_activity calcium:hydrogen_antiporter_activity cation:cation_antiporter_activity cation_transmembrane_transporter_activity protein_binding
440	27	27	contig_23518	4	2	1	3	2	4	2	1	1	1	2	2	Medtr5g093860.1	0	39	AT5G55230.1	0	ATMAP65-1, MAP65-1 | microtubule-associated proteins 65-1 |	Q9FLP0	0	78	MA651_ARATH 65-kDa microtubule-associated protein 1 OS=Arabidopsis thaliana GN=MAP65-1 PE=1 SV=1	AT5G55230	GO:0000272 GO:0000910 GO:0001578 GO:0005982 GO:0007020 GO:0008283 GO:0009664 GO:0019344 GO:0030244 GO:0031116 GO:0043622 GO:0046785 GO:0048193 GO:0048528 GO:0051302 GO:0051322	Golgi_vesicle_transport anaphase cell_proliferation cellulose_biosynthetic_process cortical_microtubule_organization cysteine_biosynthetic_process cytokinesis microtubule_bundle_formation microtubule_nucleation microtubule_polymerization plant-type_cell_wall_organization polysaccharide_catabolic_process positive_regulation_of_microtubule_polymerization post-embryonic_root_development regulation_o…	GO:0005515 GO:0008017 GO:0046983	microtubule_binding protein_binding protein_dimerization_activity
441	27	27	contig_23520	4	3	15	1	2	1	2	2	8	0	2	1	Medtr8g064490.1	0	65	AT1G60230.1	0	Radical SAM superfamily protein	Q3A2Z4	0	43	RLMN_PELCD Dual-specificity RNA methyltransferase RlmN OS=Pelobacter carbinolicus (strain DSM 2380 / Gra Bd 1) GN=rlmN PE=3 SV=1	AT1G60230	GO:0006364	rRNA_processing	GO:0003824 GO:0008173 GO:0051536	RNA_methyltransferase_activity catalytic_activity iron-sulfur_cluster_binding
442	27	27	contig_23723	5	12	25	8	7	4	5	10	10	4	5	2	Medtr5g083170.1	0	38	AT3G11050.1	0	ATFER2, FER2 | ferritin 2 |	Q41709	0	68	FRI2_VIGUN Ferritin-2, chloroplastic OS=Vigna unguiculata GN=PFE2 PE=1 SV=2	AT3G11050	GO:0000302 GO:0006826 GO:0006879 GO:0006979 GO:0009737 GO:0010039 GO:0015979 GO:0055072 GO:0055114	cellular_iron_ion_homeostasis iron_ion_homeostasis iron_ion_transport oxidation-reduction_process photosynthesis response_to_abscisic_acid_stimulus response_to_iron_ion response_to_oxidative_stress response_to_reactive_oxygen_species	GO:0008199 GO:0016491 GO:0046914	ferric_iron_binding oxidoreductase_activity transition_metal_ion_binding
443	27	27	contig_23905	6	46	16	1	2	2	2	26	9	0	2	1	Medtr4g092640.1	0	76	AT1G58440.1	0	XF1, SQE1 | FAD/NAD(P)-binding oxidoreductase family protein |	O48651	0	73	ERG1_PANGI Squalene monooxygenase OS=Panax ginseng PE=2 SV=1	AT1G58440	GO:0000271 GO:0008152 GO:0009228 GO:0009414 GO:0016126 GO:0016132 GO:0019745 GO:0055114	brassinosteroid_biosynthetic_process metabolic_process oxidation-reduction_process pentacyclic_triterpenoid_biosynthetic_process polysaccharide_biosynthetic_process response_to_water_deprivation sterol_biosynthetic_process thiamine_biosynthetic_process	GO:0004506 GO:0016491 GO:0050660	flavin_adenine_dinucleotide_binding oxidoreductase_activity squalene_monooxygenase_activity
444	27	27	contig_23984	20	17	10	20	13	20	21	11	7	15	13	18	Medtr4g129790.1	0	62	AT2G33040.1	0	ATP3 | gamma subunit of Mt ATP synthase |	P26360	0	74	ATPG3_IPOBA ATP synthase subunit gamma, mitochondrial OS=Ipomoea batatas GN=ATPC PE=1 SV=2	AT2G33040	GO:0006511 GO:0009853 GO:0015986 GO:0015992 GO:0019243 GO:0051788 GO:0080129	ATP_synthesis_coupled_proton_transport methylglyoxal_catabolic_process_to_D-lactate photorespiration proteasome_core_complex_assembly proton_transport response_to_misfolded_protein ubiquitin-dependent_protein_catabolic_process	GO:0008270 GO:0046933 GO:0046961	proton-transporting_ATP_synthase_activity,_rotational_mechanism proton-transporting_ATPase_activity,_rotational_mechanism zinc_ion_binding
445	27	27	contig_24011	14	1	3	3	16	11	13	1	3	2	19	10	Medtr8g095360.1	0	56	AT4G09160.1	0	SEC14 cytosolic factor family protein / phosphoglyceride transfer family protein	Q9M0R2	0	66	PATL5_ARATH Patellin-5 OS=Arabidopsis thaliana GN=PATL5 PE=1 SV=2	AT4G09160	GO:0006810	transport	GO:0005215	transporter_activity
446	27	27	contig_24012	16	2	4	2	18	14	12	2	6	2	21	13	Medtr3g097350.1	0	43	AT3G51670.1	0	SEC14 cytosolic factor family protein / phosphoglyceride transfer family protein	Q9M0R2	0	63	PATL5_ARATH Patellin-5 OS=Arabidopsis thaliana GN=PATL5 PE=1 SV=2	AT3G51670	GO:0006810	transport	GO:0005215	transporter_activity
447	27	27	contig_24177	8	8	7	1	7	2	3	9	6	0	7	0	Medtr1g083380.1	0	74	AT3G05540.1	0	Methionine sulfoxide reductase (MSS4-like) family protein	Q5J907	0	86	TCTP_ELAGV Translationally-controlled tumor protein homolog OS=Elaeis guineensis var. tenera GN=TCTP PE=1 SV=1	AT3G05540	GO:0008150	biological_process
448	27	27	contig_24283	7	6	4	3	16	6	4	3	2	1	13	4	Medtr1g080690.1	0	33
449	27	27	contig_24377	3	1	4	0	1	0	1	1	3	0	1	0	Medtr1g101400.1	0	56	AT5G52100.1	0	crr1 | Dihydrodipicolinate reductase, bacterial/plant |	Q9FJ82	0	78	DAPB3_ARATH Putative 4-hydroxy-tetrahydrodipicolinate reductase 3, chloroplastic OS=Arabidopsis thaliana GN=DAPB3 PE=2 SV=1	AT5G52100	GO:0009089 GO:0009773 GO:0009965 GO:0010103 GO:0010207 GO:0016556 GO:0019684 GO:0030154 GO:0042742 GO:0045893 GO:0055114	cell_differentiation defense_response_to_bacterium leaf_morphogenesis lysine_biosynthetic_process_via_diaminopimelate mRNA_modification oxidation-reduction_process photosynthesis,_light_reaction photosynthetic_electron_transport_in_photosystem_I photosystem_II_assembly positive_regulation_of_transcription,_DNA-dependent stomatal_complex_morphogenesis	GO:0000166 GO:0008839 GO:0070402	4-hydroxy-tetrahydrodipicolinate_reductase NADPH_binding nucleotide_binding
450	27	27	contig_2471	4	3	3	2	3	3	1	1	1	1	1	0	Medtr7g007590.1	0	28
451	27	27	contig_25071	2	4	2	1	2	1	2	3	1	1	3	1	Medtr2g035470.1	0	87				Q9CW42	0	30	MOSC1_MOUSE MOSC domain-containing protein 1, mitochondrial OS=Mus musculus GN=Marc1 PE=1 SV=2
452	27	27	contig_25072	3	4	3	2	4	2	4	3	1	1	6	2	Medtr2g035460.1	0	56	AT1G30910.1	0	Molybdenum cofactor sulfurase family protein	Q9CW42	0	30	MOSC1_MOUSE MOSC domain-containing protein 1, mitochondrial OS=Mus musculus GN=Marc1 PE=1 SV=2	AT1G30910			GO:0003824 GO:0008265 GO:0030151 GO:0030170	Mo-molybdopterin_cofactor_sulfurase_activity catalytic_activity molybdenum_ion_binding pyridoxal_phosphate_binding
453	27	27	contig_25189	1	1	1	1	1	1	1	1	0	0	1	1	Medtr3g082720.1	0	39	AT4G25330.1	0	unknown protein; Has 21 Blast hits to 21 proteins in 10 species: Archae - 0; Bacteria - 0; Metazoa - 0; Fungi					AT4G25330	GO:0008150 GO:0042991	biological_process transcription_factor_import_into_nucleus	GO:0003674	molecular_function
454	27	27	contig_257	16	8	5	11	3	11	6	5	1	1	1	7	Medtr5g012460.1	0	40	AT5G47510.1	0	Sec14p-like phosphatidylinositol transfer family protein		0	61		AT5G47510	GO:0006810	transport	GO:0005215	transporter_activity
455	27	27	contig_26699	2	0	1	0	1	1	0	1	1	0	2	1	Medtr3g100090.1	0	13	AT4G24480.1	0	Protein kinase superfamily protein	Q05609	0	66	CTR1_ARATH Serine/threonine-protein kinase CTR1 OS=Arabidopsis thaliana GN=CTR1 PE=1 SV=1	AT4G24480	GO:0006468	protein_phosphorylation	GO:0004672 GO:0004674 GO:0004712 GO:0004713 GO:0005524 GO:0016301 GO:0016772	ATP_binding kinase_activity protein_kinase_activity protein_serine/threonine/tyrosine_kinase_activity protein_serine/threonine_kinase_activity protein_tyrosine_kinase_activity transferase_activity,_transferring_phosphorus-containing_groups
456	27	27	contig_26872	7	23	23	4	9	5	6	22	16	2	9	4	Medtr3g061630.2	0	72	AT5G19855.1	0	Chaperonin-like RbcX protein	P25804	0	50	CYSP_PEA Cysteine proteinase 15A OS=Pisum sativum PE=1 SV=1	AT5G19855	GO:0061077	chaperone-mediated_protein_folding	GO:0044183	protein_binding_involved_in_protein_folding
457	27	27	contig_26920	1	3	2	1	1	2	0	3	1	1	1	3	Medtr3g111740.1	0	16				Q9CAP8	0	74	LACS9_ARATH Long chain acyl-CoA synthetase 9, chloroplastic OS=Arabidopsis thaliana GN=LACS9 PE=2 SV=1
458	27	27	contig_26932	4	8	6	4	5	6	3	4	4	2	4	4	Medtr2g014890.1	0	49	AT1G28530.1	0	unknown protein; INVOLVED IN: biological_process unknown; LOCATED IN: chloroplast; EXPRESSED IN: 19 plant str					AT1G28530	GO:0008150 GO:0009220	biological_process pyrimidine_ribonucleotide_biosynthetic_process
459	27	27	contig_26933	1	1	2	1	1	1	1	1	2	1	1	1	Medtr2g092930.1	0	20	AT3G14940.1	0	ATPPC3, PPC3 | phosphoenolpyruvate carboxylase 3 |	Q02909	0	85	CAPP1_SOYBN Phosphoenolpyruvate carboxylase, housekeeping isozyme OS=Glycine max GN=PPC16 PE=1 SV=1	AT3G14940	GO:0006099 GO:0006826 GO:0010106 GO:0010167 GO:0015706 GO:0015977	carbon_fixation cellular_response_to_iron_ion_starvation iron_ion_transport nitrate_transport response_to_nitrate tricarboxylic_acid_cycle	GO:0003824 GO:0008964	catalytic_activity phosphoenolpyruvate_carboxylase_activity
460	27	27	contig_26938	2	1	2	1	1	2	1	1	1	1	1	2	Medtr7g114850.1	0	41	AT3G04820.1	0	Pseudouridine synthase family protein	Q08647	0	37	PUS7_YEAST Multisubstrate pseudouridine synthase 7 OS=Saccharomyces cerevisiae (strain ATCC 204508 / S288c) GN=PUS7 PE=1 SV=1	AT3G04820	GO:0000741 GO:0001522 GO:0009451 GO:0009560	RNA_modification embryo_sac_egg_cell_differentiation karyogamy pseudouridine_synthesis	GO:0003723 GO:0009982	RNA_binding pseudouridine_synthase_activity
461	27	27	contig_27098	11	34	29	4	10	9	8	28	31	3	12	7	Medtr1g058390.1	0	44	AT3G11560.1	0	LETM1-like protein	Q03194	0	79	PMA4_NICPL Plasma membrane ATPase 4 OS=Nicotiana plumbaginifolia GN=PMA4 PE=1 SV=1	AT3G11560	GO:0010075	regulation_of_meristem_growth
462	27	27	contig_27280	14	21	8	8	9	12	11	15	6	5	11	9	Medtr6g074910.1	0	87	AT2G01970.1	0	Endomembrane protein 70 protein family	O48651	0	82	ERG1_PANGI Squalene monooxygenase OS=Panax ginseng PE=2 SV=1	AT2G01970	GO:0006810	transport
463	27	27	contig_27365	11	31	6	8	8	8	10	31	7	8	10	7	Medtr4g087280.1	0	49	AT1G73180.2	0	Eukaryotic translation initiation factor eIF2A family protein	Q9SM60	0	88	PGMC_PEA Phosphoglucomutase, cytoplasmic OS=Pisum sativum GN=PGM1 PE=1 SV=1	AT1G73180	GO:0008150	biological_process	GO:0003674	molecular_function
464	27	27	contig_27366	11	15	21	2	7	4	5	18	19	1	4	2	Medtr2g101350.1	0	85	AT3G16230.2	0	Predicted eukaryotic LigT	Q39253	0	58	CAX1_ARATH Vacuolar cation/proton exchanger 1 OS=Arabidopsis thaliana GN=CAX1 PE=1 SV=3	AT3G16230	GO:0006355 GO:0016070	RNA_metabolic_process regulation_of_transcription,_DNA-dependent	GO:0003723 GO:0003824	RNA_binding catalytic_activity
465	27	27	contig_27471	4	8	6	5	3	6	4	8	8	4	5	6	Medtr2g087660.1	0	25	AT2G22360.1	0	DNAJ heat shock family protein	Q04960	0	72	DNJH_CUCSA DnaJ protein homolog OS=Cucumis sativus GN=DNAJ1 PE=2 SV=1	AT2G22360	GO:0006457 GO:0009408	protein_folding response_to_heat	GO:0005524 GO:0031072 GO:0051082	ATP_binding heat_shock_protein_binding unfolded_protein_binding
466	27	27	contig_27602	0	17	1	0	0	0	0	7	0	0	0	0	Medtr3g072820.1	0	98	AT5G08640.2	0	FLS1 | flavonol synthase 1 |	Q9XHG2	0	73	FLS_MALDO Flavonol synthase/flavanone 3-hydroxylase OS=Malus domestica GN=FLS PE=2 SV=1	AT5G08640	GO:0009411 GO:0009718 GO:0009733 GO:0009744 GO:0009813 GO:0010224 GO:0055114 GO:0080167	anthocyanin-containing_compound_biosynthetic_process flavonoid_biosynthetic_process oxidation-reduction_process response_to_UV response_to_UV-B response_to_auxin_stimulus response_to_karrikin response_to_sucrose_stimulus	GO:0016491 GO:0016706 GO:0045431	flavonol_synthase_activity oxidoreductase_activity oxidoreductase_activity,_acting_on_paired_donors,_with_incorporation_or_reduction_of_molecular_oxygen,_2-oxoglutarate_as_one_donor,_and_incorporation_of_one_atom_each_of_oxygen_into_both_donors
467	27	27	contig_27667	9	20	82	1	13	1	5	13	76	1	12	1	Glyma.17G174500.1	0	62	AT5G67030.1	0	ABA1, LOS6, NPQ2, ATABA1, ZEP, IBS3, ATZEP | zeaxanthin epoxidase (ZEP) (ABA1) |	O81360	0	71	ABA2_PRUAR Zeaxanthin epoxidase, chloroplastic OS=Prunus armeniaca PE=2 SV=1	AT5G67030	GO:0006970 GO:0008152 GO:0009408 GO:0009414 GO:0009688 GO:0010114 GO:0010182 GO:0010264 GO:0016123 GO:0055114	abscisic_acid_biosynthetic_process metabolic_process myo-inositol_hexakisphosphate_biosynthetic_process oxidation-reduction_process response_to_heat response_to_osmotic_stress response_to_red_light response_to_water_deprivation sugar_mediated_signaling_pathway xanthophyll_biosynthetic_process	GO:0009540 GO:0016491	oxidoreductase_activity zeaxanthin_epoxidase_[overall]_activity
468	27	27	contig_27801	7	16	34	10	9	4	6	12	11	4	6	2	Medtr5g083170.1	0	40	AT3G11050.1	0	ATFER2, FER2 | ferritin 2 |	Q41709	0	68	FRI2_VIGUN Ferritin-2, chloroplastic OS=Vigna unguiculata GN=PFE2 PE=1 SV=2	AT3G11050	GO:0000302 GO:0006826 GO:0006879 GO:0006979 GO:0009737 GO:0010039 GO:0015979 GO:0055072 GO:0055114	cellular_iron_ion_homeostasis iron_ion_homeostasis iron_ion_transport oxidation-reduction_process photosynthesis response_to_abscisic_acid_stimulus response_to_iron_ion response_to_oxidative_stress response_to_reactive_oxygen_species	GO:0008199 GO:0016491 GO:0046914	ferric_iron_binding oxidoreductase_activity transition_metal_ion_binding
469	27	27	contig_27926	29	45	27	1	59	10	22	47	14	1	67	16	Medtr7g082590.1	0	50	AT3G18280.1	0	Bifunctional inhibitor/lipid-transfer protein/seed storage 2S albumin superfamily protein	P82353	0	67	NLTP2_PRUAR Non-specific lipid-transfer protein 2 OS=Prunus armeniaca PE=1 SV=1	AT3G18280	GO:0006612 GO:0006869 GO:0009963 GO:0010363	lipid_transport positive_regulation_of_flavonoid_biosynthetic_process protein_targeting_to_membrane regulation_of_plant-type_hypersensitive_response	GO:0008289	lipid_binding
470	27	27	contig_27939	3	6	6	1	2	1	1	3	5	0	2	1	Medtr7g105340.1	0	59	AT3G11560.4	0	LETM1-like protein					AT3G11560	GO:0010075	regulation_of_meristem_growth
471	27	27	contig_28058	0	14	0	2	0	0	0	18	0	0	0	0	Medtr0459s0020.1	0	58	AT1G15460.1	0	ATBOR4, BOR4 | HCO3- transporter family |	Q3E954	0	64	BOR6_ARATH Probable boron transporter 6 OS=Arabidopsis thaliana GN=BOR6 PE=2 SV=2	AT1G15460	GO:0006820 GO:0046713 GO:0080029	anion_transport borate_transport cellular_response_to_boron-containing_substance_levels	GO:0005452 GO:0015301 GO:0080139	anion:anion_antiporter_activity borate_efflux_transmembrane_transporter_activity inorganic_anion_exchanger_activity
472	27	27	contig_28153	4	7	3	6	3	5	3	9	5	5	5	8	Medtr1g114640.1	0	76	AT5G23370.1	0	GRAM domain-containing protein / ABA-responsive protein-related	Q9FMW4	0	56	GEML8_ARATH Putative GEM-like protein 8 OS=Arabidopsis thaliana GN=At5g23370 PE=3 SV=1	AT5G23370	GO:0008150	biological_process	GO:0003674	molecular_function
473	27	27	contig_28154	3	4	2	1	2	2	1	2	1	0	1	1	Medtr2g013980.1	0	28	AT1G28260.2	0	Telomerase activating protein Est1	Q9FZ99	0	46	SMG7L_ARATH Protein SMG7L OS=Arabidopsis thaliana GN=SMG7L PE=2 SV=1	AT1G28260	GO:0008150	biological_process
474	27	27	contig_28254	17	124	146	1	53	4	11	45	58	0	37	1	Medtr3g076950.2	0	62
475	27	27	contig_28354	3	4	2	1	3	5	2	2	2	1	2	4	Medtr0003s0470.1	0	49	AT1G70330.1	0	ENT1,AT, ENT1 | equilibrative nucleotide transporter 1 |	Q8VXY7	0	62	ENT1_ARATH Equilibrative nucleotide transporter 1 OS=Arabidopsis thaliana GN=ENT1 PE=1 SV=1	AT1G70330	GO:0006810	transport	GO:0005337 GO:0010174	nucleoside_transmembrane_transporter_activity nucleoside_transmembrane_transporter_activity,_against_a_concentration_gradient
476	27	27	contig_28401	3	2	2	2	2	3	2	1	1	1	1	2	Medtr3g098260.1	0	36	AT5G23570.1	0	SGS3, ATSGS3 | XS domain-containing protein / XS zinc finger domain-containing protein-related |	A5YVF1	0	47	SGS3_SOLLC Protein SUPPRESSOR OF GENE SILENCING 3 OS=Solanum lycopersicum GN=SGS3 PE=1 SV=1	AT5G23570	GO:0009616 GO:0010025 GO:0010050 GO:0010267 GO:0035196 GO:0051607	defense_response_to_virus production_of_miRNAs_involved_in_gene_silencing_by_miRNA production_of_ta-siRNAs_involved_in_RNA_interference vegetative_phase_change virus_induced_gene_silencing wax_biosynthetic_process
477	27	27	contig_2843	4	1	0	1	1	4	2	1	0	1	1	3	Medtr2g026550.1	0	37	AT4G17240.1	0	unknown protein; FUNCTIONS IN: molecular_function unknown; INVOLVED IN: biological_process unknown; LOCATED I					AT4G17240	GO:0008150	biological_process	GO:0003674	molecular_function
478	27	27	contig_28632	3	1	0	0	4	2	2	1	0	0	6	1	Medtr1g087880.1	0	31	AT2G47500.1	0	P-loop nucleoside triphosphate hydrolases superfamily protein with CH (Calponin Homology) domain	O81635	0	55	ATK4_ARATH Kinesin-4 OS=Arabidopsis thaliana GN=ATK4 PE=1 SV=2	AT2G47500	GO:0007018	microtubule-based_movement	GO:0003777 GO:0005524	ATP_binding microtubule_motor_activity
479	27	27	contig_28756	13	11	7	9	8	16	8	9	5	5	7	9	Medtr5g027960.1	0	33	AT5G45620.2	0	Proteasome component (PCI) domain protein		0	83		AT5G45620	GO:0006094 GO:0006096 GO:0006511 GO:0007010 GO:0009651 GO:0009853 GO:0010498 GO:0043161 GO:0043248 GO:0046686 GO:0051604 GO:0051788 GO:0080129	cytoskeleton_organization gluconeogenesis glycolysis photorespiration proteasomal_protein_catabolic_process proteasomal_ubiquitin-dependent_protein_catabolic_process proteasome_assembly proteasome_core_complex_assembly protein_maturation response_to_cadmium_ion response_to_misfolded_protein response_to_salt_stress ubiquitin-dependent_protein_catabolic_process	GO:0003674	molecular_function
480	27	27	contig_28804	16	13	9	16	11	16	18	10	8	12	11	15	Medtr4g129790.1	0	54	AT2G33040.1	0	ATP3 | gamma subunit of Mt ATP synthase |	P26360	0	85	ATPG3_IPOBA ATP synthase subunit gamma, mitochondrial OS=Ipomoea batatas GN=ATPC PE=1 SV=2	AT2G33040	GO:0006511 GO:0009853 GO:0015986 GO:0015992 GO:0019243 GO:0051788 GO:0080129	ATP_synthesis_coupled_proton_transport methylglyoxal_catabolic_process_to_D-lactate photorespiration proteasome_core_complex_assembly proton_transport response_to_misfolded_protein ubiquitin-dependent_protein_catabolic_process	GO:0008270 GO:0046933 GO:0046961	proton-transporting_ATP_synthase_activity,_rotational_mechanism proton-transporting_ATPase_activity,_rotational_mechanism zinc_ion_binding
481	27	27	contig_28805	18	15	9	18	14	17	22	10	7	14	13	17	Medtr4g129790.1	0	57	AT2G33040.1	0	ATP3 | gamma subunit of Mt ATP synthase |	P26360	0	85	ATPG3_IPOBA ATP synthase subunit gamma, mitochondrial OS=Ipomoea batatas GN=ATPC PE=1 SV=2	AT2G33040	GO:0006511 GO:0009853 GO:0015986 GO:0015992 GO:0019243 GO:0051788 GO:0080129	ATP_synthesis_coupled_proton_transport methylglyoxal_catabolic_process_to_D-lactate photorespiration proteasome_core_complex_assembly proton_transport response_to_misfolded_protein ubiquitin-dependent_protein_catabolic_process	GO:0008270 GO:0046933 GO:0046961	proton-transporting_ATP_synthase_activity,_rotational_mechanism proton-transporting_ATPase_activity,_rotational_mechanism zinc_ion_binding
482	27	27	contig_29097	31	7	22	3	17	4	27	10	24	2	23	4	Medtr1g064230.2	0	77	AT2G37220.1	0	RNA-binding (RRM/RBD/RNP motifs) family protein	P49313	0	60	ROC1_NICPL 30 kDa ribonucleoprotein, chloroplastic OS=Nicotiana plumbaginifolia PE=2 SV=1	AT2G37220	GO:0009409 GO:0009697 GO:0009737 GO:0009814 GO:0019684 GO:0042742 GO:0045087	defense_response,_incompatible_interaction defense_response_to_bacterium innate_immune_response photosynthesis,_light_reaction response_to_abscisic_acid_stimulus response_to_cold salicylic_acid_biosynthetic_process	GO:0000166 GO:0003676 GO:0003723 GO:0008266	RNA_binding nucleic_acid_binding nucleotide_binding poly(U)_RNA_binding
483	27	27	contig_29173	7	6	5	3	14	6	3	3	2	2	15	4	Medtr1g080690.1	0	48	AT3G04630.1	0	WDL1 | WVD2-like 1 |	Q8GYX9	0	42	WDL1_ARATH Protein WVD2-like 1 OS=Arabidopsis thaliana GN=WDL1 PE=2 SV=1	AT3G04630	GO:0010015 GO:0010031	circumnutation root_morphogenesis	GO:0003674	molecular_function
484	27	27	contig_29394	0	3	0	1	0	0	0	3	0	0	0	0	Medtr4g108170.1	0	45	AT3G47780.1	0	ATATH6, ATH6 | ABC2 homolog 6 |	Q9STT5	0	63	AB7A_ARATH ABC transporter A family member 7 OS=Arabidopsis thaliana GN=ABCA7 PE=3 SV=2	AT3G47780	GO:0009407 GO:0010583	response_to_cyclopentenone toxin_catabolic_process	GO:0000166 GO:0005215 GO:0005524 GO:0016887 GO:0017111 GO:0042626	ATP_binding ATPase_activity ATPase_activity,_coupled_to_transmembrane_movement_of_substances nucleoside-triphosphatase_activity nucleotide_binding transporter_activity
485	27	27	contig_29395	3	3	2	5	1	4	2	4	2	3	2	5	Medtr4g108240.1	0	46	AT5G14520.1	0	pescadillo-related	Q8LPK0	0	58	AB8A_ARATH ABC transporter A family member 8 OS=Arabidopsis thaliana GN=ABCA8 PE=2 SV=3	AT5G14520	GO:0006606 GO:0042254 GO:0051604	protein_import_into_nucleus protein_maturation ribosome_biogenesis	GO:0003713	transcription_coactivator_activity
486	27	27	contig_29462	3	2	1	3	2	4	5	3	4	3	3	5	Medtr2g036600.1	0	19	AT3G11710.1	0	ATKRS-1 | lysyl-tRNA synthetase 1 |	Q6F2U9	0	93	SYK_ORYSJ Lysine--tRNA ligase OS=Oryza sativa subsp. japonica GN=Os03g0586800 PE=2 SV=1	AT3G11710	GO:0006418 GO:0006430 GO:0009165 GO:0009640 GO:0010388	cullin_deneddylation lysyl-tRNA_aminoacylation nucleotide_biosynthetic_process photomorphogenesis tRNA_aminoacylation_for_protein_translation	GO:0000166 GO:0003676 GO:0004812 GO:0004824 GO:0005524	ATP_binding aminoacyl-tRNA_ligase_activity lysine-tRNA_ligase_activity nucleic_acid_binding nucleotide_binding
487	27	27	contig_29511	4	5	5	1	5	1	2	7	5	0	4	1	Medtr1g083380.1	0	54	AT3G05540.1	0	Methionine sulfoxide reductase (MSS4-like) family protein	Q5J907	0	85	TCTP_ELAGV Translationally-controlled tumor protein homolog OS=Elaeis guineensis var. tenera GN=TCTP PE=1 SV=1	AT3G05540	GO:0008150	biological_process
488	27	27	contig_29678	1	7	7	1	1	3	0	5	4	1	1	2	Medtr2g097900.1	0	17	AT1G51340.2	0	MATE efflux family protein	Q9SYD6	0	57	MATE1_ARATH MATE efflux family protein 1 OS=Arabidopsis thaliana GN=MATE PE=2 SV=2	AT1G51340	GO:0006855 GO:0019761 GO:0055085	drug_transmembrane_transport glucosinolate_biosynthetic_process transmembrane_transport	GO:0015238 GO:0015297	antiporter_activity drug_transmembrane_transporter_activity
489	27	27	contig_30435	2	2	2	3	2	20	1	1	2	3	2	20	Medtr2g038040.1	0	77	AT5G57150.1	0	basic helix-loop-helix (bHLH) DNA-binding superfamily protein	Q2HIV9	0	57	BH035_ARATH Transcription factor bHLH35 OS=Arabidopsis thaliana GN=BHLH35 PE=2 SV=1	AT5G57150	GO:0006355 GO:0009694 GO:0009753	jasmonic_acid_metabolic_process regulation_of_transcription,_DNA-dependent response_to_jasmonic_acid_stimulus	GO:0003677 GO:0003700	DNA_binding sequence-specific_DNA_binding_transcription_factor_activity
490	27	27	contig_30444	2	5	9	1	3	0	3	7	10	0	4	1	Medtr4g094222.1	0	53	AT5G64210.1	0	AOX2 | alternative oxidase 2 |	Q41266	0	93	AOX2_SOYBN Ubiquinol oxidase 2, mitochondrial OS=Glycine max GN=AOX2 PE=1 SV=2	AT5G64210	GO:0007585 GO:0010230 GO:0055114	alternative_respiration oxidation-reduction_process respiratory_gaseous_exchange	GO:0009916	alternative_oxidase_activity
491	27	27	contig_32743	2	2	10	1	3	0	1	0	4	0	1	0	Medtr6g051780.1	0	66	AT5G52780.1	0	Protein of unknown function (DUF3464)	Q948P6	0	46	FRI3_SOYBN Ferritin-3, chloroplastic OS=Glycine max PE=2 SV=1	AT5G52780	GO:0006098 GO:0008150 GO:0010155 GO:0010207 GO:0046777	biological_process pentose-phosphate_shunt photosystem_II_assembly protein_autophosphorylation regulation_of_proton_transport	GO:0003674	molecular_function
492	27	27	contig_32846	4	16	39	1	5	1	2	9	35	0	4	1	Glyma.17G174500.1	0	35	AT5G67030.2	0	ABA1, LOS6, NPQ2, ATABA1, ZEP, IBS3, ATZEP | zeaxanthin epoxidase (ZEP) (ABA1) |	O81360	0	69	ABA2_PRUAR Zeaxanthin epoxidase, chloroplastic OS=Prunus armeniaca PE=2 SV=1	AT5G67030	GO:0006970 GO:0008152 GO:0009408 GO:0009414 GO:0009688 GO:0010114 GO:0010182 GO:0010264 GO:0016123 GO:0055114	abscisic_acid_biosynthetic_process metabolic_process myo-inositol_hexakisphosphate_biosynthetic_process oxidation-reduction_process response_to_heat response_to_osmotic_stress response_to_red_light response_to_water_deprivation sugar_mediated_signaling_pathway xanthophyll_biosynthetic_process	GO:0009540 GO:0016491	oxidoreductase_activity zeaxanthin_epoxidase_[overall]_activity
493	27	27	contig_32876	9	4	2	4	4	5	9	3	1	2	4	4	Medtr8g088510.1	0	39	AT1G55360.1	0	Protein of Unknown Function (DUF239)		0	63		AT1G55360	GO:0008150 GO:0019344	biological_process cysteine_biosynthetic_process
494	27	27	contig_32953	4	2	4	1	3	3	2	1	2	5	1	2	Medtr5g093860.1	0	40	AT5G55230.1	0	ATMAP65-1, MAP65-1 | microtubule-associated proteins 65-1 |	Q9FLP0	0	76	MA651_ARATH 65-kDa microtubule-associated protein 1 OS=Arabidopsis thaliana GN=MAP65-1 PE=1 SV=1	AT5G55230	GO:0000272 GO:0000910 GO:0001578 GO:0005982 GO:0007020 GO:0008283 GO:0009664 GO:0019344 GO:0030244 GO:0031116 GO:0043622 GO:0046785 GO:0048193 GO:0048528 GO:0051302 GO:0051322	Golgi_vesicle_transport anaphase cell_proliferation cellulose_biosynthetic_process cortical_microtubule_organization cysteine_biosynthetic_process cytokinesis microtubule_bundle_formation microtubule_nucleation microtubule_polymerization plant-type_cell_wall_organization polysaccharide_catabolic_process positive_regulation_of_microtubule_polymerization post-embryonic_root_development regulation_o…	GO:0005515 GO:0008017 GO:0046983	microtubule_binding protein_binding protein_dimerization_activity
495	27	27	contig_33153	9	41	37	8	13	11	8	57	39	4	16	10	Medtr1g023210.1	0	22	AT2G21430.1	0	Papain family cysteine protease	P25804	0	71	CYSP_PEA Cysteine proteinase 15A OS=Pisum sativum PE=1 SV=1	AT2G21430	GO:0006508	proteolysis	GO:0008234	cysteine-type_peptidase_activity
496	27	27	contig_33154	130	68	43	89	22	100	65	69	5	12	5	83	Medtr3g106585.1	0	20
497	27	27	contig_33268	0	1	8	4	1	2	0	1	5	4	1	2	Medtr4g093580.1	0	73	AT5G64370.1	0	BETA-UP, PYD3 | beta-ureidopropionase |	Q964D8	0	57	BUP1_DICDI Beta-ureidopropionase OS=Dictyostelium discoideum GN=pyd3 PE=1 SV=1	AT5G64370	GO:0006212 GO:0006807 GO:0043562	cellular_response_to_nitrogen_levels nitrogen_compound_metabolic_process uracil_catabolic_process	GO:0003837 GO:0016810	beta-ureidopropionase_activity hydrolase_activity,_acting_on_carbon-nitrogen_(but_not_peptide)_bonds
498	27	27	contig_33269	4	11	4	4	4	5	4	12	4	4	4	4	Medtr8g104540.1	0	24	AT1G70730.2	0	PGM2 | Phosphoglucomutase/phosphomannomutase family protein |	Q9SM60	0	92	PGMC_PEA Phosphoglucomutase, cytoplasmic OS=Pisum sativum GN=PGM1 PE=1 SV=1	AT1G70730	GO:0000023 GO:0005975 GO:0005992 GO:0006874 GO:0009590 GO:0019252 GO:0019255 GO:0019388 GO:0046686 GO:0048229	carbohydrate_metabolic_process cellular_calcium_ion_homeostasis detection_of_gravity galactose_catabolic_process gametophyte_development glucose_1-phosphate_metabolic_process maltose_metabolic_process response_to_cadmium_ion starch_biosynthetic_process trehalose_biosynthetic_process	GO:0000287 GO:0004614 GO:0016868	intramolecular_transferase_activity,_phosphotransferases magnesium_ion_binding phosphoglucomutase_activity
499	27	27	contig_33270	2	2	3	2	1	2	1	1	3	2	2	2	Medtr4g087280.1	0	49	AT1G73180.2	0	Eukaryotic translation initiation factor eIF2A family protein	Q03248	0	62	BUP1_RAT Beta-ureidopropionase OS=Rattus norvegicus GN=Upb1 PE=1 SV=1	AT1G73180	GO:0008150	biological_process	GO:0003674	molecular_function
500	27	27	contig_33271	4	12	5	4	4	4	3	12	4	4	4	3	Medtr4g093580.1	0	47	AT5G64370.1	0	BETA-UP, PYD3 | beta-ureidopropionase |	Q03248	0	62	BUP1_RAT Beta-ureidopropionase OS=Rattus norvegicus GN=Upb1 PE=1 SV=1	AT5G64370	GO:0006212 GO:0006807 GO:0043562	cellular_response_to_nitrogen_levels nitrogen_compound_metabolic_process uracil_catabolic_process	GO:0003837 GO:0016810	beta-ureidopropionase_activity hydrolase_activity,_acting_on_carbon-nitrogen_(but_not_peptide)_bonds
501	27	27	contig_33412	60	31	41	76	47	64	38	17	21	39	33	34	Medtr1g083350.1	0	59	AT3G16640.1	0	TCTP | translationally controlled tumor protein |	Q5J907	0	82	TCTP_ELAGV Translationally-controlled tumor protein homolog OS=Elaeis guineensis var. tenera GN=TCTP PE=1 SV=1	AT3G16640	GO:0001558 GO:0007067 GO:0007346 GO:0008283 GO:0009734 GO:0009790 GO:0009791 GO:0009819 GO:0009860 GO:0010252 GO:0031117 GO:0040014 GO:0042742 GO:0046686 GO:0048364 GO:0048527 GO:0048768 GO:0090333	auxin_homeostasis auxin_mediated_signaling_pathway cell_proliferation defense_response_to_bacterium drought_recovery embryo_development lateral_root_development mitosis pollen_tube_growth positive_regulation_of_microtubule_depolymerization post-embryonic_development regulation_of_cell_growth regulation_of_mitotic_cell_cycle regulation_of_multicellular_organism_growth regulation_of_stomatal_closur…	GO:0008017	microtubule_binding
502	27	27	contig_33741	17	9	8	20	9	23	10	8	3	6	7	11	Medtr4g074930.2	0	30	AT3G18610.1	0	PARLL1, ATNUC-L2, NUC-L2 | nucleolin like 2 |	Q7XTT4	0	51	NUCL2_ORYSJ Nucleolin 2 OS=Oryza sativa subsp. japonica GN=Os04g0620700 PE=2 SV=2	AT3G18610	GO:0000398	mRNA_splicing,_via_spliceosome	GO:0000166 GO:0003676	nucleic_acid_binding nucleotide_binding
503	27	27	contig_33759	7	13	9	11	8	16	6	10	9	9	8	12	Medtr4g050420.1	0	35	AT3G44110.2	0	ATJ3, ATJ | DNAJ homologue 3 |	P43644	0	72	DNJH_ATRNU DnaJ protein homolog ANJ1 OS=Atriplex nummularia PE=2 SV=1	AT3G44110	GO:0006457 GO:0006499 GO:0009651 GO:0009911 GO:0043462 GO:0048573	N-terminal_protein_myristoylation photoperiodism,_flowering positive_regulation_of_flower_development protein_folding regulation_of_ATPase_activity response_to_salt_stress	GO:0005524 GO:0031072 GO:0051082	ATP_binding heat_shock_protein_binding unfolded_protein_binding
504	27	27	contig_33834	11	5	37	0	6	0	4	2	25	0	5	0	Medtr3g075230.1	0	34	AT3G48420.1	0	Haloacid dehalogenase-like hydrolase (HAD) superfamily protein		0	85		AT3G48420	GO:0006098 GO:0008152 GO:0010027 GO:0010103 GO:0016117 GO:0019252 GO:0019684	carotenoid_biosynthetic_process metabolic_process pentose-phosphate_shunt photosynthesis,_light_reaction starch_biosynthetic_process stomatal_complex_morphogenesis thylakoid_membrane_organization	GO:0003824 GO:0016787	catalytic_activity hydrolase_activity
505	27	27	contig_34035	1	1	1	1	0	1	1	1	0	0	0	1	Medtr5g077840.1	0	40	AT5G37530.1	0	NAD(P)-binding Rossmann-fold superfamily protein	P36101	0	29	YKC7_YEAST Uncharacterized protein YKL027W OS=Saccharomyces cerevisiae (strain ATCC 204508 / S288c) GN=YKL027W PE=1 SV=1	AT5G37530			GO:0000166 GO:0003824	catalytic_activity nucleotide_binding
506	27	27	contig_34036	1	1	1	1	1	1	1	2	1	1	1	1	Medtr1g086810.1	0	31	AT3G62370.1	0	heme binding					AT3G62370			GO:0020037	heme_binding
507	27	27	contig_34259	1	6	17	2	1	2	0	2	5	1	1	1	Glyma.18G100500.1	0	37	AT4G31500.1	0	CYP83B1, SUR2, RNT1, RED1, ATR4 | cytochrome P450, family 83, subfamily B, polypeptide 1 | chr4	Q9LIP3	0	46	C71BY_ARATH Cytochrome P450 71B37 OS=Arabidopsis thaliana GN=CYP71B37 PE=3 SV=2	AT4G31500	GO:0000096 GO:0000162 GO:0006520 GO:0006546 GO:0006569 GO:0006636 GO:0006733 GO:0006766 GO:0008652 GO:0009072 GO:0009106 GO:0009108 GO:0009117 GO:0009641 GO:0009682 GO:0009684 GO:0009695 GO:0009759 GO:0010114 GO:0019288 GO:0019748 GO:0019761 GO:0042742 GO:0044272 GO:0048830 GO:0052544 GO:0055114	adventitious_root_development aromatic_amino_acid_family_metabolic_process cellular_amino_acid_biosynthetic_process cellular_amino_acid_metabolic_process coenzyme_biosynthetic_process defense_response_by_callose_deposition_in_cell_wall defense_response_to_bacterium glucosinolate_biosynthetic_process glycine_catabolic_process indole_glucosinolate_biosynthetic_process indoleacetic_acid_biosynthetic…	GO:0005506 GO:0009055 GO:0016705 GO:0016709 GO:0019825 GO:0020037	electron_carrier_activity heme_binding iron_ion_binding oxidoreductase_activity,_acting_on_paired_donors,_with_incorporation_or_reduction_of_molecular_oxygen oxidoreductase_activity,_acting_on_paired_donors,_with_incorporation_or_reduction_of_molecular_oxygen,_NAD(P)H_as_one_donor,_and_incorporation_of_one_atom_of_oxygen oxygen_binding
508	27	27	contig_34280	3	4	5	3	3	2	1	1	2	2	1	1	Medtr7g007590.1	0	34	AT4G37440.2	0	unknown protein; LOCATED IN: cellular_component unknown; BEST Arabidopsis thaliana protein match is: unknown					AT4G37440
509	27	27	contig_34297	2	3	6	1	2	1	1	1	3	0	1	0	AT5G47240.1	0	18	AT4G25434.1	0	ATNUDT10, NUDT10 | nudix hydrolase homolog 10 |	Q8L7W2	0	50	NUDT8_ARATH Nudix hydrolase 8 OS=Arabidopsis thaliana GN=NUDT8 PE=2 SV=2	AT4G25434	GO:0008152	metabolic_process	GO:0003824 GO:0016787 GO:0047631 GO:0051287	ADP-ribose_diphosphatase_activity NAD_binding catalytic_activity hydrolase_activity
510	27	27	contig_34448	4	4	2	2	3	5	3	3	2	1	2	4	Medtr0003s0470.1	0	60	AT1G70330.1	0	ENT1,AT, ENT1 | equilibrative nucleotide transporter 1 |	Q8VXY7	0	68	ENT1_ARATH Equilibrative nucleotide transporter 1 OS=Arabidopsis thaliana GN=ENT1 PE=1 SV=1	AT1G70330	GO:0006810	transport	GO:0005337 GO:0010174	nucleoside_transmembrane_transporter_activity nucleoside_transmembrane_transporter_activity,_against_a_concentration_gradient
511	27	27	contig_34716	3	5	4	5	2	13	1	3	2	2	2	6	Medtr0007s0390.1	0	18	AT2G45590.1	0	Protein kinase superfamily protein	O64639	0	47	Y2559_ARATH Receptor-like serine/threonine-protein kinase At2g45590 OS=Arabidopsis thaliana GN=At2g45590 PE=2 SV=1	AT2G45590	GO:0006468	protein_phosphorylation	GO:0004672 GO:0004674 GO:0005524 GO:0016772	ATP_binding protein_kinase_activity protein_serine/threonine_kinase_activity transferase_activity,_transferring_phosphorus-containing_groups
512	27	27	contig_34793	2	4	3	8	1	5	2	2	1	4	1	3	Medtr7g116890.6	0	26	AT2G46270.2	0	GBF3 | G-box binding factor 3 |	Q99089	0	59	CPRF1_PETCR Common plant regulatory factor 1 OS=Petroselinum crispum GN=CPRF1 PE=2 SV=1	AT2G46270	GO:0000303 GO:0006351 GO:0006355 GO:0007165 GO:0009410 GO:0009414 GO:0009611 GO:0009651 GO:0009723 GO:0009733 GO:0009737 GO:0009738 GO:0009743 GO:0009753 GO:0009873 GO:0030968 GO:0042538	abscisic_acid_mediated_signaling_pathway endoplasmic_reticulum_unfolded_protein_response ethylene_mediated_signaling_pathway hyperosmotic_salinity_response regulation_of_transcription,_DNA-dependent response_to_abscisic_acid_stimulus response_to_auxin_stimulus response_to_carbohydrate_stimulus response_to_ethylene_stimulus response_to_jasmonic_acid_stimulus response_to_salt_stress response_to_sup…	GO:0003677 GO:0003700 GO:0043565 GO:0046983	DNA_binding protein_dimerization_activity sequence-specific_DNA_binding sequence-specific_DNA_binding_transcription_factor_activity
513	27	27	contig_34811	1	2	2	3	1	3	1	2	2	3	2	2	Medtr3g087940.1	0	34	AT5G10030.2	0	TGA4 | TGACG motif-binding factor 4 |	Q39162	0	60	TGA4_ARATH Transcription factor TGA4 OS=Arabidopsis thaliana GN=TGA4 PE=1 SV=2	AT5G10030	GO:0006355 GO:0006857 GO:0009409 GO:0009410 GO:0030968 GO:0042742	defense_response_to_bacterium endoplasmic_reticulum_unfolded_protein_response oligopeptide_transport regulation_of_transcription,_DNA-dependent response_to_cold response_to_xenobiotic_stimulus	GO:0003677 GO:0003700 GO:0005515 GO:0005516	DNA_binding calmodulin_binding protein_binding sequence-specific_DNA_binding_transcription_factor_activity
514	27	27	contig_34830	2	3	2	2	2	3	2	5	3	3	3	4	Medtr4g108153.1	0	12	AT3G47790.1	0	ATATH7, ATH7 | ABC2 homolog 7 |	Q9STT5	0	75	AB7A_ARATH ABC transporter A family member 7 OS=Arabidopsis thaliana GN=ABCA7 PE=3 SV=2	AT3G47790	GO:0006499	N-terminal_protein_myristoylation	GO:0000166 GO:0005215 GO:0005524 GO:0016887 GO:0017111 GO:0042626	ATP_binding ATPase_activity ATPase_activity,_coupled_to_transmembrane_movement_of_substances nucleoside-triphosphatase_activity nucleotide_binding transporter_activity
515	27	27	contig_34831	5	5	4	6	3	9	5	6	4	5	5	9	Medtr7g100040.1	0	26	AT5G14520.1	0	pescadillo-related	A8JBB2	0	46	PESC_CHLRE Pescadillo homolog OS=Chlamydomonas reinhardtii GN=CHLREDRAFT_206018 PE=1 SV=1	AT5G14520	GO:0006606 GO:0042254 GO:0051604	protein_import_into_nucleus protein_maturation ribosome_biogenesis	GO:0003713	transcription_coactivator_activity
516	27	27	contig_34917	17	10	9	19	10	25	7	6	4	6	7	10	Medtr4g074930.2	0	10
517	27	27	contig_35038	3	6	4	4	2	5	1	1	1	1	1	1	Medtr6g011450.1	0	13	AT4G04885.1	0	PCFS4 | PCF11P-similar protein 4 |					AT4G04885	GO:0006378 GO:0009911	mRNA_polyadenylation positive_regulation_of_flower_development	GO:0005515 GO:0008270	protein_binding zinc_ion_binding
518	27	27	contig_35082	1	1	1	4	0	4	1	3	2	3	1	4	Medtr5g066490.1	0	11	AT4G24480.1	0	Protein kinase superfamily protein	Q05609	0	50	CTR1_ARATH Serine/threonine-protein kinase CTR1 OS=Arabidopsis thaliana GN=CTR1 PE=1 SV=1	AT4G24480	GO:0006468	protein_phosphorylation	GO:0004672 GO:0004674 GO:0004712 GO:0004713 GO:0005524 GO:0016301 GO:0016772	ATP_binding kinase_activity protein_kinase_activity protein_serine/threonine/tyrosine_kinase_activity protein_serine/threonine_kinase_activity protein_tyrosine_kinase_activity transferase_activity,_transferring_phosphorus-containing_groups
519	27	27	contig_35106	1	2	3	2	1	3	1	2	3	1	2	1	Medtr4g127770.1	0	12	AT3G11710.1	0	ATKRS-1 | lysyl-tRNA synthetase 1 |	Q6F2U9	0	74	SYK_ORYSJ Lysine--tRNA ligase OS=Oryza sativa subsp. japonica GN=Os03g0586800 PE=2 SV=1	AT3G11710	GO:0006418 GO:0006430 GO:0009165 GO:0009640 GO:0010388	cullin_deneddylation lysyl-tRNA_aminoacylation nucleotide_biosynthetic_process photomorphogenesis tRNA_aminoacylation_for_protein_translation	GO:0000166 GO:0003676 GO:0004812 GO:0004824 GO:0005524	ATP_binding aminoacyl-tRNA_ligase_activity lysine-tRNA_ligase_activity nucleic_acid_binding nucleotide_binding
520	27	27	contig_3512	15	9	8	19	11	20	11	8	4	6	10	12	Medtr4g074930.2	0	22	AT3G18610.1	0	PARLL1, ATNUC-L2, NUC-L2 | nucleolin like 2 |	Q7XTT4	0	53	NUCL2_ORYSJ Nucleolin 2 OS=Oryza sativa subsp. japonica GN=Os04g0620700 PE=2 SV=2	AT3G18610	GO:0000398	mRNA_splicing,_via_spliceosome	GO:0000166 GO:0003676	nucleic_acid_binding nucleotide_binding
521	27	27	contig_3538	8	4	12	15	8	11	4	3	12	6	7	7	Medtr3g111510.1	0	85	AT2G23450.1	0	Protein kinase superfamily protein	Q8RY67	0	52	WAKLO_ARATH Wall-associated receptor kinase-like 14 OS=Arabidopsis thaliana GN=WAKL14 PE=2 SV=2	AT2G23450	GO:0006468	protein_phosphorylation	GO:0004672 GO:0004674 GO:0005524 GO:0016301 GO:0016772	ATP_binding kinase_activity protein_kinase_activity protein_serine/threonine_kinase_activity transferase_activity,_transferring_phosphorus-containing_groups
522	27	27	contig_35775	3	9	6	5	4	6	2	4	3	4	5	4	Medtr2g049330.1	0	21
523	27	27	contig_35835	1	1	1	1	1	1	1	1	0	1	1	1	Medtr3g082740.1	0	95	AT4G25330.1	0	unknown protein; Has 21 Blast hits to 21 proteins in 10 species: Archae - 0; Bacteria - 0; Metazoa - 0; Fungi					AT4G25330	GO:0008150 GO:0042991	biological_process transcription_factor_import_into_nucleus	GO:0003674	molecular_function
524	27	27	contig_3784	70	211	193	57	82	77	68	238	164	42	85	65	Medtr1g023210.1	0	33	AT4G39090.1	0	RD19, RD19A | Papain family cysteine protease |	P43296	0	69	RD19A_ARATH Cysteine proteinase RD19a OS=Arabidopsis thaliana GN=RD19A PE=2 SV=1	AT4G39090	GO:0006096 GO:0006508 GO:0006833 GO:0006970 GO:0006972 GO:0007030 GO:0009266 GO:0009269 GO:0009414 GO:0009651 GO:0042742 GO:0046686	Golgi_organization defense_response_to_bacterium glycolysis hyperosmotic_response proteolysis response_to_cadmium_ion response_to_desiccation response_to_osmotic_stress response_to_salt_stress response_to_temperature_stimulus response_to_water_deprivation water_transport	GO:0004197 GO:0008234	cysteine-type_endopeptidase_activity cysteine-type_peptidase_activity
525	27	27	contig_3786	7	16	19	5	7	6	4	16	14	2	6	4	Medtr4g106880.1	0	48	AT5G62810.1	0	PEX14, ATPEX14, PED2 | peroxin 14 |	Q9FXT6	0	42	PEX14_ARATH Peroxisomal membrane protein PEX14 OS=Arabidopsis thaliana GN=PEX14 PE=1 SV=2	AT5G62810	GO:0006625 GO:0007031	peroxisome_organization protein_targeting_to_peroxisome	GO:0005515 GO:0008565	protein_binding protein_transporter_activity
526	27	27	contig_38027	4	6	5	5	4	5	2	5	6	3	4	4	Medtr3g018770.1	0	49	AT3G61710.2	0	BECLIN1, AtBECLIN1 | AUTOPHAGY 6 |	Q9M367	0	69	BECN1_ARATH Beclin-1-like protein OS=Arabidopsis thaliana GN=At3g61710 PE=2 SV=2	AT3G61710	GO:0000045 GO:0006623 GO:0006914 GO:0009845 GO:0009846 GO:0050832	autophagic_vacuole_assembly autophagy defense_response_to_fungus pollen_germination protein_targeting_to_vacuole seed_germination	GO:0003674	molecular_function
527	27	27	contig_3806	2	3	1	2	2	3	2	2	2	1	3	3	Medtr8g097040.2	0	31	AT1G27290.2	0	unknown protein; FUNCTIONS IN: molecular_function unknown; INVOLVED IN: biological_process unknown; EXPRESSED					AT1G27290	GO:0008150	biological_process	GO:0003674	molecular_function
528	27	27	contig_38067	8	20	40	11	10	6	9	17	15	6	9	4	Medtr5g083170.1	0	28	AT3G11050.1	0	ATFER2, FER2 | ferritin 2 |	Q41709	0	71	FRI2_VIGUN Ferritin-2, chloroplastic OS=Vigna unguiculata GN=PFE2 PE=1 SV=2	AT3G11050	GO:0000302 GO:0006826 GO:0006879 GO:0006979 GO:0009737 GO:0010039 GO:0015979 GO:0055072 GO:0055114	cellular_iron_ion_homeostasis iron_ion_homeostasis iron_ion_transport oxidation-reduction_process photosynthesis response_to_abscisic_acid_stimulus response_to_iron_ion response_to_oxidative_stress response_to_reactive_oxygen_species	GO:0008199 GO:0016491 GO:0046914	ferric_iron_binding oxidoreductase_activity transition_metal_ion_binding
529	27	27	contig_38068	6	11	9	9	5	12	5	9	9	7	6	9	Medtr4g050420.1	0	38	AT3G44110.2	0	ATJ3, ATJ | DNAJ homologue 3 |	P43644	0	72	DNJH_ATRNU DnaJ protein homolog ANJ1 OS=Atriplex nummularia PE=2 SV=1	AT3G44110	GO:0006457 GO:0006499 GO:0009651 GO:0009911 GO:0043462 GO:0048573	N-terminal_protein_myristoylation photoperiodism,_flowering positive_regulation_of_flower_development protein_folding regulation_of_ATPase_activity response_to_salt_stress	GO:0005524 GO:0031072 GO:0051082	ATP_binding heat_shock_protein_binding unfolded_protein_binding
530	27	27	contig_3807	3	2	3	2	1	3	1	1	1	1	1	2	Medtr7g114850.1	0	46	AT3G04820.1	0	Pseudouridine synthase family protein	Q08647	0	34	PUS7_YEAST Multisubstrate pseudouridine synthase 7 OS=Saccharomyces cerevisiae (strain ATCC 204508 / S288c) GN=PUS7 PE=1 SV=1	AT3G04820	GO:0000741 GO:0001522 GO:0009451 GO:0009560	RNA_modification embryo_sac_egg_cell_differentiation karyogamy pseudouridine_synthesis	GO:0003723 GO:0009982	RNA_binding pseudouridine_synthase_activity
531	27	27	contig_38109	1	2	2	2	1	2	0	2	1	1	1	2	Medtr3g111740.1	0	16	AT5G05840.1	0	Protein of unknown function (DUF620)	Q9CAP8	0	74	LACS9_ARATH Long chain acyl-CoA synthetase 9, chloroplastic OS=Arabidopsis thaliana GN=LACS9 PE=2 SV=1	AT5G05840	GO:0008150	biological_process	GO:0003674	molecular_function
532	27	27	contig_38110	2	3	2	1	1	2	1	2	1	1	1	2	Medtr1g030290.1	0	27	AT1G77590.1	0	LACS9 | long chain acyl-CoA synthetase 9 |	Q9CAP8	0	76	LACS9_ARATH Long chain acyl-CoA synthetase 9, chloroplastic OS=Arabidopsis thaliana GN=LACS9 PE=2 SV=1	AT1G77590	GO:0001676 GO:0006631 GO:0006633	fatty_acid_biosynthetic_process fatty_acid_metabolic_process long-chain_fatty_acid_metabolic_process	GO:0003824 GO:0004467	catalytic_activity long-chain_fatty_acid-CoA_ligase_activity
533	27	27	contig_383	3	2	1	2	2	4	2	2	2	1	2	3	Medtr4g093580.1	0	26	AT5G64370.1	0	BETA-UP, PYD3 | beta-ureidopropionase |	Q03248	0	59	BUP1_RAT Beta-ureidopropionase OS=Rattus norvegicus GN=Upb1 PE=1 SV=1	AT5G64370	GO:0006212 GO:0006807 GO:0043562	cellular_response_to_nitrogen_levels nitrogen_compound_metabolic_process uracil_catabolic_process	GO:0003837 GO:0016810	beta-ureidopropionase_activity hydrolase_activity,_acting_on_carbon-nitrogen_(but_not_peptide)_bonds
534	27	27	contig_384	2	1	1	1	1	2	1	2	1	1	1	1	Medtr4g009740.1	0	20	AT1G15780.1	0	unknown protein; BEST Arabidopsis thaliana protein match is: unknown protein (TAIR:AT2G10440.1); Has 103701 B	F4I171	0	43	MD15A_ARATH Mediator of RNA polymerase II transcription subunit 15a OS=Arabidopsis thaliana GN=MED15A PE=1 SV=1	AT1G15780	GO:0001676 GO:0002213 GO:0006633 GO:0009751	defense_response_to_insect fatty_acid_biosynthetic_process long-chain_fatty_acid_metabolic_process response_to_salicylic_acid_stimulus
535	27	27	contig_38421	2	0	0	8	0	1	1	1	0	6	0	1	Medtr3g113270.1	0	47	AT3G27230.1	0	S-adenosyl-L-methionine-dependent methyltransferases superfamily protein					AT3G27230			GO:0008168	methyltransferase_activity
536	27	27	contig_38488	2	1	1	2	1	3	2	1	1	1	1	1	Medtr4g087875.1	0	24	AT5G23570.1	0	SGS3, ATSGS3 | XS domain-containing protein / XS zinc finger domain-containing protein-related |	A5YVF1	0	51	SGS3_SOLLC Protein SUPPRESSOR OF GENE SILENCING 3 OS=Solanum lycopersicum GN=SGS3 PE=1 SV=1	AT5G23570	GO:0009616 GO:0010025 GO:0010050 GO:0010267 GO:0035196 GO:0051607	defense_response_to_virus production_of_miRNAs_involved_in_gene_silencing_by_miRNA production_of_ta-siRNAs_involved_in_RNA_interference vegetative_phase_change virus_induced_gene_silencing wax_biosynthetic_process
537	27	27	contig_38489	3	2	2	4	2	5	1	2	1	1	2	2	Medtr3g098260.1	0	49	AT5G23570.1	0	SGS3, ATSGS3 | XS domain-containing protein / XS zinc finger domain-containing protein-related |	A5YVF1	0	49	SGS3_SOLLC Protein SUPPRESSOR OF GENE SILENCING 3 OS=Solanum lycopersicum GN=SGS3 PE=1 SV=1	AT5G23570	GO:0009616 GO:0010025 GO:0010050 GO:0010267 GO:0035196 GO:0051607	defense_response_to_virus production_of_miRNAs_involved_in_gene_silencing_by_miRNA production_of_ta-siRNAs_involved_in_RNA_interference vegetative_phase_change virus_induced_gene_silencing wax_biosynthetic_process
538	27	27	contig_385	5	10	3	4	4	6	4	11	3	3	4	4	Medtr4g076240.1	0	35	AT5G12430.1	0	TPR16 | Heat shock protein DnaJ with tetratricopeptide repeat |	Q9SM60	0	92	PGMC_PEA Phosphoglucomutase, cytoplasmic OS=Pisum sativum GN=PGM1 PE=1 SV=1	AT5G12430	GO:0006457 GO:0007155 GO:0010090 GO:0010228 GO:0016926 GO:0045010 GO:0048765 GO:0050665 GO:0071555	actin_nucleation cell_adhesion cell_wall_organization hydrogen_peroxide_biosynthetic_process protein_desumoylation protein_folding root_hair_cell_differentiation trichome_morphogenesis vegetative_to_reproductive_phase_transition_of_meristem	GO:0031072	heat_shock_protein_binding
539	27	27	contig_38587	1	3	1	19	2	3	1	1	2	1	2	3	Medtr8g097040.2	0	31	AT1G27290.2	0	unknown protein; FUNCTIONS IN: molecular_function unknown; INVOLVED IN: biological_process unknown; EXPRESSED					AT1G27290	GO:0008150	biological_process	GO:0003674	molecular_function
540	27	27	contig_38717	20	10	6	7	9	11	18	10	4	6	12	10	Medtr8g088510.1	0	41	AT3G13510.1	0	Protein of Unknown Function (DUF239)	O82197	0	95	VP321_ARATH Vacuolar protein sorting-associated protein 32 homolog 1 OS=Arabidopsis thaliana GN=VPS32.1 PE=1 SV=1	AT3G13510	GO:0006346 GO:0008150 GO:0009744 GO:0009813 GO:0009855 GO:0009887 GO:0009944 GO:0010014 GO:0010051 GO:0010073 GO:0010075 GO:0010224 GO:0016246 GO:0048439 GO:0048519	RNA_interference biological_process determination_of_bilateral_symmetry flavonoid_biosynthetic_process flower_morphogenesis meristem_initiation meristem_maintenance methylation-dependent_chromatin_silencing negative_regulation_of_biological_process organ_morphogenesis polarity_specification_of_adaxial/abaxial_axis regulation_of_meristem_growth response_to_UV-B response_to_sucrose_stimulus xylem_a…
541	27	27	contig_38761	0	2	1	5	0	1	0	2	0	4	1	1	Glyma.10G210000.1	0	60	AT5G04220.2	0	SYTC, ATSYTC, NTMC2TYPE1.3, NTMC2T1.3, SYT3 | Calcium-dependent lipid-binding (CaLB domain) family protein | ch	Q7XA06	0	61	SYT3_ARATH Synaptotagmin-3 OS=Arabidopsis thaliana GN=SYT3 PE=2 SV=1	AT5G04220	GO:0008150 GO:0016126 GO:0019745	biological_process pentacyclic_triterpenoid_biosynthetic_process sterol_biosynthetic_process	GO:0003674	molecular_function
542	27	27	contig_38850	1	5	5	1	1	2	0	3	3	1	1	2	Medtr2g097900.1	0	16	AT1G51340.1	0	MATE efflux family protein	Q9SYD6	0	66	MATE1_ARATH MATE efflux family protein 1 OS=Arabidopsis thaliana GN=MATE PE=2 SV=2	AT1G51340	GO:0006855 GO:0019761 GO:0055085	drug_transmembrane_transport glucosinolate_biosynthetic_process transmembrane_transport	GO:0015238 GO:0015297	antiporter_activity drug_transmembrane_transporter_activity
543	27	27	contig_38859	3	1	1	4	6	4	3	1	1	4	7	5	Medtr8g095360.1	0	35	AT5G65210.6	0	TGA1 | bZIP transcription factor family protein |	Q39162	0	59	TGA4_ARATH Transcription factor TGA4 OS=Arabidopsis thaliana GN=TGA4 PE=1 SV=2	AT5G65210	GO:0006355 GO:0009410 GO:0009617 GO:0009862 GO:0010043 GO:0010167 GO:0010260 GO:0015706 GO:0030968 GO:0042742	defense_response_to_bacterium endoplasmic_reticulum_unfolded_protein_response nitrate_transport organ_senescence regulation_of_transcription,_DNA-dependent response_to_bacterium response_to_nitrate response_to_xenobiotic_stimulus response_to_zinc_ion systemic_acquired_resistance,_salicylic_acid_mediated_signaling_pathway	GO:0003677 GO:0003700 GO:0005515 GO:0005516 GO:0043565	DNA_binding calmodulin_binding protein_binding sequence-specific_DNA_binding sequence-specific_DNA_binding_transcription_factor_activity
544	27	27	contig_38967	0	0	0	21	0	3	0	0	0	11	0	2	Medtr4g108163.1	0	79	AT3G47730.1	0	ATATH1, ATH1, ABCA2 | ATP-binding cassette A2 |	Q9STT5	0	60	AB7A_ARATH ABC transporter A family member 7 OS=Arabidopsis thaliana GN=ABCA7 PE=3 SV=2	AT3G47730	GO:0009407 GO:0010583	response_to_cyclopentenone toxin_catabolic_process	GO:0000166 GO:0005215 GO:0005524 GO:0016887 GO:0017111 GO:0042626	ATP_binding ATPase_activity ATPase_activity,_coupled_to_transmembrane_movement_of_substances nucleoside-triphosphatase_activity nucleotide_binding transporter_activity
545	27	27	contig_38968	0	0	0	21	0	3	0	0	0	14	0	3	Medtr3g437870.1	0	96	AT3G47780.1	0	ATATH6, ATH6 | ABC2 homolog 6 |	Q9STT5	0	64	AB7A_ARATH ABC transporter A family member 7 OS=Arabidopsis thaliana GN=ABCA7 PE=3 SV=2	AT3G47780	GO:0009407 GO:0010583	response_to_cyclopentenone toxin_catabolic_process	GO:0000166 GO:0005215 GO:0005524 GO:0016887 GO:0017111 GO:0042626	ATP_binding ATPase_activity ATPase_activity,_coupled_to_transmembrane_movement_of_substances nucleoside-triphosphatase_activity nucleotide_binding transporter_activity
546	27	27	contig_38969	0	0	0	21	0	3	0	0	0	12	0	3	Medtr3g437870.1	0	70	AT3G47780.1	0	ATATH6, ATH6 | ABC2 homolog 6 |	Q9STT5	0	60	AB7A_ARATH ABC transporter A family member 7 OS=Arabidopsis thaliana GN=ABCA7 PE=3 SV=2	AT3G47780	GO:0009407 GO:0010583	response_to_cyclopentenone toxin_catabolic_process	GO:0000166 GO:0005215 GO:0005524 GO:0016887 GO:0017111 GO:0042626	ATP_binding ATPase_activity ATPase_activity,_coupled_to_transmembrane_movement_of_substances nucleoside-triphosphatase_activity nucleotide_binding transporter_activity
547	27	27	contig_39127	3	6	3	5	2	5	3	7	4	4	4	6	Medtr1g114640.1	0	83	AT5G23370.1	0	GRAM domain-containing protein / ABA-responsive protein-related	Q9FMW4	0	54	GEML8_ARATH Putative GEM-like protein 8 OS=Arabidopsis thaliana GN=At5g23370 PE=3 SV=1	AT5G23370	GO:0008150	biological_process	GO:0003674	molecular_function
548	27	27	contig_3922	16	23	8	8	11	13	12	16	6	4	12	10	Medtr6g074910.1	0	87	AT2G01970.1	0	Endomembrane protein 70 protein family	O48651	0	82	ERG1_PANGI Squalene monooxygenase OS=Panax ginseng PE=2 SV=1	AT2G01970	GO:0006810	transport
549	27	27	contig_3952	7	13	18	11	8	5	4	4	6	5	4	3	Medtr5g029260.1	0	53	AT1G32220.1	0	NAD(P)-binding Rossmann-fold superfamily protein	Q9FVR6	0	65	Y1222_ARATH Uncharacterized protein At1g32220, chloroplastic OS=Arabidopsis thaliana GN=At1g32220 PE=1 SV=1	AT1G32220	GO:0006979 GO:0042631 GO:0044237	cellular_metabolic_process cellular_response_to_water_deprivation response_to_oxidative_stress	GO:0000166 GO:0003824 GO:0050662	catalytic_activity coenzyme_binding nucleotide_binding
550	27	27	contig_39712	1	1	2	5	1	1	1	2	2	1	1	1	Medtr2g014890.1	0	47	AT1G28530.2	0	unknown protein; INVOLVED IN: biological_process unknown; LOCATED IN: chloroplast; EXPRESSED IN: 19 plant str	Q8LDC8	0	65	ERF92_ARATH Ethylene-responsive transcription factor 1B OS=Arabidopsis thaliana GN=ERF1B PE=1 SV=2	AT1G28530	GO:0008150 GO:0009220	biological_process pyrimidine_ribonucleotide_biosynthetic_process
551	27	27	contig_3998	3	7	5	3	3	4	3	7	8	3	4	4	Medtr2g087660.1	0	25	AT3G44110.2	0	ATJ3, ATJ | DNAJ homologue 3 |	P42824	0	67	DNJH2_ALLPO DnaJ protein homolog 2 OS=Allium porrum GN=LDJ2 PE=2 SV=1	AT3G44110	GO:0006457 GO:0006499 GO:0009651 GO:0009911 GO:0043462 GO:0048573	N-terminal_protein_myristoylation photoperiodism,_flowering positive_regulation_of_flower_development protein_folding regulation_of_ATPase_activity response_to_salt_stress	GO:0005524 GO:0031072 GO:0051082	ATP_binding heat_shock_protein_binding unfolded_protein_binding
552	27	27	contig_40220	3	5	6	4	3	3	1	3	4	2	3	3	Medtr2g035460.1	0	45	AT1G30910.1	0	Molybdenum cofactor sulfurase family protein	Q5VT66	0	32	MOSC1_HUMAN MOSC domain-containing protein 1, mitochondrial OS=Homo sapiens GN=MARC1 PE=1 SV=1	AT1G30910			GO:0003824 GO:0008265 GO:0030151 GO:0030170	Mo-molybdopterin_cofactor_sulfurase_activity catalytic_activity molybdenum_ion_binding pyridoxal_phosphate_binding
553	27	27	contig_41067	0	0	0	3	0	4	0	0	0	2	0	3	Medtr3g082250.1	0	64
554	27	27	contig_41153	1	1	0	2	1	1	0	0	0	2	0	0	Medtr8g010330.1	0	35	AT5G14520.1	0	pescadillo-related	A8JBB2	0	37	PESC_CHLRE Pescadillo homolog OS=Chlamydomonas reinhardtii GN=CHLREDRAFT_206018 PE=1 SV=1	AT5G14520	GO:0006606 GO:0042254 GO:0051604	protein_import_into_nucleus protein_maturation ribosome_biogenesis	GO:0003713	transcription_coactivator_activity
555	27	27	contig_4183	5	14	29	9	7	4	6	11	11	4	7	2	Medtr5g083170.1	0	43	AT3G11050.1	0	ATFER2, FER2 | ferritin 2 |	Q41709	0	73	FRI2_VIGUN Ferritin-2, chloroplastic OS=Vigna unguiculata GN=PFE2 PE=1 SV=2	AT3G11050	GO:0000302 GO:0006826 GO:0006879 GO:0006979 GO:0009737 GO:0010039 GO:0015979 GO:0055072 GO:0055114	cellular_iron_ion_homeostasis iron_ion_homeostasis iron_ion_transport oxidation-reduction_process photosynthesis response_to_abscisic_acid_stimulus response_to_iron_ion response_to_oxidative_stress response_to_reactive_oxygen_species	GO:0008199 GO:0016491 GO:0046914	ferric_iron_binding oxidoreductase_activity transition_metal_ion_binding
556	27	27	contig_43049	61	32	22	42	9	46	34	33	3	6	3	39	Medtr3g106585.1	0	23
557	27	27	contig_4316	3	4	2	3	1	4	2	3	2	2	2	3	Medtr2g013980.1	0	30	AT1G28260.2	0	Telomerase activating protein Est1	Q9FZ99	0	47	SMG7L_ARATH Protein SMG7L OS=Arabidopsis thaliana GN=SMG7L PE=2 SV=1	AT1G28260	GO:0008150	biological_process
558	27	27	contig_4324	2	2	2	3	2	1	4	3	3	3	3	2	Medtr8g102020.2	0	53	AT2G19830.1	0	SNF7.2, VPS32 | SNF7 family protein |	Q9SZE4	0	63	VP322_ARATH Vacuolar protein sorting-associated protein 32 homolog 2 OS=Arabidopsis thaliana GN=VPS32.2 PE=1 SV=1	AT2G19830	GO:0015031 GO:0016192	protein_transport vesicle-mediated_transport	GO:0005515	protein_binding
559	27	27	contig_4373	4	5	3	4	3	6	1	5	3	2	3	3	Medtr5g012780.1	0	28	AT4G17330.1	0	ATG2484-1, G2484-1 | G2484-1 protein |	Q4L9P0	0	20	SRAP_STAHJ Serine-rich adhesin for platelets OS=Staphylococcus haemolyticus (strain JCSC1435) GN=sraP PE=3 SV=1	AT4G17330	GO:0000226 GO:0000911 GO:0009630	cytokinesis_by_cell_plate_formation gravitropism microtubule_cytoskeleton_organization	GO:0003723	RNA_binding
560	27	27	contig_43748	1	1	1	1	1	2	1	1	2	1	1	2	Medtr4g087280.1	0	49	AT1G73180.2	0	Eukaryotic translation initiation factor eIF2A family protein	O74965	0	37	EIF2A_SCHPO Eukaryotic translation initiation factor 2A OS=Schizosaccharomyces pombe (strain 972 / ATCC 24843) GN=SPBC4B4.04 PE=3 SV=1	AT1G73180	GO:0008150	biological_process	GO:0003674	molecular_function
561	27	27	contig_44005	42	28	17	34	32	33	63	22	12	40	34	41	Medtr1g095830.1	0	40	AT3G52300.1	0	ATPQ | ATP synthase D chain, mitochondrial |	Q9FT52	0	80	ATP5H_ARATH ATP synthase subunit d, mitochondrial OS=Arabidopsis thaliana GN=At3g52300 PE=1 SV=3	AT3G52300	GO:0006511 GO:0009651 GO:0009853 GO:0015986 GO:0051788 GO:0080129	ATP_synthesis_coupled_proton_transport photorespiration proteasome_core_complex_assembly response_to_misfolded_protein response_to_salt_stress ubiquitin-dependent_protein_catabolic_process	GO:0005507 GO:0008270 GO:0015078	copper_ion_binding hydrogen_ion_transmembrane_transporter_activity zinc_ion_binding
562	27	27	contig_44107	10	4	2	3	4	5	11	4	1	2	5	4	Medtr8g088510.1	0	39	AT1G55360.1	0	Protein of Unknown Function (DUF239)		0	55		AT1G55360	GO:0008150 GO:0019344	biological_process cysteine_biosynthetic_process
563	27	27	contig_44112	61	29	39	77	47	65	37	17	20	39	34	34	Medtr1g083380.1	0	46	AT3G05540.1	0	Methionine sulfoxide reductase (MSS4-like) family protein	P28014	0	86	TCTP_MEDSA Translationally-controlled tumor protein homolog OS=Medicago sativa GN=TCTP PE=1 SV=2	AT3G05540	GO:0008150	biological_process
564	27	27	contig_44159	19	30	21	15	21	20	14	18	12	10	16	14	Medtr6g090515.2	0	31	AT2G19830.1	0	SNF7.2, VPS32 | SNF7 family protein |	Q9SZE4	0	78	VP322_ARATH Vacuolar protein sorting-associated protein 32 homolog 2 OS=Arabidopsis thaliana GN=VPS32.2 PE=1 SV=1	AT2G19830	GO:0015031 GO:0016192	protein_transport vesicle-mediated_transport	GO:0005515	protein_binding
565	27	27	contig_44260	0	1	1	0	1	1	0	1	0	0	0	1	Medtr3g069720.1	0	28	AT5G05840.1	0	Protein of unknown function (DUF620)					AT5G05840	GO:0008150	biological_process	GO:0003674	molecular_function
566	27	27	contig_44312	4	3	1	0	19	2	2	3	0	0	10	1	cassava4.1	0	93	AT5G55970.2	0	RING/U-box superfamily protein	Q93Z92	0	28	RING4_ARATH E3 ubiquitin-protein ligase At4g11680 OS=Arabidopsis thaliana GN=At4g11680 PE=2 SV=1	AT5G55970			GO:0008270	zinc_ion_binding
567	27	27	contig_44318	5	6	4	5	4	6	4	6	5	4	4	4	cassava4.1	0	54	AT1G16020.2	0	Protein of unknown function (DUF1712)	A7RJI7	0	28	CCZ1_NEMVE Vacuolar fusion protein CCZ1 homolog OS=Nematostella vectensis GN=v1g238755 PE=3 SV=1	AT1G16020	GO:0008150	biological_process	GO:0003674	molecular_function
568	27	27	contig_44388	1	2	1	5	2	2	1	1	1	1	2	1	Medtr8g097040.2	0	32	AT1G27290.2	0	unknown protein; FUNCTIONS IN: molecular_function unknown; INVOLVED IN: biological_process unknown; EXPRESSED					AT1G27290	GO:0008150	biological_process	GO:0003674	molecular_function
569	27	27	contig_44417	6	3	5	3	3	5	3	3	3	15	2	3	Medtr8g009900.1	0	51	AT5G64050.1	0	ATERS, OVA3, ERS | glutamate tRNA synthetase |	Q9FEA2	0	73	SYE_ARATH Glutamate--tRNA ligase, chloroplastic/mitochondrial OS=Arabidopsis thaliana GN=At5g64050 PE=1 SV=1	AT5G64050	GO:0006418 GO:0006424 GO:0007005 GO:0009658 GO:0043039 GO:0048481	chloroplast_organization glutamyl-tRNA_aminoacylation mitochondrion_organization ovule_development tRNA_aminoacylation tRNA_aminoacylation_for_protein_translation	GO:0000166 GO:0004812 GO:0004818 GO:0005515 GO:0005524 GO:0016876	ATP_binding aminoacyl-tRNA_ligase_activity glutamate-tRNA_ligase_activity ligase_activity,_forming_aminoacyl-tRNA_and_related_compounds nucleotide_binding protein_binding
570	27	27	contig_44442	4	8	9	4	4	4	2	5	6	2	4	3	Medtr4g100480.1	0	47	AT5G47240.1	0	atnudt8, NUDT8 | nudix hydrolase homolog 8 |	Q8L7W2	0	50	NUDT8_ARATH Nudix hydrolase 8 OS=Arabidopsis thaliana GN=NUDT8 PE=2 SV=2	AT5G47240	GO:0009611	response_to_wounding	GO:0016787	hydrolase_activity
571	27	27	contig_4451	2	2	1	1	1	3	1	2	2	1	1	2	Medtr4g009740.1	0	20	AT1G15780.1	0	unknown protein; BEST Arabidopsis thaliana protein match is: unknown protein (TAIR:AT2G10440.1); Has 103701 B	F4I171	0	43	MD15A_ARATH Mediator of RNA polymerase II transcription subunit 15a OS=Arabidopsis thaliana GN=MED15A PE=1 SV=1	AT1G15780	GO:0001676 GO:0002213 GO:0006633 GO:0009751	defense_response_to_insect fatty_acid_biosynthetic_process long-chain_fatty_acid_metabolic_process response_to_salicylic_acid_stimulus
572	27	27	contig_44522	44	60	69	2	28	2	14	43	40	0	7	1	Medtr7g068380.1	0	47	AT3G51860.1	0	CAX3, ATHCX1, CAX1-LIKE, ATCAX3 | cation exchanger 3 |	Q93Z81	0	66	CAX3_ARATH Vacuolar cation/proton exchanger 3 OS=Arabidopsis thaliana GN=CAX3 PE=1 SV=1	AT3G51860	GO:0006793 GO:0006812 GO:0006814 GO:0006816 GO:0006874 GO:0006882 GO:0009624 GO:0010351 GO:0030026 GO:0051592 GO:0055062 GO:0055085	calcium_ion_transport cation_transport cellular_calcium_ion_homeostasis cellular_manganese_ion_homeostasis cellular_zinc_ion_homeostasis lithium_ion_transport phosphate_ion_homeostasis phosphorus_metabolic_process response_to_calcium_ion response_to_nematode sodium_ion_transport transmembrane_transport	GO:0005515 GO:0008324 GO:0015368 GO:0015369 GO:0015491	calcium:cation_antiporter_activity calcium:hydrogen_antiporter_activity cation:cation_antiporter_activity cation_transmembrane_transporter_activity protein_binding
573	27	27	contig_44534	5	2	1	1	7	4	3	1	0	0	6	1	Medtr1g087880.1	0	55	AT2G47500.1	0	P-loop nucleoside triphosphate hydrolases superfamily protein with CH (Calponin Homology) domain	O81635	0	54	ATK4_ARATH Kinesin-4 OS=Arabidopsis thaliana GN=ATK4 PE=1 SV=2	AT2G47500	GO:0007018	microtubule-based_movement	GO:0003777 GO:0005524	ATP_binding microtubule_motor_activity
574	27	27	contig_44551	6	7	12	3	5	5	3	6	7	2	4	3	Medtr2g101350.1	0	86	AT3G16230.2	0	Predicted eukaryotic LigT	Q9D8Z1	0	30	ASCC1_MOUSE Activating signal cointegrator 1 complex subunit 1 OS=Mus musculus GN=Ascc1 PE=2 SV=1	AT3G16230	GO:0006355 GO:0016070	RNA_metabolic_process regulation_of_transcription,_DNA-dependent	GO:0003723 GO:0003824	RNA_binding catalytic_activity
575	27	27	contig_44660	22	5	16	3	12	2	17	5	16	1	13	2	Medtr1g064230.2	0	57	AT2G37220.1	0	RNA-binding (RRM/RBD/RNP motifs) family protein	Q9ZUU4	0	56	ROC1_ARATH Ribonucleoprotein At2g37220, chloroplastic OS=Arabidopsis thaliana GN=At2g37220 PE=1 SV=1	AT2G37220	GO:0009409 GO:0009697 GO:0009737 GO:0009814 GO:0019684 GO:0042742 GO:0045087	defense_response,_incompatible_interaction defense_response_to_bacterium innate_immune_response photosynthesis,_light_reaction response_to_abscisic_acid_stimulus response_to_cold salicylic_acid_biosynthetic_process	GO:0000166 GO:0003676 GO:0003723 GO:0008266	RNA_binding nucleic_acid_binding nucleotide_binding poly(U)_RNA_binding
576	27	27	contig_44674	2	2	3	2	1	2	1	1	1	1	1	1	Medtr8g064490.1	0	29	AT1G60230.1	0	Radical SAM superfamily protein	Q9FLP0	0	85	MA651_ARATH 65-kDa microtubule-associated protein 1 OS=Arabidopsis thaliana GN=MAP65-1 PE=1 SV=1	AT1G60230	GO:0006364	rRNA_processing	GO:0003824 GO:0008173 GO:0051536	RNA_methyltransferase_activity catalytic_activity iron-sulfur_cluster_binding
577	27	27	contig_44718	4	3	12	8	4	20	2	3	13	3	3	11	Medtr6g069870.4	0	50	AT3G17860.1	0	JAZ3, JAI3, TIFY6B | jasmonate-zim-domain protein 3 |	Q9LVI4	0	41	TIF6B_ARATH Protein TIFY 6B OS=Arabidopsis thaliana GN=TIFY6B PE=1 SV=1	AT3G17860	GO:0009611 GO:0009695 GO:0009867 GO:0031347	jasmonic_acid_biosynthetic_process jasmonic_acid_mediated_signaling_pathway regulation_of_defense_response response_to_wounding	GO:0005515 GO:0042802	identical_protein_binding protein_binding
578	27	27	contig_44816	5	8	4	3	5	1	4	9	2	1	8	2	Medtr2g035470.1	0	93	AT1G30910.1	0	Molybdenum cofactor sulfurase family protein	Q1LZH1	0	32	MOSC2_BOVIN MOSC domain-containing protein 2, mitochondrial OS=Bos taurus GN=MARC2 PE=2 SV=1	AT1G30910			GO:0003824 GO:0008265 GO:0030151 GO:0030170	Mo-molybdopterin_cofactor_sulfurase_activity catalytic_activity molybdenum_ion_binding pyridoxal_phosphate_binding
579	27	27	contig_4516	3	3	2	5	2	5	2	2	1	3	2	3	Medtr7g116890.6	0	27	AT2G46270.1	0	GBF3 | G-box binding factor 3 |	Q9FLP0	0	80	MA651_ARATH 65-kDa microtubule-associated protein 1 OS=Arabidopsis thaliana GN=MAP65-1 PE=1 SV=1	AT2G46270	GO:0000303 GO:0006351 GO:0006355 GO:0007165 GO:0009410 GO:0009414 GO:0009611 GO:0009651 GO:0009723 GO:0009733 GO:0009737 GO:0009738 GO:0009743 GO:0009753 GO:0009873 GO:0030968 GO:0042538	abscisic_acid_mediated_signaling_pathway endoplasmic_reticulum_unfolded_protein_response ethylene_mediated_signaling_pathway hyperosmotic_salinity_response regulation_of_transcription,_DNA-dependent response_to_abscisic_acid_stimulus response_to_auxin_stimulus response_to_carbohydrate_stimulus response_to_ethylene_stimulus response_to_jasmonic_acid_stimulus response_to_salt_stress response_to_sup…	GO:0003677 GO:0003700 GO:0043565 GO:0046983	DNA_binding protein_dimerization_activity sequence-specific_DNA_binding sequence-specific_DNA_binding_transcription_factor_activity
580	27	27	contig_4517	3	2	1	2	2	3	2	1	1	1	1	2	Medtr5g093860.1	0	50	AT5G55230.1	0	ATMAP65-1, MAP65-1 | microtubule-associated proteins 65-1 |	Q9FLP0	0	80	MA651_ARATH 65-kDa microtubule-associated protein 1 OS=Arabidopsis thaliana GN=MAP65-1 PE=1 SV=1	AT5G55230	GO:0000272 GO:0000910 GO:0001578 GO:0005982 GO:0007020 GO:0008283 GO:0009664 GO:0019344 GO:0030244 GO:0031116 GO:0043622 GO:0046785 GO:0048193 GO:0048528 GO:0051302 GO:0051322	Golgi_vesicle_transport anaphase cell_proliferation cellulose_biosynthetic_process cortical_microtubule_organization cysteine_biosynthetic_process cytokinesis microtubule_bundle_formation microtubule_nucleation microtubule_polymerization plant-type_cell_wall_organization polysaccharide_catabolic_process positive_regulation_of_microtubule_polymerization post-embryonic_root_development regulation_o…	GO:0005515 GO:0008017 GO:0046983	microtubule_binding protein_binding protein_dimerization_activity
581	27	27	contig_4562	4	5	4	4	3	6	2	6	6	3	3	4	Medtr4g100800.1	0	26	AT4G17330.1	0	ATG2484-1, G2484-1 | G2484-1 protein |					AT4G17330	GO:0000226 GO:0000911 GO:0009630	cytokinesis_by_cell_plate_formation gravitropism microtubule_cytoskeleton_organization	GO:0003723	RNA_binding
582	27	27	contig_45816	6	4	3	1	3	3	6	3	3	1	4	3	Medtr5g022450.1	0	11
583	27	27	contig_45829	2	4	1	1	2	6	1	2	1	0	1	2	Medtr0003s0470.1	0	19	AT1G70330.1	0	ENT1,AT, ENT1 | equilibrative nucleotide transporter 1 |	Q8VXY7	0	49	ENT1_ARATH Equilibrative nucleotide transporter 1 OS=Arabidopsis thaliana GN=ENT1 PE=1 SV=1	AT1G70330	GO:0006810	transport	GO:0005337 GO:0010174	nucleoside_transmembrane_transporter_activity nucleoside_transmembrane_transporter_activity,_against_a_concentration_gradient
584	27	27	contig_45866	4	4	7	2	5	3	4	4	10	1	8	2	Medtr6g466320.1	0	65	AT5G51970.2	0	GroES-like zinc-binding alcohol dehydrogenase family protein	Q9FJ95	0	84	DHSO_ARATH Sorbitol dehydrogenase OS=Arabidopsis thaliana GN=SDH PE=1 SV=1	AT5G51970	GO:0055114	oxidation-reduction_process	GO:0000166 GO:0008270 GO:0016491	nucleotide_binding oxidoreductase_activity zinc_ion_binding
585	27	27	contig_460	5	8	38	0	7	0	3	5	13	0	5	0	Medtr3g061630.2	0	72	AT5G19855.1	0	Chaperonin-like RbcX protein					AT5G19855	GO:0061077	chaperone-mediated_protein_folding	GO:0044183	protein_binding_involved_in_protein_folding
586	27	27	contig_46153	4	6	4	4	3	6	2	6	5	2	3	4	Medtr5g012780.1	0	28	AT4G17330.1	0	ATG2484-1, G2484-1 | G2484-1 protein |	Q6G620	0	22	SRAP_STAAS Serine-rich adhesin for platelets OS=Staphylococcus aureus (strain MSSA476) GN=sraP PE=3 SV=1	AT4G17330	GO:0000226 GO:0000911 GO:0009630	cytokinesis_by_cell_plate_formation gravitropism microtubule_cytoskeleton_organization	GO:0003723	RNA_binding
587	27	27	contig_46173	16	12	9	17	11	15	17	9	6	13	11	14	Medtr4g129790.1	0	74	AT2G33040.1	0	ATP3 | gamma subunit of Mt ATP synthase |	P26360	0	84	ATPG3_IPOBA ATP synthase subunit gamma, mitochondrial OS=Ipomoea batatas GN=ATPC PE=1 SV=2	AT2G33040	GO:0006511 GO:0009853 GO:0015986 GO:0015992 GO:0019243 GO:0051788 GO:0080129	ATP_synthesis_coupled_proton_transport methylglyoxal_catabolic_process_to_D-lactate photorespiration proteasome_core_complex_assembly proton_transport response_to_misfolded_protein ubiquitin-dependent_protein_catabolic_process	GO:0008270 GO:0046933 GO:0046961	proton-transporting_ATP_synthase_activity,_rotational_mechanism proton-transporting_ATPase_activity,_rotational_mechanism zinc_ion_binding
588	27	27	contig_46186	0	1	1	2	0	5	0	0	0	1	0	2	Glyma.17G028300.1	0	32	AT3G11710.1	0	ATKRS-1 | lysyl-tRNA synthetase 1 |	Q9ZPI1	0	66	SYK_ARATH Lysine--tRNA ligase OS=Arabidopsis thaliana GN=At3g11710 PE=2 SV=1	AT3G11710	GO:0006418 GO:0006430 GO:0009165 GO:0009640 GO:0010388	cullin_deneddylation lysyl-tRNA_aminoacylation nucleotide_biosynthetic_process photomorphogenesis tRNA_aminoacylation_for_protein_translation	GO:0000166 GO:0003676 GO:0004812 GO:0004824 GO:0005524	ATP_binding aminoacyl-tRNA_ligase_activity lysine-tRNA_ligase_activity nucleic_acid_binding nucleotide_binding
589	27	27	contig_464	4	3	6	2	5	3	3	4	9	0	8	2	Medtr6g466320.1	0	65	AT5G51970.2	0	GroES-like zinc-binding alcohol dehydrogenase family protein	Q9FJ95	0	84	DHSO_ARATH Sorbitol dehydrogenase OS=Arabidopsis thaliana GN=SDH PE=1 SV=1	AT5G51970	GO:0055114	oxidation-reduction_process	GO:0000166 GO:0008270 GO:0016491	nucleotide_binding oxidoreductase_activity zinc_ion_binding
590	27	27	contig_46454	4	7	4	4	3	7	4	7	6	4	3	5	Medtr2g087660.1	0	39	AT3G44110.1	0	ATJ3, ATJ | DNAJ homologue 3 |	Q03363	0	67	DNJH1_ALLPO DnaJ protein homolog 1 (Fragment) OS=Allium porrum GN=DNAJ1 PE=2 SV=1	AT3G44110	GO:0006457 GO:0006499 GO:0009651 GO:0009911 GO:0043462 GO:0048573	N-terminal_protein_myristoylation photoperiodism,_flowering positive_regulation_of_flower_development protein_folding regulation_of_ATPase_activity response_to_salt_stress	GO:0005524 GO:0031072 GO:0051082	ATP_binding heat_shock_protein_binding unfolded_protein_binding
591	27	27	contig_46455	6	8	6	11	5	12	6	8	5	8	7	11	Medtr4g050420.1	0	29	AT2G20560.1	0	DNAJ heat shock family protein	P43644	0	80	DNJH_ATRNU DnaJ protein homolog ANJ1 OS=Atriplex nummularia PE=2 SV=1	AT2G20560	GO:0006457 GO:0009408 GO:0009644 GO:0034976 GO:0042542	protein_folding response_to_endoplasmic_reticulum_stress response_to_heat response_to_high_light_intensity response_to_hydrogen_peroxide	GO:0031072 GO:0051082	heat_shock_protein_binding unfolded_protein_binding
592	27	27	contig_46554	10	1	0	3	6	20	25	1	0	0	9	4	Medtr3g088565.1	0	67	AT1G77330.1	0	2-oxoglutarate (2OG) and Fe(II)-dependent oxygenase superfamily protein	Q0WPW4	0	73	ACCO5_ARATH 1-aminocyclopropane-1-carboxylate oxidase 5 OS=Arabidopsis thaliana GN=At1g77330 PE=2 SV=1	AT1G77330	GO:0006826 GO:0009693 GO:0010106 GO:0010167 GO:0015706 GO:0016132 GO:0055114	brassinosteroid_biosynthetic_process cellular_response_to_iron_ion_starvation ethylene_biosynthetic_process iron_ion_transport nitrate_transport oxidation-reduction_process response_to_nitrate	GO:0009815 GO:0016491 GO:0016706	1-aminocyclopropane-1-carboxylate_oxidase_activity oxidoreductase_activity oxidoreductase_activity,_acting_on_paired_donors,_with_incorporation_or_reduction_of_molecular_oxygen,_2-oxoglutarate_as_one_donor,_and_incorporation_of_one_atom_each_of_oxygen_into_both_donors
593	27	27	contig_46617	2	1	1	1	0	8	0	0	2	1	0	3	Medtr4g086160.1	0	53	AT4G34410.1	0	RRTF1 | redox responsive transcription factor 1 |	Q9SZ06	0	43	EF109_ARATH Ethylene-responsive transcription factor ERF109 OS=Arabidopsis thaliana GN=ERF109 PE=1 SV=1	AT4G34410	GO:0002679 GO:0006355 GO:0009693 GO:0010200 GO:0035556 GO:0050832	defense_response_to_fungus ethylene_biosynthetic_process intracellular_signal_transduction regulation_of_transcription,_DNA-dependent respiratory_burst_involved_in_defense_response response_to_chitin	GO:0003677 GO:0003700	DNA_binding sequence-specific_DNA_binding_transcription_factor_activity
594	27	27	contig_46722	1	3	1	7	1	1	1	2	1	4	2	1	Glyma.10G210000.1	0	51	AT5G04220.2	0	SYTC, ATSYTC, NTMC2TYPE1.3, NTMC2T1.3, SYT3 | Calcium-dependent lipid-binding (CaLB domain) family protein | ch	Q7XA06	0	65	SYT3_ARATH Synaptotagmin-3 OS=Arabidopsis thaliana GN=SYT3 PE=2 SV=1	AT5G04220	GO:0008150 GO:0016126 GO:0019745	biological_process pentacyclic_triterpenoid_biosynthetic_process sterol_biosynthetic_process	GO:0003674	molecular_function
595	27	27	contig_46723	4	4	3	5	2	5	2	3	2	3	2	4	Medtr4g093570.1	0	59	AT5G64370.1	0	BETA-UP, PYD3 | beta-ureidopropionase |	Q964D8	0	67	BUP1_DICDI Beta-ureidopropionase OS=Dictyostelium discoideum GN=pyd3 PE=1 SV=1	AT5G64370	GO:0006212 GO:0006807 GO:0043562	cellular_response_to_nitrogen_levels nitrogen_compound_metabolic_process uracil_catabolic_process	GO:0003837 GO:0016810	beta-ureidopropionase_activity hydrolase_activity,_acting_on_carbon-nitrogen_(but_not_peptide)_bonds
596	27	27	contig_46724	2	2	2	2	2	3	1	2	2	1	1	2	Medtr4g009740.1	0	11	AT1G15780.1	0	unknown protein; BEST Arabidopsis thaliana protein match is: unknown protein (TAIR:AT2G10440.1); Has 103701 B	Q03248	0	63	BUP1_RAT Beta-ureidopropionase OS=Rattus norvegicus GN=Upb1 PE=1 SV=1	AT1G15780	GO:0001676 GO:0002213 GO:0006633 GO:0009751	defense_response_to_insect fatty_acid_biosynthetic_process long-chain_fatty_acid_metabolic_process response_to_salicylic_acid_stimulus
597	27	27	contig_46770	3	1	3	1	1	12	2	1	9	4	2	8	Medtr4g086165.1	0	29	AT4G34410.1	0	RRTF1 | redox responsive transcription factor 1 |	Q9SZ06	0	40	EF109_ARATH Ethylene-responsive transcription factor ERF109 OS=Arabidopsis thaliana GN=ERF109 PE=1 SV=1	AT4G34410	GO:0002679 GO:0006355 GO:0009693 GO:0010200 GO:0035556 GO:0050832	defense_response_to_fungus ethylene_biosynthetic_process intracellular_signal_transduction regulation_of_transcription,_DNA-dependent respiratory_burst_involved_in_defense_response response_to_chitin	GO:0003677 GO:0003700	DNA_binding sequence-specific_DNA_binding_transcription_factor_activity
598	27	27	contig_46947	1	3	13	9	2	15	1	2	7	2	2	5	Medtr1g023730.1	0	45	AT3G26300.1	0	CYP71B34 | cytochrome P450, family 71, subfamily B, polypeptide 34 | chr3	Q9LIP6	0	42	C71BV_ARATH Cytochrome P450 71B34 OS=Arabidopsis thaliana GN=CYP71B34 PE=2 SV=1	AT3G26300	GO:0055114	oxidation-reduction_process	GO:0005506 GO:0009055 GO:0016705 GO:0019825 GO:0020037	electron_carrier_activity heme_binding iron_ion_binding oxidoreductase_activity,_acting_on_paired_donors,_with_incorporation_or_reduction_of_molecular_oxygen oxygen_binding
599	27	27	contig_46987	1	3	2	6	1	3	1	2	1	3	1	3	Medtr7g116890.6	0	16	AT2G46270.2	0	GBF3 | G-box binding factor 3 |	Q99089	0	48	CPRF1_PETCR Common plant regulatory factor 1 OS=Petroselinum crispum GN=CPRF1 PE=2 SV=1	AT2G46270	GO:0000303 GO:0006351 GO:0006355 GO:0007165 GO:0009410 GO:0009414 GO:0009611 GO:0009651 GO:0009723 GO:0009733 GO:0009737 GO:0009738 GO:0009743 GO:0009753 GO:0009873 GO:0030968 GO:0042538	abscisic_acid_mediated_signaling_pathway endoplasmic_reticulum_unfolded_protein_response ethylene_mediated_signaling_pathway hyperosmotic_salinity_response regulation_of_transcription,_DNA-dependent response_to_abscisic_acid_stimulus response_to_auxin_stimulus response_to_carbohydrate_stimulus response_to_ethylene_stimulus response_to_jasmonic_acid_stimulus response_to_salt_stress response_to_sup…	GO:0003677 GO:0003700 GO:0043565 GO:0046983	DNA_binding protein_dimerization_activity sequence-specific_DNA_binding sequence-specific_DNA_binding_transcription_factor_activity
600	27	27	contig_4716	1	1	1	1	1	1	1	1	0	1	1	0	Medtr3g082720.1	0	44	AT4G25330.1	0	unknown protein; Has 21 Blast hits to 21 proteins in 10 species: Archae - 0; Bacteria - 0; Metazoa - 0; Fungi					AT4G25330	GO:0008150 GO:0042991	biological_process transcription_factor_import_into_nucleus	GO:0003674	molecular_function
601	27	27	contig_47174	1	1	1	1	1	2	0	0	0	0	0	0	Medtr6g011450.1	0	26	AT4G04885.1	0	PCFS4 | PCF11P-similar protein 4 |	Q09345	0	26	PCF11_CAEEL Polyadenylation and cleavage factor homolog 11 OS=Caenorhabditis elegans GN=pcf-11 PE=2 SV=1	AT4G04885	GO:0006378 GO:0009911	mRNA_polyadenylation positive_regulation_of_flower_development	GO:0005515 GO:0008270	protein_binding zinc_ion_binding
602	27	27	contig_47199	0	1	0	14	0	3	0	1	0	10	0	2	Medtr3g437870.1	0	79	AT3G47790.1	0	ATATH7, ATH7 | ABC2 homolog 7 |	Q9STT5	0	60	AB7A_ARATH ABC transporter A family member 7 OS=Arabidopsis thaliana GN=ABCA7 PE=3 SV=2	AT3G47790	GO:0006499	N-terminal_protein_myristoylation	GO:0000166 GO:0005215 GO:0005524 GO:0016887 GO:0017111 GO:0042626	ATP_binding ATPase_activity ATPase_activity,_coupled_to_transmembrane_movement_of_substances nucleoside-triphosphatase_activity nucleotide_binding transporter_activity
603	27	27	contig_47409	2	3	2	2	1	2	0	3	1	1	1	3	Medtr3g111740.1	0	16				Q9CAP8	0	74	LACS9_ARATH Long chain acyl-CoA synthetase 9, chloroplastic OS=Arabidopsis thaliana GN=LACS9 PE=2 SV=1
604	27	27	contig_47640	9	4	4	5	4	5	6	3	3	2	4	3	Medtr1g086810.1	0	44	AT3G62370.1	0	heme binding					AT3G62370			GO:0020037	heme_binding
605	27	27	contig_477	7	3	0	2	3	5	4	1	0	1	2	4	Medtr5g088980.1	0	40	AT5G06150.1	0	CYC1BAT, CYCB1;2 | Cyclin family protein |	P25011	0	65	CCNB1_SOYBN G2/mitotic-specific cyclin S13-6 OS=Glycine max PE=2 SV=1	AT5G06150	GO:0000079 GO:0009651 GO:0010332 GO:0051726	regulation_of_cell_cycle regulation_of_cyclin-dependent_protein_serine/threonine_kinase_activity response_to_gamma_radiation response_to_salt_stress	GO:0005515 GO:0016538 GO:0019901	cyclin-dependent_protein_serine/threonine_kinase_regulator_activity protein_binding protein_kinase_binding
606	27	27	contig_48032	0	0	1	5	0	7	0	0	0	7	0	10	Medtr3g082250.1	0	76	AT5G48290.1	0	Heavy metal transport/detoxification superfamily protein					AT5G48290	GO:0030001	metal_ion_transport	GO:0046872	metal_ion_binding
607	27	27	contig_48124	3	4	6	3	4	3	1	3	3	4	2	2	Medtr7g007590.1	0	34	AT4G37440.2	0	unknown protein; LOCATED IN: cellular_component unknown; BEST Arabidopsis thaliana protein match is: unknown					AT4G37440
608	27	27	contig_48658	5	4	4	1	4	2	2	4	3	0	4	1	Medtr1g083380.1	0	64	AT3G05540.1	0	Methionine sulfoxide reductase (MSS4-like) family protein	Q5J907	0	86	TCTP_ELAGV Translationally-controlled tumor protein homolog OS=Elaeis guineensis var. tenera GN=TCTP PE=1 SV=1	AT3G05540	GO:0008150	biological_process
609	27	27	contig_48673	1	7	8	0	2	3	1	6	4	1	2	3	Medtr2g097900.1	0	27	AT1G51340.2	0	MATE efflux family protein	Q9SYD6	0	63	MATE1_ARATH MATE efflux family protein 1 OS=Arabidopsis thaliana GN=MATE PE=2 SV=2	AT1G51340	GO:0006855 GO:0019761 GO:0055085	drug_transmembrane_transport glucosinolate_biosynthetic_process transmembrane_transport	GO:0015238 GO:0015297	antiporter_activity drug_transmembrane_transporter_activity
610	27	27	contig_48838	1	2	1	1	1	2	1	1	0	0	1	1	Medtr3g069720.1	0	42	AT5G05840.1	0	Protein of unknown function (DUF620)					AT5G05840	GO:0008150	biological_process	GO:0003674	molecular_function
611	27	27	contig_49404	4	30	12	1	1	2	1	17	5	0	1	1	Medtr4g092640.1	0	71	AT1G58440.1	0	XF1, SQE1 | FAD/NAD(P)-binding oxidoreductase family protein |	O48651	0	68	ERG1_PANGI Squalene monooxygenase OS=Panax ginseng PE=2 SV=1	AT1G58440	GO:0000271 GO:0008152 GO:0009228 GO:0009414 GO:0016126 GO:0016132 GO:0019745 GO:0055114	brassinosteroid_biosynthetic_process metabolic_process oxidation-reduction_process pentacyclic_triterpenoid_biosynthetic_process polysaccharide_biosynthetic_process response_to_water_deprivation sterol_biosynthetic_process thiamine_biosynthetic_process	GO:0004506 GO:0016491 GO:0050660	flavin_adenine_dinucleotide_binding oxidoreductase_activity squalene_monooxygenase_activity
612	27	27	contig_5000	7	6	6	1	6	2	2	5	5	1	4	0	Medtr1g083380.1	0	74	AT3G05540.1	0	Methionine sulfoxide reductase (MSS4-like) family protein	Q5J907	0	86	TCTP_ELAGV Translationally-controlled tumor protein homolog OS=Elaeis guineensis var. tenera GN=TCTP PE=1 SV=1	AT3G05540	GO:0008150	biological_process
613	27	27	contig_50929	7	7	6	3	6	5	10	14	12	6	14	9	Medtr4g106880.1	0	49	AT5G62810.1	0	PEX14, ATPEX14, PED2 | peroxin 14 |	Q9FXT6	0	43	PEX14_ARATH Peroxisomal membrane protein PEX14 OS=Arabidopsis thaliana GN=PEX14 PE=1 SV=2	AT5G62810	GO:0006625 GO:0007031	peroxisome_organization protein_targeting_to_peroxisome	GO:0005515 GO:0008565	protein_binding protein_transporter_activity
614	27	27	contig_51010	1	2	1	1	1	2	1	2	2	1	1	2	Medtr6g011450.1	0	11	AT4G04885.1	0	PCFS4 | PCF11P-similar protein 4 |					AT4G04885	GO:0006378 GO:0009911	mRNA_polyadenylation positive_regulation_of_flower_development	GO:0005515 GO:0008270	protein_binding zinc_ion_binding
615	27	27	contig_5121	7	7	6	6	4	8	3	6	7	3	4	4	PGSC0003DMT400049901	0	25	AT4G37440.2	0	unknown protein; LOCATED IN: cellular_component unknown; BEST Arabidopsis thaliana protein match is: unknown	Q95SX7	0	25	RTBS_DROME Probable RNA-directed DNA polymerase from transposon BS OS=Drosophila melanogaster GN=RTase PE=2 SV=1	AT4G37440
616	27	27	contig_5123	1	2	1	0	2	1	1	2	0	0	2	1	Medtr3g069720.1	0	47	AT5G05840.1	0	Protein of unknown function (DUF620)					AT5G05840	GO:0008150	biological_process	GO:0003674	molecular_function
617	27	27	contig_51335	3	2	2	2	5	3	3	3	2	1	9	4	Medtr1g080690.1	0	48	AT1G15780.1	0	unknown protein; BEST Arabidopsis thaliana protein match is: unknown protein (TAIR:AT2G10440.1); Has 103701 B	Q03248	0	70	BUP1_RAT Beta-ureidopropionase OS=Rattus norvegicus GN=Upb1 PE=1 SV=1	AT1G15780	GO:0001676 GO:0002213 GO:0006633 GO:0009751	defense_response_to_insect fatty_acid_biosynthetic_process long-chain_fatty_acid_metabolic_process response_to_salicylic_acid_stimulus
618	27	27	contig_51354	2	1	2	1	1	1	9	2	3	6	4	8	Medtr7g099940.1	0	27	AT2G37510.1	0	RNA-binding (RRM/RBD/RNP motifs) family protein					AT2G37510	GO:0008150	biological_process	GO:0000166 GO:0003676 GO:0003723	RNA_binding nucleic_acid_binding nucleotide_binding
619	27	27	contig_51476	8	51	74	2	24	7	11	37	62	2	31	6	Medtr6g069870.4	0	44	AT5G67030.2	0	ABA1, LOS6, NPQ2, ATABA1, ZEP, IBS3, ATZEP | zeaxanthin epoxidase (ZEP) (ABA1) |	O81360	0	66	ABA2_PRUAR Zeaxanthin epoxidase, chloroplastic OS=Prunus armeniaca PE=2 SV=1	AT5G67030	GO:0006970 GO:0008152 GO:0009408 GO:0009414 GO:0009688 GO:0010114 GO:0010182 GO:0010264 GO:0016123 GO:0055114	abscisic_acid_biosynthetic_process metabolic_process myo-inositol_hexakisphosphate_biosynthetic_process oxidation-reduction_process response_to_heat response_to_osmotic_stress response_to_red_light response_to_water_deprivation sugar_mediated_signaling_pathway xanthophyll_biosynthetic_process	GO:0009540 GO:0016491	oxidoreductase_activity zeaxanthin_epoxidase_[overall]_activity
620	27	27	contig_51487	1	1	3	1	1	0	2	2	8	1	3	1	Medtr4g100480.1	0	49	AT5G47240.1	0	atnudt8, NUDT8 | nudix hydrolase homolog 8 |	Q8L7W2	0	75	NUDT8_ARATH Nudix hydrolase 8 OS=Arabidopsis thaliana GN=NUDT8 PE=2 SV=2	AT5G47240	GO:0009611	response_to_wounding	GO:0016787	hydrolase_activity
621	27	27	contig_51504	7	3	4	4	3	5	5	3	4	5	4	4	Medtr5g093860.1	0	69	AT5G55230.1	0	ATMAP65-1, MAP65-1 | microtubule-associated proteins 65-1 |	Q9FLP0	0	76	MA651_ARATH 65-kDa microtubule-associated protein 1 OS=Arabidopsis thaliana GN=MAP65-1 PE=1 SV=1	AT5G55230	GO:0000272 GO:0000910 GO:0001578 GO:0005982 GO:0007020 GO:0008283 GO:0009664 GO:0019344 GO:0030244 GO:0031116 GO:0043622 GO:0046785 GO:0048193 GO:0048528 GO:0051302 GO:0051322	Golgi_vesicle_transport anaphase cell_proliferation cellulose_biosynthetic_process cortical_microtubule_organization cysteine_biosynthetic_process cytokinesis microtubule_bundle_formation microtubule_nucleation microtubule_polymerization plant-type_cell_wall_organization polysaccharide_catabolic_process positive_regulation_of_microtubule_polymerization post-embryonic_root_development regulation_o…	GO:0005515 GO:0008017 GO:0046983	microtubule_binding protein_binding protein_dimerization_activity
622	27	27	contig_51527	0	0	1	2	0	1	2	6	4	3	3	4	Medtr5g066490.1	0	32	AT4G24480.1	0	Protein kinase superfamily protein	Q05609	0	48	CTR1_ARATH Serine/threonine-protein kinase CTR1 OS=Arabidopsis thaliana GN=CTR1 PE=1 SV=1	AT4G24480	GO:0006468	protein_phosphorylation	GO:0004672 GO:0004674 GO:0004712 GO:0004713 GO:0005524 GO:0016301 GO:0016772	ATP_binding kinase_activity protein_kinase_activity protein_serine/threonine/tyrosine_kinase_activity protein_serine/threonine_kinase_activity protein_tyrosine_kinase_activity transferase_activity,_transferring_phosphorus-containing_groups
623	27	27	contig_51563	1	1	0	2	1	2	2	1	1	2	4	3	Medtr3g465430.1	0	41	AT3G51770.1	0	ETO1, ATEOL1 | tetratricopeptide repeat (TPR)-containing protein |	O65020	0	66	ETO1_ARATH Ethylene-overproduction protein 1 OS=Arabidopsis thaliana GN=ETO1 PE=1 SV=2	AT3G51770	GO:0006487 GO:0009693 GO:0009755 GO:0010182 GO:0010364 GO:0016036 GO:0017145 GO:0043161 GO:0048825 GO:2000069	cellular_response_to_phosphate_starvation cotyledon_development ethylene_biosynthetic_process hormone-mediated_signaling_pathway proteasomal_ubiquitin-dependent_protein_catabolic_process protein_N-linked_glycosylation regulation_of_ethylene_biosynthetic_process regulation_of_post-embryonic_root_development stem_cell_division sugar_mediated_signaling_pathway	GO:0005515 GO:0030674	protein_binding protein_binding,_bridging
624	27	27	contig_51671	4	1	2	2	2	3	4	1	2	2	2	3	Medtr4g087280.1	0	61	AT1G73180.1	0	Eukaryotic translation initiation factor eIF2A family protein	O74965	0	33	EIF2A_SCHPO Eukaryotic translation initiation factor 2A OS=Schizosaccharomyces pombe (strain 972 / ATCC 24843) GN=SPBC4B4.04 PE=3 SV=1	AT1G73180	GO:0008150	biological_process	GO:0003674	molecular_function
625	27	27	contig_51840	3	4	3	4	2	5	2	3	2	3	2	4	Medtr4g093570.1	0	81	AT5G64370.1	0	BETA-UP, PYD3 | beta-ureidopropionase |	Q964D8	0	59	BUP1_DICDI Beta-ureidopropionase OS=Dictyostelium discoideum GN=pyd3 PE=1 SV=1	AT5G64370	GO:0006212 GO:0006807 GO:0043562	cellular_response_to_nitrogen_levels nitrogen_compound_metabolic_process uracil_catabolic_process	GO:0003837 GO:0016810	beta-ureidopropionase_activity hydrolase_activity,_acting_on_carbon-nitrogen_(but_not_peptide)_bonds
626	27	27	contig_51893	6	5	11	2	8	3	13	12	34	2	26	5	Medtr6g466320.1	0	79	AT5G51970.2	0	GroES-like zinc-binding alcohol dehydrogenase family protein	Q9FJ95	0	84	DHSO_ARATH Sorbitol dehydrogenase OS=Arabidopsis thaliana GN=SDH PE=1 SV=1	AT5G51970	GO:0055114	oxidation-reduction_process	GO:0000166 GO:0008270 GO:0016491	nucleotide_binding oxidoreductase_activity zinc_ion_binding
627	27	27	contig_51955	5	9	7	7	3	10	6	8	9	7	6	10	Medtr2g087660.1	0	24	AT3G44110.1	0	ATJ3, ATJ | DNAJ homologue 3 |	P42824	0	83	DNJH2_ALLPO DnaJ protein homolog 2 OS=Allium porrum GN=LDJ2 PE=2 SV=1	AT3G44110	GO:0006457 GO:0006499 GO:0009651 GO:0009911 GO:0043462 GO:0048573	N-terminal_protein_myristoylation photoperiodism,_flowering positive_regulation_of_flower_development protein_folding regulation_of_ATPase_activity response_to_salt_stress	GO:0005524 GO:0031072 GO:0051082	ATP_binding heat_shock_protein_binding unfolded_protein_binding
628	27	27	contig_52056	14	20	14	11	15	13	23	27	18	14	26	18	Medtr6g090515.2	0	30	AT4G29160.3	0	SNF7.1 | SNF7 family protein |	Q9SZE4	0	68	VP322_ARATH Vacuolar protein sorting-associated protein 32 homolog 2 OS=Arabidopsis thaliana GN=VPS32.2 PE=1 SV=1	AT4G29160	GO:0015031 GO:0016192	protein_transport vesicle-mediated_transport	GO:0005515	protein_binding
629	27	27	contig_52630	1	0	0	1	0	1	1	1	1	1	1	1	Medtr8g090000.1	0	20	AT5G44635.1	0	MCM6 | minichromosome maintenance (MCM2/3/5) family protein | chr5		0	74		AT5G44635	GO:0006260 GO:0006268 GO:0006270 GO:0008283	DNA_replication DNA_replication_initiation DNA_unwinding_involved_in_replication cell_proliferation	GO:0003677 GO:0005515 GO:0005524 GO:0008094	ATP_binding DNA-dependent_ATPase_activity DNA_binding protein_binding
630	27	27	contig_52682	2	3	2	6	2	3	2	4	3	7	2	5	Medtr5g087500.1	0	71	AT3G03740.1	0	ATBPM4, BPM4 | BTB-POZ and MATH domain 4 |	Q9SRV1	0	73	BPM4_ARATH BTB/POZ and MATH domain-containing protein 4 OS=Arabidopsis thaliana GN=BPM4 PE=1 SV=1	AT3G03740	GO:0006970 GO:0042631 GO:0071472	cellular_response_to_salt_stress cellular_response_to_water_deprivation response_to_osmotic_stress	GO:0005515	protein_binding
631	27	27	contig_52723	2	3	2	3	2	3	2	3	3	2	2	2	Medtr1g101400.1	0	33	AT5G52100.1	0	crr1 | Dihydrodipicolinate reductase, bacterial/plant |	Q9FJ82	0	75	DAPB3_ARATH Putative 4-hydroxy-tetrahydrodipicolinate reductase 3, chloroplastic OS=Arabidopsis thaliana GN=DAPB3 PE=2 SV=1	AT5G52100	GO:0009089 GO:0009773 GO:0009965 GO:0010103 GO:0010207 GO:0016556 GO:0019684 GO:0030154 GO:0042742 GO:0045893 GO:0055114	cell_differentiation defense_response_to_bacterium leaf_morphogenesis lysine_biosynthetic_process_via_diaminopimelate mRNA_modification oxidation-reduction_process photosynthesis,_light_reaction photosynthetic_electron_transport_in_photosystem_I photosystem_II_assembly positive_regulation_of_transcription,_DNA-dependent stomatal_complex_morphogenesis	GO:0000166 GO:0008839 GO:0070402	4-hydroxy-tetrahydrodipicolinate_reductase NADPH_binding nucleotide_binding
632	27	27	contig_52890	3	4	3	4	2	5	3	4	3	5	2	5	Medtr7g116890.6	0	35	AT2G46270.2	0	GBF3 | G-box binding factor 3 |	Q99089	0	48	CPRF1_PETCR Common plant regulatory factor 1 OS=Petroselinum crispum GN=CPRF1 PE=2 SV=1	AT2G46270	GO:0000303 GO:0006351 GO:0006355 GO:0007165 GO:0009410 GO:0009414 GO:0009611 GO:0009651 GO:0009723 GO:0009733 GO:0009737 GO:0009738 GO:0009743 GO:0009753 GO:0009873 GO:0030968 GO:0042538	abscisic_acid_mediated_signaling_pathway endoplasmic_reticulum_unfolded_protein_response ethylene_mediated_signaling_pathway hyperosmotic_salinity_response regulation_of_transcription,_DNA-dependent response_to_abscisic_acid_stimulus response_to_auxin_stimulus response_to_carbohydrate_stimulus response_to_ethylene_stimulus response_to_jasmonic_acid_stimulus response_to_salt_stress response_to_sup…	GO:0003677 GO:0003700 GO:0043565 GO:0046983	DNA_binding protein_dimerization_activity sequence-specific_DNA_binding sequence-specific_DNA_binding_transcription_factor_activity
633	27	27	contig_52913	3	3	2	4	2	3	3	4	2	3	3	4	Medtr1g021970.1	0	25	AT1G19330.2	0	unknown protein; FUNCTIONS IN: molecular_function unknown; INVOLVED IN: biological_process unknown; LOCATED I					AT1G19330	GO:0008150	biological_process	GO:0003674	molecular_function
634	27	27	contig_53842	152	78	49	104	26	112	89	89	7	13	8	107	Medtr3g106585.1	0	55	AT1G73260.1	0	ATKTI1, KTI1 | kunitz trypsin inhibitor 1 |	P32765	0	35	ASP_THECC 21 kDa seed protein OS=Theobroma cacao GN=ASP PE=2 SV=1	AT1G73260	GO:0009651 GO:0009751 GO:0010167 GO:0012501 GO:0015706 GO:0042542 GO:0042742	defense_response_to_bacterium nitrate_transport programmed_cell_death response_to_hydrogen_peroxide response_to_nitrate response_to_salicylic_acid_stimulus response_to_salt_stress	GO:0004866	endopeptidase_inhibitor_activity
635	27	27	contig_53994	32	30	19	45	29	37	45	34	20	55	46	46	Medtr4g021260.1	0	84	AT3G05540.1	0	Methionine sulfoxide reductase (MSS4-like) family protein	P28014	0	89	TCTP_MEDSA Translationally-controlled tumor protein homolog OS=Medicago sativa GN=TCTP PE=1 SV=2	AT3G05540	GO:0008150	biological_process
636	27	27	contig_54038	1	1	1	1	1	1	1	2	1	1	1	1	Medtr6g011450.1	0	23	AT4G04885.1	0	PCFS4 | PCF11P-similar protein 4 |					AT4G04885	GO:0006378 GO:0009911	mRNA_polyadenylation positive_regulation_of_flower_development	GO:0005515 GO:0008270	protein_binding zinc_ion_binding
637	27	27	contig_54072	3	10	11	1	3	0	3	6	10	1	3	1	Medtr5g029260.1	0	87	AT5G08640.2	0	FLS1 | flavonol synthase 1 |	Q9XHG2	0	71	FLS_MALDO Flavonol synthase/flavanone 3-hydroxylase OS=Malus domestica GN=FLS PE=2 SV=1	AT5G08640	GO:0009411 GO:0009718 GO:0009733 GO:0009744 GO:0009813 GO:0010224 GO:0055114 GO:0080167	anthocyanin-containing_compound_biosynthetic_process flavonoid_biosynthetic_process oxidation-reduction_process response_to_UV response_to_UV-B response_to_auxin_stimulus response_to_karrikin response_to_sucrose_stimulus	GO:0016491 GO:0016706 GO:0045431	flavonol_synthase_activity oxidoreductase_activity oxidoreductase_activity,_acting_on_paired_donors,_with_incorporation_or_reduction_of_molecular_oxygen,_2-oxoglutarate_as_one_donor,_and_incorporation_of_one_atom_each_of_oxygen_into_both_donors
638	27	27	contig_54176	3	1	13	0	2	0	3	3	18	0	4	1	Medtr3g075230.1	0	67	AT3G48420.1	0	Haloacid dehalogenase-like hydrolase (HAD) superfamily protein		0	85		AT3G48420	GO:0006098 GO:0008152 GO:0010027 GO:0010103 GO:0016117 GO:0019252 GO:0019684	carotenoid_biosynthetic_process metabolic_process pentose-phosphate_shunt photosynthesis,_light_reaction starch_biosynthetic_process stomatal_complex_morphogenesis thylakoid_membrane_organization	GO:0003824 GO:0016787	catalytic_activity hydrolase_activity
639	27	27	contig_54190	10	22	47	14	12	6	14	29	26	10	16	5	Medtr5g083170.1	0	46	AT3G11050.1	0	ATFER2, FER2 | ferritin 2 |	Q41709	0	74	FRI2_VIGUN Ferritin-2, chloroplastic OS=Vigna unguiculata GN=PFE2 PE=1 SV=2	AT3G11050	GO:0000302 GO:0006826 GO:0006879 GO:0006979 GO:0009737 GO:0010039 GO:0015979 GO:0055072 GO:0055114	cellular_iron_ion_homeostasis iron_ion_homeostasis iron_ion_transport oxidation-reduction_process photosynthesis response_to_abscisic_acid_stimulus response_to_iron_ion response_to_oxidative_stress response_to_reactive_oxygen_species	GO:0008199 GO:0016491 GO:0046914	ferric_iron_binding oxidoreductase_activity transition_metal_ion_binding
640	27	27	contig_54199	17	46	10	13	12	12	15	47	10	11	16	10	Medtr8g104540.1	0	63	AT1G23190.1	0	PGM3 | Phosphoglucomutase/phosphomannomutase family protein |	Q9SM60	0	93	PGMC_PEA Phosphoglucomutase, cytoplasmic OS=Pisum sativum GN=PGM1 PE=1 SV=1	AT1G23190	GO:0005975 GO:0005992 GO:0006094 GO:0006096 GO:0006874 GO:0009590 GO:0009651 GO:0019252 GO:0019255 GO:0019388 GO:0046686 GO:0048229	carbohydrate_metabolic_process cellular_calcium_ion_homeostasis detection_of_gravity galactose_catabolic_process gametophyte_development gluconeogenesis glucose_1-phosphate_metabolic_process glycolysis response_to_cadmium_ion response_to_salt_stress starch_biosynthetic_process trehalose_biosynthetic_process	GO:0000287 GO:0004614 GO:0016868	intramolecular_transferase_activity,_phosphotransferases magnesium_ion_binding phosphoglucomutase_activity
641	27	27	contig_5422	3	6	4	2	3	0	1	6	1	0	3	0	Medtr2g035470.1	0	98	AT1G30910.1	0	Molybdenum cofactor sulfurase family protein	Q9CW42	0	30	MOSC1_MOUSE MOSC domain-containing protein 1, mitochondrial OS=Mus musculus GN=Marc1 PE=1 SV=2	AT1G30910			GO:0003824 GO:0008265 GO:0030151 GO:0030170	Mo-molybdopterin_cofactor_sulfurase_activity catalytic_activity molybdenum_ion_binding pyridoxal_phosphate_binding
642	27	27	contig_54270	0	0	0	1	0	1	1	5	3	3	2	2	Medtr5g066490.1	0	23	AT4G24480.1	0	Protein kinase superfamily protein	Q05609	0	47	CTR1_ARATH Serine/threonine-protein kinase CTR1 OS=Arabidopsis thaliana GN=CTR1 PE=1 SV=1	AT4G24480	GO:0006468	protein_phosphorylation	GO:0004672 GO:0004674 GO:0004712 GO:0004713 GO:0005524 GO:0016301 GO:0016772	ATP_binding kinase_activity protein_kinase_activity protein_serine/threonine/tyrosine_kinase_activity protein_serine/threonine_kinase_activity protein_tyrosine_kinase_activity transferase_activity,_transferring_phosphorus-containing_groups
643	27	27	contig_54271	0	0	1	2	0	1	1	4	2	2	3	3	Medtr5g066490.1	0	21	AT4G24480.1	0	Protein kinase superfamily protein	Q05609	0	71	CTR1_ARATH Serine/threonine-protein kinase CTR1 OS=Arabidopsis thaliana GN=CTR1 PE=1 SV=1	AT4G24480	GO:0006468	protein_phosphorylation	GO:0004672 GO:0004674 GO:0004712 GO:0004713 GO:0005524 GO:0016301 GO:0016772	ATP_binding kinase_activity protein_kinase_activity protein_serine/threonine/tyrosine_kinase_activity protein_serine/threonine_kinase_activity protein_tyrosine_kinase_activity transferase_activity,_transferring_phosphorus-containing_groups
644	27	27	contig_54343	5	2	2	4	3	6	6	5	3	4	5	8	Medtr2g036600.1	0	66	AT3G11710.1	0	ATKRS-1 | lysyl-tRNA synthetase 1 |	Q9ZPI1	0	73	SYK_ARATH Lysine--tRNA ligase OS=Arabidopsis thaliana GN=At3g11710 PE=2 SV=1	AT3G11710	GO:0006418 GO:0006430 GO:0009165 GO:0009640 GO:0010388	cullin_deneddylation lysyl-tRNA_aminoacylation nucleotide_biosynthetic_process photomorphogenesis tRNA_aminoacylation_for_protein_translation	GO:0000166 GO:0003676 GO:0004812 GO:0004824 GO:0005524	ATP_binding aminoacyl-tRNA_ligase_activity lysine-tRNA_ligase_activity nucleic_acid_binding nucleotide_binding
645	27	27	contig_54344	6	10	9	5	6	8	7	10	11	5	9	8	Medtr1g104810.1	0	80	AT3G05970.1	0	LACS6, ATLACS6 | long-chain acyl-CoA synthetase 6 |	Q8LPS1	0	78	LACS6_ARATH Long chain acyl-CoA synthetase 6, peroxisomal OS=Arabidopsis thaliana GN=LACS6 PE=1 SV=1	AT3G05970	GO:0001676 GO:0002213 GO:0006631 GO:0006633 GO:0006635 GO:0010193	defense_response_to_insect fatty_acid_beta-oxidation fatty_acid_biosynthetic_process fatty_acid_metabolic_process long-chain_fatty_acid_metabolic_process response_to_ozone	GO:0003824 GO:0004467	catalytic_activity long-chain_fatty_acid-CoA_ligase_activity
646	27	27	contig_54365	2	3	14	0	3	0	5	7	12	0	4	0	Medtr3g061630.2	0	24	AT5G19855.1	0	Chaperonin-like RbcX protein					AT5G19855	GO:0061077	chaperone-mediated_protein_folding	GO:0044183	protein_binding_involved_in_protein_folding
647	27	27	contig_54375	2	2	1	2	1	3	1	3	2	1	2	2	Medtr5g012780.1	0	28	AT4G17330.1	0	ATG2484-1, G2484-1 | G2484-1 protein |		0	48		AT4G17330	GO:0000226 GO:0000911 GO:0009630	cytokinesis_by_cell_plate_formation gravitropism microtubule_cytoskeleton_organization	GO:0003723	RNA_binding
648	27	27	contig_54402	3	1	7	2	11	7	4	1	8	1	14	9	Medtr2g437910.1	0	25	AT1G30900.1	0	VSR6, VSR3;3, BP80-3;3 | VACUOLAR SORTING RECEPTOR 6 |	Q9FYH7	0	71	VSR6_ARATH Vacuolar-sorting receptor 6 OS=Arabidopsis thaliana GN=VSR6 PE=2 SV=3	AT1G30900	GO:0006623 GO:0009627 GO:0009697 GO:0009744 GO:0009749 GO:0009750 GO:0034976	protein_targeting_to_vacuole response_to_endoplasmic_reticulum_stress response_to_fructose_stimulus response_to_glucose_stimulus response_to_sucrose_stimulus salicylic_acid_biosynthetic_process systemic_acquired_resistance	GO:0005509	calcium_ion_binding
649	27	27	contig_54458	5	4	4	5	3	5	4	6	4	3	4	5	Medtr8g105900.2	0	85	AT1G16020.1	0	Protein of unknown function (DUF1712)	P86791	0	29	CCZ1_HUMAN Vacuolar fusion protein CCZ1 homolog OS=Homo sapiens GN=CCZ1 PE=1 SV=1	AT1G16020	GO:0008150	biological_process	GO:0003674	molecular_function
650	27	27	contig_54462	3	4	3	3	3	3	4	5	3	4	5	5	Medtr3g114110.1	0	33	AT2G17390.1	0	AKR2B | ankyrin repeat-containing 2B |	Q9SAR5	0	38	AKR2_ARATH Ankyrin repeat domain-containing protein 2 OS=Arabidopsis thaliana GN=AKR2 PE=1 SV=2	AT2G17390	GO:0006355	regulation_of_transcription,_DNA-dependent
651	27	27	contig_54513	4	6	14	0	3	1	5	12	16	0	6	1	Medtr4g094222.1	0	73	AT5G64210.1	0	AOX2 | alternative oxidase 2 |	Q41266	0	78	AOX2_SOYBN Ubiquinol oxidase 2, mitochondrial OS=Glycine max GN=AOX2 PE=1 SV=2	AT5G64210	GO:0007585 GO:0010230 GO:0055114	alternative_respiration oxidation-reduction_process respiratory_gaseous_exchange	GO:0009916	alternative_oxidase_activity
652	27	27	contig_54544	3	1	1	3	1	4	6	4	3	6	4	10	Medtr4g009630.1	0	74	AT3G03740.1	0	ATBPM4, BPM4 | BTB-POZ and MATH domain 4 |	Q9SRV1	0	75	BPM4_ARATH BTB/POZ and MATH domain-containing protein 4 OS=Arabidopsis thaliana GN=BPM4 PE=1 SV=1	AT3G03740	GO:0006970 GO:0042631 GO:0071472	cellular_response_to_salt_stress cellular_response_to_water_deprivation response_to_osmotic_stress	GO:0005515	protein_binding
653	27	27	contig_54758	1	1	1	1	1	2	2	2	3	1	2	2	Medtr4g076240.1	0	7				F4I171	0	59	MD15A_ARATH Mediator of RNA polymerase II transcription subunit 15a OS=Arabidopsis thaliana GN=MED15A PE=1 SV=1
654	27	27	contig_54759	2	2	2	2	1	2	1	2	3	1	2	2	Medtr4g093570.1	0	35	AT5G64370.1	0	BETA-UP, PYD3 | beta-ureidopropionase |	F4I171	0	60	MD15A_ARATH Mediator of RNA polymerase II transcription subunit 15a OS=Arabidopsis thaliana GN=MED15A PE=1 SV=1	AT5G64370	GO:0006212 GO:0006807 GO:0043562	cellular_response_to_nitrogen_levels nitrogen_compound_metabolic_process uracil_catabolic_process	GO:0003837 GO:0016810	beta-ureidopropionase_activity hydrolase_activity,_acting_on_carbon-nitrogen_(but_not_peptide)_bonds
655	27	27	contig_54830	3	2	2	2	1	2	5	3	3	2	4	2	Medtr1g086810.1	0	65	AT3G62370.1	0	heme binding					AT3G62370			GO:0020037	heme_binding
656	27	27	contig_55414	8	5	7	4	3	4	5	3	6	5	4	4	Medtr8g009900.1	0	51	AT5G64050.1	0	ATERS, OVA3, ERS | glutamate tRNA synthetase |	Q9FEA2	0	74	SYE_ARATH Glutamate--tRNA ligase, chloroplastic/mitochondrial OS=Arabidopsis thaliana GN=At5g64050 PE=1 SV=1	AT5G64050	GO:0006418 GO:0006424 GO:0007005 GO:0009658 GO:0043039 GO:0048481	chloroplast_organization glutamyl-tRNA_aminoacylation mitochondrion_organization ovule_development tRNA_aminoacylation tRNA_aminoacylation_for_protein_translation	GO:0000166 GO:0004812 GO:0004818 GO:0005515 GO:0005524 GO:0016876	ATP_binding aminoacyl-tRNA_ligase_activity glutamate-tRNA_ligase_activity ligase_activity,_forming_aminoacyl-tRNA_and_related_compounds nucleotide_binding protein_binding
657	27	27	contig_55765	15	4	3	9	6	13	18	4	3	8	7	15	Medtr1g024005.1	0	33	AT3G27230.1	0	S-adenosyl-L-methionine-dependent methyltransferases superfamily protein					AT3G27230			GO:0008168	methyltransferase_activity
658	27	27	contig_56588	1	2	2	1	1	2	1	3	1	1	1	4	Medtr3g111740.1	0	17	AT1G75150.1	0	unknown protein; Has 38228 Blast hits to 24529 proteins in 1168 species: Archae - 169; Bacteria - 4103; Metaz					AT1G75150	GO:0006270 GO:0006275 GO:0006346 GO:0008150 GO:0016246 GO:0051726	DNA_replication_initiation RNA_interference biological_process methylation-dependent_chromatin_silencing regulation_of_DNA_replication regulation_of_cell_cycle	GO:0003674	molecular_function
659	27	27	contig_56589	4	10	20	6	5	2	6	14	11	5	7	3	Medtr5g083170.1	0	25	AT2G40300.1	0	ATFER4, FER4 | ferritin 4 |	Q9SRL5	0	73	FRI2_ARATH Ferritin-2, chloroplastic OS=Arabidopsis thaliana GN=FER2 PE=2 SV=1	AT2G40300	GO:0000302 GO:0006826 GO:0006879 GO:0009793 GO:0009908 GO:0010027 GO:0010039 GO:0010228 GO:0015979 GO:0016226 GO:0048366 GO:0048481 GO:0055072 GO:0055114	cellular_iron_ion_homeostasis embryo_development_ending_in_seed_dormancy flower_development iron-sulfur_cluster_assembly iron_ion_homeostasis iron_ion_transport leaf_development ovule_development oxidation-reduction_process photosynthesis response_to_iron_ion response_to_reactive_oxygen_species thylakoid_membrane_organization vegetative_to_reproductive_phase_transition_of_meristem	GO:0008199 GO:0016491 GO:0046914	ferric_iron_binding oxidoreductase_activity transition_metal_ion_binding
660	27	27	contig_56733	24	34	37	1	15	1	37	100	99	1	18	2	Medtr7g068380.1	0	47	AT3G51860.1	0	CAX3, ATHCX1, CAX1-LIKE, ATCAX3 | cation exchanger 3 |	Q93Z81	0	66	CAX3_ARATH Vacuolar cation/proton exchanger 3 OS=Arabidopsis thaliana GN=CAX3 PE=1 SV=1	AT3G51860	GO:0006793 GO:0006812 GO:0006814 GO:0006816 GO:0006874 GO:0006882 GO:0009624 GO:0010351 GO:0030026 GO:0051592 GO:0055062 GO:0055085	calcium_ion_transport cation_transport cellular_calcium_ion_homeostasis cellular_manganese_ion_homeostasis cellular_zinc_ion_homeostasis lithium_ion_transport phosphate_ion_homeostasis phosphorus_metabolic_process response_to_calcium_ion response_to_nematode sodium_ion_transport transmembrane_transport	GO:0005515 GO:0008324 GO:0015368 GO:0015369 GO:0015491	calcium:cation_antiporter_activity calcium:hydrogen_antiporter_activity cation:cation_antiporter_activity cation_transmembrane_transporter_activity protein_binding
661	27	27	contig_56766	20	13	8	13	11	20	22	14	8	11	16	21	Medtr5g027960.1	0	48	AT4G19006.1	0	Proteasome component (PCI) domain protein		0	78		AT4G19006	GO:0006511 GO:0030163	protein_catabolic_process ubiquitin-dependent_protein_catabolic_process	GO:0003674	molecular_function
662	27	27	contig_56841	9	4	34	0	6	0	11	7	58	0	14	0	Medtr3g075230.1	0	68	AT3G48420.1	0	Haloacid dehalogenase-like hydrolase (HAD) superfamily protein		0	85		AT3G48420	GO:0006098 GO:0008152 GO:0010027 GO:0010103 GO:0016117 GO:0019252 GO:0019684	carotenoid_biosynthetic_process metabolic_process pentose-phosphate_shunt photosynthesis,_light_reaction starch_biosynthetic_process stomatal_complex_morphogenesis thylakoid_membrane_organization	GO:0003824 GO:0016787	catalytic_activity hydrolase_activity
663	27	27	contig_56895	2	2	3	1	1	2	2	3	3	1	2	2	Medtr2g097900.1	0	20	AT1G51340.1	0	MATE efflux family protein	Q9SYD6	0	70	MATE1_ARATH MATE efflux family protein 1 OS=Arabidopsis thaliana GN=MATE PE=2 SV=2	AT1G51340	GO:0006855 GO:0019761 GO:0055085	drug_transmembrane_transport glucosinolate_biosynthetic_process transmembrane_transport	GO:0015238 GO:0015297	antiporter_activity drug_transmembrane_transporter_activity
664	27	27	contig_57090	4	7	28	0	5	0	9	13	35	0	11	0	Medtr3g061630.2	0	60	AT5G19855.1	0	Chaperonin-like RbcX protein					AT5G19855	GO:0061077	chaperone-mediated_protein_folding	GO:0044183	protein_binding_involved_in_protein_folding
665	27	27	contig_57138	28	7	20	2	16	4	33	12	28	3	28	5	Medtr1g064230.2	0	84	AT2G37220.1	0	RNA-binding (RRM/RBD/RNP motifs) family protein	P49313	0	64	ROC1_NICPL 30 kDa ribonucleoprotein, chloroplastic OS=Nicotiana plumbaginifolia PE=2 SV=1	AT2G37220	GO:0009409 GO:0009697 GO:0009737 GO:0009814 GO:0019684 GO:0042742 GO:0045087	defense_response,_incompatible_interaction defense_response_to_bacterium innate_immune_response photosynthesis,_light_reaction response_to_abscisic_acid_stimulus response_to_cold salicylic_acid_biosynthetic_process	GO:0000166 GO:0003676 GO:0003723 GO:0008266	RNA_binding nucleic_acid_binding nucleotide_binding poly(U)_RNA_binding
666	27	27	contig_57157	2	3	2	3	1	3	4	5	4	3	4	6	Medtr1g114640.1	0	67	AT5G23370.1	0	GRAM domain-containing protein / ABA-responsive protein-related	Q9FTA0	0	63	GEML4_ARATH GEM-like protein 4 OS=Arabidopsis thaliana GN=At5g08350 PE=2 SV=1	AT5G23370	GO:0008150	biological_process	GO:0003674	molecular_function
667	27	27	contig_57264	2	1	1	1	1	2	2	3	2	1	2	2	Medtr3g098260.1	0	58	AT5G23570.1	0	SGS3, ATSGS3 | XS domain-containing protein / XS zinc finger domain-containing protein-related |	A5YVF1	0	49	SGS3_SOLLC Protein SUPPRESSOR OF GENE SILENCING 3 OS=Solanum lycopersicum GN=SGS3 PE=1 SV=1	AT5G23570	GO:0009616 GO:0010025 GO:0010050 GO:0010267 GO:0035196 GO:0051607	defense_response_to_virus production_of_miRNAs_involved_in_gene_silencing_by_miRNA production_of_ta-siRNAs_involved_in_RNA_interference vegetative_phase_change virus_induced_gene_silencing wax_biosynthetic_process
668	27	27	contig_57306	2	1	1	0	1	1	5	3	6	1	3	1	Medtr1g030290.1	0	92	AT1G77590.1	0	LACS9 | long chain acyl-CoA synthetase 9 |	Q9CAP8	0	72	LACS9_ARATH Long chain acyl-CoA synthetase 9, chloroplastic OS=Arabidopsis thaliana GN=LACS9 PE=2 SV=1	AT1G77590	GO:0001676 GO:0006631 GO:0006633	fatty_acid_biosynthetic_process fatty_acid_metabolic_process long-chain_fatty_acid_metabolic_process	GO:0003824 GO:0004467	catalytic_activity long-chain_fatty_acid-CoA_ligase_activity
669	27	27	contig_57381	2	0	0	0	1	3	15	1	1	0	4	2	Medtr3g088565.1	0	67	AT1G77330.1	0	2-oxoglutarate (2OG) and Fe(II)-dependent oxygenase superfamily protein	Q0WPW4	0	73	ACCO5_ARATH 1-aminocyclopropane-1-carboxylate oxidase 5 OS=Arabidopsis thaliana GN=At1g77330 PE=2 SV=1	AT1G77330	GO:0006826 GO:0009693 GO:0010106 GO:0010167 GO:0015706 GO:0016132 GO:0055114	brassinosteroid_biosynthetic_process cellular_response_to_iron_ion_starvation ethylene_biosynthetic_process iron_ion_transport nitrate_transport oxidation-reduction_process response_to_nitrate	GO:0009815 GO:0016491 GO:0016706	1-aminocyclopropane-1-carboxylate_oxidase_activity oxidoreductase_activity oxidoreductase_activity,_acting_on_paired_donors,_with_incorporation_or_reduction_of_molecular_oxygen,_2-oxoglutarate_as_one_donor,_and_incorporation_of_one_atom_each_of_oxygen_into_both_donors
670	27	27	contig_57401	2	2	6	0	2	0	3	4	16	2	4	1	Medtr4g100480.1	0	59	AT5G47240.1	0	atnudt8, NUDT8 | nudix hydrolase homolog 8 |	Q8L7W2	0	56	NUDT8_ARATH Nudix hydrolase 8 OS=Arabidopsis thaliana GN=NUDT8 PE=2 SV=2	AT5G47240	GO:0009611	response_to_wounding	GO:0016787	hydrolase_activity
671	27	27	contig_57716	1	2	2	2	1	2	2	3	2	2	2	2	Medtr6g011450.1	0	14	AT4G04885.1	0	PCFS4 | PCF11P-similar protein 4 |					AT4G04885	GO:0006378 GO:0009911	mRNA_polyadenylation positive_regulation_of_flower_development	GO:0005515 GO:0008270	protein_binding zinc_ion_binding
672	27	27	contig_58035	7	5	28	2	10	1	6	4	24	1	10	2	Medtr1g101400.1	0	33	AT5G52100.1	0	crr1 | Dihydrodipicolinate reductase, bacterial/plant |	Q9FJ82	0	76	DAPB3_ARATH Putative 4-hydroxy-tetrahydrodipicolinate reductase 3, chloroplastic OS=Arabidopsis thaliana GN=DAPB3 PE=2 SV=1	AT5G52100	GO:0009089 GO:0009773 GO:0009965 GO:0010103 GO:0010207 GO:0016556 GO:0019684 GO:0030154 GO:0042742 GO:0045893 GO:0055114	cell_differentiation defense_response_to_bacterium leaf_morphogenesis lysine_biosynthetic_process_via_diaminopimelate mRNA_modification oxidation-reduction_process photosynthesis,_light_reaction photosynthetic_electron_transport_in_photosystem_I photosystem_II_assembly positive_regulation_of_transcription,_DNA-dependent stomatal_complex_morphogenesis	GO:0000166 GO:0008839 GO:0070402	4-hydroxy-tetrahydrodipicolinate_reductase NADPH_binding nucleotide_binding
673	27	27	contig_58141	0	0	0	1	0	1	0	1	1	1	1	1	Medtr4g046673.1	0	38				P10978	0	34	POLX_TOBAC Retrovirus-related Pol polyprotein from transposon TNT 1-94 OS=Nicotiana tabacum PE=2 SV=1
674	27	27	contig_58194	1	1	1	1	0	2	2	2	2	2	2	5	Medtr0003s0470.1	0	64	AT1G70330.1	0	ENT1,AT, ENT1 | equilibrative nucleotide transporter 1 |	Q8VXY7	0	69	ENT1_ARATH Equilibrative nucleotide transporter 1 OS=Arabidopsis thaliana GN=ENT1 PE=1 SV=1	AT1G70330	GO:0006810	transport	GO:0005337 GO:0010174	nucleoside_transmembrane_transporter_activity nucleoside_transmembrane_transporter_activity,_against_a_concentration_gradient
675	27	27	contig_58820	2	1	5	1	8	6	3	1	6	1	11	7	Medtr2g437910.1	0	15	AT1G30900.1	0	VSR6, VSR3;3, BP80-3;3 | VACUOLAR SORTING RECEPTOR 6 |	Q9FYH7	0	63	VSR6_ARATH Vacuolar-sorting receptor 6 OS=Arabidopsis thaliana GN=VSR6 PE=2 SV=3	AT1G30900	GO:0006623 GO:0009627 GO:0009697 GO:0009744 GO:0009749 GO:0009750 GO:0034976	protein_targeting_to_vacuole response_to_endoplasmic_reticulum_stress response_to_fructose_stimulus response_to_glucose_stimulus response_to_sucrose_stimulus salicylic_acid_biosynthetic_process systemic_acquired_resistance	GO:0005509	calcium_ion_binding
676	27	27	contig_5883	2	3	1	3	1	14	1	2	1	4	1	12	Medtr1g102360.1	0	24	AT4G25390.2	0	Protein kinase superfamily protein	Q9STJ8	0	58	Y4539_ARATH Receptor-like serine/threonine-protein kinase At4g25390 OS=Arabidopsis thaliana GN=At4g25390 PE=1 SV=1	AT4G25390	GO:0006468 GO:0006612 GO:0009407 GO:0009693 GO:0009863 GO:0009867 GO:0010200 GO:0010363 GO:0010583	ethylene_biosynthetic_process jasmonic_acid_mediated_signaling_pathway protein_phosphorylation protein_targeting_to_membrane regulation_of_plant-type_hypersensitive_response response_to_chitin response_to_cyclopentenone salicylic_acid_mediated_signaling_pathway toxin_catabolic_process	GO:0004672 GO:0004674 GO:0005524 GO:0016301 GO:0016772	ATP_binding kinase_activity protein_kinase_activity protein_serine/threonine_kinase_activity transferase_activity,_transferring_phosphorus-containing_groups
677	27	27	contig_58844	3	3	1	2	2	4	2	3	2	1	2	3	Medtr3g083600.1	0	41	AT1G04860.1	0	UBP2, ATUBP2 | ubiquitin-specific protease 2 |	Q8W4N3	0	40	UBP2_ARATH Ubiquitin carboxyl-terminal hydrolase 2 OS=Arabidopsis thaliana GN=UBP2 PE=1 SV=2	AT1G04860	GO:0006511	ubiquitin-dependent_protein_catabolic_process	GO:0004221 GO:0004843 GO:0008270	ubiquitin-specific_protease_activity ubiquitin_thiolesterase_activity zinc_ion_binding
678	27	27	contig_59261	0	9	0	118	0	0	0	10	0	237	0	0	Medtr4g094338.1	0	38
679	27	27	contig_59457	39	23	29	27	24	36	65	33	41	36	46	55	Medtr3g009280.1	0	72	AT2G17390.1	0	AKR2B | ankyrin repeat-containing 2B |	Q9SAR5	0	64	AKR2_ARATH Ankyrin repeat domain-containing protein 2 OS=Arabidopsis thaliana GN=AKR2 PE=1 SV=2	AT2G17390	GO:0006355	regulation_of_transcription,_DNA-dependent
680	27	27	contig_59490	7	3	1	4	5	8	6	4	2	4	9	8	Medtr1g087880.1	0	68	AT2G47500.1	0	P-loop nucleoside triphosphate hydrolases superfamily protein with CH (Calponin Homology) domain	O81635	0	53	ATK4_ARATH Kinesin-4 OS=Arabidopsis thaliana GN=ATK4 PE=1 SV=2	AT2G47500	GO:0007018	microtubule-based_movement	GO:0003777 GO:0005524	ATP_binding microtubule_motor_activity
681	27	27	contig_59491	9	5	4	13	4	16	7	7	4	8	7	15	Medtr7g100040.1	0	70	AT5G14520.1	0	pescadillo-related	A8JBB2	0	44	PESC_CHLRE Pescadillo homolog OS=Chlamydomonas reinhardtii GN=CHLREDRAFT_206018 PE=1 SV=1	AT5G14520	GO:0006606 GO:0042254 GO:0051604	protein_import_into_nucleus protein_maturation ribosome_biogenesis	GO:0003713	transcription_coactivator_activity
682	27	27	contig_59570	1	1	3	2	1	1	1	1	4	3	2	2	Medtr4g093580.1	0	55	AT5G64370.1	0	BETA-UP, PYD3 | beta-ureidopropionase |	Q03248	0	61	BUP1_RAT Beta-ureidopropionase OS=Rattus norvegicus GN=Upb1 PE=1 SV=1	AT5G64370	GO:0006212 GO:0006807 GO:0043562	cellular_response_to_nitrogen_levels nitrogen_compound_metabolic_process uracil_catabolic_process	GO:0003837 GO:0016810	beta-ureidopropionase_activity hydrolase_activity,_acting_on_carbon-nitrogen_(but_not_peptide)_bonds
683	27	27	contig_59575	2	1	2	1	2	2	1	1	1	18	1	2	Medtr5g093860.1	0	54	AT5G55230.1	0	ATMAP65-1, MAP65-1 | microtubule-associated proteins 65-1 |	Q9FLP0	0	79	MA651_ARATH 65-kDa microtubule-associated protein 1 OS=Arabidopsis thaliana GN=MAP65-1 PE=1 SV=1	AT5G55230	GO:0000272 GO:0000910 GO:0001578 GO:0005982 GO:0007020 GO:0008283 GO:0009664 GO:0019344 GO:0030244 GO:0031116 GO:0043622 GO:0046785 GO:0048193 GO:0048528 GO:0051302 GO:0051322	Golgi_vesicle_transport anaphase cell_proliferation cellulose_biosynthetic_process cortical_microtubule_organization cysteine_biosynthetic_process cytokinesis microtubule_bundle_formation microtubule_nucleation microtubule_polymerization plant-type_cell_wall_organization polysaccharide_catabolic_process positive_regulation_of_microtubule_polymerization post-embryonic_root_development regulation_o…	GO:0005515 GO:0008017 GO:0046983	microtubule_binding protein_binding protein_dimerization_activity
684	27	27	contig_59590	36	24	13	21	25	33	41	32	16	16	40	37	Medtr6g074910.1	0	74	AT2G01970.1	0	Endomembrane protein 70 protein family	Q54ZW0	0	45	PHG1B_DICDI Putative phagocytic receptor 1b OS=Dictyostelium discoideum GN=phg1b PE=2 SV=1	AT2G01970	GO:0006810	transport
685	27	27	contig_59676	4	3	2	2	2	3	4	3	3	1	2	3	Medtr4g091320.1	0	26	AT1G61350.1	0	ARM repeat superfamily protein	A5YVF1	0	51	SGS3_SOLLC Protein SUPPRESSOR OF GENE SILENCING 3 OS=Solanum lycopersicum GN=SGS3 PE=1 SV=1	AT1G61350	GO:0008150	biological_process
686	27	27	contig_59677	3	1	1	3	2	4	3	2	2	2	3	4	Medtr3g098260.1	0	63	AT5G23570.1	0	SGS3, ATSGS3 | XS domain-containing protein / XS zinc finger domain-containing protein-related |	A5YVF1	0	49	SGS3_SOLLC Protein SUPPRESSOR OF GENE SILENCING 3 OS=Solanum lycopersicum GN=SGS3 PE=1 SV=1	AT5G23570	GO:0009616 GO:0010025 GO:0010050 GO:0010267 GO:0035196 GO:0051607	defense_response_to_virus production_of_miRNAs_involved_in_gene_silencing_by_miRNA production_of_ta-siRNAs_involved_in_RNA_interference vegetative_phase_change virus_induced_gene_silencing wax_biosynthetic_process
687	27	27	contig_59728	1	1	2	3	1	12	1	1	4	5	1	23	Medtr8g104510.1	0	42	AT1G73805.1	0	Calmodulin binding protein-like					AT1G73805	GO:0000165 GO:0001666 GO:0002237 GO:0006355 GO:0006612 GO:0009581 GO:0009595 GO:0009617 GO:0009627 GO:0009697 GO:0009814 GO:0009862 GO:0009863 GO:0009867 GO:0010112 GO:0010200 GO:0010310 GO:0010363 GO:0031347 GO:0031348 GO:0035304 GO:0042742 GO:0043900 GO:0045087 GO:0045088 GO:0050832 GO:0080142	MAPK_cascade defense_response,_incompatible_interaction defense_response_to_bacterium defense_response_to_fungus detection_of_biotic_stimulus detection_of_external_stimulus innate_immune_response jasmonic_acid_mediated_signaling_pathway negative_regulation_of_defense_response protein_targeting_to_membrane regulation_of_defense_response regulation_of_hydrogen_peroxide_metabolic_process regulation_…	GO:0003700 GO:0005516 GO:0043565	calmodulin_binding sequence-specific_DNA_binding sequence-specific_DNA_binding_transcription_factor_activity
688	27	27	contig_59886	3	3	2	2	2	4	2	5	3	2	3	3	Medtr5g012780.1	0	28	AT4G17330.1	0	ATG2484-1, G2484-1 | G2484-1 protein |					AT4G17330	GO:0000226 GO:0000911 GO:0009630	cytokinesis_by_cell_plate_formation gravitropism microtubule_cytoskeleton_organization	GO:0003723	RNA_binding
689	27	27	contig_59887	2	2	1	1	1	2	1	2	2	1	1	2	Medtr6g011450.1	0	80	AT4G04885.1	0	PCFS4 | PCF11P-similar protein 4 |	O94913	0	32	PCF11_HUMAN Pre-mRNA cleavage complex 2 protein Pcf11 OS=Homo sapiens GN=PCF11 PE=1 SV=3	AT4G04885	GO:0006378 GO:0009911	mRNA_polyadenylation positive_regulation_of_flower_development	GO:0005515 GO:0008270	protein_binding zinc_ion_binding
690	27	27	contig_59953	2	1	1	4	1	7	3	3	2	3	3	7	Medtr2g036600.1	0	72	AT3G11710.1	0	ATKRS-1 | lysyl-tRNA synthetase 1 |	Q9ZPI1	0	73	SYK_ARATH Lysine--tRNA ligase OS=Arabidopsis thaliana GN=At3g11710 PE=2 SV=1	AT3G11710	GO:0006418 GO:0006430 GO:0009165 GO:0009640 GO:0010388	cullin_deneddylation lysyl-tRNA_aminoacylation nucleotide_biosynthetic_process photomorphogenesis tRNA_aminoacylation_for_protein_translation	GO:0000166 GO:0003676 GO:0004812 GO:0004824 GO:0005524	ATP_binding aminoacyl-tRNA_ligase_activity lysine-tRNA_ligase_activity nucleic_acid_binding nucleotide_binding
691	27	27	contig_60001	5	13	8	7	5	8	9	13	14	6	9	9	Medtr2g087660.1	0	25	AT3G44110.1	0	ATJ3, ATJ | DNAJ homologue 3 |	Q94AW8	0	81	DNAJ3_ARATH Chaperone protein dnaJ 3 OS=Arabidopsis thaliana GN=ATJ3 PE=2 SV=2	AT3G44110	GO:0006457 GO:0006499 GO:0009651 GO:0009911 GO:0043462 GO:0048573	N-terminal_protein_myristoylation photoperiodism,_flowering positive_regulation_of_flower_development protein_folding regulation_of_ATPase_activity response_to_salt_stress	GO:0005524 GO:0031072 GO:0051082	ATP_binding heat_shock_protein_binding unfolded_protein_binding
692	27	27	contig_60073	1	8	3	7	2	4	1	8	4	7	3	4	Medtr3g087940.1	0	47	AT5G10030.2	0	TGA4 | TGACG motif-binding factor 4 |	Q39162	0	68	TGA4_ARATH Transcription factor TGA4 OS=Arabidopsis thaliana GN=TGA4 PE=1 SV=2	AT5G10030	GO:0006355 GO:0006857 GO:0009409 GO:0009410 GO:0030968 GO:0042742	defense_response_to_bacterium endoplasmic_reticulum_unfolded_protein_response oligopeptide_transport regulation_of_transcription,_DNA-dependent response_to_cold response_to_xenobiotic_stimulus	GO:0003677 GO:0003700 GO:0005515 GO:0005516	DNA_binding calmodulin_binding protein_binding sequence-specific_DNA_binding_transcription_factor_activity
693	27	27	contig_60262	0	0	0	4	0	12	0	0	0	11	0	15	cassava4.1	0	65	AT1G15460.1	0	ATBOR4, BOR4 | HCO3- transporter family |	Q9XI23	0	68	BOR4_ARATH Boron transporter 4 OS=Arabidopsis thaliana GN=BOR4 PE=2 SV=1	AT1G15460	GO:0006820 GO:0046713 GO:0080029	anion_transport borate_transport cellular_response_to_boron-containing_substance_levels	GO:0005452 GO:0015301 GO:0080139	anion:anion_antiporter_activity borate_efflux_transmembrane_transporter_activity inorganic_anion_exchanger_activity
694	27	27	contig_60265	1	1	1	4	1	3	2	1	1	6	3	4	Medtr3g465430.1	0	41	AT3G51770.1	0	ETO1, ATEOL1 | tetratricopeptide repeat (TPR)-containing protein |	O65020	0	66	ETO1_ARATH Ethylene-overproduction protein 1 OS=Arabidopsis thaliana GN=ETO1 PE=1 SV=2	AT3G51770	GO:0006487 GO:0009693 GO:0009755 GO:0010182 GO:0010364 GO:0016036 GO:0017145 GO:0043161 GO:0048825 GO:2000069	cellular_response_to_phosphate_starvation cotyledon_development ethylene_biosynthetic_process hormone-mediated_signaling_pathway proteasomal_ubiquitin-dependent_protein_catabolic_process protein_N-linked_glycosylation regulation_of_ethylene_biosynthetic_process regulation_of_post-embryonic_root_development stem_cell_division sugar_mediated_signaling_pathway	GO:0005515 GO:0030674	protein_binding protein_binding,_bridging
695	27	27	contig_60367	2	3	3	2	2	3	2	4	4	3	4	4	Medtr2g014890.1	0	34	AT1G28530.1	0	unknown protein; INVOLVED IN: biological_process unknown; LOCATED IN: chloroplast; EXPRESSED IN: 19 plant str					AT1G28530	GO:0008150 GO:0009220	biological_process pyrimidine_ribonucleotide_biosynthetic_process
696	27	27	contig_60368	2	5	3	2	2	4	4	5	4	4	7	5	Medtr2g049330.1	0	43
697	27	27	contig_60569	0	0	0	3	0	0	0	0	0	4	0	0	Medtr4g108170.1	0	37	AT3G47780.1	0	ATATH6, ATH6 | ABC2 homolog 6 |	Q9STT5	0	51	AB7A_ARATH ABC transporter A family member 7 OS=Arabidopsis thaliana GN=ABCA7 PE=3 SV=2	AT3G47780	GO:0009407 GO:0010583	response_to_cyclopentenone toxin_catabolic_process	GO:0000166 GO:0005215 GO:0005524 GO:0016887 GO:0017111 GO:0042626	ATP_binding ATPase_activity ATPase_activity,_coupled_to_transmembrane_movement_of_substances nucleoside-triphosphatase_activity nucleotide_binding transporter_activity
698	27	27	contig_60597	1	1	1	1	1	0	1	2	1	1	1	1	Medtr3g082720.1	0	38	AT4G25330.1	0	unknown protein; Has 21 Blast hits to 21 proteins in 10 species: Archae - 0; Bacteria - 0; Metazoa - 0; Fungi					AT4G25330	GO:0008150 GO:0042991	biological_process transcription_factor_import_into_nucleus	GO:0003674	molecular_function
699	27	27	contig_60814	0	3	1	6	0	1	0	2	0	5	1	1	Glyma.10G210000.1	0	60	AT5G04220.2	0	SYTC, ATSYTC, NTMC2TYPE1.3, NTMC2T1.3, SYT3 | Calcium-dependent lipid-binding (CaLB domain) family protein | ch	Q7XA06	0	61	SYT3_ARATH Synaptotagmin-3 OS=Arabidopsis thaliana GN=SYT3 PE=2 SV=1	AT5G04220	GO:0008150 GO:0016126 GO:0019745	biological_process pentacyclic_triterpenoid_biosynthetic_process sterol_biosynthetic_process	GO:0003674	molecular_function
700	27	27	contig_60819	3	1	2	2	2	2	5	3	3	2	4	2	Medtr1g086810.1	0	44	AT3G62370.1	0	heme binding					AT3G62370			GO:0020037	heme_binding
701	27	27	contig_60919	4	2	2	2	2	3	4	4	4	2	4	3	Medtr8g062720.1	0	81	AT1G59990.1	0	DEA(D/H)-box RNA helicase family protein	Q944S1	0	57	RH22_ARATH DEAD-box ATP-dependent RNA helicase 22 OS=Arabidopsis thaliana GN=RH22 PE=2 SV=1	AT1G59990	GO:0009220	pyrimidine_ribonucleotide_biosynthetic_process	GO:0003676 GO:0004386 GO:0005524 GO:0008026	ATP-dependent_helicase_activity ATP_binding helicase_activity nucleic_acid_binding
702	27	27	contig_61130	4	1	0	2	2	3	5	2	0	1	3	5	Medtr5g088980.1	0	58	AT5G06150.1	0	CYC1BAT, CYCB1;2 | Cyclin family protein |	P25011	0	65	CCNB1_SOYBN G2/mitotic-specific cyclin S13-6 OS=Glycine max PE=2 SV=1	AT5G06150	GO:0000079 GO:0009651 GO:0010332 GO:0051726	regulation_of_cell_cycle regulation_of_cyclin-dependent_protein_serine/threonine_kinase_activity response_to_gamma_radiation response_to_salt_stress	GO:0005515 GO:0016538 GO:0019901	cyclin-dependent_protein_serine/threonine_kinase_regulator_activity protein_binding protein_kinase_binding
703	27	27	contig_6145	1	1	1	1	1	1	1	1	1	1	1	1	Medtr3g082740.1	0	100	AT4G25330.1	0	unknown protein; Has 21 Blast hits to 21 proteins in 10 species: Archae - 0; Bacteria - 0; Metazoa - 0; Fungi					AT4G25330	GO:0008150 GO:0042991	biological_process transcription_factor_import_into_nucleus	GO:0003674	molecular_function
704	27	27	contig_61539	2	6	4	3	2	8	2	5	5	5	4	9	Medtr2g018010.1	0	19	AT1G29340.1	0	PUB17, ATPUB17 | plant U-box 17 |	Q9C7R6	0	61	PUB17_ARATH U-box domain-containing protein 17 OS=Arabidopsis thaliana GN=PUB17 PE=2 SV=1	AT1G29340	GO:0009626 GO:0009814 GO:0009817 GO:0016567	defense_response,_incompatible_interaction defense_response_to_fungus,_incompatible_interaction plant-type_hypersensitive_response protein_ubiquitination	GO:0004842	ubiquitin-protein_ligase_activity
705	27	27	contig_61998	2	2	2	3	2	2	5	6	4	4	6	5	Medtr7g116890.6	0	18	AT2G46270.2	0	GBF3 | G-box binding factor 3 |	P42776	0	60	GBF3_ARATH G-box-binding factor 3 OS=Arabidopsis thaliana GN=GBF3 PE=1 SV=2	AT2G46270	GO:0000303 GO:0006351 GO:0006355 GO:0007165 GO:0009410 GO:0009414 GO:0009611 GO:0009651 GO:0009723 GO:0009733 GO:0009737 GO:0009738 GO:0009743 GO:0009753 GO:0009873 GO:0030968 GO:0042538	abscisic_acid_mediated_signaling_pathway endoplasmic_reticulum_unfolded_protein_response ethylene_mediated_signaling_pathway hyperosmotic_salinity_response regulation_of_transcription,_DNA-dependent response_to_abscisic_acid_stimulus response_to_auxin_stimulus response_to_carbohydrate_stimulus response_to_ethylene_stimulus response_to_jasmonic_acid_stimulus response_to_salt_stress response_to_sup…	GO:0003677 GO:0003700 GO:0043565 GO:0046983	DNA_binding protein_dimerization_activity sequence-specific_DNA_binding sequence-specific_DNA_binding_transcription_factor_activity
706	27	27	contig_62023	12	54	48	9	18	16	13	91	63	7	27	16	Medtr1g045065.1	0	77	AT2G33385.2	0	arpc2b | actin-related protein C2B |	P25804	0	79	CYSP_PEA Cysteine proteinase 15A OS=Pisum sativum PE=1 SV=1	AT2G33385	GO:0007015 GO:0030833	actin_filament_organization regulation_of_actin_filament_polymerization	GO:0005198	structural_molecule_activity
707	27	27	contig_62154	12	7	3	6	9	5	15	8	3	6	11	6	Medtr3g111670.1	0	34	AT1G19330.2	0	unknown protein; FUNCTIONS IN: molecular_function unknown; INVOLVED IN: biological_process unknown; LOCATED I	Q39250	0	65	ADF1_ARATH Actin-depolymerizing factor 1 OS=Arabidopsis thaliana GN=ADF1 PE=1 SV=1	AT1G19330	GO:0008150	biological_process	GO:0003674	molecular_function
708	27	27	contig_62194	12	21	19	7	9	5	7	25	26	1	6	2	Medtr7g068380.1	0	37	AT2G38170.2	0	CAX1, ATCAX1, RCI4 | cation exchanger 1 |	Q39253	0	58	CAX1_ARATH Vacuolar cation/proton exchanger 1 OS=Arabidopsis thaliana GN=CAX1 PE=1 SV=3	AT2G38170	GO:0006812 GO:0006816 GO:0006833 GO:0006882 GO:0007030 GO:0009624 GO:0009631 GO:0009651 GO:0009750 GO:0019761 GO:0030003 GO:0030026 GO:0032880 GO:0044242 GO:0055062 GO:0055085 GO:0070838	Golgi_organization calcium_ion_transport cation_transport cellular_cation_homeostasis cellular_lipid_catabolic_process cellular_manganese_ion_homeostasis cellular_zinc_ion_homeostasis cold_acclimation divalent_metal_ion_transport glucosinolate_biosynthetic_process phosphate_ion_homeostasis regulation_of_protein_localization response_to_fructose_stimulus response_to_nematode response_to_salt_stres…	GO:0005515 GO:0008324 GO:0015085 GO:0015368 GO:0015369	calcium:cation_antiporter_activity calcium:hydrogen_antiporter_activity calcium_ion_transmembrane_transporter_activity cation_transmembrane_transporter_activity protein_binding
709	27	27	contig_62225	1	2	1	1	1	1	1	3	1	1	1	1	Medtr4g108240.1	0	32	AT3G47780.1	0	ATATH6, ATH6 | ABC2 homolog 6 |	Q9STT5	0	78	AB7A_ARATH ABC transporter A family member 7 OS=Arabidopsis thaliana GN=ABCA7 PE=3 SV=2	AT3G47780	GO:0009407 GO:0010583	response_to_cyclopentenone toxin_catabolic_process	GO:0000166 GO:0005215 GO:0005524 GO:0016887 GO:0017111 GO:0042626	ATP_binding ATPase_activity ATPase_activity,_coupled_to_transmembrane_movement_of_substances nucleoside-triphosphatase_activity nucleotide_binding transporter_activity
710	27	27	contig_62241	23	68	14	18	16	16	20	67	12	14	23	12	Medtr8g104540.1	0	81	AT1G23190.1	0	PGM3 | Phosphoglucomutase/phosphomannomutase family protein |	Q9SM60	0	93	PGMC_PEA Phosphoglucomutase, cytoplasmic OS=Pisum sativum GN=PGM1 PE=1 SV=1	AT1G23190	GO:0005975 GO:0005992 GO:0006094 GO:0006096 GO:0006874 GO:0009590 GO:0009651 GO:0019252 GO:0019255 GO:0019388 GO:0046686 GO:0048229	carbohydrate_metabolic_process cellular_calcium_ion_homeostasis detection_of_gravity galactose_catabolic_process gametophyte_development gluconeogenesis glucose_1-phosphate_metabolic_process glycolysis response_to_cadmium_ion response_to_salt_stress starch_biosynthetic_process trehalose_biosynthetic_process	GO:0000287 GO:0004614 GO:0016868	intramolecular_transferase_activity,_phosphotransferases magnesium_ion_binding phosphoglucomutase_activity
711	27	27	contig_62242	2	3	2	3	2	4	1	5	4	2	3	3	Medtr4g100800.1	0	26	AT4G17330.1	0	ATG2484-1, G2484-1 | G2484-1 protein |					AT4G17330	GO:0000226 GO:0000911 GO:0009630	cytokinesis_by_cell_plate_formation gravitropism microtubule_cytoskeleton_organization	GO:0003723	RNA_binding
712	27	27	contig_62421	17	11	7	12	11	17	19	14	7	9	14	18	Medtr5g027960.1	0	48	AT4G19006.1	0	Proteasome component (PCI) domain protein		0	74		AT4G19006	GO:0006511 GO:0030163	protein_catabolic_process ubiquitin-dependent_protein_catabolic_process	GO:0003674	molecular_function
713	27	27	contig_62431	1	3	2	1	2	1	2	4	1	0	2	2	Medtr3g069720.1	0	51	AT5G05840.1	0	Protein of unknown function (DUF620)					AT5G05840	GO:0008150	biological_process	GO:0003674	molecular_function
714	27	27	contig_62436	34	16	20	46	25	36	53	19	25	56	50	48	Medtr6g071090.1	0	25	AT3G05540.1	0	Methionine sulfoxide reductase (MSS4-like) family protein	P28014	0	50	TCTP_MEDSA Translationally-controlled tumor protein homolog OS=Medicago sativa GN=TCTP PE=1 SV=2	AT3G05540	GO:0008150	biological_process
715	27	27	contig_62452	4	2	1	0	21	2	6	5	1	0	27	2	Medtr5g096410.1	0	58	AT5G55970.2	0	RING/U-box superfamily protein	Q8LDB8	0	28	RING2_ARATH E3 ubiquitin-protein ligase At1g63170 OS=Arabidopsis thaliana GN=At1g63170 PE=2 SV=2	AT5G55970			GO:0008270	zinc_ion_binding
716	27	27	contig_62466	6	3	5	1	4	1	7	5	14	1	8	1	Glyma.07G013800.1	0	32	AT5G35790.1	0	G6PD1 | glucose-6-phosphate dehydrogenase 1 |	Q43839	0	87	G6PDC_SOLTU Glucose-6-phosphate 1-dehydrogenase, chloroplastic OS=Solanum tuberosum PE=1 SV=1	AT5G35790	GO:0006006 GO:0009051 GO:0009637 GO:0010155 GO:0015979 GO:0019288 GO:0046777 GO:0055114	glucose_metabolic_process isopentenyl_diphosphate_biosynthetic_process,_mevalonate-independent_pathway oxidation-reduction_process pentose-phosphate_shunt,_oxidative_branch photosynthesis protein_autophosphorylation regulation_of_proton_transport response_to_blue_light	GO:0000166 GO:0004345 GO:0005515 GO:0050661	NADP_binding glucose-6-phosphate_dehydrogenase_activity nucleotide_binding protein_binding
717	27	27	contig_62497	13	11	5	12	6	13	17	10	4	14	11	13	Medtr4g114960.1	0	75	AT4G32285.2	0	ENTH/ANTH/VHS superfamily protein	Q8S9J8	0	55	CAP1_ARATH Probable clathrin assembly protein At4g32285 OS=Arabidopsis thaliana GN=At4g32285 PE=1 SV=2	AT4G32285	GO:0048268	clathrin_coat_assembly	GO:0005543 GO:0005545 GO:0030276	1-phosphatidylinositol_binding clathrin_binding phospholipid_binding
718	27	27	contig_62542	5	13	9	8	6	8	6	13	12	6	8	9	Medtr2g087660.1	0	20	AT3G44110.1	0	ATJ3, ATJ | DNAJ homologue 3 |	Q94AW8	0	79	DNAJ3_ARATH Chaperone protein dnaJ 3 OS=Arabidopsis thaliana GN=ATJ3 PE=2 SV=2	AT3G44110	GO:0006457 GO:0006499 GO:0009651 GO:0009911 GO:0043462 GO:0048573	N-terminal_protein_myristoylation photoperiodism,_flowering positive_regulation_of_flower_development protein_folding regulation_of_ATPase_activity response_to_salt_stress	GO:0005524 GO:0031072 GO:0051082	ATP_binding heat_shock_protein_binding unfolded_protein_binding
719	27	27	contig_62631	0	0	0	0	0	0	1	1	1	1	2	1	Medtr2g028940.1	0	24	AT1G09270.2	0	IMPA-4 | importin alpha isoform 4 |	D1FP53	0	38	LIN_MEDTR Putative E3 ubiquitin-protein ligase LIN OS=Medicago truncatula GN=LIN PE=2 SV=1	AT1G09270	GO:0006007 GO:0006499 GO:0006606 GO:0006612 GO:0006820 GO:0006862 GO:0006886 GO:0006888 GO:0006944 GO:0010363 GO:0015696 GO:0015802 GO:0030581 GO:0043069 GO:0043090 GO:0043269 GO:0080034	ER_to_Golgi_vesicle-mediated_transport N-terminal_protein_myristoylation amino_acid_import ammonium_transport anion_transport basic_amino_acid_transport cellular_membrane_fusion glucose_catabolic_process host_response_to_induction_by_symbiont_of_tumor,_nodule_or_growth_in_host intracellular_protein_transport negative_regulation_of_programmed_cell_death nucleotide_transport protein_import_into_nuc…	GO:0005515 GO:0008565	protein_binding protein_transporter_activity
720	27	27	contig_62746	3	3	2	1	2	4	6	8	5	2	5	9	Medtr0003s0470.1	0	49	AT1G70330.1	0	ENT1,AT, ENT1 | equilibrative nucleotide transporter 1 |	Q8VXY7	0	62	ENT1_ARATH Equilibrative nucleotide transporter 1 OS=Arabidopsis thaliana GN=ENT1 PE=1 SV=1	AT1G70330	GO:0006810	transport	GO:0005337 GO:0010174	nucleoside_transmembrane_transporter_activity nucleoside_transmembrane_transporter_activity,_against_a_concentration_gradient
721	27	27	contig_62863	10	4	26	3	37	30	12	4	31	2	52	31	Medtr2g437910.1	0	57	AT1G30900.1	0	VSR6, VSR3;3, BP80-3;3 | VACUOLAR SORTING RECEPTOR 6 |	Q9FYH7	0	70	VSR6_ARATH Vacuolar-sorting receptor 6 OS=Arabidopsis thaliana GN=VSR6 PE=2 SV=3	AT1G30900	GO:0006623 GO:0009627 GO:0009697 GO:0009744 GO:0009749 GO:0009750 GO:0034976	protein_targeting_to_vacuole response_to_endoplasmic_reticulum_stress response_to_fructose_stimulus response_to_glucose_stimulus response_to_sucrose_stimulus salicylic_acid_biosynthetic_process systemic_acquired_resistance	GO:0005509	calcium_ion_binding
722	27	27	contig_62889	5	10	6	5	4	6	7	10	7	5	9	7	Medtr6g090515.2	0	30	AT2G19830.1	0	SNF7.2, VPS32 | SNF7 family protein |	Q9SZE4	0	64	VP322_ARATH Vacuolar protein sorting-associated protein 32 homolog 2 OS=Arabidopsis thaliana GN=VPS32.2 PE=1 SV=1	AT2G19830	GO:0015031 GO:0016192	protein_transport vesicle-mediated_transport	GO:0005515	protein_binding
723	27	27	contig_63049	0	1	1	0	0	0	0	1	2	0	1	1	Medtr7g105340.1	0	30	AT3G11560.1	0	LETM1-like protein	Q8LPH6	0	73	MYB86_ARATH Transcription factor MYB86 OS=Arabidopsis thaliana GN=MYB86 PE=2 SV=1	AT3G11560	GO:0010075	regulation_of_meristem_growth
724	27	27	contig_63161	3	3	2	2	6	3	3	3	2	2	11	4	Medtr1g080690.1	0	48	AT5G64370.1	0	BETA-UP, PYD3 | beta-ureidopropionase |	Q03248	0	66	BUP1_RAT Beta-ureidopropionase OS=Rattus norvegicus GN=Upb1 PE=1 SV=1	AT5G64370	GO:0006212 GO:0006807 GO:0043562	cellular_response_to_nitrogen_levels nitrogen_compound_metabolic_process uracil_catabolic_process	GO:0003837 GO:0016810	beta-ureidopropionase_activity hydrolase_activity,_acting_on_carbon-nitrogen_(but_not_peptide)_bonds
725	27	27	contig_63162	2	3	1	5	2	4	3	4	3	7	3	6	Medtr5g087500.1	0	54	AT3G03740.1	0	ATBPM4, BPM4 | BTB-POZ and MATH domain 4 |	Q9SRV1	0	68	BPM4_ARATH BTB/POZ and MATH domain-containing protein 4 OS=Arabidopsis thaliana GN=BPM4 PE=1 SV=1	AT3G03740	GO:0006970 GO:0042631 GO:0071472	cellular_response_to_salt_stress cellular_response_to_water_deprivation response_to_osmotic_stress	GO:0005515	protein_binding
726	27	27	contig_63165	2	0	0	1	2	1	2	0	0	1	4	2	Medtr8g088750.1	0	59	AT1G22030.1	0	CONTAINS InterPro DOMAIN/s: Protein BYPASS related (InterPro:IPR008511); BEST Arabidopsis thaliana protein ma					AT1G22030	GO:0008150	biological_process	GO:0003674	molecular_function
727	27	27	contig_63382	6	3	3	5	4	8	8	5	4	4	7	10	Medtr2g036600.1	0	72	AT3G11710.1	0	ATKRS-1 | lysyl-tRNA synthetase 1 |	Q9ZPI1	0	76	SYK_ARATH Lysine--tRNA ligase OS=Arabidopsis thaliana GN=At3g11710 PE=2 SV=1	AT3G11710	GO:0006418 GO:0006430 GO:0009165 GO:0009640 GO:0010388	cullin_deneddylation lysyl-tRNA_aminoacylation nucleotide_biosynthetic_process photomorphogenesis tRNA_aminoacylation_for_protein_translation	GO:0000166 GO:0003676 GO:0004812 GO:0004824 GO:0005524	ATP_binding aminoacyl-tRNA_ligase_activity lysine-tRNA_ligase_activity nucleic_acid_binding nucleotide_binding
728	27	27	contig_63384	0	1	0	0	0	1	3	1	1	0	5	0	Medtr7g064210.1	0	16
729	27	27	contig_63540	1	1	2	6	3	4	1	3	2	8	4	4	Medtr3g087940.1	0	29	AT5G65210.5	0	TGA1 | bZIP transcription factor family protein |	Q39237	0	61	TGA1_ARATH Transcription factor TGA1 OS=Arabidopsis thaliana GN=TGA1 PE=1 SV=2	AT5G65210	GO:0006355 GO:0009410 GO:0009617 GO:0009862 GO:0010043 GO:0010167 GO:0010260 GO:0015706 GO:0030968 GO:0042742	defense_response_to_bacterium endoplasmic_reticulum_unfolded_protein_response nitrate_transport organ_senescence regulation_of_transcription,_DNA-dependent response_to_bacterium response_to_nitrate response_to_xenobiotic_stimulus response_to_zinc_ion systemic_acquired_resistance,_salicylic_acid_mediated_signaling_pathway	GO:0003677 GO:0003700 GO:0005515 GO:0005516 GO:0043565	DNA_binding calmodulin_binding protein_binding sequence-specific_DNA_binding sequence-specific_DNA_binding_transcription_factor_activity
730	27	27	contig_63816	2	2	1	2	1	3	2	3	2	2	2	3	Medtr4g076240.1	0	34	AT5G12430.1	0	TPR16 | Heat shock protein DnaJ with tetratricopeptide repeat |	Q9QYI3	0	32	DNJC7_MOUSE DnaJ homolog subfamily C member 7 OS=Mus musculus GN=Dnajc7 PE=1 SV=2	AT5G12430	GO:0006457 GO:0007155 GO:0010090 GO:0010228 GO:0016926 GO:0045010 GO:0048765 GO:0050665 GO:0071555	actin_nucleation cell_adhesion cell_wall_organization hydrogen_peroxide_biosynthetic_process protein_desumoylation protein_folding root_hair_cell_differentiation trichome_morphogenesis vegetative_to_reproductive_phase_transition_of_meristem	GO:0031072	heat_shock_protein_binding
731	27	27	contig_63941	0	0	1	2	0	1	1	5	3	2	2	3	Medtr5g066490.1	0	32	AT4G24480.1	0	Protein kinase superfamily protein	Q05609	0	48	CTR1_ARATH Serine/threonine-protein kinase CTR1 OS=Arabidopsis thaliana GN=CTR1 PE=1 SV=1	AT4G24480	GO:0006468	protein_phosphorylation	GO:0004672 GO:0004674 GO:0004712 GO:0004713 GO:0005524 GO:0016301 GO:0016772	ATP_binding kinase_activity protein_kinase_activity protein_serine/threonine/tyrosine_kinase_activity protein_serine/threonine_kinase_activity protein_tyrosine_kinase_activity transferase_activity,_transferring_phosphorus-containing_groups
732	27	27	contig_63993	4	1	0	2	2	4	6	2	0	1	4	5	Medtr5g088980.1	0	56	AT2G26760.1	0	CYCB1;4 | Cyclin B1;4 |	P25011	0	63	CCNB1_SOYBN G2/mitotic-specific cyclin S13-6 OS=Glycine max PE=2 SV=1	AT2G26760	GO:0000079 GO:0010440 GO:0051726	regulation_of_cell_cycle regulation_of_cyclin-dependent_protein_serine/threonine_kinase_activity stomatal_lineage_progression	GO:0005515 GO:0016538 GO:0019901	cyclin-dependent_protein_serine/threonine_kinase_regulator_activity protein_binding protein_kinase_binding
733	27	27	contig_64617	2	1	1	2	1	2	2	1	1	2	1	3	Medtr5g077840.1	0	78	AT5G37530.2	0	NAD(P)-binding Rossmann-fold superfamily protein	O13861	0	39	YEXA_SCHPO Uncharacterized protein C1A6.10 OS=Schizosaccharomyces pombe (strain 972 / ATCC 24843) GN=SPAC1A6.10 PE=3 SV=1	AT5G37530			GO:0000166 GO:0003824	catalytic_activity nucleotide_binding
734	27	27	contig_6475	0	3	0	4	1	2	1	1	0	2	0	1	Medtr1g114640.1	0	52	AT5G23370.1	0	GRAM domain-containing protein / ABA-responsive protein-related	Q9FMW4	0	63	GEML8_ARATH Putative GEM-like protein 8 OS=Arabidopsis thaliana GN=At5g23370 PE=3 SV=1	AT5G23370	GO:0008150	biological_process	GO:0003674	molecular_function
735	27	27	contig_64932	38	20	18	45	25	44	60	25	23	46	46	59	Medtr1g083350.1	0	67	AT3G05540.1	0	Methionine sulfoxide reductase (MSS4-like) family protein	Q5J907	0	86	TCTP_ELAGV Translationally-controlled tumor protein homolog OS=Elaeis guineensis var. tenera GN=TCTP PE=1 SV=1	AT3G05540	GO:0008150	biological_process
736	27	27	contig_64937	1	2	1	1	1	1	1	2	1	1	1	3	Medtr3g111740.1	0	14	AT1G75150.1	0	unknown protein; Has 38228 Blast hits to 24529 proteins in 1168 species: Archae - 169; Bacteria - 4103; Metaz					AT1G75150	GO:0006270 GO:0006275 GO:0006346 GO:0008150 GO:0016246 GO:0051726	DNA_replication_initiation RNA_interference biological_process methylation-dependent_chromatin_silencing regulation_of_DNA_replication regulation_of_cell_cycle	GO:0003674	molecular_function
737	27	27	contig_64938	2	2	1	1	1	2	2	3	2	1	2	2	Medtr2g097900.1	0	40	AT1G51340.2	0	MATE efflux family protein		0	73		AT1G51340	GO:0006855 GO:0019761 GO:0055085	drug_transmembrane_transport glucosinolate_biosynthetic_process transmembrane_transport	GO:0015238 GO:0015297	antiporter_activity drug_transmembrane_transporter_activity
738	27	27	contig_64939	1	1	1	1	1	1	1	2	1	1	1	2	Medtr8g090000.1	0	50	AT5G44635.1	0	MCM6 | minichromosome maintenance (MCM2/3/5) family protein | chr5		0	73		AT5G44635	GO:0006260 GO:0006268 GO:0006270 GO:0008283	DNA_replication DNA_replication_initiation DNA_unwinding_involved_in_replication cell_proliferation	GO:0003677 GO:0005515 GO:0005524 GO:0008094	ATP_binding DNA-dependent_ATPase_activity DNA_binding protein_binding
739	27	27	contig_64967	1	1	0	0	0	1	1	2	1	1	2	1	Medtr4g076240.1	0	22	AT5G12430.1	0	TPR16 | Heat shock protein DnaJ with tetratricopeptide repeat |	Q8RWM3	0	71	MED27_ARATH Mediator of RNA polymerase II transcription subunit 27 OS=Arabidopsis thaliana GN=MED27 PE=1 SV=1	AT5G12430	GO:0006457 GO:0007155 GO:0010090 GO:0010228 GO:0016926 GO:0045010 GO:0048765 GO:0050665 GO:0071555	actin_nucleation cell_adhesion cell_wall_organization hydrogen_peroxide_biosynthetic_process protein_desumoylation protein_folding root_hair_cell_differentiation trichome_morphogenesis vegetative_to_reproductive_phase_transition_of_meristem	GO:0031072	heat_shock_protein_binding
740	27	27	contig_65102	5	3	2	3	4	5	6	3	2	3	7	6	Medtr1g087880.1	0	68	AT2G47500.1	0	P-loop nucleoside triphosphate hydrolases superfamily protein with CH (Calponin Homology) domain	O81635	0	52	ATK4_ARATH Kinesin-4 OS=Arabidopsis thaliana GN=ATK4 PE=1 SV=2	AT2G47500	GO:0007018	microtubule-based_movement	GO:0003777 GO:0005524	ATP_binding microtubule_motor_activity
741	27	27	contig_65209	69	25	17	80	34	82	85	27	13	50	47	86	Medtr7g027235.1	0	27	AT2G47610.1	0	Ribosomal protein L7Ae/L30e/S12e/Gadd45 family protein	P35685	0	76	RL7A_ORYSJ 60S ribosomal protein L7a OS=Oryza sativa subsp. japonica GN=RPL7A PE=2 SV=1	AT2G47610	GO:0001510 GO:0006412 GO:0042254	RNA_methylation ribosome_biogenesis translation	GO:0003735	structural_constituent_of_ribosome
742	27	27	contig_65339	5	2	2	6	2	8	7	4	3	5	5	9	Glyma.17G028300.1	0	58	AT3G11710.1	0	ATKRS-1 | lysyl-tRNA synthetase 1 |	Q9ZPI1	0	74	SYK_ARATH Lysine--tRNA ligase OS=Arabidopsis thaliana GN=At3g11710 PE=2 SV=1	AT3G11710	GO:0006418 GO:0006430 GO:0009165 GO:0009640 GO:0010388	cullin_deneddylation lysyl-tRNA_aminoacylation nucleotide_biosynthetic_process photomorphogenesis tRNA_aminoacylation_for_protein_translation	GO:0000166 GO:0003676 GO:0004812 GO:0004824 GO:0005524	ATP_binding aminoacyl-tRNA_ligase_activity lysine-tRNA_ligase_activity nucleic_acid_binding nucleotide_binding
743	27	27	contig_65372	1	3	2	5	1	3	2	3	2	7	2	6	Medtr7g116890.6	0	24	AT2G46270.2	0	GBF3 | G-box binding factor 3 |	P42776	0	62	GBF3_ARATH G-box-binding factor 3 OS=Arabidopsis thaliana GN=GBF3 PE=1 SV=2	AT2G46270	GO:0000303 GO:0006351 GO:0006355 GO:0007165 GO:0009410 GO:0009414 GO:0009611 GO:0009651 GO:0009723 GO:0009733 GO:0009737 GO:0009738 GO:0009743 GO:0009753 GO:0009873 GO:0030968 GO:0042538	abscisic_acid_mediated_signaling_pathway endoplasmic_reticulum_unfolded_protein_response ethylene_mediated_signaling_pathway hyperosmotic_salinity_response regulation_of_transcription,_DNA-dependent response_to_abscisic_acid_stimulus response_to_auxin_stimulus response_to_carbohydrate_stimulus response_to_ethylene_stimulus response_to_jasmonic_acid_stimulus response_to_salt_stress response_to_sup…	GO:0003677 GO:0003700 GO:0043565 GO:0046983	DNA_binding protein_dimerization_activity sequence-specific_DNA_binding sequence-specific_DNA_binding_transcription_factor_activity
744	27	27	contig_65447	5	7	6	5	4	5	11	15	9	8	12	11	Medtr6g090515.2	0	31	AT2G19830.1	0	SNF7.2, VPS32 | SNF7 family protein |	Q9SZE4	0	65	VP322_ARATH Vacuolar protein sorting-associated protein 32 homolog 2 OS=Arabidopsis thaliana GN=VPS32.2 PE=1 SV=1	AT2G19830	GO:0015031 GO:0016192	protein_transport vesicle-mediated_transport	GO:0005515	protein_binding
745	27	27	contig_65448	4	7	5	4	4	4	5	7	5	4	5	6							Q9SZE4	0	64	VP322_ARATH Vacuolar protein sorting-associated protein 32 homolog 2 OS=Arabidopsis thaliana GN=VPS32.2 PE=1 SV=1
746	27	27	contig_65689	15	37	14	12	12	13	13	36	13	9	16	11	Medtr1g104810.1	0	81	AT3G05970.1	0	LACS6, ATLACS6 | long-chain acyl-CoA synthetase 6 |	Q8LPS1	0	78	LACS6_ARATH Long chain acyl-CoA synthetase 6, peroxisomal OS=Arabidopsis thaliana GN=LACS6 PE=1 SV=1	AT3G05970	GO:0001676 GO:0002213 GO:0006631 GO:0006633 GO:0006635 GO:0010193	defense_response_to_insect fatty_acid_beta-oxidation fatty_acid_biosynthetic_process fatty_acid_metabolic_process long-chain_fatty_acid_metabolic_process response_to_ozone	GO:0003824 GO:0004467	catalytic_activity long-chain_fatty_acid-CoA_ligase_activity
747	27	27	contig_657	2	2	2	2	1	2	1	2	1	1	1	2	Medtr6g011450.1	0	71	AT4G04885.1	0	PCFS4 | PCF11P-similar protein 4 |	O94913	0	32	PCF11_HUMAN Pre-mRNA cleavage complex 2 protein Pcf11 OS=Homo sapiens GN=PCF11 PE=1 SV=3	AT4G04885	GO:0006378 GO:0009911	mRNA_polyadenylation positive_regulation_of_flower_development	GO:0005515 GO:0008270	protein_binding zinc_ion_binding
748	27	27	contig_65742	2	1	2	1	1	2	2	2	3	2	2	3	Medtr4g087280.1	0	50	AT1G73180.2	0	Eukaryotic translation initiation factor eIF2A family protein	O74965	0	37	EIF2A_SCHPO Eukaryotic translation initiation factor 2A OS=Schizosaccharomyces pombe (strain 972 / ATCC 24843) GN=SPBC4B4.04 PE=3 SV=1	AT1G73180	GO:0008150	biological_process	GO:0003674	molecular_function
749	27	27	contig_65751	1	2	1	1	1	1	2	2	2	1	1	2	Medtr1g030290.1	0	54	AT1G77590.1	0	LACS9 | long chain acyl-CoA synthetase 9 |	Q9CAP8	0	80	LACS9_ARATH Long chain acyl-CoA synthetase 9, chloroplastic OS=Arabidopsis thaliana GN=LACS9 PE=2 SV=1	AT1G77590	GO:0001676 GO:0006631 GO:0006633	fatty_acid_biosynthetic_process fatty_acid_metabolic_process long-chain_fatty_acid_metabolic_process	GO:0003824 GO:0004467	catalytic_activity long-chain_fatty_acid-CoA_ligase_activity
750	27	27	contig_65975	4	8	6	4	4	6	8	13	21	6	9	7	Medtr4g100480.1	0	47	AT5G47240.1	0	atnudt8, NUDT8 | nudix hydrolase homolog 8 |	Q8L7W2	0	50	NUDT8_ARATH Nudix hydrolase 8 OS=Arabidopsis thaliana GN=NUDT8 PE=2 SV=2	AT5G47240	GO:0009611	response_to_wounding	GO:0016787	hydrolase_activity
751	27	27	contig_66137	1	0	1	0	1	9	1	1	1	1	2	14	Medtr2g038040.1	0	78	AT5G57150.1	0	basic helix-loop-helix (bHLH) DNA-binding superfamily protein	Q2HIV9	0	56	BH035_ARATH Transcription factor bHLH35 OS=Arabidopsis thaliana GN=BHLH35 PE=2 SV=1	AT5G57150	GO:0006355 GO:0009694 GO:0009753	jasmonic_acid_metabolic_process regulation_of_transcription,_DNA-dependent response_to_jasmonic_acid_stimulus	GO:0003677 GO:0003700	DNA_binding sequence-specific_DNA_binding_transcription_factor_activity
752	27	27	contig_66235	1	1	3	1	1	1	1	2	4	3	2	2	Medtr4g093580.1	0	51	AT1G15780.1	0	unknown protein; BEST Arabidopsis thaliana protein match is: unknown protein (TAIR:AT2G10440.1); Has 103701 B	Q03248	0	49	BUP1_RAT Beta-ureidopropionase OS=Rattus norvegicus GN=Upb1 PE=1 SV=1	AT1G15780	GO:0001676 GO:0002213 GO:0006633 GO:0009751	defense_response_to_insect fatty_acid_biosynthetic_process long-chain_fatty_acid_metabolic_process response_to_salicylic_acid_stimulus
753	27	27	contig_66237	2	3	2	2	1	3	2	3	3	3	2	3	Medtr4g093570.1	0	51	AT5G64370.1	0	BETA-UP, PYD3 | beta-ureidopropionase |	Q03248	0	52	BUP1_RAT Beta-ureidopropionase OS=Rattus norvegicus GN=Upb1 PE=1 SV=1	AT5G64370	GO:0006212 GO:0006807 GO:0043562	cellular_response_to_nitrogen_levels nitrogen_compound_metabolic_process uracil_catabolic_process	GO:0003837 GO:0016810	beta-ureidopropionase_activity hydrolase_activity,_acting_on_carbon-nitrogen_(but_not_peptide)_bonds
754	27	27	contig_66238	2	1	1	1	1	2	2	3	3	2	3	4	Medtr4g009740.1	0	20	AT1G15780.1	0	unknown protein; BEST Arabidopsis thaliana protein match is: unknown protein (TAIR:AT2G10440.1); Has 103701 B	F4I171	0	45	MD15A_ARATH Mediator of RNA polymerase II transcription subunit 15a OS=Arabidopsis thaliana GN=MED15A PE=1 SV=1	AT1G15780	GO:0001676 GO:0002213 GO:0006633 GO:0009751	defense_response_to_insect fatty_acid_biosynthetic_process long-chain_fatty_acid_metabolic_process response_to_salicylic_acid_stimulus
755	27	27	contig_66513	1	27	5	1	1	2	1	26	6	2	1	4	Medtr5g017350.4	0	48	AT5G67030.2	0	ABA1, LOS6, NPQ2, ATABA1, ZEP, IBS3, ATZEP | zeaxanthin epoxidase (ZEP) (ABA1) |	O81360	0	82	ABA2_PRUAR Zeaxanthin epoxidase, chloroplastic OS=Prunus armeniaca PE=2 SV=1	AT5G67030	GO:0006970 GO:0008152 GO:0009408 GO:0009414 GO:0009688 GO:0010114 GO:0010182 GO:0010264 GO:0016123 GO:0055114	abscisic_acid_biosynthetic_process metabolic_process myo-inositol_hexakisphosphate_biosynthetic_process oxidation-reduction_process response_to_heat response_to_osmotic_stress response_to_red_light response_to_water_deprivation sugar_mediated_signaling_pathway xanthophyll_biosynthetic_process	GO:0009540 GO:0016491	oxidoreductase_activity zeaxanthin_epoxidase_[overall]_activity
756	27	27	contig_66624	1	3	2	3	1	8	1	4	3	2	2	6	Medtr0007s0390.1	0	26	AT4G25390.1	0	Protein kinase superfamily protein	Q9STJ8	0	44	Y4539_ARATH Receptor-like serine/threonine-protein kinase At4g25390 OS=Arabidopsis thaliana GN=At4g25390 PE=1 SV=1	AT4G25390	GO:0006468 GO:0006612 GO:0009407 GO:0009693 GO:0009863 GO:0009867 GO:0010200 GO:0010363 GO:0010583	ethylene_biosynthetic_process jasmonic_acid_mediated_signaling_pathway protein_phosphorylation protein_targeting_to_membrane regulation_of_plant-type_hypersensitive_response response_to_chitin response_to_cyclopentenone salicylic_acid_mediated_signaling_pathway toxin_catabolic_process	GO:0004672 GO:0004674 GO:0005524 GO:0016301 GO:0016772	ATP_binding kinase_activity protein_kinase_activity protein_serine/threonine_kinase_activity transferase_activity,_transferring_phosphorus-containing_groups
757	27	27	contig_66694	3	4	2	3	2	4	2	5	3	2	3	4	Medtr5g012780.1	0	28	AT4G17330.1	0	ATG2484-1, G2484-1 | G2484-1 protein |		0	75		AT4G17330	GO:0000226 GO:0000911 GO:0009630	cytokinesis_by_cell_plate_formation gravitropism microtubule_cytoskeleton_organization	GO:0003723	RNA_binding
758	27	27	contig_66695	1	2	1	1	1	1	1	3	2	1	2	2	Medtr6g011450.1	0	66	AT4G04885.1	0	PCFS4 | PCF11P-similar protein 4 |	O94913	0	32	PCF11_HUMAN Pre-mRNA cleavage complex 2 protein Pcf11 OS=Homo sapiens GN=PCF11 PE=1 SV=3	AT4G04885	GO:0006378 GO:0009911	mRNA_polyadenylation positive_regulation_of_flower_development	GO:0005515 GO:0008270	protein_binding zinc_ion_binding
759	27	27	contig_66746	1	1	0	5	3	6	2	2	1	5	4	6	Medtr3g465430.1	0	46	AT3G51770.1	0	ETO1, ATEOL1 | tetratricopeptide repeat (TPR)-containing protein |	O65020	0	55	ETO1_ARATH Ethylene-overproduction protein 1 OS=Arabidopsis thaliana GN=ETO1 PE=1 SV=2	AT3G51770	GO:0006487 GO:0009693 GO:0009755 GO:0010182 GO:0010364 GO:0016036 GO:0017145 GO:0043161 GO:0048825 GO:2000069	cellular_response_to_phosphate_starvation cotyledon_development ethylene_biosynthetic_process hormone-mediated_signaling_pathway proteasomal_ubiquitin-dependent_protein_catabolic_process protein_N-linked_glycosylation regulation_of_ethylene_biosynthetic_process regulation_of_post-embryonic_root_development stem_cell_division sugar_mediated_signaling_pathway	GO:0005515 GO:0030674	protein_binding protein_binding,_bridging
760	27	27	contig_66837	8	2	2	8	2	6	10	2	1	7	3	6	Medtr3g071050.1	0	85	AT3G27230.1	0	S-adenosyl-L-methionine-dependent methyltransferases superfamily protein					AT3G27230			GO:0008168	methyltransferase_activity
761	27	27	contig_66838	7	2	2	8	3	6	7	2	1	6	4	7	Medtr1g024005.1	0	33	AT3G27230.1	0	S-adenosyl-L-methionine-dependent methyltransferases superfamily protein					AT3G27230			GO:0008168	methyltransferase_activity
762	27	27	contig_66868	2	1	0	0	2	1	4	2	0	0	3	1	Medtr5g081550.1	0	51	AT5G05840.1	0	Protein of unknown function (DUF620)					AT5G05840	GO:0008150	biological_process	GO:0003674	molecular_function
763	27	27	contig_67199	4	0	0	1	8	5	4	0	0	1	12	6	Medtr8g095360.1	0	65	AT4G09160.1	0	SEC14 cytosolic factor family protein / phosphoglyceride transfer family protein	Q9M0R2	0	67	PATL5_ARATH Patellin-5 OS=Arabidopsis thaliana GN=PATL5 PE=1 SV=2	AT4G09160	GO:0006810	transport	GO:0005215	transporter_activity
764	27	27	contig_67243	5	2	0	2	2	6	7	3	0	2	4	7	Medtr5g088980.1	0	58	AT5G06150.1	0	CYC1BAT, CYCB1;2 | Cyclin family protein |	P25011	0	51	CCNB1_SOYBN G2/mitotic-specific cyclin S13-6 OS=Glycine max PE=2 SV=1	AT5G06150	GO:0000079 GO:0009651 GO:0010332 GO:0051726	regulation_of_cell_cycle regulation_of_cyclin-dependent_protein_serine/threonine_kinase_activity response_to_gamma_radiation response_to_salt_stress	GO:0005515 GO:0016538 GO:0019901	cyclin-dependent_protein_serine/threonine_kinase_regulator_activity protein_binding protein_kinase_binding
765	27	27	contig_67901	2	2	3	1	3	4	2	3	7	1	3	5	Medtr5g033210.1	0	59	AT1G70590.1	0	F-box family protein	Q94C27	0	61	FB84_ARATH F-box protein At1g70590 OS=Arabidopsis thaliana GN=At1g70590 PE=2 SV=1	AT1G70590	GO:0006944 GO:0008150 GO:0010200 GO:0048193	Golgi_vesicle_transport biological_process cellular_membrane_fusion response_to_chitin
766	27	27	contig_68010	1	0	2	0	0	4	2	1	10	3	1	10	Medtr4g086160.1	0	54	AT4G34410.1	0	RRTF1 | redox responsive transcription factor 1 |	Q9SZ06	0	70	EF109_ARATH Ethylene-responsive transcription factor ERF109 OS=Arabidopsis thaliana GN=ERF109 PE=1 SV=1	AT4G34410	GO:0002679 GO:0006355 GO:0009693 GO:0010200 GO:0035556 GO:0050832	defense_response_to_fungus ethylene_biosynthetic_process intracellular_signal_transduction regulation_of_transcription,_DNA-dependent respiratory_burst_involved_in_defense_response response_to_chitin	GO:0003677 GO:0003700	DNA_binding sequence-specific_DNA_binding_transcription_factor_activity
767	27	27	contig_6831	1	3	5	2	1	1	1	2	2	1	1	0	Medtr5g083170.1	0	9	AT3G11050.1	0	ATFER2, FER2 | ferritin 2 |	Q948P5	0	76	FRI4_SOYBN Ferritin-4, chloroplastic OS=Glycine max PE=1 SV=2	AT3G11050	GO:0000302 GO:0006826 GO:0006879 GO:0006979 GO:0009737 GO:0010039 GO:0015979 GO:0055072 GO:0055114	cellular_iron_ion_homeostasis iron_ion_homeostasis iron_ion_transport oxidation-reduction_process photosynthesis response_to_abscisic_acid_stimulus response_to_iron_ion response_to_oxidative_stress response_to_reactive_oxygen_species	GO:0008199 GO:0016491 GO:0046914	ferric_iron_binding oxidoreductase_activity transition_metal_ion_binding
768	27	27	contig_6832	5	6	6	2	6	0	4	9	5	0	5	0	Medtr6g051780.1	0	61	AT5G52780.1	0	Protein of unknown function (DUF3464)	Q9LTD9	0	51	Y5278_ARATH Uncharacterized protein PAM68-like OS=Arabidopsis thaliana GN=At5g52780 PE=2 SV=1	AT5G52780	GO:0006098 GO:0008150 GO:0010155 GO:0010207 GO:0046777	biological_process pentose-phosphate_shunt photosystem_II_assembly protein_autophosphorylation regulation_of_proton_transport	GO:0003674	molecular_function
769	27	27	contig_68695	0	4	4	1	1	2	0	5	3	1	1	3	Medtr2g097900.1	0	22	AT1G51340.1	0	MATE efflux family protein	Q9SYD6	0	69	MATE1_ARATH MATE efflux family protein 1 OS=Arabidopsis thaliana GN=MATE PE=2 SV=2	AT1G51340	GO:0006855 GO:0019761 GO:0055085	drug_transmembrane_transport glucosinolate_biosynthetic_process transmembrane_transport	GO:0015238 GO:0015297	antiporter_activity drug_transmembrane_transporter_activity
770	27	27	contig_68750	3	2	2	6	2	5	4	4	3	4	3	6	Medtr7g100040.1	0	36	AT3G47780.1	0	ATATH6, ATH6 | ABC2 homolog 6 |	Q9STT5	0	60	AB7A_ARATH ABC transporter A family member 7 OS=Arabidopsis thaliana GN=ABCA7 PE=3 SV=2	AT3G47780	GO:0009407 GO:0010583	response_to_cyclopentenone toxin_catabolic_process	GO:0000166 GO:0005215 GO:0005524 GO:0016887 GO:0017111 GO:0042626	ATP_binding ATPase_activity ATPase_activity,_coupled_to_transmembrane_movement_of_substances nucleoside-triphosphatase_activity nucleotide_binding transporter_activity
771	27	27	contig_68809	4	4	2	2	3	6	4	6	3	2	4	7	Medtr0003s0470.1	0	53	AT1G70330.1	0	ENT1,AT, ENT1 | equilibrative nucleotide transporter 1 |	Q8VXY7	0	62	ENT1_ARATH Equilibrative nucleotide transporter 1 OS=Arabidopsis thaliana GN=ENT1 PE=1 SV=1	AT1G70330	GO:0006810	transport	GO:0005337 GO:0010174	nucleoside_transmembrane_transporter_activity nucleoside_transmembrane_transporter_activity,_against_a_concentration_gradient
772	27	27	contig_68884	1	0	0	2	1	2	1	1	0	3	2	4	Medtr3g465430.1	0	14	AT3G51770.1	0	ETO1, ATEOL1 | tetratricopeptide repeat (TPR)-containing protein |	O65020	0	64	ETO1_ARATH Ethylene-overproduction protein 1 OS=Arabidopsis thaliana GN=ETO1 PE=1 SV=2	AT3G51770	GO:0006487 GO:0009693 GO:0009755 GO:0010182 GO:0010364 GO:0016036 GO:0017145 GO:0043161 GO:0048825 GO:2000069	cellular_response_to_phosphate_starvation cotyledon_development ethylene_biosynthetic_process hormone-mediated_signaling_pathway proteasomal_ubiquitin-dependent_protein_catabolic_process protein_N-linked_glycosylation regulation_of_ethylene_biosynthetic_process regulation_of_post-embryonic_root_development stem_cell_division sugar_mediated_signaling_pathway	GO:0005515 GO:0030674	protein_binding protein_binding,_bridging
773	27	27	contig_69009	0	5	1	0	0	3	1	16	2	1	0	7	Medtr3g062600.1	0	97	AT1G26910.1	0	RPL10B | Ribosomal protein L16p/L10e family protein |	Q9SPB3	0	89	RL10_VITRI 60S ribosomal protein L10 OS=Vitis riparia GN=RPL10 PE=2 SV=1	AT1G26910	GO:0001510 GO:0006412 GO:0010224 GO:0032502	RNA_methylation developmental_process response_to_UV-B translation	GO:0003735	structural_constituent_of_ribosome
774	27	27	contig_6932	6	3	4	3	3	4	4	2	3	4	3	3	Medtr8g009900.1	0	51	AT5G64050.1	0	ATERS, OVA3, ERS | glutamate tRNA synthetase |	Q9FEA2	0	74	SYE_ARATH Glutamate--tRNA ligase, chloroplastic/mitochondrial OS=Arabidopsis thaliana GN=At5g64050 PE=1 SV=1	AT5G64050	GO:0006418 GO:0006424 GO:0007005 GO:0009658 GO:0043039 GO:0048481	chloroplast_organization glutamyl-tRNA_aminoacylation mitochondrion_organization ovule_development tRNA_aminoacylation tRNA_aminoacylation_for_protein_translation	GO:0000166 GO:0004812 GO:0004818 GO:0005515 GO:0005524 GO:0016876	ATP_binding aminoacyl-tRNA_ligase_activity glutamate-tRNA_ligase_activity ligase_activity,_forming_aminoacyl-tRNA_and_related_compounds nucleotide_binding protein_binding
775	27	27	contig_69326	4	2	2	5	2	6	15	12	7	11	15	21	Medtr8g432580.1	0	53
776	27	27	contig_69459	1	2	1	2	1	2	2	3	2	2	2	3	Medtr1g054620.2	0	41	AT4G35450.4	0	AKR2, AFT, AKR2A | ankyrin repeat-containing protein 2 |	Q9SAR5	0	38	AKR2_ARATH Ankyrin repeat domain-containing protein 2 OS=Arabidopsis thaliana GN=AKR2 PE=1 SV=2	AT4G35450	GO:0006094 GO:0006096 GO:0006457 GO:0009651 GO:0009791 GO:0009816 GO:0010228 GO:0045036 GO:0046686	defense_response_to_bacterium,_incompatible_interaction gluconeogenesis glycolysis post-embryonic_development protein_folding protein_targeting_to_chloroplast response_to_cadmium_ion response_to_salt_stress vegetative_to_reproductive_phase_transition_of_meristem
777	27	27	contig_69600	6	1	0	0	6	4	6	1	0	0	12	4	Medtr1g087880.1	0	68	AT2G47500.1	0	P-loop nucleoside triphosphate hydrolases superfamily protein with CH (Calponin Homology) domain	O81635	0	55	ATK4_ARATH Kinesin-4 OS=Arabidopsis thaliana GN=ATK4 PE=1 SV=2	AT2G47500	GO:0007018	microtubule-based_movement	GO:0003777 GO:0005524	ATP_binding microtubule_motor_activity
778	27	27	contig_69816	103	47	34	94	61	117	141	60	35	89	93	151	Medtr2g090910.1	0	59	AT1G26910.1	0	RPL10B | Ribosomal protein L16p/L10e family protein |	Q9M5M7	0	95	RL10_EUPES 60S ribosomal protein L10 OS=Euphorbia esula GN=RPL10 PE=2 SV=1	AT1G26910	GO:0001510 GO:0006412 GO:0010224 GO:0032502	RNA_methylation developmental_process response_to_UV-B translation	GO:0003735	structural_constituent_of_ribosome
779	27	27	contig_69832	18	9	11	23	13	18	36	13	17	34	29	31							P28014	0	97	TCTP_MEDSA Translationally-controlled tumor protein homolog OS=Medicago sativa GN=TCTP PE=1 SV=2
780	27	27	contig_69835	8	4	5	9	6	7	20	8	9	17	15	17	Medtr1g083380.1	0	54	AT3G05540.1	0	Methionine sulfoxide reductase (MSS4-like) family protein	Q5J907	0	85	TCTP_ELAGV Translationally-controlled tumor protein homolog OS=Elaeis guineensis var. tenera GN=TCTP PE=1 SV=1	AT3G05540	GO:0008150	biological_process
781	27	27	contig_69920	115	45	32	132	54	160	178	64	36	125	99	213	Medtr4g074260.1	0	42	AT3G62870.1	0	Ribosomal protein L7Ae/L30e/S12e/Gadd45 family protein	O57592	0	58	RL7A_TAKRU 60S ribosomal protein L7a OS=Takifugu rubripes GN=rpl7a PE=3 SV=3	AT3G62870	GO:0001510 GO:0006412 GO:0042254	RNA_methylation ribosome_biogenesis translation	GO:0003735	structural_constituent_of_ribosome
782	27	27	contig_69923	17	14	8	16	11	16	23	14	9	18	15	21	Medtr4g129790.1	0	79	AT2G33040.1	0	ATP3 | gamma subunit of Mt ATP synthase |	P26360	0	82	ATPG3_IPOBA ATP synthase subunit gamma, mitochondrial OS=Ipomoea batatas GN=ATPC PE=1 SV=2	AT2G33040	GO:0006511 GO:0009853 GO:0015986 GO:0015992 GO:0019243 GO:0051788 GO:0080129	ATP_synthesis_coupled_proton_transport methylglyoxal_catabolic_process_to_D-lactate photorespiration proteasome_core_complex_assembly proton_transport response_to_misfolded_protein ubiquitin-dependent_protein_catabolic_process	GO:0008270 GO:0046933 GO:0046961	proton-transporting_ATP_synthase_activity,_rotational_mechanism proton-transporting_ATPase_activity,_rotational_mechanism zinc_ion_binding
783	27	27	contig_69977	2	2	1	1	1	3	3	2	1	1	2	2	Medtr5g012460.1	0	59	AT5G47510.1	0	Sec14p-like phosphatidylinositol transfer family protein		0	63		AT5G47510	GO:0006810	transport	GO:0005215	transporter_activity
784	27	27	contig_69979	2	3	2	1	1	3	1	4	3	1	2	2	Medtr5g012780.1	0	13	AT4G17330.1	0	ATG2484-1, G2484-1 | G2484-1 protein |					AT4G17330	GO:0000226 GO:0000911 GO:0009630	cytokinesis_by_cell_plate_formation gravitropism microtubule_cytoskeleton_organization	GO:0003723	RNA_binding
785	27	27	contig_70099	5	11	21	7	6	3	9	18	13	6	8	3	Medtr5g083170.1	0	10	AT3G11050.1	0	ATFER2, FER2 | ferritin 2 |	Q948P6	0	91	FRI3_SOYBN Ferritin-3, chloroplastic OS=Glycine max PE=2 SV=1	AT3G11050	GO:0000302 GO:0006826 GO:0006879 GO:0006979 GO:0009737 GO:0010039 GO:0015979 GO:0055072 GO:0055114	cellular_iron_ion_homeostasis iron_ion_homeostasis iron_ion_transport oxidation-reduction_process photosynthesis response_to_abscisic_acid_stimulus response_to_iron_ion response_to_oxidative_stress response_to_reactive_oxygen_species	GO:0008199 GO:0016491 GO:0046914	ferric_iron_binding oxidoreductase_activity transition_metal_ion_binding
786	27	27	contig_70246	1	0	0	0	1	3	47	0	0	0	8	4	Medtr3g088565.1	0	44	AT1G77330.1	0	2-oxoglutarate (2OG) and Fe(II)-dependent oxygenase superfamily protein	Q0WPW4	0	74	ACCO5_ARATH 1-aminocyclopropane-1-carboxylate oxidase 5 OS=Arabidopsis thaliana GN=At1g77330 PE=2 SV=1	AT1G77330	GO:0006826 GO:0009693 GO:0010106 GO:0010167 GO:0015706 GO:0016132 GO:0055114	brassinosteroid_biosynthetic_process cellular_response_to_iron_ion_starvation ethylene_biosynthetic_process iron_ion_transport nitrate_transport oxidation-reduction_process response_to_nitrate	GO:0009815 GO:0016491 GO:0016706	1-aminocyclopropane-1-carboxylate_oxidase_activity oxidoreductase_activity oxidoreductase_activity,_acting_on_paired_donors,_with_incorporation_or_reduction_of_molecular_oxygen,_2-oxoglutarate_as_one_donor,_and_incorporation_of_one_atom_each_of_oxygen_into_both_donors
787	27	27	contig_70264	1	2	1	3	1	1	1	3	2	3	2	2	Medtr4g108240.1	0	32	AT3G47780.1	0	ATATH6, ATH6 | ABC2 homolog 6 |	Q9STT5	0	78	AB7A_ARATH ABC transporter A family member 7 OS=Arabidopsis thaliana GN=ABCA7 PE=3 SV=2	AT3G47780	GO:0009407 GO:0010583	response_to_cyclopentenone toxin_catabolic_process	GO:0000166 GO:0005215 GO:0005524 GO:0016887 GO:0017111 GO:0042626	ATP_binding ATPase_activity ATPase_activity,_coupled_to_transmembrane_movement_of_substances nucleoside-triphosphatase_activity nucleotide_binding transporter_activity
788	27	27	contig_70265	3	1	1	1	3	3	4	2	1	1	7	3	Medtr1g087880.1	0	49	AT2G47500.1	0	P-loop nucleoside triphosphate hydrolases superfamily protein with CH (Calponin Homology) domain	O81635	0	53	ATK4_ARATH Kinesin-4 OS=Arabidopsis thaliana GN=ATK4 PE=1 SV=2	AT2G47500	GO:0007018	microtubule-based_movement	GO:0003777 GO:0005524	ATP_binding microtubule_motor_activity
789	27	27	contig_70268	71	325	294	63	99	94	67	535	359	44	140	94	Medtr1g023210.1	0	64	AT4G39090.1	0	RD19, RD19A | Papain family cysteine protease |	P25804	0	92	CYSP_PEA Cysteine proteinase 15A OS=Pisum sativum PE=1 SV=1	AT4G39090	GO:0006096 GO:0006508 GO:0006833 GO:0006970 GO:0006972 GO:0007030 GO:0009266 GO:0009269 GO:0009414 GO:0009651 GO:0042742 GO:0046686	Golgi_organization defense_response_to_bacterium glycolysis hyperosmotic_response proteolysis response_to_cadmium_ion response_to_desiccation response_to_osmotic_stress response_to_salt_stress response_to_temperature_stimulus response_to_water_deprivation water_transport	GO:0004197 GO:0008234	cysteine-type_endopeptidase_activity cysteine-type_peptidase_activity
790	27	27	contig_7042	6	4	4	8	4	11	4	4	3	5	4	10	Medtr7g100040.1	0	17	AT5G14520.1	0	pescadillo-related	P79741	0	42	PESC_DANRE Pescadillo OS=Danio rerio GN=pes PE=2 SV=2	AT5G14520	GO:0006606 GO:0042254 GO:0051604	protein_import_into_nucleus protein_maturation ribosome_biogenesis	GO:0003713	transcription_coactivator_activity
791	27	27	contig_70591	1	1	1	1	1	1	2	2	2	1	2	2	Medtr2g104400.1	0	7	AT1G15780.1	0	unknown protein; BEST Arabidopsis thaliana protein match is: unknown protein (TAIR:AT2G10440.1); Has 103701 B	Q03248	0	66	BUP1_RAT Beta-ureidopropionase OS=Rattus norvegicus GN=Upb1 PE=1 SV=1	AT1G15780	GO:0001676 GO:0002213 GO:0006633 GO:0009751	defense_response_to_insect fatty_acid_biosynthetic_process long-chain_fatty_acid_metabolic_process response_to_salicylic_acid_stimulus
792	27	27	contig_70593	3	3	2	2	5	3	3	3	3	2	10	4	Medtr1g080690.1	0	48	AT3G04630.1	0	WDL1 | WVD2-like 1 |	Q03248	0	66	BUP1_RAT Beta-ureidopropionase OS=Rattus norvegicus GN=Upb1 PE=1 SV=1	AT3G04630	GO:0010015 GO:0010031	circumnutation root_morphogenesis	GO:0003674	molecular_function
793	27	27	contig_70622	4	2	4	3	3	3	7	2	3	4	4	5	Medtr7g099940.1	0	50	AT2G37510.1	0	RNA-binding (RRM/RBD/RNP motifs) family protein	Q9FZ84	0	42	RBG6_ARATH Glycine-rich RNA-binding protein 6, mitochondrial OS=Arabidopsis thaliana GN=RBG6 PE=2 SV=1	AT2G37510	GO:0008150	biological_process	GO:0000166 GO:0003676 GO:0003723	RNA_binding nucleic_acid_binding nucleotide_binding
794	27	27	contig_70776	1	0	2	2	1	5	3	2	12	4	2	13	Medtr6g069870.4	0	33	AT3G17860.1	0	JAZ3, JAI3, TIFY6B | jasmonate-zim-domain protein 3 |	Q9LVI4	0	41	TIF6B_ARATH Protein TIFY 6B OS=Arabidopsis thaliana GN=TIFY6B PE=1 SV=1	AT3G17860	GO:0009611 GO:0009695 GO:0009867 GO:0031347	jasmonic_acid_biosynthetic_process jasmonic_acid_mediated_signaling_pathway regulation_of_defense_response response_to_wounding	GO:0005515 GO:0042802	identical_protein_binding protein_binding
795	27	27	contig_70809	6	2	1	3	2	5	6	2	2	3	3	5	Medtr5g093860.1	0	59	AT5G55230.1	0	ATMAP65-1, MAP65-1 | microtubule-associated proteins 65-1 |	Q9FLP0	0	82	MA651_ARATH 65-kDa microtubule-associated protein 1 OS=Arabidopsis thaliana GN=MAP65-1 PE=1 SV=1	AT5G55230	GO:0000272 GO:0000910 GO:0001578 GO:0005982 GO:0007020 GO:0008283 GO:0009664 GO:0019344 GO:0030244 GO:0031116 GO:0043622 GO:0046785 GO:0048193 GO:0048528 GO:0051302 GO:0051322	Golgi_vesicle_transport anaphase cell_proliferation cellulose_biosynthetic_process cortical_microtubule_organization cysteine_biosynthetic_process cytokinesis microtubule_bundle_formation microtubule_nucleation microtubule_polymerization plant-type_cell_wall_organization polysaccharide_catabolic_process positive_regulation_of_microtubule_polymerization post-embryonic_root_development regulation_o…	GO:0005515 GO:0008017 GO:0046983	microtubule_binding protein_binding protein_dimerization_activity
796	27	27	contig_70867	1	11	2	1	1	2	1	10	3	1	2	2	Glyma.11G055700.1	0	37	AT5G67030.1	0	ABA1, LOS6, NPQ2, ATABA1, ZEP, IBS3, ATZEP | zeaxanthin epoxidase (ZEP) (ABA1) |	O81360	0	71	ABA2_PRUAR Zeaxanthin epoxidase, chloroplastic OS=Prunus armeniaca PE=2 SV=1	AT5G67030	GO:0006970 GO:0008152 GO:0009408 GO:0009414 GO:0009688 GO:0010114 GO:0010182 GO:0010264 GO:0016123 GO:0055114	abscisic_acid_biosynthetic_process metabolic_process myo-inositol_hexakisphosphate_biosynthetic_process oxidation-reduction_process response_to_heat response_to_osmotic_stress response_to_red_light response_to_water_deprivation sugar_mediated_signaling_pathway xanthophyll_biosynthetic_process	GO:0009540 GO:0016491	oxidoreductase_activity zeaxanthin_epoxidase_[overall]_activity
797	27	27	contig_71021	6	5	3	9	4	6	6	7	4	8	6	8	Medtr1g021970.1	0	43	AT1G19330.2	0	unknown protein; FUNCTIONS IN: molecular_function unknown; INVOLVED IN: biological_process unknown; LOCATED I					AT1G19330	GO:0008150	biological_process	GO:0003674	molecular_function
798	27	27	contig_71208	4	4	2	2	2	3	5	4	3	1	2	3	Medtr4g091320.1	0	33	AT1G61350.1	0	ARM repeat superfamily protein					AT1G61350	GO:0008150	biological_process
799	27	27	contig_71320	2	0	0	1	0	2	3	1	0	1	1	3	Medtr2g026550.1	0	37	AT4G17240.1	0	unknown protein; FUNCTIONS IN: molecular_function unknown; INVOLVED IN: biological_process unknown; LOCATED I					AT4G17240	GO:0008150	biological_process	GO:0003674	molecular_function
800	27	27	contig_71386	2	3	2	1	2	3	1	4	1	1	1	4	Medtr3g111740.1	0	36	AT1G75150.1	0	unknown protein; Has 38228 Blast hits to 24529 proteins in 1168 species: Archae - 169; Bacteria - 4103; Metaz					AT1G75150	GO:0006270 GO:0006275 GO:0006346 GO:0008150 GO:0016246 GO:0051726	DNA_replication_initiation RNA_interference biological_process methylation-dependent_chromatin_silencing regulation_of_DNA_replication regulation_of_cell_cycle	GO:0003674	molecular_function
801	27	27	contig_71557	3	1	1	2	2	3	3	2	2	2	3	4	Medtr3g098260.1	0	58	AT5G23570.1	0	SGS3, ATSGS3 | XS domain-containing protein / XS zinc finger domain-containing protein-related |	A5YVF1	0	49	SGS3_SOLLC Protein SUPPRESSOR OF GENE SILENCING 3 OS=Solanum lycopersicum GN=SGS3 PE=1 SV=1	AT5G23570	GO:0009616 GO:0010025 GO:0010050 GO:0010267 GO:0035196 GO:0051607	defense_response_to_virus production_of_miRNAs_involved_in_gene_silencing_by_miRNA production_of_ta-siRNAs_involved_in_RNA_interference vegetative_phase_change virus_induced_gene_silencing wax_biosynthetic_process
802	27	27	contig_7161	9	23	30	2	7	2	6	7	18	1	5	1	Medtr5g029260.1	0	78	AT1G32220.1	0	NAD(P)-binding Rossmann-fold superfamily protein	Q9FVR6	0	59	Y1222_ARATH Uncharacterized protein At1g32220, chloroplastic OS=Arabidopsis thaliana GN=At1g32220 PE=1 SV=1	AT1G32220	GO:0006979 GO:0042631 GO:0044237	cellular_metabolic_process cellular_response_to_water_deprivation response_to_oxidative_stress	GO:0000166 GO:0003824 GO:0050662	catalytic_activity coenzyme_binding nucleotide_binding
803	27	27	contig_71792	1	1	1	1	1	0	1	1	1	1	1	1	Medtr3g082740.1	0	100
804	27	27	contig_71871	2	2	0	0	2	2	2	3	1	0	2	1	Medtr2g013980.1	0	20	AT1G28260.2	0	Telomerase activating protein Est1	Q9FZ99	0	49	SMG7L_ARATH Protein SMG7L OS=Arabidopsis thaliana GN=SMG7L PE=2 SV=1	AT1G28260	GO:0008150	biological_process
805	27	27	contig_71908	1	0	2	0	0	7	2	1	10	3	1	9	Medtr4g086220.1	0	38	AT4G34410.1	0	RRTF1 | redox responsive transcription factor 1 |	Q9SZ06	0	59	EF109_ARATH Ethylene-responsive transcription factor ERF109 OS=Arabidopsis thaliana GN=ERF109 PE=1 SV=1	AT4G34410	GO:0002679 GO:0006355 GO:0009693 GO:0010200 GO:0035556 GO:0050832	defense_response_to_fungus ethylene_biosynthetic_process intracellular_signal_transduction regulation_of_transcription,_DNA-dependent respiratory_burst_involved_in_defense_response response_to_chitin	GO:0003677 GO:0003700	DNA_binding sequence-specific_DNA_binding_transcription_factor_activity
806	27	27	contig_72023	4	12	7	5	5	7	4	9	9	6	6	9	Medtr8g102030.2	0	71	AT2G19830.1	0	SNF7.2, VPS32 | SNF7 family protein |	O82197	0	70	VP321_ARATH Vacuolar protein sorting-associated protein 32 homolog 1 OS=Arabidopsis thaliana GN=VPS32.1 PE=1 SV=1	AT2G19830	GO:0015031 GO:0016192	protein_transport vesicle-mediated_transport	GO:0005515	protein_binding
807	27	27	contig_72288	0	0	0	0	0	1	3	1	1	0	6	1	Medtr7g064210.1	0	19
808	27	27	contig_72464	1	0	0	5	1	3	2	1	0	4	1	3	Medtr3g111290.1	0	44	AT5G65640.1	0	bHLH093 | beta HLH protein 93 |	Q9LSL1	0	62	BH093_ARATH Transcription factor bHLH93 OS=Arabidopsis thaliana GN=BHLH93 PE=1 SV=1	AT5G65640			GO:0003677 GO:0003700	DNA_binding sequence-specific_DNA_binding_transcription_factor_activity
809	27	27	contig_7261	4	42	14	1	2	2	2	21	8	0	2	1	Medtr4g092640.1	0	71	AT1G58440.1	0	XF1, SQE1 | FAD/NAD(P)-binding oxidoreductase family protein |	O48651	0	73	ERG1_PANGI Squalene monooxygenase OS=Panax ginseng PE=2 SV=1	AT1G58440	GO:0000271 GO:0008152 GO:0009228 GO:0009414 GO:0016126 GO:0016132 GO:0019745 GO:0055114	brassinosteroid_biosynthetic_process metabolic_process oxidation-reduction_process pentacyclic_triterpenoid_biosynthetic_process polysaccharide_biosynthetic_process response_to_water_deprivation sterol_biosynthetic_process thiamine_biosynthetic_process	GO:0004506 GO:0016491 GO:0050660	flavin_adenine_dinucleotide_binding oxidoreductase_activity squalene_monooxygenase_activity
810	27	27	contig_7266	5	4	13	1	4	0	3	3	11	2	4	1	Medtr4g100480.1	0	72	AT5G47240.1	0	atnudt8, NUDT8 | nudix hydrolase homolog 8 |	Q8L7W2	0	70	NUDT8_ARATH Nudix hydrolase 8 OS=Arabidopsis thaliana GN=NUDT8 PE=2 SV=2	AT5G47240	GO:0009611	response_to_wounding	GO:0016787	hydrolase_activity
811	27	27	contig_73140	17	8	4	6	9	9	18	7	3	4	9	9	Medtr8g088510.1	0	39	AT1G55360.1	0	Protein of Unknown Function (DUF239)		0	33		AT1G55360	GO:0008150 GO:0019344	biological_process cysteine_biosynthetic_process
812	27	27	contig_73161	16	22	25	1	9	1	18	51	49	0	9	1	Medtr7g068380.1	0	42	AT2G38170.1	0	CAX1, ATCAX1, RCI4 | cation exchanger 1 |	Q5TKG3	0	56	CAX1B_ORYSJ Vacuolar cation/proton exchanger 1b OS=Oryza sativa subsp. japonica GN=CAX1b PE=2 SV=1	AT2G38170	GO:0006812 GO:0006816 GO:0006833 GO:0006882 GO:0007030 GO:0009624 GO:0009631 GO:0009651 GO:0009750 GO:0019761 GO:0030003 GO:0030026 GO:0032880 GO:0044242 GO:0055062 GO:0055085 GO:0070838	Golgi_organization calcium_ion_transport cation_transport cellular_cation_homeostasis cellular_lipid_catabolic_process cellular_manganese_ion_homeostasis cellular_zinc_ion_homeostasis cold_acclimation divalent_metal_ion_transport glucosinolate_biosynthetic_process phosphate_ion_homeostasis regulation_of_protein_localization response_to_fructose_stimulus response_to_nematode response_to_salt_stres…	GO:0005515 GO:0008324 GO:0015085 GO:0015368 GO:0015369	calcium:cation_antiporter_activity calcium:hydrogen_antiporter_activity calcium_ion_transmembrane_transporter_activity cation_transmembrane_transporter_activity protein_binding
813	27	27	contig_73257	0	2	2	1	1	1	1	3	3	1	1	2	Medtr2g097900.1	0	38	AT1G51340.2	0	MATE efflux family protein	Q9SYD6	0	68	MATE1_ARATH MATE efflux family protein 1 OS=Arabidopsis thaliana GN=MATE PE=2 SV=2	AT1G51340	GO:0006855 GO:0019761 GO:0055085	drug_transmembrane_transport glucosinolate_biosynthetic_process transmembrane_transport	GO:0015238 GO:0015297	antiporter_activity drug_transmembrane_transporter_activity
814	27	27	contig_73258	0	4	0	1	0	0	0	24	0	0	0	0	Medtr0459s0020.1	0	70	AT1G15460.1	0	ATBOR4, BOR4 | HCO3- transporter family |	Q9XI23	0	67	BOR4_ARATH Boron transporter 4 OS=Arabidopsis thaliana GN=BOR4 PE=2 SV=1	AT1G15460	GO:0006820 GO:0046713 GO:0080029	anion_transport borate_transport cellular_response_to_boron-containing_substance_levels	GO:0005452 GO:0015301 GO:0080139	anion:anion_antiporter_activity borate_efflux_transmembrane_transporter_activity inorganic_anion_exchanger_activity
815	27	27	contig_7326	15	12	8	16	10	13	18	10	5	11	10	13	Medtr4g129790.1	0	57	AT2G33040.1	0	ATP3 | gamma subunit of Mt ATP synthase |	P26360	0	85	ATPG3_IPOBA ATP synthase subunit gamma, mitochondrial OS=Ipomoea batatas GN=ATPC PE=1 SV=2	AT2G33040	GO:0006511 GO:0009853 GO:0015986 GO:0015992 GO:0019243 GO:0051788 GO:0080129	ATP_synthesis_coupled_proton_transport methylglyoxal_catabolic_process_to_D-lactate photorespiration proteasome_core_complex_assembly proton_transport response_to_misfolded_protein ubiquitin-dependent_protein_catabolic_process	GO:0008270 GO:0046933 GO:0046961	proton-transporting_ATP_synthase_activity,_rotational_mechanism proton-transporting_ATPase_activity,_rotational_mechanism zinc_ion_binding
816	27	27	contig_73275	5	16	16	4	5	5	5	27	18	4	7	6	Medtr7g099940.1	0	50	AT2G37510.1	0	RNA-binding (RRM/RBD/RNP motifs) family protein	P25804	0	45	CYSP_PEA Cysteine proteinase 15A OS=Pisum sativum PE=1 SV=1	AT2G37510	GO:0008150	biological_process	GO:0000166 GO:0003676 GO:0003723	RNA_binding nucleic_acid_binding nucleotide_binding
817	27	27	contig_73351	125	60	75	164	91	132	243	94	119	265	222	226	Medtr2g436620.1	0	46	AT3G16640.1	0	TCTP | translationally controlled tumor protein |	P28014	0	99	TCTP_MEDSA Translationally-controlled tumor protein homolog OS=Medicago sativa GN=TCTP PE=1 SV=2	AT3G16640	GO:0001558 GO:0007067 GO:0007346 GO:0008283 GO:0009734 GO:0009790 GO:0009791 GO:0009819 GO:0009860 GO:0010252 GO:0031117 GO:0040014 GO:0042742 GO:0046686 GO:0048364 GO:0048527 GO:0048768 GO:0090333	auxin_homeostasis auxin_mediated_signaling_pathway cell_proliferation defense_response_to_bacterium drought_recovery embryo_development lateral_root_development mitosis pollen_tube_growth positive_regulation_of_microtubule_depolymerization post-embryonic_development regulation_of_cell_growth regulation_of_mitotic_cell_cycle regulation_of_multicellular_organism_growth regulation_of_stomatal_closur…	GO:0008017	microtubule_binding
818	27	27	contig_73373	4	5	5	3	3	5	7	12	13	5	10	8	Medtr4g106880.1	0	28	AT5G62810.1	0	PEX14, ATPEX14, PED2 | peroxin 14 |	Q9FXT6	0	42	PEX14_ARATH Peroxisomal membrane protein PEX14 OS=Arabidopsis thaliana GN=PEX14 PE=1 SV=2	AT5G62810	GO:0006625 GO:0007031	peroxisome_organization protein_targeting_to_peroxisome	GO:0005515 GO:0008565	protein_binding protein_transporter_activity
819	27	27	contig_73633	4	2	1	3	1	3	5	4	2	3	4	5	Medtr5g093860.1	0	59	AT5G55230.1	0	ATMAP65-1, MAP65-1 | microtubule-associated proteins 65-1 |	Q9FLP0	0	81	MA651_ARATH 65-kDa microtubule-associated protein 1 OS=Arabidopsis thaliana GN=MAP65-1 PE=1 SV=1	AT5G55230	GO:0000272 GO:0000910 GO:0001578 GO:0005982 GO:0007020 GO:0008283 GO:0009664 GO:0019344 GO:0030244 GO:0031116 GO:0043622 GO:0046785 GO:0048193 GO:0048528 GO:0051302 GO:0051322	Golgi_vesicle_transport anaphase cell_proliferation cellulose_biosynthetic_process cortical_microtubule_organization cysteine_biosynthetic_process cytokinesis microtubule_bundle_formation microtubule_nucleation microtubule_polymerization plant-type_cell_wall_organization polysaccharide_catabolic_process positive_regulation_of_microtubule_polymerization post-embryonic_root_development regulation_o…	GO:0005515 GO:0008017 GO:0046983	microtubule_binding protein_binding protein_dimerization_activity
820	27	27	contig_73671	6	3	19	1	3	2	5	3	22	1	5	2	Medtr7g114850.1	0	41	AT3G04820.1	0	Pseudouridine synthase family protein		0	85		AT3G04820	GO:0000741 GO:0001522 GO:0009451 GO:0009560	RNA_modification embryo_sac_egg_cell_differentiation karyogamy pseudouridine_synthesis	GO:0003723 GO:0009982	RNA_binding pseudouridine_synthase_activity
821	27	27	contig_73708	5	12	27	9	7	4	9	18	15	6	9	4	Glyma.05G095400.1	0	4				Q948P5	0	79	FRI4_SOYBN Ferritin-4, chloroplastic OS=Glycine max PE=1 SV=2
822	27	27	contig_73842	7	15	9	7	6	10	8	17	18	7	11	11	Medtr2g087660.1	0	41	AT3G44110.1	0	ATJ3, ATJ | DNAJ homologue 3 |	P42824	0	77	DNJH2_ALLPO DnaJ protein homolog 2 OS=Allium porrum GN=LDJ2 PE=2 SV=1	AT3G44110	GO:0006457 GO:0006499 GO:0009651 GO:0009911 GO:0043462 GO:0048573	N-terminal_protein_myristoylation photoperiodism,_flowering positive_regulation_of_flower_development protein_folding regulation_of_ATPase_activity response_to_salt_stress	GO:0005524 GO:0031072 GO:0051082	ATP_binding heat_shock_protein_binding unfolded_protein_binding
823	27	27	contig_7392	5	10	8	6	6	9	2	5	4	4	4	6	Medtr8g097040.2	0	26	AT1G28530.1	0	unknown protein; INVOLVED IN: biological_process unknown; LOCATED IN: chloroplast; EXPRESSED IN: 19 plant str					AT1G28530	GO:0008150 GO:0009220	biological_process pyrimidine_ribonucleotide_biosynthetic_process
824	27	27	contig_73984	3	4	19	0	3	0	6	12	27	0	8	0	Medtr3g061630.2	0	27
825	27	27	contig_7418	8	6	3	11	6	8	7	7	4	9	6	9	Medtr1g021970.1	0	48	AT1G19330.2	0	unknown protein; FUNCTIONS IN: molecular_function unknown; INVOLVED IN: biological_process unknown; LOCATED I					AT1G19330	GO:0008150	biological_process	GO:0003674	molecular_function
826	27	27	contig_7426	1	1	1	1	1	1	1	1	1	1	1	1	Medtr1g086810.1	0	31	AT3G62370.1	0	heme binding					AT3G62370			GO:0020037	heme_binding
827	27	27	contig_74311	1	2	1	3	1	2	2	2	2	4	2	4	Medtr4g009630.1	0	75	AT3G03740.1	0	ATBPM4, BPM4 | BTB-POZ and MATH domain 4 |	Q9SRV1	0	81	BPM4_ARATH BTB/POZ and MATH domain-containing protein 4 OS=Arabidopsis thaliana GN=BPM4 PE=1 SV=1	AT3G03740	GO:0006970 GO:0042631 GO:0071472	cellular_response_to_salt_stress cellular_response_to_water_deprivation response_to_osmotic_stress	GO:0005515	protein_binding
828	27	27	contig_74505	4	11	13	1	4	1	5	8	16	1	6	2	Medtr5g029260.1	0	50	AT1G32220.1	0	NAD(P)-binding Rossmann-fold superfamily protein	Q9FVR6	0	64	Y1222_ARATH Uncharacterized protein At1g32220, chloroplastic OS=Arabidopsis thaliana GN=At1g32220 PE=1 SV=1	AT1G32220	GO:0006979 GO:0042631 GO:0044237	cellular_metabolic_process cellular_response_to_water_deprivation response_to_oxidative_stress	GO:0000166 GO:0003824 GO:0050662	catalytic_activity coenzyme_binding nucleotide_binding
829	27	27	contig_74578	3	3	2	4	2	5	3	4	4	3	3	5	Medtr4g093570.1	0	43	AT5G64370.1	0	BETA-UP, PYD3 | beta-ureidopropionase |	Q964D8	0	74	BUP1_DICDI Beta-ureidopropionase OS=Dictyostelium discoideum GN=pyd3 PE=1 SV=1	AT5G64370	GO:0006212 GO:0006807 GO:0043562	cellular_response_to_nitrogen_levels nitrogen_compound_metabolic_process uracil_catabolic_process	GO:0003837 GO:0016810	beta-ureidopropionase_activity hydrolase_activity,_acting_on_carbon-nitrogen_(but_not_peptide)_bonds
830	27	27	contig_74773	0	1	0	0	0	0	0	1	1	0	1	1	Medtr4g108240.1	0	24	AT3G47790.1	0	ATATH7, ATH7 | ABC2 homolog 7 |	Q9STT5	0	41	AB7A_ARATH ABC transporter A family member 7 OS=Arabidopsis thaliana GN=ABCA7 PE=3 SV=2	AT3G47790	GO:0006499	N-terminal_protein_myristoylation	GO:0000166 GO:0005215 GO:0005524 GO:0016887 GO:0017111 GO:0042626	ATP_binding ATPase_activity ATPase_activity,_coupled_to_transmembrane_movement_of_substances nucleoside-triphosphatase_activity nucleotide_binding transporter_activity
831	27	27	contig_74788	5	4	2	2	1	3	5	4	3	2	2	3	Medtr4g091320.1	0	33	AT1G61350.1	0	ARM repeat superfamily protein					AT1G61350	GO:0008150	biological_process
832	27	27	contig_74887	1	3	2	1	1	1	2	7	2	1	4	1	Medtr2g035470.1	0	93	AT1G30910.1	0	Molybdenum cofactor sulfurase family protein	Q9CW42	0	31	MOSC1_MOUSE MOSC domain-containing protein 1, mitochondrial OS=Mus musculus GN=Marc1 PE=1 SV=2	AT1G30910			GO:0003824 GO:0008265 GO:0030151 GO:0030170	Mo-molybdopterin_cofactor_sulfurase_activity catalytic_activity molybdenum_ion_binding pyridoxal_phosphate_binding
833	27	27	contig_75102	0	1	1	0	0	0	0	2	2	0	1	0	Medtr7g105340.1	0	29	AT3G11560.1	0	LETM1-like protein					AT3G11560	GO:0010075	regulation_of_meristem_growth
834	27	27	contig_75190	1	1	0	0	1	1	1	3	1	0	2	1	Medtr2g013980.1	0	20	AT1G28260.2	0	Telomerase activating protein Est1	Q9FZ99	0	49	SMG7L_ARATH Protein SMG7L OS=Arabidopsis thaliana GN=SMG7L PE=2 SV=1	AT1G28260	GO:0008150	biological_process
835	27	27	contig_75338	0	2	2	1	0	1	0	3	2	1	1	1	Medtr2g097900.1	0	16	AT1G51340.1	0	MATE efflux family protein	Q9SYD6	0	66	MATE1_ARATH MATE efflux family protein 1 OS=Arabidopsis thaliana GN=MATE PE=2 SV=2	AT1G51340	GO:0006855 GO:0019761 GO:0055085	drug_transmembrane_transport glucosinolate_biosynthetic_process transmembrane_transport	GO:0015238 GO:0015297	antiporter_activity drug_transmembrane_transporter_activity
836	27	27	contig_7549	0	3	10	1	1	1	0	1	2	0	1	0	Medtr1g023700.1	0	40	AT3G26330.1	0	CYP71B37 | cytochrome P450, family 71, subfamily B, polypeptide 37 | chr3	Q9LIP3	0	52	C71BY_ARATH Cytochrome P450 71B37 OS=Arabidopsis thaliana GN=CYP71B37 PE=3 SV=2	AT3G26330	GO:0055114	oxidation-reduction_process	GO:0005506 GO:0009055 GO:0016705 GO:0019825 GO:0020037	electron_carrier_activity heme_binding iron_ion_binding oxidoreductase_activity,_acting_on_paired_donors,_with_incorporation_or_reduction_of_molecular_oxygen oxygen_binding
837	27	27	contig_7565	1	2	3	2	1	1	1	2	2	1	2	1	Medtr2g035480.1	0	76	AT1G30910.1	0	Molybdenum cofactor sulfurase family protein	Q9CW42	0	31	MOSC1_MOUSE MOSC domain-containing protein 1, mitochondrial OS=Mus musculus GN=Marc1 PE=1 SV=2	AT1G30910			GO:0003824 GO:0008265 GO:0030151 GO:0030170	Mo-molybdopterin_cofactor_sulfurase_activity catalytic_activity molybdenum_ion_binding pyridoxal_phosphate_binding
838	27	27	contig_7566	1	1	2	2	1	2	1	2	2	1	1	1	Medtr2g035460.1	0	45				Q5VT66	0	32	MOSC1_HUMAN MOSC domain-containing protein 1, mitochondrial OS=Homo sapiens GN=MARC1 PE=1 SV=1
839	27	27	contig_75932	0	2	0	7	0	1	0	2	1	5	1	1	Glyma.10G210000.1	0	40	AT5G04220.2	0	SYTC, ATSYTC, NTMC2TYPE1.3, NTMC2T1.3, SYT3 | Calcium-dependent lipid-binding (CaLB domain) family protein | ch	Q7XA06	0	63	SYT3_ARATH Synaptotagmin-3 OS=Arabidopsis thaliana GN=SYT3 PE=2 SV=1	AT5G04220	GO:0008150 GO:0016126 GO:0019745	biological_process pentacyclic_triterpenoid_biosynthetic_process sterol_biosynthetic_process	GO:0003674	molecular_function
840	27	27	contig_76044	2	1	0	1	1	2	2	1	1	1	1	3	Medtr2g026550.1	0	34	AT4G17240.1	0	unknown protein; FUNCTIONS IN: molecular_function unknown; INVOLVED IN: biological_process unknown; LOCATED I					AT4G17240	GO:0008150	biological_process	GO:0003674	molecular_function
841	27	27	contig_7655	44	50	16	37	24	36	45	29	9	24	22	32	Medtr7g080390.1	0	57	AT1G65290.1	0	mtACP2 | mitochondrial acyl carrier protein 2 |	O80800	0	68	ACPM2_ARATH Acyl carrier protein 2, mitochondrial OS=Arabidopsis thaliana GN=MTACP2 PE=1 SV=1	AT1G65290	GO:0000038 GO:0006633 GO:0009409 GO:0042335	cuticle_development fatty_acid_biosynthetic_process response_to_cold very_long-chain_fatty_acid_metabolic_process	GO:0000036 GO:0005515 GO:0031177 GO:0046872 GO:0050897	ACP_phosphopantetheine_attachment_site_binding_involved_in_fatty_acid_biosynthetic_process cobalt_ion_binding metal_ion_binding phosphopantetheine_binding protein_binding
842	27	27	contig_77362	17	53	39	15	17	20	28	97	58	16	33	27	Medtr7g080390.1	0	50	AT1G65290.1	0	mtACP2 | mitochondrial acyl carrier protein 2 |	P25804	0	54	CYSP_PEA Cysteine proteinase 15A OS=Pisum sativum PE=1 SV=1	AT1G65290	GO:0000038 GO:0006633 GO:0009409 GO:0042335	cuticle_development fatty_acid_biosynthetic_process response_to_cold very_long-chain_fatty_acid_metabolic_process	GO:0000036 GO:0005515 GO:0031177 GO:0046872 GO:0050897	ACP_phosphopantetheine_attachment_site_binding_involved_in_fatty_acid_biosynthetic_process cobalt_ion_binding metal_ion_binding phosphopantetheine_binding protein_binding
843	27	27	contig_77370	4	9	21	6	6	3	6	12	11	4	7	3	Medtr5g083170.1	0	25	AT2G40300.1	0	ATFER4, FER4 | ferritin 4 |	Q41709	0	86	FRI2_VIGUN Ferritin-2, chloroplastic OS=Vigna unguiculata GN=PFE2 PE=1 SV=2	AT2G40300	GO:0000302 GO:0006826 GO:0006879 GO:0009793 GO:0009908 GO:0010027 GO:0010039 GO:0010228 GO:0015979 GO:0016226 GO:0048366 GO:0048481 GO:0055072 GO:0055114	cellular_iron_ion_homeostasis embryo_development_ending_in_seed_dormancy flower_development iron-sulfur_cluster_assembly iron_ion_homeostasis iron_ion_transport leaf_development ovule_development oxidation-reduction_process photosynthesis response_to_iron_ion response_to_reactive_oxygen_species thylakoid_membrane_organization vegetative_to_reproductive_phase_transition_of_meristem	GO:0008199 GO:0016491 GO:0046914	ferric_iron_binding oxidoreductase_activity transition_metal_ion_binding
844	27	27	contig_77658	7	10	11	1	5	0	15	42	44	0	7	1	Medtr7g068380.1	0	19	AT3G51860.1	0	CAX3, ATHCX1, CAX1-LIKE, ATCAX3 | cation exchanger 3 |	Q769E5	0	54	CAX1A_ORYSJ Vacuolar cation/proton exchanger 1a OS=Oryza sativa subsp. japonica GN=CAX1a PE=1 SV=1	AT3G51860	GO:0006793 GO:0006812 GO:0006814 GO:0006816 GO:0006874 GO:0006882 GO:0009624 GO:0010351 GO:0030026 GO:0051592 GO:0055062 GO:0055085	calcium_ion_transport cation_transport cellular_calcium_ion_homeostasis cellular_manganese_ion_homeostasis cellular_zinc_ion_homeostasis lithium_ion_transport phosphate_ion_homeostasis phosphorus_metabolic_process response_to_calcium_ion response_to_nematode sodium_ion_transport transmembrane_transport	GO:0005515 GO:0008324 GO:0015368 GO:0015369 GO:0015491	calcium:cation_antiporter_activity calcium:hydrogen_antiporter_activity cation:cation_antiporter_activity cation_transmembrane_transporter_activity protein_binding
845	27	27	contig_77781	14	9	12	10	9	8	18	11	13	12	13	11	Medtr3g009280.1	0	29	AT2G17390.1	0	AKR2B | ankyrin repeat-containing 2B |	Q9SAR5	0	55	AKR2_ARATH Ankyrin repeat domain-containing protein 2 OS=Arabidopsis thaliana GN=AKR2 PE=1 SV=2	AT2G17390	GO:0006355	regulation_of_transcription,_DNA-dependent
846	27	27	contig_77870	8	3	27	0	15	0	9	5	43	0	22	1	Medtr3g075230.1	0	68	AT3G48420.1	0	Haloacid dehalogenase-like hydrolase (HAD) superfamily protein		0	85		AT3G48420	GO:0006098 GO:0008152 GO:0010027 GO:0010103 GO:0016117 GO:0019252 GO:0019684	carotenoid_biosynthetic_process metabolic_process pentose-phosphate_shunt photosynthesis,_light_reaction starch_biosynthetic_process stomatal_complex_morphogenesis thylakoid_membrane_organization	GO:0003824 GO:0016787	catalytic_activity hydrolase_activity
847	27	27	contig_78	6	6	3	9	3	11	4	2	1	7	2	7	Medtr7g114850.1	0	29	AT5G18170.1	0	GDH1 | glutamate dehydrogenase 1 |	Q9LEC8	0	90	DHEB_NICPL Glutamate dehydrogenase B OS=Nicotiana plumbaginifolia GN=GDHB PE=2 SV=1	AT5G18170	GO:0006520 GO:0006807 GO:0009646 GO:0009651 GO:0046686 GO:0055114	cellular_amino_acid_metabolic_process nitrogen_compound_metabolic_process oxidation-reduction_process response_to_absence_of_light response_to_cadmium_ion response_to_salt_stress	GO:0000166 GO:0004353 GO:0005507 GO:0005524 GO:0008270 GO:0016491 GO:0016639 GO:0050897	ATP_binding cobalt_ion_binding copper_ion_binding glutamate_dehydrogenase_[NAD(P)+]_activity nucleotide_binding oxidoreductase_activity oxidoreductase_activity,_acting_on_the_CH-NH2_group_of_donors,_NAD_or_NADP_as_acceptor zinc_ion_binding
848	27	27	contig_78080	4	2	4	1	3	1	4	4	11	1	8	1	Glyma.07G013800.1	0	32	AT5G35790.1	0	G6PD1 | glucose-6-phosphate dehydrogenase 1 |	Q43839	0	87	G6PDC_SOLTU Glucose-6-phosphate 1-dehydrogenase, chloroplastic OS=Solanum tuberosum PE=1 SV=1	AT5G35790	GO:0006006 GO:0009051 GO:0009637 GO:0010155 GO:0015979 GO:0019288 GO:0046777 GO:0055114	glucose_metabolic_process isopentenyl_diphosphate_biosynthetic_process,_mevalonate-independent_pathway oxidation-reduction_process pentose-phosphate_shunt,_oxidative_branch photosynthesis protein_autophosphorylation regulation_of_proton_transport response_to_blue_light	GO:0000166 GO:0004345 GO:0005515 GO:0050661	NADP_binding glucose-6-phosphate_dehydrogenase_activity nucleotide_binding protein_binding
849	27	27	contig_78085	0	2	7	1	1	2	1	2	9	1	2	1	Medtr1g023700.1	0	92	AT4G31500.1	0	CYP83B1, SUR2, RNT1, RED1, ATR4 | cytochrome P450, family 83, subfamily B, polypeptide 1 | chr4	O65782	0	44	C83B1_ARATH Cytochrome P450 83B1 OS=Arabidopsis thaliana GN=CYP83B1 PE=1 SV=1	AT4G31500	GO:0000096 GO:0000162 GO:0006520 GO:0006546 GO:0006569 GO:0006636 GO:0006733 GO:0006766 GO:0008652 GO:0009072 GO:0009106 GO:0009108 GO:0009117 GO:0009641 GO:0009682 GO:0009684 GO:0009695 GO:0009759 GO:0010114 GO:0019288 GO:0019748 GO:0019761 GO:0042742 GO:0044272 GO:0048830 GO:0052544 GO:0055114	adventitious_root_development aromatic_amino_acid_family_metabolic_process cellular_amino_acid_biosynthetic_process cellular_amino_acid_metabolic_process coenzyme_biosynthetic_process defense_response_by_callose_deposition_in_cell_wall defense_response_to_bacterium glucosinolate_biosynthetic_process glycine_catabolic_process indole_glucosinolate_biosynthetic_process indoleacetic_acid_biosynthetic…	GO:0005506 GO:0009055 GO:0016705 GO:0016709 GO:0019825 GO:0020037	electron_carrier_activity heme_binding iron_ion_binding oxidoreductase_activity,_acting_on_paired_donors,_with_incorporation_or_reduction_of_molecular_oxygen oxidoreductase_activity,_acting_on_paired_donors,_with_incorporation_or_reduction_of_molecular_oxygen,_NAD(P)H_as_one_donor,_and_incorporation_of_one_atom_of_oxygen oxygen_binding
850	27	27	contig_78182	4	4	5	2	3	4	7	11	13	5	9	7	Medtr4g106880.1	0	39	AT5G62810.1	0	PEX14, ATPEX14, PED2 | peroxin 14 |	Q9FXT6	0	37	PEX14_ARATH Peroxisomal membrane protein PEX14 OS=Arabidopsis thaliana GN=PEX14 PE=1 SV=2	AT5G62810	GO:0006625 GO:0007031	peroxisome_organization protein_targeting_to_peroxisome	GO:0005515 GO:0008565	protein_binding protein_transporter_activity
851	27	27	contig_78194	3	6	4	3	2	5	3	5	6	3	3	5	Medtr2g087660.1	0	39	AT3G44110.2	0	ATJ3, ATJ | DNAJ homologue 3 |	P43644	0	69	DNJH_ATRNU DnaJ protein homolog ANJ1 OS=Atriplex nummularia PE=2 SV=1	AT3G44110	GO:0006457 GO:0006499 GO:0009651 GO:0009911 GO:0043462 GO:0048573	N-terminal_protein_myristoylation photoperiodism,_flowering positive_regulation_of_flower_development protein_folding regulation_of_ATPase_activity response_to_salt_stress	GO:0005524 GO:0031072 GO:0051082	ATP_binding heat_shock_protein_binding unfolded_protein_binding
852	27	27	contig_78196	4	8	6	4	3	5	4	8	8	3	4	6	Medtr2g087660.1	0	39	AT3G44110.2	0	ATJ3, ATJ | DNAJ homologue 3 |	P43644	0	68	DNJH_ATRNU DnaJ protein homolog ANJ1 OS=Atriplex nummularia PE=2 SV=1	AT3G44110	GO:0006457 GO:0006499 GO:0009651 GO:0009911 GO:0043462 GO:0048573	N-terminal_protein_myristoylation photoperiodism,_flowering positive_regulation_of_flower_development protein_folding regulation_of_ATPase_activity response_to_salt_stress	GO:0005524 GO:0031072 GO:0051082	ATP_binding heat_shock_protein_binding unfolded_protein_binding
853	27	27	contig_78265	0	0	1	1	0	1	1	3	2	3	1	2	Medtr5g066490.1	0	31	AT4G24480.1	0	Protein kinase superfamily protein	Q05609	0	46	CTR1_ARATH Serine/threonine-protein kinase CTR1 OS=Arabidopsis thaliana GN=CTR1 PE=1 SV=1	AT4G24480	GO:0006468	protein_phosphorylation	GO:0004672 GO:0004674 GO:0004712 GO:0004713 GO:0005524 GO:0016301 GO:0016772	ATP_binding kinase_activity protein_kinase_activity protein_serine/threonine/tyrosine_kinase_activity protein_serine/threonine_kinase_activity protein_tyrosine_kinase_activity transferase_activity,_transferring_phosphorus-containing_groups
854	27	27	contig_78410	3	3	4	4	1	3	2	2	4	3	2	3	Medtr5g093860.1	0	31	AT5G55230.1	0	ATMAP65-1, MAP65-1 | microtubule-associated proteins 65-1 |	Q9FLP0	0	82	MA651_ARATH 65-kDa microtubule-associated protein 1 OS=Arabidopsis thaliana GN=MAP65-1 PE=1 SV=1	AT5G55230	GO:0000272 GO:0000910 GO:0001578 GO:0005982 GO:0007020 GO:0008283 GO:0009664 GO:0019344 GO:0030244 GO:0031116 GO:0043622 GO:0046785 GO:0048193 GO:0048528 GO:0051302 GO:0051322	Golgi_vesicle_transport anaphase cell_proliferation cellulose_biosynthetic_process cortical_microtubule_organization cysteine_biosynthetic_process cytokinesis microtubule_bundle_formation microtubule_nucleation microtubule_polymerization plant-type_cell_wall_organization polysaccharide_catabolic_process positive_regulation_of_microtubule_polymerization post-embryonic_root_development regulation_o…	GO:0005515 GO:0008017 GO:0046983	microtubule_binding protein_binding protein_dimerization_activity
855	27	27	contig_7843	2	1	2	1	1	2	1	1	1	1	1	2	Medtr7g114850.1	0	30	AT3G04820.1	0	Pseudouridine synthase family protein	Q43314	0	85	DHE1_ARATH Glutamate dehydrogenase 1 OS=Arabidopsis thaliana GN=GDH1 PE=2 SV=1	AT3G04820	GO:0000741 GO:0001522 GO:0009451 GO:0009560	RNA_modification embryo_sac_egg_cell_differentiation karyogamy pseudouridine_synthesis	GO:0003723 GO:0009982	RNA_binding pseudouridine_synthase_activity
856	27	27	contig_78543	2	2	2	2	1	2	2	3	2	2	2	2	Medtr8g105900.2	0	22	AT1G80910.1	0	Protein of unknown function (DUF1712)	Q5ZLN2	0	31	CCZ1_CHICK Vacuolar fusion protein CCZ1 homolog OS=Gallus gallus GN=CCZ1 PE=2 SV=1	AT1G80910	GO:0008150	biological_process	GO:0003674	molecular_function
857	27	27	contig_7875	3	5	3	8	1	5	1	3	1	4	1	4	Medtr7g116890.6	0	51	AT2G46270.1	0	GBF3 | G-box binding factor 3 |	Q99089	0	51	CPRF1_PETCR Common plant regulatory factor 1 OS=Petroselinum crispum GN=CPRF1 PE=2 SV=1	AT2G46270	GO:0000303 GO:0006351 GO:0006355 GO:0007165 GO:0009410 GO:0009414 GO:0009611 GO:0009651 GO:0009723 GO:0009733 GO:0009737 GO:0009738 GO:0009743 GO:0009753 GO:0009873 GO:0030968 GO:0042538	abscisic_acid_mediated_signaling_pathway endoplasmic_reticulum_unfolded_protein_response ethylene_mediated_signaling_pathway hyperosmotic_salinity_response regulation_of_transcription,_DNA-dependent response_to_abscisic_acid_stimulus response_to_auxin_stimulus response_to_carbohydrate_stimulus response_to_ethylene_stimulus response_to_jasmonic_acid_stimulus response_to_salt_stress response_to_sup…	GO:0003677 GO:0003700 GO:0043565 GO:0046983	DNA_binding protein_dimerization_activity sequence-specific_DNA_binding sequence-specific_DNA_binding_transcription_factor_activity
858	27	27	contig_7876	1	2	3	3	1	2	0	1	1	1	0	1	Medtr6g082890.1	0	51	AT1G25390.1	0	Protein kinase superfamily protein	P0C5E2	0	53	Y1839_ARATH Probable serine/threonine-protein kinase At1g18390 OS=Arabidopsis thaliana GN=At1g18390 PE=1 SV=2	AT1G25390	GO:0006468 GO:0006865 GO:0009627 GO:0031347	amino_acid_transport protein_phosphorylation regulation_of_defense_response systemic_acquired_resistance	GO:0004672 GO:0004674 GO:0005524 GO:0016301 GO:0016772	ATP_binding kinase_activity protein_kinase_activity protein_serine/threonine_kinase_activity transferase_activity,_transferring_phosphorus-containing_groups
859	27	27	contig_78841	2	1	2	1	1	1	2	3	4	4	3	2	Medtr1g086810.1	0	28	AT3G62370.1	0	heme binding					AT3G62370			GO:0020037	heme_binding
860	27	27	contig_78866	1	2	2	1	1	0	2	3	11	1	2	1	Medtr4g100480.1	0	47	AT5G47240.1	0	atnudt8, NUDT8 | nudix hydrolase homolog 8 |	Q8L7W2	0	50	NUDT8_ARATH Nudix hydrolase 8 OS=Arabidopsis thaliana GN=NUDT8 PE=2 SV=2	AT5G47240	GO:0009611	response_to_wounding	GO:0016787	hydrolase_activity
861	27	27	contig_78951	1	1	2	0	1	0	1	1	4	0	1	0	Medtr1g101400.1	0	56	AT5G52100.1	0	crr1 | Dihydrodipicolinate reductase, bacterial/plant |	Q9FJ82	0	81	DAPB3_ARATH Putative 4-hydroxy-tetrahydrodipicolinate reductase 3, chloroplastic OS=Arabidopsis thaliana GN=DAPB3 PE=2 SV=1	AT5G52100	GO:0009089 GO:0009773 GO:0009965 GO:0010103 GO:0010207 GO:0016556 GO:0019684 GO:0030154 GO:0042742 GO:0045893 GO:0055114	cell_differentiation defense_response_to_bacterium leaf_morphogenesis lysine_biosynthetic_process_via_diaminopimelate mRNA_modification oxidation-reduction_process photosynthesis,_light_reaction photosynthetic_electron_transport_in_photosystem_I photosystem_II_assembly positive_regulation_of_transcription,_DNA-dependent stomatal_complex_morphogenesis	GO:0000166 GO:0008839 GO:0070402	4-hydroxy-tetrahydrodipicolinate_reductase NADPH_binding nucleotide_binding
862	27	27	contig_79052	0	1	0	5	0	1	0	2	1	3	1	1	Glyma.10G210000.1	0	45	AT5G04220.2	0	SYTC, ATSYTC, NTMC2TYPE1.3, NTMC2T1.3, SYT3 | Calcium-dependent lipid-binding (CaLB domain) family protein | ch	Q7XA06	0	65	SYT3_ARATH Synaptotagmin-3 OS=Arabidopsis thaliana GN=SYT3 PE=2 SV=1	AT5G04220	GO:0008150 GO:0016126 GO:0019745	biological_process pentacyclic_triterpenoid_biosynthetic_process sterol_biosynthetic_process	GO:0003674	molecular_function
863	27	27	contig_79173	0	0	2	0	1	0	0	0	5	0	1	0	Medtr6g082810.1	0	100	AT1G25390.1	0	Protein kinase superfamily protein	P0C5E2	0	56	Y1839_ARATH Probable serine/threonine-protein kinase At1g18390 OS=Arabidopsis thaliana GN=At1g18390 PE=1 SV=2	AT1G25390	GO:0006468 GO:0006865 GO:0009627 GO:0031347	amino_acid_transport protein_phosphorylation regulation_of_defense_response systemic_acquired_resistance	GO:0004672 GO:0004674 GO:0005524 GO:0016301 GO:0016772	ATP_binding kinase_activity protein_kinase_activity protein_serine/threonine_kinase_activity transferase_activity,_transferring_phosphorus-containing_groups
864	27	27	contig_79247	2	3	2	2	1	3	2	3	3	2	2	3	Medtr6g011450.1	0	23	AT4G04885.1	0	PCFS4 | PCF11P-similar protein 4 |					AT4G04885	GO:0006378 GO:0009911	mRNA_polyadenylation positive_regulation_of_flower_development	GO:0005515 GO:0008270	protein_binding zinc_ion_binding
865	27	27	contig_80043	3	1	2	1	1	2	2	2	3	1	2	2	Eucgr.H02337.1	0	12	AT4G34910.1	0	P-loop containing nucleoside triphosphate hydrolases superfamily protein	Q944S1	0	50	RH22_ARATH DEAD-box ATP-dependent RNA helicase 22 OS=Arabidopsis thaliana GN=RH22 PE=2 SV=1	AT4G34910	GO:0006606	protein_import_into_nucleus	GO:0003676 GO:0004386 GO:0005524 GO:0008026	ATP-dependent_helicase_activity ATP_binding helicase_activity nucleic_acid_binding
866	27	27	contig_814	5	13	27	8	7	4	6	11	11	4	6	2	Medtr5g083170.1	0	38	AT3G11050.1	0	ATFER2, FER2 | ferritin 2 |	Q41709	0	68	FRI2_VIGUN Ferritin-2, chloroplastic OS=Vigna unguiculata GN=PFE2 PE=1 SV=2	AT3G11050	GO:0000302 GO:0006826 GO:0006879 GO:0006979 GO:0009737 GO:0010039 GO:0015979 GO:0055072 GO:0055114	cellular_iron_ion_homeostasis iron_ion_homeostasis iron_ion_transport oxidation-reduction_process photosynthesis response_to_abscisic_acid_stimulus response_to_iron_ion response_to_oxidative_stress response_to_reactive_oxygen_species	GO:0008199 GO:0016491 GO:0046914	ferric_iron_binding oxidoreductase_activity transition_metal_ion_binding
867	27	27	contig_81443	0	1	0	19	0	0	0	1	0	31	0	0	Medtr4g094338.1	0	25
868	27	27	contig_8169	2	1	5	4	2	9	1	1	6	1	1	4	Medtr6g069870.4	0	44	AT3G17860.1	0	JAZ3, JAI3, TIFY6B | jasmonate-zim-domain protein 3 |	Q9LVI4	0	42	TIF6B_ARATH Protein TIFY 6B OS=Arabidopsis thaliana GN=TIFY6B PE=1 SV=1	AT3G17860	GO:0009611 GO:0009695 GO:0009867 GO:0031347	jasmonic_acid_biosynthetic_process jasmonic_acid_mediated_signaling_pathway regulation_of_defense_response response_to_wounding	GO:0005515 GO:0042802	identical_protein_binding protein_binding
869	27	27	contig_81726	29	15	18	36	22	28	38	16	20	44	36	38	Medtr1g083350.1	0	56	AT3G05540.1	0	Methionine sulfoxide reductase (MSS4-like) family protein	P28014	0	81	TCTP_MEDSA Translationally-controlled tumor protein homolog OS=Medicago sativa GN=TCTP PE=1 SV=2	AT3G05540	GO:0008150	biological_process
870	27	27	contig_82145	8	20	43	13	12	6	15	28	25	11	16	5	Medtr5g083170.1	0	38	AT3G11050.1	0	ATFER2, FER2 | ferritin 2 |	Q8H1T3	0	63	FRI2_TOBAC Ferritin-2, chloroplastic OS=Nicotiana tabacum GN=FER2 PE=2 SV=1	AT3G11050	GO:0000302 GO:0006826 GO:0006879 GO:0006979 GO:0009737 GO:0010039 GO:0015979 GO:0055072 GO:0055114	cellular_iron_ion_homeostasis iron_ion_homeostasis iron_ion_transport oxidation-reduction_process photosynthesis response_to_abscisic_acid_stimulus response_to_iron_ion response_to_oxidative_stress response_to_reactive_oxygen_species	GO:0008199 GO:0016491 GO:0046914	ferric_iron_binding oxidoreductase_activity transition_metal_ion_binding
871	27	27	contig_82398	1	1	6	3	1	2	0	1	5	5	2	3	Medtr4g093580.1	0	82	AT2G27450.1	0	NLP1, ATNLP1, CPA | nitrilase-like protein 1 |	Q964D8	0	58	BUP1_DICDI Beta-ureidopropionase OS=Dictyostelium discoideum GN=pyd3 PE=1 SV=1	AT2G27450	GO:0006596 GO:0006807 GO:0009446	nitrogen_compound_metabolic_process polyamine_biosynthetic_process putrescine_biosynthetic_process	GO:0016810 GO:0050126	N-carbamoylputrescine_amidase_activity hydrolase_activity,_acting_on_carbon-nitrogen_(but_not_peptide)_bonds
872	27	27	contig_82399	1	2	5	2	1	2	1	1	5	4	1	3	Medtr4g093570.1	0	76	AT5G64370.1	0	BETA-UP, PYD3 | beta-ureidopropionase |	Q964D8	0	57	BUP1_DICDI Beta-ureidopropionase OS=Dictyostelium discoideum GN=pyd3 PE=1 SV=1	AT5G64370	GO:0006212 GO:0006807 GO:0043562	cellular_response_to_nitrogen_levels nitrogen_compound_metabolic_process uracil_catabolic_process	GO:0003837 GO:0016810	beta-ureidopropionase_activity hydrolase_activity,_acting_on_carbon-nitrogen_(but_not_peptide)_bonds
873	27	27	contig_82423	4	3	6	2	3	4	3	3	5	16	3	3	Medtr8g009900.1	0	32	AT5G64050.1	0	ATERS, OVA3, ERS | glutamate tRNA synthetase |	Q9FEA2	0	73	SYE_ARATH Glutamate--tRNA ligase, chloroplastic/mitochondrial OS=Arabidopsis thaliana GN=At5g64050 PE=1 SV=1	AT5G64050	GO:0006418 GO:0006424 GO:0007005 GO:0009658 GO:0043039 GO:0048481	chloroplast_organization glutamyl-tRNA_aminoacylation mitochondrion_organization ovule_development tRNA_aminoacylation tRNA_aminoacylation_for_protein_translation	GO:0000166 GO:0004812 GO:0004818 GO:0005515 GO:0005524 GO:0016876	ATP_binding aminoacyl-tRNA_ligase_activity glutamate-tRNA_ligase_activity ligase_activity,_forming_aminoacyl-tRNA_and_related_compounds nucleotide_binding protein_binding
874	27	27	contig_82424	1	2	3	1	1	1	0	1	1	25	1	1	Medtr5g093860.1	0	25	AT5G55230.1	0	ATMAP65-1, MAP65-1 | microtubule-associated proteins 65-1 |	Q9FLP0	0	80	MA651_ARATH 65-kDa microtubule-associated protein 1 OS=Arabidopsis thaliana GN=MAP65-1 PE=1 SV=1	AT5G55230	GO:0000272 GO:0000910 GO:0001578 GO:0005982 GO:0007020 GO:0008283 GO:0009664 GO:0019344 GO:0030244 GO:0031116 GO:0043622 GO:0046785 GO:0048193 GO:0048528 GO:0051302 GO:0051322	Golgi_vesicle_transport anaphase cell_proliferation cellulose_biosynthetic_process cortical_microtubule_organization cysteine_biosynthetic_process cytokinesis microtubule_bundle_formation microtubule_nucleation microtubule_polymerization plant-type_cell_wall_organization polysaccharide_catabolic_process positive_regulation_of_microtubule_polymerization post-embryonic_root_development regulation_o…	GO:0005515 GO:0008017 GO:0046983	microtubule_binding protein_binding protein_dimerization_activity
875	27	27	contig_82504	12	5	2	4	5	6	12	5	2	3	6	5	Medtr8g088510.1	0	39	AT1G55360.1	0	Protein of Unknown Function (DUF239)	Q9SAK4	0	50	SSDH_ARATH Succinate-semialdehyde dehydrogenase, mitochondrial OS=Arabidopsis thaliana GN=ALDH5F1 PE=1 SV=2	AT1G55360	GO:0008150 GO:0019344	biological_process cysteine_biosynthetic_process
876	27	27	contig_82518	2	1	1	1	1	1	2	1	1	2	1	2	Medtr4g087280.1	0	61	AT1G73180.2	0	Eukaryotic translation initiation factor eIF2A family protein	O74965	0	33	EIF2A_SCHPO Eukaryotic translation initiation factor 2A OS=Schizosaccharomyces pombe (strain 972 / ATCC 24843) GN=SPBC4B4.04 PE=3 SV=1	AT1G73180	GO:0008150	biological_process	GO:0003674	molecular_function
877	27	27	contig_82700	3	1	1	3	2	3	4	3	2	2	3	4	Medtr3g098260.1	0	27	AT5G23570.1	0	SGS3, ATSGS3 | XS domain-containing protein / XS zinc finger domain-containing protein-related |	A5YVF1	0	51	SGS3_SOLLC Protein SUPPRESSOR OF GENE SILENCING 3 OS=Solanum lycopersicum GN=SGS3 PE=1 SV=1	AT5G23570	GO:0009616 GO:0010025 GO:0010050 GO:0010267 GO:0035196 GO:0051607	defense_response_to_virus production_of_miRNAs_involved_in_gene_silencing_by_miRNA production_of_ta-siRNAs_involved_in_RNA_interference vegetative_phase_change virus_induced_gene_silencing wax_biosynthetic_process
878	27	27	contig_82956	51	36	22	39	38	39	75	27	16	49	39	50	Medtr1g095830.1	0	44	AT3G52300.1	0	ATPQ | ATP synthase D chain, mitochondrial |	Q9FT52	0	66	ATP5H_ARATH ATP synthase subunit d, mitochondrial OS=Arabidopsis thaliana GN=At3g52300 PE=1 SV=3	AT3G52300	GO:0006511 GO:0009651 GO:0009853 GO:0015986 GO:0051788 GO:0080129	ATP_synthesis_coupled_proton_transport photorespiration proteasome_core_complex_assembly response_to_misfolded_protein response_to_salt_stress ubiquitin-dependent_protein_catabolic_process	GO:0005507 GO:0008270 GO:0015078	copper_ion_binding hydrogen_ion_transmembrane_transporter_activity zinc_ion_binding
879	27	27	contig_82984	1	2	1	2	1	1	1	3	2	2	2	2	Medtr5g066490.1	0	23	AT4G24480.1	0	Protein kinase superfamily protein	Q05609	0	47	CTR1_ARATH Serine/threonine-protein kinase CTR1 OS=Arabidopsis thaliana GN=CTR1 PE=1 SV=1	AT4G24480	GO:0006468	protein_phosphorylation	GO:0004672 GO:0004674 GO:0004712 GO:0004713 GO:0005524 GO:0016301 GO:0016772	ATP_binding kinase_activity protein_kinase_activity protein_serine/threonine/tyrosine_kinase_activity protein_serine/threonine_kinase_activity protein_tyrosine_kinase_activity transferase_activity,_transferring_phosphorus-containing_groups
880	27	27	contig_83105	2	2	1	2	1	3	1	4	2	1	2	2	Medtr5g012780.1	0	28	AT4G17330.1	0	ATG2484-1, G2484-1 | G2484-1 protein |					AT4G17330	GO:0000226 GO:0000911 GO:0009630	cytokinesis_by_cell_plate_formation gravitropism microtubule_cytoskeleton_organization	GO:0003723	RNA_binding
881	27	27	contig_83181	12	16	12	17	9	21	10	15	11	13	12	19	Medtr4g050420.1	0	40	AT3G44110.1	0	ATJ3, ATJ | DNAJ homologue 3 |	P43644	0	74	DNJH_ATRNU DnaJ protein homolog ANJ1 OS=Atriplex nummularia PE=2 SV=1	AT3G44110	GO:0006457 GO:0006499 GO:0009651 GO:0009911 GO:0043462 GO:0048573	N-terminal_protein_myristoylation photoperiodism,_flowering positive_regulation_of_flower_development protein_folding regulation_of_ATPase_activity response_to_salt_stress	GO:0005524 GO:0031072 GO:0051082	ATP_binding heat_shock_protein_binding unfolded_protein_binding
882	27	27	contig_83182	7	12	9	10	6	13	6	11	10	9	9	13	Medtr2g087660.1	0	36	AT3G47940.1	0	DNAJ heat shock family protein	P43644	0	66	DNJH_ATRNU DnaJ protein homolog ANJ1 OS=Atriplex nummularia PE=2 SV=1	AT3G47940	GO:0006457	protein_folding	GO:0031072 GO:0051082	heat_shock_protein_binding unfolded_protein_binding
883	27	27	contig_83415	2	1	2	9	3	5	1	2	2	9	4	5	Medtr3g087940.1	0	22	AT5G10030.2	0	TGA4 | TGACG motif-binding factor 4 |	Q39162	0	76	TGA4_ARATH Transcription factor TGA4 OS=Arabidopsis thaliana GN=TGA4 PE=1 SV=2	AT5G10030	GO:0006355 GO:0006857 GO:0009409 GO:0009410 GO:0030968 GO:0042742	defense_response_to_bacterium endoplasmic_reticulum_unfolded_protein_response oligopeptide_transport regulation_of_transcription,_DNA-dependent response_to_cold response_to_xenobiotic_stimulus	GO:0003677 GO:0003700 GO:0005515 GO:0005516	DNA_binding calmodulin_binding protein_binding sequence-specific_DNA_binding_transcription_factor_activity
884	27	27	contig_83428	2	2	1	2	1	9	1	2	2	3	1	7	Medtr0007s0390.1	0	26	AT5G51770.1	0	Protein kinase superfamily protein	O64639	0	42	Y2559_ARATH Receptor-like serine/threonine-protein kinase At2g45590 OS=Arabidopsis thaliana GN=At2g45590 PE=2 SV=1	AT5G51770	GO:0006468 GO:0009627 GO:0034976	protein_phosphorylation response_to_endoplasmic_reticulum_stress systemic_acquired_resistance	GO:0004672 GO:0004674 GO:0005524 GO:0016301 GO:0016772	ATP_binding kinase_activity protein_kinase_activity protein_serine/threonine_kinase_activity transferase_activity,_transferring_phosphorus-containing_groups
885	27	27	contig_83790	4	1	1	1	8	3	3	1	1	1	7	2	Medtr4g094590.1	0	16	AT1G29890.2	0	O-acetyltransferase family protein					AT1G29890	GO:0009834	secondary_cell_wall_biogenesis	GO:0003674	molecular_function
886	27	27	contig_83802	1	3	2	5	1	3	2	4	2	6	2	5	Medtr7g116890.6	0	46	AT2G46270.1	0	GBF3 | G-box binding factor 3 |	Q99089	0	49	CPRF1_PETCR Common plant regulatory factor 1 OS=Petroselinum crispum GN=CPRF1 PE=2 SV=1	AT2G46270	GO:0000303 GO:0006351 GO:0006355 GO:0007165 GO:0009410 GO:0009414 GO:0009611 GO:0009651 GO:0009723 GO:0009733 GO:0009737 GO:0009738 GO:0009743 GO:0009753 GO:0009873 GO:0030968 GO:0042538	abscisic_acid_mediated_signaling_pathway endoplasmic_reticulum_unfolded_protein_response ethylene_mediated_signaling_pathway hyperosmotic_salinity_response regulation_of_transcription,_DNA-dependent response_to_abscisic_acid_stimulus response_to_auxin_stimulus response_to_carbohydrate_stimulus response_to_ethylene_stimulus response_to_jasmonic_acid_stimulus response_to_salt_stress response_to_sup…	GO:0003677 GO:0003700 GO:0043565 GO:0046983	DNA_binding protein_dimerization_activity sequence-specific_DNA_binding sequence-specific_DNA_binding_transcription_factor_activity
887	27	27	contig_83803	6	9	8	3	7	8	7	9	7	4	9	9	Medtr7g097170.1	0	59	AT1G03950.1	0	VPS2.3 | vacuolar protein sorting-associated protein 2.3 |	Q941D5	0	79	VPS2C_ARATH Vacuolar protein sorting-associated protein 2 homolog 3 OS=Arabidopsis thaliana GN=VPS2.3 PE=2 SV=1	AT1G03950	GO:0015031 GO:0016192	protein_transport vesicle-mediated_transport
888	27	27	contig_83905	3	2	6	1	8	7	4	2	8	1	13	9	Medtr2g437910.1	0	25	AT1G30900.1	0	VSR6, VSR3;3, BP80-3;3 | VACUOLAR SORTING RECEPTOR 6 |	Q9FYH7	0	70	VSR6_ARATH Vacuolar-sorting receptor 6 OS=Arabidopsis thaliana GN=VSR6 PE=2 SV=3	AT1G30900	GO:0006623 GO:0009627 GO:0009697 GO:0009744 GO:0009749 GO:0009750 GO:0034976	protein_targeting_to_vacuole response_to_endoplasmic_reticulum_stress response_to_fructose_stimulus response_to_glucose_stimulus response_to_sucrose_stimulus salicylic_acid_biosynthetic_process systemic_acquired_resistance	GO:0005509	calcium_ion_binding
889	27	27	contig_84242	1	1	1	1	1	1	1	1	1	1	1	1	Medtr3g082740.1	0	95	AT4G25330.1	0	unknown protein; Has 21 Blast hits to 21 proteins in 10 species: Archae - 0; Bacteria - 0; Metazoa - 0; Fungi					AT4G25330	GO:0008150 GO:0042991	biological_process transcription_factor_import_into_nucleus	GO:0003674	molecular_function
890	27	27	contig_84292	1	1	1	1	1	1	0	2	1	1	1	2	cassava4.1	0	24	AT1G51340.1	0	MATE efflux family protein	Q9XI23	0	75	BOR4_ARATH Boron transporter 4 OS=Arabidopsis thaliana GN=BOR4 PE=2 SV=1	AT1G51340	GO:0006855 GO:0019761 GO:0055085	drug_transmembrane_transport glucosinolate_biosynthetic_process transmembrane_transport	GO:0015238 GO:0015297	antiporter_activity drug_transmembrane_transporter_activity
891	27	27	contig_84293	1	2	1	1	1	1	0	5	1	1	0	2	Medtr0459s0020.1	0	43	AT1G15460.1	0	ATBOR4, BOR4 | HCO3- transporter family |	Q9XI23	0	72	BOR4_ARATH Boron transporter 4 OS=Arabidopsis thaliana GN=BOR4 PE=2 SV=1	AT1G15460	GO:0006820 GO:0046713 GO:0080029	anion_transport borate_transport cellular_response_to_boron-containing_substance_levels	GO:0005452 GO:0015301 GO:0080139	anion:anion_antiporter_activity borate_efflux_transmembrane_transporter_activity inorganic_anion_exchanger_activity
892	27	27	contig_84295	1	2	1	1	1	1	1	2	1	1	1	2	Medtr0459s0020.1	0	25	AT1G15460.1	0	ATBOR4, BOR4 | HCO3- transporter family |	Q9XI23	0	75	BOR4_ARATH Boron transporter 4 OS=Arabidopsis thaliana GN=BOR4 PE=2 SV=1	AT1G15460	GO:0006820 GO:0046713 GO:0080029	anion_transport borate_transport cellular_response_to_boron-containing_substance_levels	GO:0005452 GO:0015301 GO:0080139	anion:anion_antiporter_activity borate_efflux_transmembrane_transporter_activity inorganic_anion_exchanger_activity
893	27	27	contig_84429	2	2	1	2	1	2	2	4	3	4	3	4	Medtr1g054620.2	0	29	AT4G35450.4	0	AKR2, AFT, AKR2A | ankyrin repeat-containing protein 2 |	Q9SAR5	0	40	AKR2_ARATH Ankyrin repeat domain-containing protein 2 OS=Arabidopsis thaliana GN=AKR2 PE=1 SV=2	AT4G35450	GO:0006094 GO:0006096 GO:0006457 GO:0009651 GO:0009791 GO:0009816 GO:0010228 GO:0045036 GO:0046686	defense_response_to_bacterium,_incompatible_interaction gluconeogenesis glycolysis post-embryonic_development protein_folding protein_targeting_to_chloroplast response_to_cadmium_ion response_to_salt_stress vegetative_to_reproductive_phase_transition_of_meristem
894	27	27	contig_8458	2	2	2	2	2	3	1	2	1	1	4	1	Medtr5g096410.1	0	32	AT5G55970.2	0	RING/U-box superfamily protein	Q93Z92	0	33	RING4_ARATH E3 ubiquitin-protein ligase At4g11680 OS=Arabidopsis thaliana GN=At4g11680 PE=2 SV=1	AT5G55970			GO:0008270	zinc_ion_binding
895	27	27	contig_84931	1	2	3	1	1	2	1	2	2	1	2	1	Medtr6g034285.1	0	15	AT1G76450.1	0	Photosystem II reaction center PsbP family protein		0	53		AT1G76450	GO:0000023 GO:0006098 GO:0006364 GO:0009637 GO:0009902 GO:0010027 GO:0010114 GO:0010218 GO:0015979 GO:0015995 GO:0019252 GO:0034660 GO:0042793	chlorophyll_biosynthetic_process chloroplast_relocation maltose_metabolic_process ncRNA_metabolic_process pentose-phosphate_shunt photosynthesis rRNA_processing response_to_blue_light response_to_far_red_light response_to_red_light starch_biosynthetic_process thylakoid_membrane_organization transcription_from_plastid_promoter	GO:0005509	calcium_ion_binding
896	27	27	contig_85505	5	48	13	1	2	1	1	30	10	0	2	0	Medtr4g092640.1	0	26	AT1G58440.1	0	XF1, SQE1 | FAD/NAD(P)-binding oxidoreductase family protein |		0	81		AT1G58440	GO:0000271 GO:0008152 GO:0009228 GO:0009414 GO:0016126 GO:0016132 GO:0019745 GO:0055114	brassinosteroid_biosynthetic_process metabolic_process oxidation-reduction_process pentacyclic_triterpenoid_biosynthetic_process polysaccharide_biosynthetic_process response_to_water_deprivation sterol_biosynthetic_process thiamine_biosynthetic_process	GO:0004506 GO:0016491 GO:0050660	flavin_adenine_dinucleotide_binding oxidoreductase_activity squalene_monooxygenase_activity
897	27	27	contig_860	1	2	1	1	1	1	1	1	1	1	1	1	Medtr4g108240.1	0	96	AT3G47780.1	0	ATATH6, ATH6 | ABC2 homolog 6 |	Q9STT5	0	59	AB7A_ARATH ABC transporter A family member 7 OS=Arabidopsis thaliana GN=ABCA7 PE=3 SV=2	AT3G47780	GO:0009407 GO:0010583	response_to_cyclopentenone toxin_catabolic_process	GO:0000166 GO:0005215 GO:0005524 GO:0016887 GO:0017111 GO:0042626	ATP_binding ATPase_activity ATPase_activity,_coupled_to_transmembrane_movement_of_substances nucleoside-triphosphatase_activity nucleotide_binding transporter_activity
898	27	27	contig_86869	12	95	111	1	44	4	15	59	79	1	52	1	Medtr3g076950.2	0	32
899	27	27	contig_86887	12	57	51	10	18	16	13	98	67	7	27	17	Medtr1g045065.1	0	77	AT2G33385.2	0	arpc2b | actin-related protein C2B |	P25804	0	79	CYSP_PEA Cysteine proteinase 15A OS=Pisum sativum PE=1 SV=1	AT2G33385	GO:0007015 GO:0030833	actin_filament_organization regulation_of_actin_filament_polymerization	GO:0005198	structural_molecule_activity
900	27	27	contig_86922	3	1	2	2	1	3	2	3	2	2	2	4	Medtr3g098260.1	0	49	AT5G23570.1	0	SGS3, ATSGS3 | XS domain-containing protein / XS zinc finger domain-containing protein-related |	Q9LDX1	0	50	SGS3_ARATH Protein SUPPRESSOR OF GENE SILENCING 3 OS=Arabidopsis thaliana GN=SGS3 PE=1 SV=1	AT5G23570	GO:0009616 GO:0010025 GO:0010050 GO:0010267 GO:0035196 GO:0051607	defense_response_to_virus production_of_miRNAs_involved_in_gene_silencing_by_miRNA production_of_ta-siRNAs_involved_in_RNA_interference vegetative_phase_change virus_induced_gene_silencing wax_biosynthetic_process
901	27	27	contig_86924	2	1	1	1	6	1	1	1	1	1	6	1	Medtr7g114850.1	0	41	AT3G04820.1	0	Pseudouridine synthase family protein	Q08647	0	37	PUS7_YEAST Multisubstrate pseudouridine synthase 7 OS=Saccharomyces cerevisiae (strain ATCC 204508 / S288c) GN=PUS7 PE=1 SV=1	AT3G04820	GO:0000741 GO:0001522 GO:0009451 GO:0009560	RNA_modification embryo_sac_egg_cell_differentiation karyogamy pseudouridine_synthesis	GO:0003723 GO:0009982	RNA_binding pseudouridine_synthase_activity
902	27	27	contig_87030	5	10	7	7	4	9	6	9	9	6	6	8	Medtr2g087660.1	0	38	AT3G44110.2	0	ATJ3, ATJ | DNAJ homologue 3 |	P43644	0	72	DNJH_ATRNU DnaJ protein homolog ANJ1 OS=Atriplex nummularia PE=2 SV=1	AT3G44110	GO:0006457 GO:0006499 GO:0009651 GO:0009911 GO:0043462 GO:0048573	N-terminal_protein_myristoylation photoperiodism,_flowering positive_regulation_of_flower_development protein_folding regulation_of_ATPase_activity response_to_salt_stress	GO:0005524 GO:0031072 GO:0051082	ATP_binding heat_shock_protein_binding unfolded_protein_binding
903	27	27	contig_87088	1	1	1	1	1	1	1	2	2	1	1	2	Medtr6g011450.1	0	48	AT4G04885.1	0	PCFS4 | PCF11P-similar protein 4 |					AT4G04885	GO:0006378 GO:0009911	mRNA_polyadenylation positive_regulation_of_flower_development	GO:0005515 GO:0008270	protein_binding zinc_ion_binding
904	27	27	contig_87206	8	20	42	13	12	5	12	29	24	10	15	6							Q948P5	0	70	FRI4_SOYBN Ferritin-4, chloroplastic OS=Glycine max PE=1 SV=2
905	27	27	contig_87275	13	2	2	2	26	7	14	2	2	2	31	6	Medtr4g094590.1	0	54	AT2G34410.2	0	O-acetyltransferase family protein	Q96PB1	0	32	CASD1_HUMAN CAS1 domain-containing protein 1 OS=Homo sapiens GN=CASD1 PE=2 SV=1	AT2G34410	GO:0009834	secondary_cell_wall_biogenesis	GO:0016413	O-acetyltransferase_activity
906	27	27	contig_87378	1	2	2	1	1	1	0	3	4	1	2	1	Medtr2g035460.1	0	22	AT1G30910.1	0	Molybdenum cofactor sulfurase family protein	Q96EN8	0	33	MOCOS_HUMAN Molybdenum cofactor sulfurase OS=Homo sapiens GN=MOCOS PE=1 SV=2	AT1G30910			GO:0003824 GO:0008265 GO:0030151 GO:0030170	Mo-molybdopterin_cofactor_sulfurase_activity catalytic_activity molybdenum_ion_binding pyridoxal_phosphate_binding
907	27	27	contig_87381	1	2	1	0	3	1	1	2	0	0	3	1	Medtr3g069720.1	0	51	AT5G05840.1	0	Protein of unknown function (DUF620)					AT5G05840	GO:0008150	biological_process	GO:0003674	molecular_function
908	27	27	contig_87401	1	2	4	0	5	1	1	4	3	0	6	1	Medtr5g096410.1	0	24	AT5G55970.2	0	RING/U-box superfamily protein					AT5G55970			GO:0008270	zinc_ion_binding
909	27	27	contig_87496	21	9	4	7	9	11	21	9	3	6	10	10	Medtr8g088510.1	0	62	AT3G13510.1	0	Protein of Unknown Function (DUF239)					AT3G13510	GO:0006346 GO:0008150 GO:0009744 GO:0009813 GO:0009855 GO:0009887 GO:0009944 GO:0010014 GO:0010051 GO:0010073 GO:0010075 GO:0010224 GO:0016246 GO:0048439 GO:0048519	RNA_interference biological_process determination_of_bilateral_symmetry flavonoid_biosynthetic_process flower_morphogenesis meristem_initiation meristem_maintenance methylation-dependent_chromatin_silencing negative_regulation_of_biological_process organ_morphogenesis polarity_specification_of_adaxial/abaxial_axis regulation_of_meristem_growth response_to_UV-B response_to_sucrose_stimulus xylem_a…
910	27	27	contig_87527	7	2	1	3	2	5	5	2	2	2	3	4	Medtr5g093860.1	0	69	AT5G55230.1	0	ATMAP65-1, MAP65-1 | microtubule-associated proteins 65-1 |	Q9FLP0	0	76	MA651_ARATH 65-kDa microtubule-associated protein 1 OS=Arabidopsis thaliana GN=MAP65-1 PE=1 SV=1	AT5G55230	GO:0000272 GO:0000910 GO:0001578 GO:0005982 GO:0007020 GO:0008283 GO:0009664 GO:0019344 GO:0030244 GO:0031116 GO:0043622 GO:0046785 GO:0048193 GO:0048528 GO:0051302 GO:0051322	Golgi_vesicle_transport anaphase cell_proliferation cellulose_biosynthetic_process cortical_microtubule_organization cysteine_biosynthetic_process cytokinesis microtubule_bundle_formation microtubule_nucleation microtubule_polymerization plant-type_cell_wall_organization polysaccharide_catabolic_process positive_regulation_of_microtubule_polymerization post-embryonic_root_development regulation_o…	GO:0005515 GO:0008017 GO:0046983	microtubule_binding protein_binding protein_dimerization_activity
911	27	27	contig_87540	1	1	2	1	1	1	1	1	2	1	1	1	Medtr1g101400.1	0	44	AT5G52100.1	0	crr1 | Dihydrodipicolinate reductase, bacterial/plant |	Q9FJ82	0	66	DAPB3_ARATH Putative 4-hydroxy-tetrahydrodipicolinate reductase 3, chloroplastic OS=Arabidopsis thaliana GN=DAPB3 PE=2 SV=1	AT5G52100	GO:0009089 GO:0009773 GO:0009965 GO:0010103 GO:0010207 GO:0016556 GO:0019684 GO:0030154 GO:0042742 GO:0045893 GO:0055114	cell_differentiation defense_response_to_bacterium leaf_morphogenesis lysine_biosynthetic_process_via_diaminopimelate mRNA_modification oxidation-reduction_process photosynthesis,_light_reaction photosynthetic_electron_transport_in_photosystem_I photosystem_II_assembly positive_regulation_of_transcription,_DNA-dependent stomatal_complex_morphogenesis	GO:0000166 GO:0008839 GO:0070402	4-hydroxy-tetrahydrodipicolinate_reductase NADPH_binding nucleotide_binding
912	27	27	contig_8782	1	1	3	2	1	3	1	1	2	2	1	2	Medtr2g028940.1	0	48				D1FP53	0	29	LIN_MEDTR Putative E3 ubiquitin-protein ligase LIN OS=Medicago truncatula GN=LIN PE=2 SV=1
913	27	27	contig_87830	3	1	9	0	4	0	15	2	34	0	14	0	Medtr6g051780.1	0	67	AT5G52780.1	0	Protein of unknown function (DUF3464)	Q9LTD9	0	51	Y5278_ARATH Uncharacterized protein PAM68-like OS=Arabidopsis thaliana GN=At5g52780 PE=2 SV=1	AT5G52780	GO:0006098 GO:0008150 GO:0010155 GO:0010207 GO:0046777	biological_process pentose-phosphate_shunt photosystem_II_assembly protein_autophosphorylation regulation_of_proton_transport	GO:0003674	molecular_function
914	27	27	contig_87877	1	2	2	2	1	2	2	2	3	3	2	3	Medtr4g093580.1	0	36	AT1G15780.1	0	unknown protein; BEST Arabidopsis thaliana protein match is: unknown protein (TAIR:AT2G10440.1); Has 103701 B	F4I171	0	60	MD15A_ARATH Mediator of RNA polymerase II transcription subunit 15a OS=Arabidopsis thaliana GN=MED15A PE=1 SV=1	AT1G15780	GO:0001676 GO:0002213 GO:0006633 GO:0009751	defense_response_to_insect fatty_acid_biosynthetic_process long-chain_fatty_acid_metabolic_process response_to_salicylic_acid_stimulus
915	27	27	contig_87878	2	3	2	3	2	3	2	3	2	2	2	4	Medtr4g093570.1	0	43	AT5G64370.1	0	BETA-UP, PYD3 | beta-ureidopropionase |	Q964D8	0	74	BUP1_DICDI Beta-ureidopropionase OS=Dictyostelium discoideum GN=pyd3 PE=1 SV=1	AT5G64370	GO:0006212 GO:0006807 GO:0043562	cellular_response_to_nitrogen_levels nitrogen_compound_metabolic_process uracil_catabolic_process	GO:0003837 GO:0016810	beta-ureidopropionase_activity hydrolase_activity,_acting_on_carbon-nitrogen_(but_not_peptide)_bonds
916	27	27	contig_88009	2	2	0	1	1	2	2	1	0	1	1	3	Medtr2g026550.1	0	34	AT4G17240.1	0	unknown protein; FUNCTIONS IN: molecular_function unknown; INVOLVED IN: biological_process unknown; LOCATED I					AT4G17240	GO:0008150	biological_process	GO:0003674	molecular_function
917	27	27	contig_88047	0	1	1	0	0	0	1	7	5	1	3	3	Medtr2g097900.1	0	18	AT1G51340.1	0	MATE efflux family protein	Q9SYD6	0	65	MATE1_ARATH MATE efflux family protein 1 OS=Arabidopsis thaliana GN=MATE PE=2 SV=2	AT1G51340	GO:0006855 GO:0019761 GO:0055085	drug_transmembrane_transport glucosinolate_biosynthetic_process transmembrane_transport	GO:0015238 GO:0015297	antiporter_activity drug_transmembrane_transporter_activity
918	27	27	contig_88700	3	6	4	4	3	4	4	8	6	6	8	8	Medtr2g049330.1	0	43
919	27	27	contig_88766	16	10	8	11	10	17	18	12	7	9	12	18	Medtr5g027960.1	0	38	AT4G19006.1	0	Proteasome component (PCI) domain protein		0	73		AT4G19006	GO:0006511 GO:0030163	protein_catabolic_process ubiquitin-dependent_protein_catabolic_process	GO:0003674	molecular_function
920	27	27	contig_88838	24	18	14	22	17	34	29	16	13	19	21	40	Medtr4g129790.1	0	82	AT2G33040.1	0	ATP3 | gamma subunit of Mt ATP synthase |	P26360	0	79	ATPG3_IPOBA ATP synthase subunit gamma, mitochondrial OS=Ipomoea batatas GN=ATPC PE=1 SV=2	AT2G33040	GO:0006511 GO:0009853 GO:0015986 GO:0015992 GO:0019243 GO:0051788 GO:0080129	ATP_synthesis_coupled_proton_transport methylglyoxal_catabolic_process_to_D-lactate photorespiration proteasome_core_complex_assembly proton_transport response_to_misfolded_protein ubiquitin-dependent_protein_catabolic_process	GO:0008270 GO:0046933 GO:0046961	proton-transporting_ATP_synthase_activity,_rotational_mechanism proton-transporting_ATPase_activity,_rotational_mechanism zinc_ion_binding
921	27	27	contig_88851	91	44	31	94	55	97	115	46	25	67	68	112	Medtr3g094230.1	0	33	AT1G26910.1	0	RPL10B | Ribosomal protein L16p/L10e family protein |	Q9M5M7	0	92	RL10_EUPES 60S ribosomal protein L10 OS=Euphorbia esula GN=RPL10 PE=2 SV=1	AT1G26910	GO:0001510 GO:0006412 GO:0010224 GO:0032502	RNA_methylation developmental_process response_to_UV-B translation	GO:0003735	structural_constituent_of_ribosome
922	27	27	contig_88993	19	4	14	2	12	6	23	7	20	2	20	6	Medtr1g064230.2	0	49	AT2G37220.1	0	RNA-binding (RRM/RBD/RNP motifs) family protein	P49313	0	64	ROC1_NICPL 30 kDa ribonucleoprotein, chloroplastic OS=Nicotiana plumbaginifolia PE=2 SV=1	AT2G37220	GO:0009409 GO:0009697 GO:0009737 GO:0009814 GO:0019684 GO:0042742 GO:0045087	defense_response,_incompatible_interaction defense_response_to_bacterium innate_immune_response photosynthesis,_light_reaction response_to_abscisic_acid_stimulus response_to_cold salicylic_acid_biosynthetic_process	GO:0000166 GO:0003676 GO:0003723 GO:0008266	RNA_binding nucleic_acid_binding nucleotide_binding poly(U)_RNA_binding
923	27	27	contig_8996	1	7	14	43	2	7	1	6	7	18	2	5	Medtr3g087950.1	0	81	AT4G39640.2	0	GGT1 | gamma-glutamyl transpeptidase 1 |	Q8VYW6	0	63	GAGT1_ARATH Gamma-glutamyltranspeptidase 1 OS=Arabidopsis thaliana GN=GGT1 PE=2 SV=1	AT4G39640	GO:0006751 GO:0006979 GO:0009611 GO:0009625 GO:0009862 GO:0031348	glutathione_catabolic_process negative_regulation_of_defense_response response_to_insect response_to_oxidative_stress response_to_wounding systemic_acquired_resistance,_salicylic_acid_mediated_signaling_pathway	GO:0003840 GO:0016756	gamma-glutamyltransferase_activity glutathione_gamma-glutamylcysteinyltransferase_activity
924	27	27	contig_90270	7	12	9	6	5	15	13	20	15	4	12	23	Medtr7g033625.1	0	70	AT5G40510.1	0	Sucrase/ferredoxin-like family protein	Q6BPT6	0	38	AIM32_DEBHA Altered inheritance of mitochondria protein 32 OS=Debaryomyces hansenii (strain ATCC 36239 / CBS 767 / JCM 1990 / NBRC 0083 / IGC 2968) GN=AIM32 PE=3 SV=2	AT5G40510	GO:0006826 GO:0008150 GO:0010106 GO:0010167 GO:0015698 GO:0015706	biological_process cellular_response_to_iron_ion_starvation inorganic_anion_transport iron_ion_transport nitrate_transport response_to_nitrate	GO:0003674	molecular_function
925	27	27	contig_91580	1	1	1	1	1	2	1	1	1	1	1	1	Medtr1g086810.1	0	28	AT3G62370.1	0	heme binding	O65405	0	44	CRK28_ARATH Cysteine-rich receptor-like protein kinase 28 OS=Arabidopsis thaliana GN=CRK28 PE=3 SV=2	AT3G62370			GO:0020037	heme_binding
926	27	27	contig_91620	2	2	2	1	1	2	1	2	1	1	2	1	Medtr2g014890.1	0	27	AT1G28530.1	0	unknown protein; INVOLVED IN: biological_process unknown; LOCATED IN: chloroplast; EXPRESSED IN: 19 plant str					AT1G28530	GO:0008150 GO:0009220	biological_process pyrimidine_ribonucleotide_biosynthetic_process
927	27	27	contig_91663	4	5	4	5	4	5	4	4	3	3	3	5	Medtr1g054540.2	0	17
928	27	27	contig_91707	8	4	3	7	5	10	8	5	3	4	6	9	Medtr2g036600.1	0	71	AT3G11710.1	0	ATKRS-1 | lysyl-tRNA synthetase 1 |	Q9ZPI1	0	77	SYK_ARATH Lysine--tRNA ligase OS=Arabidopsis thaliana GN=At3g11710 PE=2 SV=1	AT3G11710	GO:0006418 GO:0006430 GO:0009165 GO:0009640 GO:0010388	cullin_deneddylation lysyl-tRNA_aminoacylation nucleotide_biosynthetic_process photomorphogenesis tRNA_aminoacylation_for_protein_translation	GO:0000166 GO:0003676 GO:0004812 GO:0004824 GO:0005524	ATP_binding aminoacyl-tRNA_ligase_activity lysine-tRNA_ligase_activity nucleic_acid_binding nucleotide_binding
929	27	27	contig_91719	132	49	25	121	50	133	187	54	23	99	84	168	Medtr7g027235.1	0	47	AT5G65360.1	0	Histone superfamily protein	P68428	0	100	H32_WHEAT Histone H3.2 OS=Triticum aestivum PE=1 SV=2	AT5G65360	GO:0006334	nucleosome_assembly	GO:0003677	DNA_binding
930	27	27	contig_92065	2	2	2	1	2	2	1	1	2	0	1	1	Medtr5g033210.1	0	35	AT3G14770.1	0	SWEET2, AtSWEET2 | Nodulin MtN3 family protein |	Q9LH79	0	65	SWET2_ARATH Bidirectional sugar transporter SWEET2 OS=Arabidopsis thaliana GN=SWEET2 PE=2 SV=1	AT3G14770	GO:0008150	biological_process	GO:0003674 GO:0051119	molecular_function sugar_transmembrane_transporter_activity
931	27	27	contig_92069	4	2	4	2	2	4	3	2	5	16	3	3	Medtr5g093860.1	0	40	AT5G55230.1	0	ATMAP65-1, MAP65-1 | microtubule-associated proteins 65-1 |	Q9FLP0	0	74	MA651_ARATH 65-kDa microtubule-associated protein 1 OS=Arabidopsis thaliana GN=MAP65-1 PE=1 SV=1	AT5G55230	GO:0000272 GO:0000910 GO:0001578 GO:0005982 GO:0007020 GO:0008283 GO:0009664 GO:0019344 GO:0030244 GO:0031116 GO:0043622 GO:0046785 GO:0048193 GO:0048528 GO:0051302 GO:0051322	Golgi_vesicle_transport anaphase cell_proliferation cellulose_biosynthetic_process cortical_microtubule_organization cysteine_biosynthetic_process cytokinesis microtubule_bundle_formation microtubule_nucleation microtubule_polymerization plant-type_cell_wall_organization polysaccharide_catabolic_process positive_regulation_of_microtubule_polymerization post-embryonic_root_development regulation_o…	GO:0005515 GO:0008017 GO:0046983	microtubule_binding protein_binding protein_dimerization_activity
932	27	27	contig_92117	2	2	1	2	2	3	1	1	1	1	1	1	Medtr4g093570.1	0	51	AT5G64370.1	0	BETA-UP, PYD3 | beta-ureidopropionase |	Q03248	0	54	BUP1_RAT Beta-ureidopropionase OS=Rattus norvegicus GN=Upb1 PE=1 SV=1	AT5G64370	GO:0006212 GO:0006807 GO:0043562	cellular_response_to_nitrogen_levels nitrogen_compound_metabolic_process uracil_catabolic_process	GO:0003837 GO:0016810	beta-ureidopropionase_activity hydrolase_activity,_acting_on_carbon-nitrogen_(but_not_peptide)_bonds
933	27	27	contig_92215	1	3	3	1	1	1	0	2	1	1	1	2	Medtr2g097900.1	0	34	AT1G51340.1	0	MATE efflux family protein	Q9SYD6	0	72	MATE1_ARATH MATE efflux family protein 1 OS=Arabidopsis thaliana GN=MATE PE=2 SV=2	AT1G51340	GO:0006855 GO:0019761 GO:0055085	drug_transmembrane_transport glucosinolate_biosynthetic_process transmembrane_transport	GO:0015238 GO:0015297	antiporter_activity drug_transmembrane_transporter_activity
934	27	27	contig_92276	3	2	13	1	3	2	2	3	9	13	3	1	Medtr8g064490.1	0	45	AT1G60230.1	0	Radical SAM superfamily protein	Q3A2Z4	0	49	RLMN_PELCD Dual-specificity RNA methyltransferase RlmN OS=Pelobacter carbinolicus (strain DSM 2380 / Gra Bd 1) GN=rlmN PE=3 SV=1	AT1G60230	GO:0006364	rRNA_processing	GO:0003824 GO:0008173 GO:0051536	RNA_methyltransferase_activity catalytic_activity iron-sulfur_cluster_binding
935	27	27	contig_92504	7	7	7	2	4	2	3	3	3	1	2	2	Medtr1g030290.1	0	52	AT1G77590.1	0	LACS9 | long chain acyl-CoA synthetase 9 |	Q9CAP8	0	80	LACS9_ARATH Long chain acyl-CoA synthetase 9, chloroplastic OS=Arabidopsis thaliana GN=LACS9 PE=2 SV=1	AT1G77590	GO:0001676 GO:0006631 GO:0006633	fatty_acid_biosynthetic_process fatty_acid_metabolic_process long-chain_fatty_acid_metabolic_process	GO:0003824 GO:0004467	catalytic_activity long-chain_fatty_acid-CoA_ligase_activity
936	27	27	contig_92577	7	15	10	7	6	10	5	13	13	6	8	9	Medtr2g087660.1	0	40	AT3G44110.2	0	ATJ3, ATJ | DNAJ homologue 3 |	P42824	0	71	DNJH2_ALLPO DnaJ protein homolog 2 OS=Allium porrum GN=LDJ2 PE=2 SV=1	AT3G44110	GO:0006457 GO:0006499 GO:0009651 GO:0009911 GO:0043462 GO:0048573	N-terminal_protein_myristoylation photoperiodism,_flowering positive_regulation_of_flower_development protein_folding regulation_of_ATPase_activity response_to_salt_stress	GO:0005524 GO:0031072 GO:0051082	ATP_binding heat_shock_protein_binding unfolded_protein_binding
937	27	27	contig_92615	1	1	2	1	1	1	1	3	2	1	1	1	Medtr2g035460.1	0	25	AT1G30910.1	0	Molybdenum cofactor sulfurase family protein	Q5VT66	0	35	MOSC1_HUMAN MOSC domain-containing protein 1, mitochondrial OS=Homo sapiens GN=MARC1 PE=1 SV=1	AT1G30910			GO:0003824 GO:0008265 GO:0030151 GO:0030170	Mo-molybdopterin_cofactor_sulfurase_activity catalytic_activity molybdenum_ion_binding pyridoxal_phosphate_binding
938	27	27	contig_92661	2	20	5	7	3	7	1	7	2	3	2	4	Medtr3g465430.1	0	38	AT3G51770.1	0	ETO1, ATEOL1 | tetratricopeptide repeat (TPR)-containing protein |	O81360	0	70	ABA2_PRUAR Zeaxanthin epoxidase, chloroplastic OS=Prunus armeniaca PE=2 SV=1	AT3G51770	GO:0006487 GO:0009693 GO:0009755 GO:0010182 GO:0010364 GO:0016036 GO:0017145 GO:0043161 GO:0048825 GO:2000069	cellular_response_to_phosphate_starvation cotyledon_development ethylene_biosynthetic_process hormone-mediated_signaling_pathway proteasomal_ubiquitin-dependent_protein_catabolic_process protein_N-linked_glycosylation regulation_of_ethylene_biosynthetic_process regulation_of_post-embryonic_root_development stem_cell_division sugar_mediated_signaling_pathway	GO:0005515 GO:0030674	protein_binding protein_binding,_bridging
939	27	27	contig_928	3	8	6	4	3	5	2	6	6	2	3	4	Medtr0021s0280.1	0	34				Q94AW8	0	79	DNAJ3_ARATH Chaperone protein dnaJ 3 OS=Arabidopsis thaliana GN=ATJ3 PE=2 SV=2
940	27	27	contig_92915	41	20	16	40	26	44	56	23	15	37	37	57	Medtr3g099777.1	0	5	AT1G66580.1	0	SAG24, RPL10C | senescence associated gene 24 |	Q9M5M7	0	97	RL10_EUPES 60S ribosomal protein L10 OS=Euphorbia esula GN=RPL10 PE=2 SV=1	AT1G66580	GO:0006412 GO:0010224 GO:0032502	developmental_process response_to_UV-B translation	GO:0003735	structural_constituent_of_ribosome
941	27	27	contig_92916	1	2	1	22	0	8	1	2	1	33	0	11	Medtr8g104490.1	0	37	AT1G73805.1	0	Calmodulin binding protein-like					AT1G73805	GO:0000165 GO:0001666 GO:0002237 GO:0006355 GO:0006612 GO:0009581 GO:0009595 GO:0009617 GO:0009627 GO:0009697 GO:0009814 GO:0009862 GO:0009863 GO:0009867 GO:0010112 GO:0010200 GO:0010310 GO:0010363 GO:0031347 GO:0031348 GO:0035304 GO:0042742 GO:0043900 GO:0045087 GO:0045088 GO:0050832 GO:0080142	MAPK_cascade defense_response,_incompatible_interaction defense_response_to_bacterium defense_response_to_fungus detection_of_biotic_stimulus detection_of_external_stimulus innate_immune_response jasmonic_acid_mediated_signaling_pathway negative_regulation_of_defense_response protein_targeting_to_membrane regulation_of_defense_response regulation_of_hydrogen_peroxide_metabolic_process regulation_…	GO:0003700 GO:0005516 GO:0043565	calmodulin_binding sequence-specific_DNA_binding sequence-specific_DNA_binding_transcription_factor_activity
942	27	27	contig_92972	4	3	2	5	2	7	3	3	2	4	3	6	Medtr7g100040.1	0	62	AT5G14520.1	0	pescadillo-related	A8JBB2	0	44	PESC_CHLRE Pescadillo homolog OS=Chlamydomonas reinhardtii GN=CHLREDRAFT_206018 PE=1 SV=1	AT5G14520	GO:0006606 GO:0042254 GO:0051604	protein_import_into_nucleus protein_maturation ribosome_biogenesis	GO:0003713	transcription_coactivator_activity
943	27	27	contig_92973	3	5	4	3	3	4	2	3	3	2	3	3	Eucgr.C00934.1	0	23	AT4G29160.3	0	SNF7.1 | SNF7 family protein |	Q9SZE4	0	66	VP322_ARATH Vacuolar protein sorting-associated protein 32 homolog 2 OS=Arabidopsis thaliana GN=VPS32.2 PE=1 SV=1	AT4G29160	GO:0015031 GO:0016192	protein_transport vesicle-mediated_transport	GO:0005515	protein_binding
944	27	27	contig_92981	2	11	3	4	1	1	1	6	2	3	1	1	Glyma.10G210000.1	0	51	AT5G04220.2	0	SYTC, ATSYTC, NTMC2TYPE1.3, NTMC2T1.3, SYT3 | Calcium-dependent lipid-binding (CaLB domain) family protein | ch	Q7XA06	0	64	SYT3_ARATH Synaptotagmin-3 OS=Arabidopsis thaliana GN=SYT3 PE=2 SV=1	AT5G04220	GO:0008150 GO:0016126 GO:0019745	biological_process pentacyclic_triterpenoid_biosynthetic_process sterol_biosynthetic_process	GO:0003674	molecular_function
945	27	27	contig_9299	1	1	1	16	0	6	0	1	2	23	1	8	Medtr8g104490.1	0	37
946	27	27	contig_92997	0	0	0	23	0	4	0	0	0	14	0	2	Medtr3g437870.1	0	58	AT3G47780.1	0	ATATH6, ATH6 | ABC2 homolog 6 |	Q9STT5	0	65	AB7A_ARATH ABC transporter A family member 7 OS=Arabidopsis thaliana GN=ABCA7 PE=3 SV=2	AT3G47780	GO:0009407 GO:0010583	response_to_cyclopentenone toxin_catabolic_process	GO:0000166 GO:0005215 GO:0005524 GO:0016887 GO:0017111 GO:0042626	ATP_binding ATPase_activity ATPase_activity,_coupled_to_transmembrane_movement_of_substances nucleoside-triphosphatase_activity nucleotide_binding transporter_activity
947	27	27	contig_930	6	6	14	2	5	1	4	5	17	3	6	1	Medtr4g100480.1	0	47	AT5G47240.1	0	atnudt8, NUDT8 | nudix hydrolase homolog 8 |	Q8L7W2	0	70	NUDT8_ARATH Nudix hydrolase 8 OS=Arabidopsis thaliana GN=NUDT8 PE=2 SV=2	AT5G47240	GO:0009611	response_to_wounding	GO:0016787	hydrolase_activity
948	27	27	contig_9300	2	2	3	4	2	20	2	1	4	4	2	21	Medtr8g104510.1	0	42	AT1G73805.1	0	Calmodulin binding protein-like	Q2HIV9	0	55	BH035_ARATH Transcription factor bHLH35 OS=Arabidopsis thaliana GN=BHLH35 PE=2 SV=1	AT1G73805	GO:0000165 GO:0001666 GO:0002237 GO:0006355 GO:0006612 GO:0009581 GO:0009595 GO:0009617 GO:0009627 GO:0009697 GO:0009814 GO:0009862 GO:0009863 GO:0009867 GO:0010112 GO:0010200 GO:0010310 GO:0010363 GO:0031347 GO:0031348 GO:0035304 GO:0042742 GO:0043900 GO:0045087 GO:0045088 GO:0050832 GO:0080142	MAPK_cascade defense_response,_incompatible_interaction defense_response_to_bacterium defense_response_to_fungus detection_of_biotic_stimulus detection_of_external_stimulus innate_immune_response jasmonic_acid_mediated_signaling_pathway negative_regulation_of_defense_response protein_targeting_to_membrane regulation_of_defense_response regulation_of_hydrogen_peroxide_metabolic_process regulation_…	GO:0003700 GO:0005516 GO:0043565	calmodulin_binding sequence-specific_DNA_binding sequence-specific_DNA_binding_transcription_factor_activity
949	27	27	contig_93118	2	35	8	2	3	3	1	11	3	1	1	2	Glyma.11G055700.1	0	26	AT5G67030.1	0	ABA1, LOS6, NPQ2, ATABA1, ZEP, IBS3, ATZEP | zeaxanthin epoxidase (ZEP) (ABA1) |	O81360	0	66	ABA2_PRUAR Zeaxanthin epoxidase, chloroplastic OS=Prunus armeniaca PE=2 SV=1	AT5G67030	GO:0006970 GO:0008152 GO:0009408 GO:0009414 GO:0009688 GO:0010114 GO:0010182 GO:0010264 GO:0016123 GO:0055114	abscisic_acid_biosynthetic_process metabolic_process myo-inositol_hexakisphosphate_biosynthetic_process oxidation-reduction_process response_to_heat response_to_osmotic_stress response_to_red_light response_to_water_deprivation sugar_mediated_signaling_pathway xanthophyll_biosynthetic_process	GO:0009540 GO:0016491	oxidoreductase_activity zeaxanthin_epoxidase_[overall]_activity
950	27	27	contig_93292	11	6	8	1	6	1	6	5	11	0	6	0	Glyma.07G013800.1	0	32	AT5G35790.1	0	G6PD1 | glucose-6-phosphate dehydrogenase 1 |	Q43839	0	87	G6PDC_SOLTU Glucose-6-phosphate 1-dehydrogenase, chloroplastic OS=Solanum tuberosum PE=1 SV=1	AT5G35790	GO:0006006 GO:0009051 GO:0009637 GO:0010155 GO:0015979 GO:0019288 GO:0046777 GO:0055114	glucose_metabolic_process isopentenyl_diphosphate_biosynthetic_process,_mevalonate-independent_pathway oxidation-reduction_process pentose-phosphate_shunt,_oxidative_branch photosynthesis protein_autophosphorylation regulation_of_proton_transport response_to_blue_light	GO:0000166 GO:0004345 GO:0005515 GO:0050661	NADP_binding glucose-6-phosphate_dehydrogenase_activity nucleotide_binding protein_binding
951	27	27	contig_93311	1	2	2	2	1	1	1	2	5	1	2	0	Medtr4g100480.1	0	34	AT5G47240.1	0	atnudt8, NUDT8 | nudix hydrolase homolog 8 |	Q8L7W2	0	63	NUDT8_ARATH Nudix hydrolase 8 OS=Arabidopsis thaliana GN=NUDT8 PE=2 SV=2	AT5G47240	GO:0009611	response_to_wounding	GO:0016787	hydrolase_activity
952	27	27	contig_93404	76	42	59	50	47	40	69	34	43	38	45	40	Medtr3g009280.1	0	59	AT2G17390.1	0	AKR2B | ankyrin repeat-containing 2B |	Q9SAR5	0	64	AKR2_ARATH Ankyrin repeat domain-containing protein 2 OS=Arabidopsis thaliana GN=AKR2 PE=1 SV=2	AT2G17390	GO:0006355	regulation_of_transcription,_DNA-dependent
953	27	27	contig_93425	1	4	4	1	2	2	0	2	1	0	1	2	Medtr2g097900.1	0	40	AT1G51340.1	0	MATE efflux family protein	Q9SYD6	0	69	MATE1_ARATH MATE efflux family protein 1 OS=Arabidopsis thaliana GN=MATE PE=2 SV=2	AT1G51340	GO:0006855 GO:0019761 GO:0055085	drug_transmembrane_transport glucosinolate_biosynthetic_process transmembrane_transport	GO:0015238 GO:0015297	antiporter_activity drug_transmembrane_transporter_activity
954	27	27	contig_93450	7	5	6	4	2	5	4	6	5	1	3	4	Medtr4g094222.1	0	75	AT5G64210.1	0	AOX2 | alternative oxidase 2 |	Q41266	0	76	AOX2_SOYBN Ubiquinol oxidase 2, mitochondrial OS=Glycine max GN=AOX2 PE=1 SV=2	AT5G64210	GO:0007585 GO:0010230 GO:0055114	alternative_respiration oxidation-reduction_process respiratory_gaseous_exchange	GO:0009916	alternative_oxidase_activity
955	27	27	contig_93787	3	4	2	3	2	5	1	4	3	1	2	2	Medtr5g012780.1	0	28	AT4G17330.1	0	ATG2484-1, G2484-1 | G2484-1 protein |	Q6G620	0	22	SRAP_STAAS Serine-rich adhesin for platelets OS=Staphylococcus aureus (strain MSSA476) GN=sraP PE=3 SV=1	AT4G17330	GO:0000226 GO:0000911 GO:0009630	cytokinesis_by_cell_plate_formation gravitropism microtubule_cytoskeleton_organization	GO:0003723	RNA_binding
956	27	27	contig_93789	6	5	3	9	4	6	4	4	3	4	4	5	Medtr4g129790.1	0	36	AT2G33040.1	0	ATP3 | gamma subunit of Mt ATP synthase |	P26360	0	66	ATPG3_IPOBA ATP synthase subunit gamma, mitochondrial OS=Ipomoea batatas GN=ATPC PE=1 SV=2	AT2G33040	GO:0006511 GO:0009853 GO:0015986 GO:0015992 GO:0019243 GO:0051788 GO:0080129	ATP_synthesis_coupled_proton_transport methylglyoxal_catabolic_process_to_D-lactate photorespiration proteasome_core_complex_assembly proton_transport response_to_misfolded_protein ubiquitin-dependent_protein_catabolic_process	GO:0008270 GO:0046933 GO:0046961	proton-transporting_ATP_synthase_activity,_rotational_mechanism proton-transporting_ATPase_activity,_rotational_mechanism zinc_ion_binding
957	27	27	contig_93792	3	2	2	3	2	4	3	1	1	2	2	3	Medtr4g087280.1	0	61	AT1G73180.2	0	Eukaryotic translation initiation factor eIF2A family protein	Q6F2U9	0	86	SYK_ORYSJ Lysine--tRNA ligase OS=Oryza sativa subsp. japonica GN=Os03g0586800 PE=2 SV=1	AT1G73180	GO:0008150	biological_process	GO:0003674	molecular_function
958	27	27	contig_93793	19	52	16	14	14	20	19	50	15	11	19	18	Medtr8g104540.1	0	60	AT1G23190.1	0	PGM3 | Phosphoglucomutase/phosphomannomutase family protein |	Q9SM60	0	93	PGMC_PEA Phosphoglucomutase, cytoplasmic OS=Pisum sativum GN=PGM1 PE=1 SV=1	AT1G23190	GO:0005975 GO:0005992 GO:0006094 GO:0006096 GO:0006874 GO:0009590 GO:0009651 GO:0019252 GO:0019255 GO:0019388 GO:0046686 GO:0048229	carbohydrate_metabolic_process cellular_calcium_ion_homeostasis detection_of_gravity galactose_catabolic_process gametophyte_development gluconeogenesis glucose_1-phosphate_metabolic_process glycolysis response_to_cadmium_ion response_to_salt_stress starch_biosynthetic_process trehalose_biosynthetic_process	GO:0000287 GO:0004614 GO:0016868	intramolecular_transferase_activity,_phosphotransferases magnesium_ion_binding phosphoglucomutase_activity
959	27	27	contig_93827	9	12	8	11	6	12	6	5	2	3	4	6	Medtr4g074930.2	0	7
960	27	27	contig_93855	2	1	1	2	2	6	1	1	1	1	2	4	Medtr3g098260.1	0	49	AT5G23570.1	0	SGS3, ATSGS3 | XS domain-containing protein / XS zinc finger domain-containing protein-related |	Q9LDX1	0	51	SGS3_ARATH Protein SUPPRESSOR OF GENE SILENCING 3 OS=Arabidopsis thaliana GN=SGS3 PE=1 SV=1	AT5G23570	GO:0009616 GO:0010025 GO:0010050 GO:0010267 GO:0035196 GO:0051607	defense_response_to_virus production_of_miRNAs_involved_in_gene_silencing_by_miRNA production_of_ta-siRNAs_involved_in_RNA_interference vegetative_phase_change virus_induced_gene_silencing wax_biosynthetic_process
961	27	27	contig_93856	1	1	1	1	1	4	1	1	1	0	1	2	Medtr4g087875.1	0	20	AT5G57150.2	0	basic helix-loop-helix (bHLH) DNA-binding superfamily protein	A5YVF1	0	47	SGS3_SOLLC Protein SUPPRESSOR OF GENE SILENCING 3 OS=Solanum lycopersicum GN=SGS3 PE=1 SV=1	AT5G57150	GO:0006355 GO:0009694 GO:0009753	jasmonic_acid_metabolic_process regulation_of_transcription,_DNA-dependent response_to_jasmonic_acid_stimulus	GO:0003677 GO:0003700	DNA_binding sequence-specific_DNA_binding_transcription_factor_activity
962	27	27	contig_9389	9	24	50	15	12	7	11	20	19	8	11	4	Medtr5g083170.1	0	46	AT3G11050.1	0	ATFER2, FER2 | ferritin 2 |	Q41709	0	74	FRI2_VIGUN Ferritin-2, chloroplastic OS=Vigna unguiculata GN=PFE2 PE=1 SV=2	AT3G11050	GO:0000302 GO:0006826 GO:0006879 GO:0006979 GO:0009737 GO:0010039 GO:0015979 GO:0055072 GO:0055114	cellular_iron_ion_homeostasis iron_ion_homeostasis iron_ion_transport oxidation-reduction_process photosynthesis response_to_abscisic_acid_stimulus response_to_iron_ion response_to_oxidative_stress response_to_reactive_oxygen_species	GO:0008199 GO:0016491 GO:0046914	ferric_iron_binding oxidoreductase_activity transition_metal_ion_binding
963	27	27	contig_93939	5	2	4	4	2	18	4	2	9	6	3	12	Medtr4g086160.1	0	64	AT4G34410.1	0	RRTF1 | redox responsive transcription factor 1 |	Q9SZ06	0	41	EF109_ARATH Ethylene-responsive transcription factor ERF109 OS=Arabidopsis thaliana GN=ERF109 PE=1 SV=1	AT4G34410	GO:0002679 GO:0006355 GO:0009693 GO:0010200 GO:0035556 GO:0050832	defense_response_to_fungus ethylene_biosynthetic_process intracellular_signal_transduction regulation_of_transcription,_DNA-dependent respiratory_burst_involved_in_defense_response response_to_chitin	GO:0003677 GO:0003700	DNA_binding sequence-specific_DNA_binding_transcription_factor_activity
964	27	27	contig_94019	2	5	4	3	2	4	3	5	4	2	3	3	Medtr5g096410.1	0	32	AT5G55970.2	0	RING/U-box superfamily protein	Q94AW8	0	81	DNAJ3_ARATH Chaperone protein dnaJ 3 OS=Arabidopsis thaliana GN=ATJ3 PE=2 SV=2	AT5G55970			GO:0008270	zinc_ion_binding
965	27	27	contig_94033	3	2	1	1	1	4	1	1	0	0	1	1	Medtr4g098890.1	0	11	AT4G18030.1	0	S-adenosyl-L-methionine-dependent methyltransferases superfamily protein	Q94EJ6	0	73	PMTE_ARATH Probable methyltransferase PMT14 OS=Arabidopsis thaliana GN=At4g18030 PE=1 SV=1	AT4G18030	GO:0019288 GO:0042546	cell_wall_biogenesis isopentenyl_diphosphate_biosynthetic_process,_mevalonate-independent_pathway	GO:0008168	methyltransferase_activity
966	27	27	contig_9405	2	3	2	2	2	2	0	2	1	1	1	3	Medtr3g111740.1	0	16	AT5G05840.1	0	Protein of unknown function (DUF620)	Q9CAP8	0	74	LACS9_ARATH Long chain acyl-CoA synthetase 9, chloroplastic OS=Arabidopsis thaliana GN=LACS9 PE=2 SV=1	AT5G05840	GO:0008150	biological_process	GO:0003674	molecular_function
967	27	27	contig_94109	3	2	2	2	2	2	0	1	0	0	1	0	Medtr7g007590.1	0	28
968	27	27	contig_9418	3	4	3	5	2	4	1	1	1	1	1	2	Medtr7g116890.6	0	8
969	27	27	contig_94210	7	8	7	6	6	6	2	4	4	3	3	3	Medtr3g114110.1	0	27	AT2G17390.1	0	AKR2B | ankyrin repeat-containing 2B |	Q9SAR5	0	39	AKR2_ARATH Ankyrin repeat domain-containing protein 2 OS=Arabidopsis thaliana GN=AKR2 PE=1 SV=2	AT2G17390	GO:0006355	regulation_of_transcription,_DNA-dependent
970	27	27	contig_94295	0	2	3	1	1	1	1	3	2	1	1	2	Medtr2g097900.1	0	40	AT1G51340.2	0	MATE efflux family protein	Q9SYD6	0	68	MATE1_ARATH MATE efflux family protein 1 OS=Arabidopsis thaliana GN=MATE PE=2 SV=2	AT1G51340	GO:0006855 GO:0019761 GO:0055085	drug_transmembrane_transport glucosinolate_biosynthetic_process transmembrane_transport	GO:0015238 GO:0015297	antiporter_activity drug_transmembrane_transporter_activity
971	27	27	contig_94857	13	6	5	11	6	18	12	6	4	6	7	13	Medtr0003s0470.1	0	75	AT1G70330.1	0	ENT1,AT, ENT1 | equilibrative nucleotide transporter 1 |	Q8VXY7	0	68	ENT1_ARATH Equilibrative nucleotide transporter 1 OS=Arabidopsis thaliana GN=ENT1 PE=1 SV=1	AT1G70330	GO:0006810	transport	GO:0005337 GO:0010174	nucleoside_transmembrane_transporter_activity nucleoside_transmembrane_transporter_activity,_against_a_concentration_gradient
972	27	27	contig_94921	2	3	1	2	2	3	2	3	2	1	2	3	Medtr2g013980.1	0	30	AT1G28260.2	0	Telomerase activating protein Est1	Q9FZ99	0	49	SMG7L_ARATH Protein SMG7L OS=Arabidopsis thaliana GN=SMG7L PE=2 SV=1	AT1G28260	GO:0008150	biological_process
973	27	27	contig_94924	9	3	2	2	4	4	10	3	1	2	5	3	Medtr8g088510.1	0	15	AT1G55360.1	0	Protein of Unknown Function (DUF239)					AT1G55360	GO:0008150 GO:0019344	biological_process cysteine_biosynthetic_process
974	27	27	contig_94967	43	55	62	1	24	2	15	54	47	0	9	1	Medtr7g068380.1	0	45	AT3G51860.1	0	CAX3, ATHCX1, CAX1-LIKE, ATCAX3 | cation exchanger 3 |	Q93Z81	0	67	CAX3_ARATH Vacuolar cation/proton exchanger 3 OS=Arabidopsis thaliana GN=CAX3 PE=1 SV=1	AT3G51860	GO:0006793 GO:0006812 GO:0006814 GO:0006816 GO:0006874 GO:0006882 GO:0009624 GO:0010351 GO:0030026 GO:0051592 GO:0055062 GO:0055085	calcium_ion_transport cation_transport cellular_calcium_ion_homeostasis cellular_manganese_ion_homeostasis cellular_zinc_ion_homeostasis lithium_ion_transport phosphate_ion_homeostasis phosphorus_metabolic_process response_to_calcium_ion response_to_nematode sodium_ion_transport transmembrane_transport	GO:0005515 GO:0008324 GO:0015368 GO:0015369 GO:0015491	calcium:cation_antiporter_activity calcium:hydrogen_antiporter_activity cation:cation_antiporter_activity cation_transmembrane_transporter_activity protein_binding
975	27	27	contig_9509	23	31	33	4	13	5	14	33	29	1	7	3	Medtr7g068380.1	0	48	AT3G51860.1	0	CAX3, ATHCX1, CAX1-LIKE, ATCAX3 | cation exchanger 3 |	Q93Z81	0	66	CAX3_ARATH Vacuolar cation/proton exchanger 3 OS=Arabidopsis thaliana GN=CAX3 PE=1 SV=1	AT3G51860	GO:0006793 GO:0006812 GO:0006814 GO:0006816 GO:0006874 GO:0006882 GO:0009624 GO:0010351 GO:0030026 GO:0051592 GO:0055062 GO:0055085	calcium_ion_transport cation_transport cellular_calcium_ion_homeostasis cellular_manganese_ion_homeostasis cellular_zinc_ion_homeostasis lithium_ion_transport phosphate_ion_homeostasis phosphorus_metabolic_process response_to_calcium_ion response_to_nematode sodium_ion_transport transmembrane_transport	GO:0005515 GO:0008324 GO:0015368 GO:0015369 GO:0015491	calcium:cation_antiporter_activity calcium:hydrogen_antiporter_activity cation:cation_antiporter_activity cation_transmembrane_transporter_activity protein_binding
976	27	27	contig_95181	1	2	3	3	1	2	1	2	2	1	1	1	Medtr2g035460.1	0	45	AT1G30910.1	0	Molybdenum cofactor sulfurase family protein	Q5VT66	0	32	MOSC1_HUMAN MOSC domain-containing protein 1, mitochondrial OS=Homo sapiens GN=MARC1 PE=1 SV=1	AT1G30910			GO:0003824 GO:0008265 GO:0030151 GO:0030170	Mo-molybdopterin_cofactor_sulfurase_activity catalytic_activity molybdenum_ion_binding pyridoxal_phosphate_binding
977	27	27	contig_95673	5	14	30	9	7	4	6	13	12	5	6	3	Medtr5g083170.1	0	39	AT3G11050.1	0	ATFER2, FER2 | ferritin 2 |	Q41709	0	71	FRI2_VIGUN Ferritin-2, chloroplastic OS=Vigna unguiculata GN=PFE2 PE=1 SV=2	AT3G11050	GO:0000302 GO:0006826 GO:0006879 GO:0006979 GO:0009737 GO:0010039 GO:0015979 GO:0055072 GO:0055114	cellular_iron_ion_homeostasis iron_ion_homeostasis iron_ion_transport oxidation-reduction_process photosynthesis response_to_abscisic_acid_stimulus response_to_iron_ion response_to_oxidative_stress response_to_reactive_oxygen_species	GO:0008199 GO:0016491 GO:0046914	ferric_iron_binding oxidoreductase_activity transition_metal_ion_binding
978	27	27	contig_95693	66	35	24	47	9	50	47	43	4	7	3	55	Medtr3g106585.1	0	33				P32765	0	37	ASP_THECC 21 kDa seed protein OS=Theobroma cacao GN=ASP PE=2 SV=1
979	27	27	contig_95737	2	16	14	2	3	4	2	25	15	1	5	3	Medtr1g030840.1	0	35	AT2G21430.1	0	Papain family cysteine protease	Q10716	0	70	CYSP1_MAIZE Cysteine proteinase 1 OS=Zea mays GN=CCP1 PE=2 SV=1	AT2G21430	GO:0006508	proteolysis	GO:0008234	cysteine-type_peptidase_activity
980	27	27	contig_9628	6	4	3	10	4	12	4	5	3	7	4	10	Medtr7g100040.1	0	42	AT5G14520.1	0	pescadillo-related	A8JBB2	0	46	PESC_CHLRE Pescadillo homolog OS=Chlamydomonas reinhardtii GN=CHLREDRAFT_206018 PE=1 SV=1	AT5G14520	GO:0006606 GO:0042254 GO:0051604	protein_import_into_nucleus protein_maturation ribosome_biogenesis	GO:0003713	transcription_coactivator_activity
981	27	27	contig_96623	4	9	40	0	5	1	2	6	40	0	4	1	Glyma.17G174500.1	0	33	AT5G67030.2	0	ABA1, LOS6, NPQ2, ATABA1, ZEP, IBS3, ATZEP | zeaxanthin epoxidase (ZEP) (ABA1) |	O81360	0	81	ABA2_PRUAR Zeaxanthin epoxidase, chloroplastic OS=Prunus armeniaca PE=2 SV=1	AT5G67030	GO:0006970 GO:0008152 GO:0009408 GO:0009414 GO:0009688 GO:0010114 GO:0010182 GO:0010264 GO:0016123 GO:0055114	abscisic_acid_biosynthetic_process metabolic_process myo-inositol_hexakisphosphate_biosynthetic_process oxidation-reduction_process response_to_heat response_to_osmotic_stress response_to_red_light response_to_water_deprivation sugar_mediated_signaling_pathway xanthophyll_biosynthetic_process	GO:0009540 GO:0016491	oxidoreductase_activity zeaxanthin_epoxidase_[overall]_activity
982	27	27	contig_96662	7	29	31	5	10	8	6	40	28	3	11	7	Medtr3g061630.2	0	72	AT2G21430.1	0	Papain family cysteine protease	P25804	0	71	CYSP_PEA Cysteine proteinase 15A OS=Pisum sativum PE=1 SV=1	AT2G21430	GO:0006508	proteolysis	GO:0008234	cysteine-type_peptidase_activity
983	27	27	contig_96695	80	41	49	101	59	80	93	36	41	88	75	82	Medtr1g083350.1	0	73	AT3G05540.1	0	Methionine sulfoxide reductase (MSS4-like) family protein	Q5J907	0	85	TCTP_ELAGV Translationally-controlled tumor protein homolog OS=Elaeis guineensis var. tenera GN=TCTP PE=1 SV=1	AT3G05540	GO:0008150	biological_process
984	27	27	contig_96709	7	11	10	5	7	10	6	10	11	4	10	9	Medtr1g104810.1	0	70	AT3G05970.1	0	LACS6, ATLACS6 | long-chain acyl-CoA synthetase 6 |	Q8LPS1	0	79	LACS6_ARATH Long chain acyl-CoA synthetase 6, peroxisomal OS=Arabidopsis thaliana GN=LACS6 PE=1 SV=1	AT3G05970	GO:0001676 GO:0002213 GO:0006631 GO:0006633 GO:0006635 GO:0010193	defense_response_to_insect fatty_acid_beta-oxidation fatty_acid_biosynthetic_process fatty_acid_metabolic_process long-chain_fatty_acid_metabolic_process response_to_ozone	GO:0003824 GO:0004467	catalytic_activity long-chain_fatty_acid-CoA_ligase_activity
985	27	27	contig_96750	5	5	3	5	4	6	5	4	3	4	4	5	Medtr4g129790.1	0	33	AT2G33040.1	0	ATP3 | gamma subunit of Mt ATP synthase |	P26360	0	66	ATPG3_IPOBA ATP synthase subunit gamma, mitochondrial OS=Ipomoea batatas GN=ATPC PE=1 SV=2	AT2G33040	GO:0006511 GO:0009853 GO:0015986 GO:0015992 GO:0019243 GO:0051788 GO:0080129	ATP_synthesis_coupled_proton_transport methylglyoxal_catabolic_process_to_D-lactate photorespiration proteasome_core_complex_assembly proton_transport response_to_misfolded_protein ubiquitin-dependent_protein_catabolic_process	GO:0008270 GO:0046933 GO:0046961	proton-transporting_ATP_synthase_activity,_rotational_mechanism proton-transporting_ATPase_activity,_rotational_mechanism zinc_ion_binding
986	27	27	contig_96802	0	1	2	1	1	1	1	3	2	0	2	1	Medtr2g035470.1	0	55	AT1G30910.1	0	Molybdenum cofactor sulfurase family protein	Q9CW42	0	30	MOSC1_MOUSE MOSC domain-containing protein 1, mitochondrial OS=Mus musculus GN=Marc1 PE=1 SV=2	AT1G30910			GO:0003824 GO:0008265 GO:0030151 GO:0030170	Mo-molybdopterin_cofactor_sulfurase_activity catalytic_activity molybdenum_ion_binding pyridoxal_phosphate_binding
987	27	27	contig_96886	1	3	3	6	1	4	2	2	1	5	1	4	Medtr7g116890.6	0	40	AT2G46270.1	0	GBF3 | G-box binding factor 3 |	Q99089	0	43	CPRF1_PETCR Common plant regulatory factor 1 OS=Petroselinum crispum GN=CPRF1 PE=2 SV=1	AT2G46270	GO:0000303 GO:0006351 GO:0006355 GO:0007165 GO:0009410 GO:0009414 GO:0009611 GO:0009651 GO:0009723 GO:0009733 GO:0009737 GO:0009738 GO:0009743 GO:0009753 GO:0009873 GO:0030968 GO:0042538	abscisic_acid_mediated_signaling_pathway endoplasmic_reticulum_unfolded_protein_response ethylene_mediated_signaling_pathway hyperosmotic_salinity_response regulation_of_transcription,_DNA-dependent response_to_abscisic_acid_stimulus response_to_auxin_stimulus response_to_carbohydrate_stimulus response_to_ethylene_stimulus response_to_jasmonic_acid_stimulus response_to_salt_stress response_to_sup…	GO:0003677 GO:0003700 GO:0043565 GO:0046983	DNA_binding protein_dimerization_activity sequence-specific_DNA_binding sequence-specific_DNA_binding_transcription_factor_activity
988	27	27	contig_96931	2	2	1	1	2	2	2	1	1	1	3	1	Medtr1g087880.1	0	12	AT2G47500.1	0	P-loop nucleoside triphosphate hydrolases superfamily protein with CH (Calponin Homology) domain	O81635	0	69	ATK4_ARATH Kinesin-4 OS=Arabidopsis thaliana GN=ATK4 PE=1 SV=2	AT2G47500	GO:0007018	microtubule-based_movement	GO:0003777 GO:0005524	ATP_binding microtubule_motor_activity
989	27	27	contig_97058	7	2	10	3	3	38	3	2	11	5	2	11	Medtr4g086165.1	0	26	AT4G34410.1	0	RRTF1 | redox responsive transcription factor 1 |	Q9SZ06	0	31	EF109_ARATH Ethylene-responsive transcription factor ERF109 OS=Arabidopsis thaliana GN=ERF109 PE=1 SV=1	AT4G34410	GO:0002679 GO:0006355 GO:0009693 GO:0010200 GO:0035556 GO:0050832	defense_response_to_fungus ethylene_biosynthetic_process intracellular_signal_transduction regulation_of_transcription,_DNA-dependent respiratory_burst_involved_in_defense_response response_to_chitin	GO:0003677 GO:0003700	DNA_binding sequence-specific_DNA_binding_transcription_factor_activity
990	27	27	contig_97116	1	1	0	1	0	1	0	1	1	1	0	2	Medtr4g046673.1	0	39				P10978	0	36	POLX_TOBAC Retrovirus-related Pol polyprotein from transposon TNT 1-94 OS=Nicotiana tabacum PE=2 SV=1
991	27	27	contig_97474	5	5	5	5	4	7	2	3	3	2	3	4	Medtr3g083600.1	0	52	AT1G04860.1	0	UBP2, ATUBP2 | ubiquitin-specific protease 2 |	Q8W4N3	0	39	UBP2_ARATH Ubiquitin carboxyl-terminal hydrolase 2 OS=Arabidopsis thaliana GN=UBP2 PE=1 SV=2	AT1G04860	GO:0006511	ubiquitin-dependent_protein_catabolic_process	GO:0004221 GO:0004843 GO:0008270	ubiquitin-specific_protease_activity ubiquitin_thiolesterase_activity zinc_ion_binding
992	27	27	contig_97517	4	3	2	5	2	7	3	3	2	4	3	6	Medtr7g100040.1	0	62	AT5G14520.1	0	pescadillo-related	A8JBB2	0	44	PESC_CHLRE Pescadillo homolog OS=Chlamydomonas reinhardtii GN=CHLREDRAFT_206018 PE=1 SV=1	AT5G14520	GO:0006606 GO:0042254 GO:0051604	protein_import_into_nucleus protein_maturation ribosome_biogenesis	GO:0003713	transcription_coactivator_activity
993	27	27	contig_97539	3	14	6	1	1	2	1	7	2	0	2	1	Medtr4g092640.1	0	21	AT4G37760.1	0	SQE3 | squalene epoxidase 3 |	O48651	0	63	ERG1_PANGI Squalene monooxygenase OS=Panax ginseng PE=2 SV=1	AT4G37760	GO:0008152 GO:0009611 GO:0009744 GO:0009753 GO:0009813 GO:0010224 GO:0010264 GO:0016126 GO:0019745 GO:0055114	flavonoid_biosynthetic_process metabolic_process myo-inositol_hexakisphosphate_biosynthetic_process oxidation-reduction_process pentacyclic_triterpenoid_biosynthetic_process response_to_UV-B response_to_jasmonic_acid_stimulus response_to_sucrose_stimulus response_to_wounding sterol_biosynthetic_process	GO:0004506 GO:0009055 GO:0016491 GO:0050660	electron_carrier_activity flavin_adenine_dinucleotide_binding oxidoreductase_activity squalene_monooxygenase_activity
994	27	27	contig_97686	4	2	2	3	2	6	3	2	2	2	2	4	Medtr2g036600.1	0	71	AT3G11710.1	0	ATKRS-1 | lysyl-tRNA synthetase 1 |	Q9ZPI1	0	74	SYK_ARATH Lysine--tRNA ligase OS=Arabidopsis thaliana GN=At3g11710 PE=2 SV=1	AT3G11710	GO:0006418 GO:0006430 GO:0009165 GO:0009640 GO:0010388	cullin_deneddylation lysyl-tRNA_aminoacylation nucleotide_biosynthetic_process photomorphogenesis tRNA_aminoacylation_for_protein_translation	GO:0000166 GO:0003676 GO:0004812 GO:0004824 GO:0005524	ATP_binding aminoacyl-tRNA_ligase_activity lysine-tRNA_ligase_activity nucleic_acid_binding nucleotide_binding
995	27	27	contig_97704	2	2	3	2	1	1	1	2	3	3	1	1	Medtr7g007590.1	0	34	AT4G37440.2	0	unknown protein; LOCATED IN: cellular_component unknown; BEST Arabidopsis thaliana protein match is: unknown					AT4G37440
996	27	27	contig_97766	1	1	0	2	1	0	0	0	0	1	0	1	Medtr8g010330.1	0	19	AT5G14520.1	0	pescadillo-related	A8JBB2	0	38	PESC_CHLRE Pescadillo homolog OS=Chlamydomonas reinhardtii GN=CHLREDRAFT_206018 PE=1 SV=1	AT5G14520	GO:0006606 GO:0042254 GO:0051604	protein_import_into_nucleus protein_maturation ribosome_biogenesis	GO:0003713	transcription_coactivator_activity
997	27	27	contig_97800	2	3	2	10	2	3	3	3	2	17	2	4	Medtr1g021970.1	0	43	AT1G19330.2	0	unknown protein; FUNCTIONS IN: molecular_function unknown; INVOLVED IN: biological_process unknown; LOCATED I					AT1G19330	GO:0008150	biological_process	GO:0003674	molecular_function
998	27	27	contig_97839	5	3	4	1	3	1	3	4	8	0	3	1	Medtr1034s0010.1	0	82	AT5G35790.1	0	G6PD1 | glucose-6-phosphate dehydrogenase 1 |	Q43839	0	55	G6PDC_SOLTU Glucose-6-phosphate 1-dehydrogenase, chloroplastic OS=Solanum tuberosum PE=1 SV=1	AT5G35790	GO:0006006 GO:0009051 GO:0009637 GO:0010155 GO:0015979 GO:0019288 GO:0046777 GO:0055114	glucose_metabolic_process isopentenyl_diphosphate_biosynthetic_process,_mevalonate-independent_pathway oxidation-reduction_process pentose-phosphate_shunt,_oxidative_branch photosynthesis protein_autophosphorylation regulation_of_proton_transport response_to_blue_light	GO:0000166 GO:0004345 GO:0005515 GO:0050661	NADP_binding glucose-6-phosphate_dehydrogenase_activity nucleotide_binding protein_binding
999	27	27	contig_98518	11	2	2	2	21	7	12	2	2	2	24	5	Medtr4g094590.1	0	41	AT1G29890.1	0	O-acetyltransferase family protein	Q96PB1	0	32	CASD1_HUMAN CAS1 domain-containing protein 1 OS=Homo sapiens GN=CASD1 PE=2 SV=1	AT1G29890	GO:0009834	secondary_cell_wall_biogenesis	GO:0003674	molecular_function
1000	27	27	contig_98542	1	3	2	1	1	2	1	3	1	1	1	3	Medtr3g069720.1	0	28	AT5G05840.1	0	Protein of unknown function (DUF620)	Q9CAP8	0	74	LACS9_ARATH Long chain acyl-CoA synthetase 9, chloroplastic OS=Arabidopsis thaliana GN=LACS9 PE=2 SV=1	AT5G05840	GO:0008150	biological_process	GO:0003674	molecular_function
1001	27	27	contig_98819	0	0	0	0	0	6	0	0	0	0	0	4	Eucgr.C02208.1	0	44	AT5G57150.2	0	basic helix-loop-helix (bHLH) DNA-binding superfamily protein	Q2HIV9	0	58	BH035_ARATH Transcription factor bHLH35 OS=Arabidopsis thaliana GN=BHLH35 PE=2 SV=1	AT5G57150	GO:0006355 GO:0009694 GO:0009753	jasmonic_acid_metabolic_process regulation_of_transcription,_DNA-dependent response_to_jasmonic_acid_stimulus	GO:0003677 GO:0003700	DNA_binding sequence-specific_DNA_binding_transcription_factor_activity
1002	27	27	contig_99057	2	3	1	2	2	4	4	3	5	2	3	4	Glyma.17G028300.1	0	54	AT3G11710.1	0	ATKRS-1 | lysyl-tRNA synthetase 1 |	Q9ZPI1	0	74	SYK_ARATH Lysine--tRNA ligase OS=Arabidopsis thaliana GN=At3g11710 PE=2 SV=1	AT3G11710	GO:0006418 GO:0006430 GO:0009165 GO:0009640 GO:0010388	cullin_deneddylation lysyl-tRNA_aminoacylation nucleotide_biosynthetic_process photomorphogenesis tRNA_aminoacylation_for_protein_translation	GO:0000166 GO:0003676 GO:0004812 GO:0004824 GO:0005524	ATP_binding aminoacyl-tRNA_ligase_activity lysine-tRNA_ligase_activity nucleic_acid_binding nucleotide_binding
1003	27	27	contig_99326	2	3	2	2	2	4	32	3	2	2	8	5	Medtr3g088565.1	0	67	AT1G77330.1	0	2-oxoglutarate (2OG) and Fe(II)-dependent oxygenase superfamily protein	Q0WPW4	0	73	ACCO5_ARATH 1-aminocyclopropane-1-carboxylate oxidase 5 OS=Arabidopsis thaliana GN=At1g77330 PE=2 SV=1	AT1G77330	GO:0006826 GO:0009693 GO:0010106 GO:0010167 GO:0015706 GO:0016132 GO:0055114	brassinosteroid_biosynthetic_process cellular_response_to_iron_ion_starvation ethylene_biosynthetic_process iron_ion_transport nitrate_transport oxidation-reduction_process response_to_nitrate	GO:0009815 GO:0016491 GO:0016706	1-aminocyclopropane-1-carboxylate_oxidase_activity oxidoreductase_activity oxidoreductase_activity,_acting_on_paired_donors,_with_incorporation_or_reduction_of_molecular_oxygen,_2-oxoglutarate_as_one_donor,_and_incorporation_of_one_atom_each_of_oxygen_into_both_donors
1004	27	27	contig_99375	2	1	3	12	2	2	2	1	1	8	1	2	Medtr7g099940.1	0	56	AT2G37510.1	0	RNA-binding (RRM/RBD/RNP motifs) family protein	Q9FZ84	0	42	RBG6_ARATH Glycine-rich RNA-binding protein 6, mitochondrial OS=Arabidopsis thaliana GN=RBG6 PE=2 SV=1	AT2G37510	GO:0008150	biological_process	GO:0000166 GO:0003676 GO:0003723	RNA_binding nucleic_acid_binding nucleotide_binding
1005	27	27	contig_99411	0	1	0	0	1	1	2	1	1	0	5	1	Medtr3g465430.1	0	14	AT3G51770.2	0	ETO1 | tetratricopeptide repeat (TPR)-containing protein |	O65020	0	52	ETO1_ARATH Ethylene-overproduction protein 1 OS=Arabidopsis thaliana GN=ETO1 PE=1 SV=2	AT3G51770	GO:0006487 GO:0009693 GO:0009755 GO:0010182 GO:0010364 GO:0016036 GO:0017145 GO:0043161 GO:0048825 GO:2000069	cellular_response_to_phosphate_starvation cotyledon_development ethylene_biosynthetic_process hormone-mediated_signaling_pathway proteasomal_ubiquitin-dependent_protein_catabolic_process protein_N-linked_glycosylation regulation_of_ethylene_biosynthetic_process regulation_of_post-embryonic_root_development stem_cell_division sugar_mediated_signaling_pathway	GO:0005515 GO:0030674	protein_binding protein_binding,_bridging
1006	27	27	contig_99907	1	1	1	1	1	1	1	2	1	1	1	1	Medtr4g009740.1	0	20	AT1G15780.1	0	unknown protein; BEST Arabidopsis thaliana protein match is: unknown protein (TAIR:AT2G10440.1); Has 103701 B	F4I171	0	43	MD15A_ARATH Mediator of RNA polymerase II transcription subunit 15a OS=Arabidopsis thaliana GN=MED15A PE=1 SV=1	AT1G15780	GO:0001676 GO:0002213 GO:0006633 GO:0009751	defense_response_to_insect fatty_acid_biosynthetic_process long-chain_fatty_acid_metabolic_process response_to_salicylic_acid_stimulus
1007	27	27	contig_99912	4	9	20	6	5	2	10	17	12	5	15	7	Medtr5g083170.1	0	25	AT2G40300.1	0	ATFER4, FER4 | ferritin 4 |	Q948P5	0	79	FRI4_SOYBN Ferritin-4, chloroplastic OS=Glycine max PE=1 SV=2	AT2G40300	GO:0000302 GO:0006826 GO:0006879 GO:0009793 GO:0009908 GO:0010027 GO:0010039 GO:0010228 GO:0015979 GO:0016226 GO:0048366 GO:0048481 GO:0055072 GO:0055114	cellular_iron_ion_homeostasis embryo_development_ending_in_seed_dormancy flower_development iron-sulfur_cluster_assembly iron_ion_homeostasis iron_ion_transport leaf_development ovule_development oxidation-reduction_process photosynthesis response_to_iron_ion response_to_reactive_oxygen_species thylakoid_membrane_organization vegetative_to_reproductive_phase_transition_of_meristem	GO:0008199 GO:0016491 GO:0046914	ferric_iron_binding oxidoreductase_activity transition_metal_ion_binding
1008	74	74	Mt_Medtr0011s0020.1																		cellulose synthase like G1	ATCSLG1,CSLG1
1009	74	74	Mt_Medtr1g038650.1																		TCP family transcription factor
1010	74	74	Mt_Medtr1g061630.1																		Pyruvate kinase family protein
1011	74	74	Mt_Medtr1g071920.1																			HSP1
1012	74	74	Mt_Medtr1g075520.1																		aconitase 3	ACO3
1013	74	74	Mt_Medtr1g091057.1																		Ribosomal protein S10p/S20e family protein
1014	74	74	Mt_Medtr1g101540.1																		TraB family protein
1015	74	74	Mt_Medtr2g010740.1																		Sulfite exporter TauE/SafE family protein
1016	74	74	Mt_Medtr2g037830.1																		cellulose synthase like G1	ATCSLG1,CSLG1
1017	74	74	Mt_Medtr2g067620.1																		aconitase 3	ACO3
1018	74	74	Mt_Medtr2g081100.1																		DNA repair and meiosis protein (Mre11)	ATMRE11,MRE11
1019	74	74	Mt_Medtr2g085090.1																		Ribosomal protein S10p/S20e family protein
1020	74	74	Mt_Medtr2g088360.1																		aconitase 3	ACO3
1021	74	74	Mt_Medtr2g436510.1																		pleiotropic regulatory locus 1	PRL1
1022	74	74	Mt_Medtr3g005560.1																		cellulose synthase like G3	ATCSLG3,CSLG3
1023	74	74	Mt_Medtr3g107950.1																		TIFY domain protein 8	TIFY8
1024	74	74	Mt_Medtr3g450800.1																		cellulose synthase like G1	ATCSLG1,CSLG1
1025	74	74	Mt_Medtr4g010120.1																		phosphatidic acid phosphatase-related / PAP2-related	ROD1
1026	74	74	Mt_Medtr4g048190.1																		aconitase 3	ACO3
1027	74	74	Mt_Medtr4g094245.1																		Pentatricopeptide repeat (PPR) superfamily protein
1028	74	74	Mt_Medtr4g124360.1																		jasmonate-zim-domain protein 12	JAZ12,TIFY3B
1029	74	74	Mt_Medtr5g020850.1																		gamma carbonic anhydrase 1	GAMMA CA1
1030	74	74	Mt_Medtr5g021340.1																		GATA transcription factor 5	GATA5
1031	74	74	Mt_Medtr5g022940.1																		aconitase 1	ACO1
1032	74	74	Mt_Medtr5g030950.1																		serine transhydroxymethyltransferase 1	SHM1,SHMT1,STM
1033	74	74	Mt_Medtr5g067060.1																		serine hydroxymethyltransferase 2	SHM2
1034	74	74	Mt_Medtr6g007613.1																		centrin2	ATCEN2,CEN1,CEN2
1035	74	74	Mt_Medtr6g009563.1																		Kunitz family trypsin and protease inhibitor protein
1036	74	74	Mt_Medtr6g009650.1																		Kunitz family trypsin and protease inhibitor protein
1037	74	74	Mt_Medtr6g012390.1																		Ribosomal protein L34e superfamily protein
1038	74	74	Mt_Medtr6g059680.1																		Kunitz family trypsin and protease inhibitor protein
1039	74	74	Mt_Medtr6g059730.1																		Kunitz family trypsin and protease inhibitor protein
1040	74	74	Mt_Medtr6g066190.1																		Kunitz family trypsin and protease inhibitor protein
1041	74	74	Mt_Medtr6g066210.1																		Kunitz family trypsin and protease inhibitor protein
1042	74	74	Mt_Medtr7g074020.1																		centrin2	ATCEN2,CEN1,CEN2
1043	74	74	Mt_Medtr7g083840.1																		ARM repeat superfamily protein	ABH1,ATCBP80,CBP80,ENS
1044	74	74	Mt_Medtr7g092720.1																		Ribosomal protein S10p/S20e family protein
1045	74	74	Mt_Medtr7g103420.2																		Pyruvate kinase family protein
1046	74	74	Mt_Medtr8g023330.1																		exocyst complex component sec10	SEC10
1047	74	74	Mt_Medtr8g028225.1																		malate synthase	MLS
1048	74	74	contig_101877	1	2	0	1	1	2	1	2	1	1	1	2	Medtr8g028225.1	0	52	AT5G03860.2	0	MLS | malate synthase |	P08216	0	88	MASY_CUCSA Malate synthase, glyoxysomal OS=Cucumis sativus PE=2 SV=2	AT5G03860	GO:0006097	glyoxylate_cycle	GO:0003824 GO:0004474	catalytic_activity malate_synthase_activity
1049	74	74	contig_101946	1	3	3	0	1	1	2	5	6	1	2	1	Medtr1g101540.1	0	50	AT5G52030.2	0	TraB family protein					AT5G52030	GO:0008150	biological_process	GO:0003674	molecular_function
1050	74	74	contig_101968	14	13	13	11	10	23	21	18	12	8	18	25	Medtr5g022940.1	0	68	AT4G35830.1	0	ACO1 | aconitase 1 |	Q42560	0	86	ACO1_ARATH Aconitate hydratase 1 OS=Arabidopsis thaliana GN=ACO1 PE=1 SV=2	AT4G35830	GO:0000302 GO:0006007 GO:0006096 GO:0006101 GO:0006102 GO:0006833 GO:0006972 GO:0007030 GO:0007033 GO:0008152 GO:0009266 GO:0009651 GO:0010039 GO:0015979 GO:0046686 GO:0055072	Golgi_organization citrate_metabolic_process glucose_catabolic_process glycolysis hyperosmotic_response iron_ion_homeostasis isocitrate_metabolic_process metabolic_process photosynthesis response_to_cadmium_ion response_to_iron_ion response_to_reactive_oxygen_species response_to_salt_stress response_to_temperature_stimulus vacuole_organization water_transport	GO:0003994 GO:0005507 GO:0048027 GO:0051539	4_iron,_4_sulfur_cluster_binding aconitate_hydratase_activity copper_ion_binding mRNA_5'-UTR_binding
1051	74	74	contig_102848	19	8	9	18	13	20	44	14	13	27	23	38	Medtr1g091057.1	0	88	AT5G62300.2	0	Ribosomal protein S10p/S20e family protein	P49200	0	87	RS201_ARATH 40S ribosomal protein S20-1 OS=Arabidopsis thaliana GN=RPS20A PE=2 SV=2	AT5G62300	GO:0006412	translation	GO:0003723 GO:0003735	RNA_binding structural_constituent_of_ribosome
1052	74	74	contig_103781	2	0	0	1	3	3	3	1	0	2	6	3	Medtr5g067060.1	0	30	AT5G26780.1	0	SHM2 | serine hydroxymethyltransferase 2 |	P34899	0	82	GLYM_PEA Serine hydroxymethyltransferase, mitochondrial OS=Pisum sativum PE=1 SV=1	AT5G26780	GO:0006544 GO:0006563 GO:0009744 GO:0009749 GO:0009750	L-serine_metabolic_process glycine_metabolic_process response_to_fructose_stimulus response_to_glucose_stimulus response_to_sucrose_stimulus	GO:0003824 GO:0004372 GO:0008270 GO:0030170 GO:0050897	catalytic_activity cobalt_ion_binding glycine_hydroxymethyltransferase_activity pyridoxal_phosphate_binding zinc_ion_binding
1053	74	74	contig_103952	38	5	0	9	6	15	110	21	0	10	24	27	Medtr6g066190.1	0	52				Q41015	0	51	PIP21_PEA Kunitz-type trypsin inhibitor-like 1 protein OS=Pisum sativum GN=PIP20-1 PE=1 SV=2
1054	74	74	contig_104047	14	7	48	0	13	1	9	5	36	2	10	3	Medtr2g436510.1	0	17	AT4G15900.1	0	PRL1 | pleiotropic regulatory locus 1 |	Q42384	0	85	PRL1_ARATH Protein pleiotropic regulatory locus 1 OS=Arabidopsis thaliana GN=PRL1 PE=1 SV=1	AT4G15900	GO:0000278 GO:0006355 GO:0006396 GO:0006508 GO:0007062 GO:0009640 GO:0009749 GO:0009755 GO:0009793 GO:0009845 GO:0009870 GO:0009880 GO:0009909 GO:0009933 GO:0010072 GO:0010154 GO:0010162 GO:0010182 GO:0010204 GO:0010228 GO:0010431 GO:0010564 GO:0016567 GO:0019915 GO:0042742 GO:0043687 GO:0045595 GO:0045892 GO:0045893 GO:0048364 GO:0048366 GO:0048825 GO:0050826 GO:0050832 GO:0051301	RNA_processing cell_division cotyledon_development defense_response_signaling_pathway,_resistance_gene-dependent defense_response_signaling_pathway,_resistance_gene-independent defense_response_to_bacterium defense_response_to_fungus embryo_development_ending_in_seed_dormancy embryonic_pattern_specification fruit_development hormone-mediated_signaling_pathway leaf_development lipid_storage merist…	GO:0000166 GO:0005515	nucleotide_binding protein_binding
1055	74	74	contig_107257	11	12	11	9	9	19	14	14	10	6	13	16	Medtr5g022940.1	0	44	AT4G35830.1	0	ACO1 | aconitase 1 |	Q42560	0	87	ACO1_ARATH Aconitate hydratase 1 OS=Arabidopsis thaliana GN=ACO1 PE=1 SV=2	AT4G35830	GO:0000302 GO:0006007 GO:0006096 GO:0006101 GO:0006102 GO:0006833 GO:0006972 GO:0007030 GO:0007033 GO:0008152 GO:0009266 GO:0009651 GO:0010039 GO:0015979 GO:0046686 GO:0055072	Golgi_organization citrate_metabolic_process glucose_catabolic_process glycolysis hyperosmotic_response iron_ion_homeostasis isocitrate_metabolic_process metabolic_process photosynthesis response_to_cadmium_ion response_to_iron_ion response_to_reactive_oxygen_species response_to_salt_stress response_to_temperature_stimulus vacuole_organization water_transport	GO:0003994 GO:0005507 GO:0048027 GO:0051539	4_iron,_4_sulfur_cluster_binding aconitate_hydratase_activity copper_ion_binding mRNA_5'-UTR_binding
1056	74	74	contig_107530	5	5	15	12	1	22	2	4	5	4	1	14	Medtr2g037830.1	0	61	AT4G24010.1	0	ATCSLG1, CSLG1 | cellulose synthase like G1 |	Q570S7	0	34	CSLG1_ARATH Cellulose synthase-like protein G1 OS=Arabidopsis thaliana GN=CSLG1 PE=2 SV=1	AT4G24010	GO:0000271 GO:0006863 GO:0030244	cellulose_biosynthetic_process polysaccharide_biosynthetic_process purine_nucleobase_transport	GO:0016740 GO:0016757 GO:0016759 GO:0016760	cellulose_synthase_(UDP-forming)_activity cellulose_synthase_activity transferase_activity transferase_activity,_transferring_glycosyl_groups
1057	74	74	contig_107604	6	8	4	5	4	8	6	7	6	4	6	8	Medtr2g088360.1	0	22	AT2G05710.1	0	ACO3 | aconitase 3 |	Q9SIB9	0	86	ACO2M_ARATH Aconitate hydratase 2, mitochondrial OS=Arabidopsis thaliana GN=ACO2 PE=1 SV=2	AT2G05710	GO:0000302 GO:0000303 GO:0006094 GO:0006096 GO:0006101 GO:0006102 GO:0006486 GO:0006487 GO:0006511 GO:0006833 GO:0006972 GO:0006979 GO:0007030 GO:0008152 GO:0009266 GO:0009651 GO:0009733 GO:0009737 GO:0009743 GO:0009853 GO:0009873 GO:0010039 GO:0015979 GO:0046686 GO:0051788 GO:0055072 GO:0080129	Golgi_organization citrate_metabolic_process ethylene_mediated_signaling_pathway gluconeogenesis glycolysis hyperosmotic_response iron_ion_homeostasis isocitrate_metabolic_process metabolic_process photorespiration photosynthesis proteasome_core_complex_assembly protein_N-linked_glycosylation protein_glycosylation response_to_abscisic_acid_stimulus response_to_auxin_stimulus response_to_cadmium_i…	GO:0003994 GO:0005507 GO:0005524 GO:0051539	4_iron,_4_sulfur_cluster_binding ATP_binding aconitate_hydratase_activity copper_ion_binding
1058	74	74	contig_107649	1	4	2	0	1	0	2	3	5	0	2	0	Medtr1g101540.1	0	31	AT5G52030.1	0	TraB family protein					AT5G52030	GO:0008150	biological_process	GO:0003674	molecular_function
1059	74	74	contig_107877	32	16	21	28	4	18	49	29	3	15	2	31	Medtr6g059730.1	0	59	AT1G17860.1	0	Kunitz family trypsin and protease inhibitor protein	O82711	0	66	PIP22_PEA Kunitz-type trypsin inhibitor-like 2 protein OS=Pisum sativum GN=PIP20-2 PE=1 SV=1	AT1G17860	GO:0006457 GO:0009408 GO:0009644 GO:0010167 GO:0015706 GO:0034976 GO:0042542	nitrate_transport protein_folding response_to_endoplasmic_reticulum_stress response_to_heat response_to_high_light_intensity response_to_hydrogen_peroxide response_to_nitrate	GO:0004866	endopeptidase_inhibitor_activity
1060	74	74	contig_10802	8	6	13	12	7	11	4	4	6	5	4	6	Medtr1g061630.1	0	64	AT2G36580.1	0	Pyruvate kinase family protein	Q42806	0	44	KPYC_SOYBN Pyruvate kinase, cytosolic isozyme OS=Glycine max PE=1 SV=1	AT2G36580	GO:0006096	glycolysis	GO:0000287 GO:0003824 GO:0004743 GO:0030955	catalytic_activity magnesium_ion_binding potassium_ion_binding pyruvate_kinase_activity
1061	74	74	contig_10803	8	5	11	11	6	10	5	4	6	5	4	6	Glyma.03G189700.1	0	67	AT3G52990.1	0	Pyruvate kinase family protein	Q42806	0	43	KPYC_SOYBN Pyruvate kinase, cytosolic isozyme OS=Glycine max PE=1 SV=1	AT3G52990	GO:0006096 GO:0046686	glycolysis response_to_cadmium_ion	GO:0000287 GO:0003824 GO:0004743 GO:0030955	catalytic_activity magnesium_ion_binding potassium_ion_binding pyruvate_kinase_activity
1062	74	74	contig_11024	4	4	2	3	2	4	3	4	1	5	3	3	Medtr5g021340.1	0	22	AT5G66320.2	0	GATA5 | GATA transcription factor 5 |	Q9FH57	0	33	GATA5_ARATH GATA transcription factor 5 OS=Arabidopsis thaliana GN=GATA5 PE=2 SV=1	AT5G66320	GO:0006355 GO:0045893	positive_regulation_of_transcription,_DNA-dependent regulation_of_transcription,_DNA-dependent	GO:0003677 GO:0003700 GO:0008270 GO:0043565	DNA_binding sequence-specific_DNA_binding sequence-specific_DNA_binding_transcription_factor_activity zinc_ion_binding
1063	74	74	contig_111163	8	4	7	8	5	8	8	5	7	7	8	8	Medtr1g061630.1	0	31	AT3G52990.2	0	Pyruvate kinase family protein	Q42954	0	47	KPYC_TOBAC Pyruvate kinase, cytosolic isozyme OS=Nicotiana tabacum PE=2 SV=1	AT3G52990	GO:0006096 GO:0046686	glycolysis response_to_cadmium_ion	GO:0000287 GO:0003824 GO:0004743 GO:0030955	catalytic_activity magnesium_ion_binding potassium_ion_binding pyruvate_kinase_activity
1064	74	74	contig_111313	0	2	2	0	0	0	1	3	4	0	2	1	Medtr1g101540.1	0	24	AT5G52030.1	0	TraB family protein					AT5G52030	GO:0008150	biological_process	GO:0003674	molecular_function
1065	74	74	contig_111356	28	2	0	5	4	9	129	24	0	5	28	23	Medtr6g066190.1	0	55				Q41015	0	57	PIP21_PEA Kunitz-type trypsin inhibitor-like 1 protein OS=Pisum sativum GN=PIP20-1 PE=1 SV=2
1066	74	74	contig_111995	17	12	48	39	4	54	9	13	7	11	2	36	Medtr3g005560.1	0	45	AT4G24000.1	0	ATCSLG2, CSLG2 | cellulose synthase like G2 |	Q8VYR4	0	33	CSLG2_ARATH Cellulose synthase-like protein G2 OS=Arabidopsis thaliana GN=CSLG2 PE=2 SV=1	AT4G24000	GO:0000271 GO:0030244	cellulose_biosynthetic_process polysaccharide_biosynthetic_process	GO:0016740 GO:0016757 GO:0016759 GO:0016760	cellulose_synthase_(UDP-forming)_activity cellulose_synthase_activity transferase_activity transferase_activity,_transferring_glycosyl_groups
1067	74	74	contig_11486	10	4	5	10	6	9	8	2	3	6	5	7	Medtr2g085090.1	0	72	AT5G62300.2	0	Ribosomal protein S10p/S20e family protein	P49200	0	89	RS201_ARATH 40S ribosomal protein S20-1 OS=Arabidopsis thaliana GN=RPS20A PE=2 SV=2	AT5G62300	GO:0006412	translation	GO:0003723 GO:0003735	RNA_binding structural_constituent_of_ribosome
[truncated: 6,656 more rows]
