# Supplementary material for: The Medicago sativa gene index 1.2: a web-accessible gene expression atlas for investigating expression differences between Medicago sativa subspecies
Source: BMC Genomics. 2015 Jul 7;16(1):502. doi: 10.1186/s12864-015-1718-7 (PMC4492073; doi:10.1186/s12864-015-1718-7)
Supplement: Additional file 18: — Nodule-specific sequences with a cysteine cluster motif. [file 12864_2015_1718_MOESM18_ESM.xlsx]

## Sheet: ORourkeAddFile18_NCRs
ContigID	M. Sativa sub-species	ReadingFrame	Motif	E-value	score	bias	E-value	score	bias	exp	N
contig_10025	NodSpec_B47&F56	RF_-1	CRP1530.trim	2.7e-06	29.9	4.8	6.9e-06	28.6	4.8	1.7	1
contig_10051	NodSpec_B47&F56	RF_-1	CRP1520.trim	1.1e-05	28.1	8.6	1.1e-05	28.1	8.6	1.8	1
contig_10053	NodSpec_B47&F56	RF_1	CRP1450.trim	2e-06	30.1	7.8	2e-06	30.1	7.8	1.6	1
contig_10079	NodSpec_B47&F56	RF_2	CRP1300.trim	1.9e-05	27.1	8.4	5.8e-05	25.6	8.4	1.9	1
contig_10098	NodSpec_B47&F56	RF_-1	CRP1400.trim	2.8e-10	42.4	7.2	4.9e-10	41.6	7.2	1.4	1
contig_10098	NodSpec_B47&F56	RF_-1	CRP1430.trim	0.00083	22.2	6.5	0.0018	21.1	6.5	1.6	1
contig_10098	NodSpec_B47&F56	RF_-1	CRP1450.trim	3.9e-06	29.2	5.4	7.9e-06	28.2	5.4	1.5	1
contig_101150	NodSpec_B47&F56	RF_-3	CRP1140.trim	0.0025	20.7	10.7	0.0025	20.7	10.7	1.9	1
contig_101150	NodSpec_B47&F56	RF_-3	CRP1220.trim	0.0034	19.7	6.7	0.0066	18.7	6.7	1.5	1
contig_101150	NodSpec_B47&F56	RF_-3	CRP1230.trim	0.0029	19.9	6.6	0.0058	18.9	6.6	1.6	1
contig_101150	NodSpec_B47&F56	RF_-3	CRP1270.trim	8.3e-09	37.8	14.7	1.5e-08	36.9	14.7	1.5	1
contig_101153	NodSpec_B47&F56	RF_-3	CRP1410.trim	0.0092	18.6	7.4	0.038	16.6	7.4	2.1	1
contig_101153	NodSpec_B47&F56	RF_-3	CRP1430.trim	0.0023	20.7	5.9	0.039	16.8	5.9	2.7	1
contig_10119	NodSpec_B47&F56	RF_1	CRP1530.trim	8.2e-08	34.7	5.6	2e-07	33.5	5.6	1.7	1
contig_101195	NodSpec_B47&F56	RF_1	CRP1400.trim	0.0035	19.8	3.8	0.0035	19.8	3.8	2	1
contig_101195	NodSpec_B47&F56	RF_1	CRP1450.trim	3.2e-10	42.2	4.6	7.7e-10	41	4.6	1.7	1
contig_101201	NodSpec_B47&F56	RF_-3	CRP1420.trim	0.0037	19.8	7.9	0.0037	19.8	7.9	1.9	1
contig_101201	NodSpec_B47&F56	RF_-3	CRP1430.trim	0.00067	22.5	6.5	0.0027	20.6	6.5	2.2	1
contig_101201	NodSpec_B47&F56	RF_-3	CRP1440.trim	9.9e-08	34.2	10.1	2e-07	33.3	10.1	1.6	1
contig_101201	NodSpec_B47&F56	RF_-3	CRP1480.trim	0.0073	19.1	7.7	0.028	17.3	7.7	2.1	1
contig_101275	NodSpec_B47&F56	RF_2	CRP1140.trim	0.005	19.8	13.1	0.005	19.8	13.1	2.3	1
contig_101275	NodSpec_B47&F56	RF_2	CRP1240.trim	0.0015	20.7	9	0.004	19.3	9	1.8	1
contig_101289	NodSpec_B47&F56	RF_2	CRP1320.trim	9.1e-18	66.6	13.1	1.6e-17	65.8	13.1	1.4	1
contig_101341	NodSpec_B47&F56	RF_-2	CRP1400.trim	7e-08	34.7	2.3	1.4e-07	33.8	2.3	1.5	1
contig_101361	NodSpec_B47&F56	RF_-1	CRP1130.trim	3.4e-05	26.2	11.9	7.2e-05	25.2	11.9	1.6	1
contig_101361	NodSpec_B47&F56	RF_-1	CRP1140.trim	0.001	21.9	11.9	0.0027	20.6	11.9	1.8	1
contig_101361	NodSpec_B47&F56	RF_-1	CRP1190.trim	0.0024	20.4	12	0.0024	20.4	12	2	1
contig_101361	NodSpec_B47&F56	RF_-1	CRP1210.trim	1.3e-09	40.1	14.5	3.1e-09	38.9	14.5	1.7	1
contig_101361	NodSpec_B47&F56	RF_-1	CRP1250.trim	0.0025	20.4	11	0.0041	19.7	11	1.4	1
contig_101393	NodSpec_B47&F56	RF_3	CRP1150.trim	5.8e-09	38.8	12.1	1.1e-08	38	12.1	1.5	1
contig_101399	NodSpec_B47&F56	RF_-1	CRP1170.trim	2.3e-08	36.8	13	4e-08	36	13	1.4	1
contig_101434	NodSpec_B47&F56	RF_-3	CRP1400.trim	0.0066	18.9	2.1	0.016	17.7	2.1	1.7	1
contig_101434	NodSpec_B47&F56	RF_-3	CRP1530.trim	1e-12	50.4	6.9	2.9e-12	49	6.9	1.9	1
contig_101440	NodSpec_B47&F56	RF_3	CRP1400.trim	0.00021	23.7	6.8	0.00043	22.7	6.8	1.5	1
contig_101440	NodSpec_B47&F56	RF_3	CRP1410.trim	8.1e-08	34.8	6.7	9.7e-08	34.5	5	2	1
contig_101440	NodSpec_B47&F56	RF_3	CRP1420.trim	9.8e-05	24.8	7.1	0.00032	23.2	7.1	2	1
contig_101440	NodSpec_B47&F56	RF_3	CRP1430.trim	2.2e-05	27.2	6.4	2.2e-05	27.2	6.4	2	1
contig_101440	NodSpec_B47&F56	RF_3	CRP1440.trim	0.0054	19.2	0.8	0.0054	19.2	0.8	1.9	1
contig_101440	NodSpec_B47&F56	RF_3	CRP1450.trim	0.00096	21.5	1.8	0.00096	21.5	1.8	1.9	1
contig_101440	NodSpec_B47&F56	RF_3	CRP1490.trim	0.0069	18.8	5.2	0.013	18	5.2	1.5	1
contig_101480	NodSpec_B47&F56	RF_-1	CRP1410.trim	0.00068	22.2	1.6	0.0018	20.8	1.6	1.8	1
contig_101480	NodSpec_B47&F56	RF_-1	CRP1420.trim	2e-05	27.1	0.8	5.9e-05	25.5	0.8	1.9	1
contig_101480	NodSpec_B47&F56	RF_-1	CRP1430.trim	0.00032	23.5	0.3	0.0012	21.7	0.3	2.1	1
contig_101480	NodSpec_B47&F56	RF_-1	CRP1440.trim	2e-09	39.6	5.4	3.4e-09	38.9	5.4	1.4	1
contig_101480	NodSpec_B47&F56	RF_-1	CRP1480.trim	0.00027	23.6	3.4	0.00088	22	3.4	1.9	1
contig_101480	NodSpec_B47&F56	RF_-1	CRP1500.trim	0.0028	20.2	1.6	0.0066	19	1.6	1.7	1
contig_101511	NodSpec_B47&F56	RF_-1	CRP1400.trim	0.0075	18.8	3.6	0.022	17.3	3.6	1.9	1
contig_101511	NodSpec_B47&F56	RF_-1	CRP1420.trim	5.5e-08	35.3	8.6	2.2e-07	33.4	8.6	2.2	1
contig_101511	NodSpec_B47&F56	RF_-1	CRP1440.trim	0.00055	22.4	5.3	0.0015	21	5.3	1.8	1
contig_10161	NodSpec_B47&F56	RF_2	CRP1520.trim	6.6e-07	31.9	7	1.7e-06	30.7	7	1.7	1
contig_101658	NodSpec_B47&F56	RF_-1	CRP1250.trim	1.7e-07	33.8	13.6	3.7e-07	32.7	13.6	1.6	1
contig_10384	NodSpec_B47&F56	RF_2	CRP1420.trim	3.9e-05	26.1	0.6	0.00011	24.7	0.6	1.9	1
contig_10384	NodSpec_B47&F56	RF_2	CRP1430.trim	2.5e-06	30.2	1.8	2.5e-06	30.2	1.8	2.6	1
contig_10422	NodSpec_B47&F56	RF_1	CRP1150.trim	1.6e-05	27.8	12.4	3.1e-05	26.8	12.4	1.5	1
contig_10512	NodSpec_B47&F56	RF_2	CRP1140.trim	0.00035	23.5	8.9	0.00053	22.9	8.9	1.3	1
contig_10862	NodSpec_B47&F56	RF_-3	CRP1410.trim	6e-06	28.8	2.2	1.7e-05	27.4	2.2	1.8	1
contig_10862	NodSpec_B47&F56	RF_-3	CRP1420.trim	3e-10	42.5	4.9	1.1e-09	40.7	4.9	2.1	1
contig_10862	NodSpec_B47&F56	RF_-3	CRP1430.trim	1.8e-05	27.5	3.7	8.8e-05	25.3	3.7	2.3	1
contig_10862	NodSpec_B47&F56	RF_-3	CRP1440.trim	0.00076	21.9	1.5	0.0015	20.9	1.5	1.5	1
contig_10862	NodSpec_B47&F56	RF_-3	CRP1520.trim	0.0063	19.4	2.4	0.013	18.3	2.4	1.6	1
contig_108894	NodSpec_B47&F56	RF_2	CRP1140.trim	2.1e-07	33.8	13.2	3.5e-07	33.1	13.2	1.4	1
contig_108894	NodSpec_B47&F56	RF_2	CRP1150.trim	0.0014	21.4	10.5	0.0023	20.8	10.5	1.3	1
contig_108894	NodSpec_B47&F56	RF_2	CRP1160.trim	2.1e-05	26.8	11.3	2.9e-05	26.3	11.3	1.2	1
contig_108894	NodSpec_B47&F56	RF_2	CRP1210.trim	0.00011	24.2	7.1	0.00023	23.2	7.1	1.6	1
contig_108903	NodSpec_B47&F56	RF_-3	CRP1140.trim	0.0001	25.2	8	0.00019	24.3	8	1.5	1
contig_108904	NodSpec_B47&F56	RF_2	CRP1400.trim	0.00041	22.8	3	0.00075	21.9	3	1.5	1
contig_108904	NodSpec_B47&F56	RF_2	CRP1450.trim	6.9e-10	41.2	5.4	1e-09	40.6	5.4	1.3	1
contig_108919	NodSpec_B47&F56	RF_-1	CRP1150.trim	8.4e-07	31.9	6.4	8.4e-07	31.9	6.4	2.8	1
contig_108919	NodSpec_B47&F56	RF_-1	CRP1160.trim	0.0018	20.5	5.9	0.0018	20.5	5.9	2.1	1
contig_108926	NodSpec_B47&F56	RF_2	CRP1150.trim	3.9e-05	26.5	11.6	0.00014	24.8	11.6	2	1
contig_108931	NodSpec_B47&F56	RF_-1	CRP1520.trim	6.6e-08	35.1	7.8	1.2e-07	34.2	7.8	1.5	1
contig_108932	NodSpec_B47&F56	RF_-1	CRP1430.trim	0.0051	19.7	3.6	0.013	18.4	3.6	1.8	1
contig_108932	NodSpec_B47&F56	RF_-1	CRP1520.trim	2.1e-09	39.8	7.2	3.9e-09	39	7.2	1.5	1
contig_108940	NodSpec_B47&F56	RF_1	CRP1430.trim	0.00015	24.5	0.7	0.00015	24.5	0.7	2.4	1
contig_108940	NodSpec_B47&F56	RF_1	CRP1450.trim	0.0012	21.2	0.5	0.0027	20.1	0.5	1.6	1
contig_108943	NodSpec_B47&F56	RF_-3	CRP1150.trim	5.8e-07	32.4	37.5	0.0005	22.9	12.4	3.7	3
contig_108962	NodSpec_B47&F56	RF_2	CRP1230.trim	0.0076	18.6	1.2	0.0076	18.6	1.2	2.3	1
contig_108963	NodSpec_B47&F56	RF_-2	CRP1220.trim	0.0047	19.2	9.3	0.0068	18.7	9.3	1.3	1
contig_108963	NodSpec_B47&F56	RF_-2	CRP1230.trim	3.9e-13	51.8	7.5	8.4e-13	50.7	7.5	1.6	1
contig_108965	NodSpec_B47&F56	RF_3	CRP1230.trim	1.4e-08	37.1	9.8	1.4e-08	37.1	9.8	2.3	1
contig_108968	NodSpec_B47&F56	RF_3	CRP1500.trim	1.6e-05	27.3	10.6	0.0022	20.5	2.2	2.6	2
contig_108969	NodSpec_B47&F56	RF_2	CRP1500.trim	0.00028	23.4	0.6	0.00062	22.3	0.6	1.6	1
contig_108981	NodSpec_B47&F56	RF_3	CRP1160.trim	1e-06	31	11.8	1.8e-06	30.2	11.8	1.4	1
contig_108981	NodSpec_B47&F56	RF_3	CRP1220.trim	2e-12	49.5	13.2	3.8e-12	48.6	13.2	1.5	1
contig_108981	NodSpec_B47&F56	RF_3	CRP1230.trim	0.00038	22.8	11.8	0.00077	21.8	11.8	1.6	1
contig_108985	NodSpec_B47&F56	RF_-1	CRP1260.trim	1.7e-09	40.3	0.2	1e-07	34.5	0	2.4	2
contig_108986	NodSpec_B47&F56	RF_3	CRP1260.trim	3.5e-11	45.7	11.3	2.1e-09	39.9	8.5	2.6	2
contig_108988	NodSpec_B47&F56	RF_-1	CRP1200.trim	1.9e-06	30.4	10.6	4.2e-06	29.3	10.6	1.6	1
contig_108989	NodSpec_B47&F56	RF_-1	CRP1130.trim	0.00056	22.3	6.7	0.00056	22.3	6.7	2.7	2
contig_108989	NodSpec_B47&F56	RF_-1	CRP1150.trim	0.0045	19.9	5.5	0.0099	18.8	5.5	1.6	1
contig_108989	NodSpec_B47&F56	RF_-1	CRP1190.trim	9.9e-06	28.1	6.4	9.9e-06	28.1	6.4	2.1	1
contig_108989	NodSpec_B47&F56	RF_-1	CRP1200.trim	4.7e-07	32.4	6.1	9.5e-07	31.4	6.1	1.6	1
contig_108989	NodSpec_B47&F56	RF_-1	CRP1210.trim	0.0016	20.4	0.9	0.0016	20.4	0.9	1.9	1
contig_108995	NodSpec_B47&F56	RF_2	CRP1530.trim	6.7e-09	38.2	3.1	6.7e-09	38.2	3.1	2.2	1
contig_108996	NodSpec_B47&F56	RF_2	CRP1530.trim	4e-09	38.9	3.1	1.1e-08	37.6	3.1	1.8	1
contig_108997	NodSpec_B47&F56	RF_-2	CRP1530.trim	7.5e-09	38.1	3.1	7.5e-09	38.1	3.1	1.9	1
contig_108999	NodSpec_B47&F56	RF_-1	CRP1520.trim	0.0014	21.5	3.9	0.0014	21.5	3.9	3.7	2
contig_109000	NodSpec_B47&F56	RF_1	CRP1400.trim	0.00012	24.4	0.8	0.00026	23.4	0.8	1.5	1
contig_109002	NodSpec_B47&F56	RF_2	CRP1190.trim	0.00076	22	8.5	0.0019	20.8	8.5	1.7	1
contig_109003	NodSpec_B47&F56	RF_1	CRP1140.trim	2.2e-05	27.3	9.4	2.2e-05	27.3	9.4	2.5	1
contig_109004	NodSpec_B47&F56	RF_2	CRP1520.trim	6.8e-07	31.9	5.8	6.8e-07	31.9	5.8	2.4	1
contig_109006	NodSpec_B47&F56	RF_1	CRP1520.trim	5.4e-07	32.2	5.8	5.4e-07	32.2	5.8	2.1	1
contig_109009	NodSpec_B47&F56	RF_2	CRP1310.trim	2.8e-14	55.1	12.5	7.6e-14	53.7	12.5	1.8	1
contig_109014	NodSpec_B47&F56	RF_1	CRP1310.trim	0.0014	21.4	0.4	0.0049	19.7	0.4	2	1
contig_109015	NodSpec_B47&F56	RF_1	CRP1310.trim	0.0011	21.7	0.5	0.0042	19.9	0.5	2	1
contig_109016	NodSpec_B47&F56	RF_-1	CRP1220.trim	0.0051	19.1	3.3	0.0051	19.1	3.3	1.9	1
contig_109016	NodSpec_B47&F56	RF_-1	CRP1400.trim	2.1e-08	36.4	8.1	2.1e-08	36.4	8.1	2.1	1
contig_109016	NodSpec_B47&F56	RF_-1	CRP1430.trim	0.0016	21.3	6.3	0.0016	21.3	6.3	2.4	1
contig_109023	NodSpec_B47&F56	RF_-3	CRP1430.trim	0.0024	20.7	9.2	0.0024	20.7	9.2	2.8	1
contig_109024	NodSpec_B47&F56	RF_3	CRP1430.trim	0.0031	20.3	9.2	0.0031	20.3	9.2	2.7	1
contig_109026	NodSpec_B47&F56	RF_1	CRP1470.trim	7.8e-10	41.5	4.1	1.4e-09	40.7	2.1	2.3	2
contig_109027	NodSpec_B47&F56	RF_3	CRP1470.trim	1.4e-09	40.7	2.1	1.4e-09	40.7	2.1	2.7	2
contig_109033	NodSpec_B47&F56	RF_-1	CRP1530.trim	1.7e-08	37	5.9	5.5e-08	35.3	5.9	2	1
contig_109034	NodSpec_B47&F56	RF_-3	CRP1230.trim	2.5e-10	42.7	1.3	3.3e-10	42.3	1.3	1.2	1
contig_109040	NodSpec_B47&F56	RF_2	CRP1450.trim	0.00051	22.4	1.6	0.00051	22.4	1.6	2.5	1
contig_109040	NodSpec_B47&F56	RF_3	CRP1450.trim	4.8e-07	32.1	0.5	1.2e-06	30.8	0.5	1.8	1
contig_109041	NodSpec_B47&F56	RF_2	CRP1450.trim	0.00093	21.6	1.6	0.00093	21.6	1.6	2.4	1
contig_109045	NodSpec_B47&F56	RF_-3	CRP1140.trim	0.00066	22.6	12.2	0.0013	21.7	12.2	1.5	1
contig_109045	NodSpec_B47&F56	RF_-3	CRP1160.trim	4.4e-05	25.7	11	7.8e-05	24.9	11	1.4	1
contig_109045	NodSpec_B47&F56	RF_-3	CRP1190.trim	0.0012	21.5	10.2	0.0012	21.5	10.2	1.8	1
contig_109045	NodSpec_B47&F56	RF_-3	CRP1210.trim	7.2e-07	31.3	7.2	2.3e-06	29.6	7.2	1.9	1
contig_109045	NodSpec_B47&F56	RF_-3	CRP1230.trim	0.0057	19	11.2	0.0057	19	11.2	1.8	1
contig_109046	NodSpec_B47&F56	RF_2	CRP1140.trim	7.8e-05	25.6	11.7	0.00017	24.4	11.7	1.6	1
contig_109046	NodSpec_B47&F56	RF_2	CRP1160.trim	1.8e-11	46.3	13.9	3.5e-11	45.4	13.9	1.5	1
contig_109046	NodSpec_B47&F56	RF_2	CRP1190.trim	0.0078	18.8	12.1	0.015	17.9	12.1	1.5	1
contig_109046	NodSpec_B47&F56	RF_2	CRP1220.trim	9.4e-06	27.9	9.5	1.6e-05	27.2	9.5	1.4	1
contig_109046	NodSpec_B47&F56	RF_2	CRP1230.trim	0.00092	21.5	10.7	0.0022	20.3	10.7	1.7	1
contig_109046	NodSpec_B47&F56	RF_2	CRP1240.trim	0.0012	21	12	0.0023	20.1	12	1.5	1
contig_109059	NodSpec_B47&F56	RF_-3	CRP1260.trim	1.1e-14	57.1	8.4	1.9e-14	56.2	8.4	1.4	1
contig_109063	NodSpec_B47&F56	RF_2	CRP1520.trim	0.00047	22.9	6.3	0.00097	22	6.3	1.6	1
contig_109065	NodSpec_B47&F56	RF_1	CRP1400.trim	1.8e-06	30.2	11.7	0.00071	22	1	3.6	3
contig_109065	NodSpec_B47&F56	RF_1	CRP1430.trim	2.8e-05	26.9	0.1	2.8e-05	26.9	0.1	3.8	1
contig_109065	NodSpec_B47&F56	RF_1	CRP1470.trim	0.0027	20.7	1.6	0.007	19.4	1.6	1.8	1
contig_109065	NodSpec_B47&F56	RF_1	CRP1530.trim	8.6e-10	41.1	0.8	8.6e-10	41.1	0.8	3.2	2
contig_109066	NodSpec_B47&F56	RF_1	CRP1400.trim	8.8e-05	24.9	2.5	0.00052	22.4	1	2.5	2
contig_109066	NodSpec_B47&F56	RF_1	CRP1430.trim	2.1e-05	27.3	0.1	2.1e-05	27.3	0.1	2	1
contig_109066	NodSpec_B47&F56	RF_1	CRP1470.trim	0.0017	21.3	1.2	0.0037	20.3	1.2	1.6	1
contig_109066	NodSpec_B47&F56	RF_1	CRP1530.trim	6.4e-10	41.5	0.8	6.4e-10	41.5	0.8	2	1
contig_109067	NodSpec_B47&F56	RF_-1	CRP1400.trim	0.00029	23.3	2.5	0.0011	21.4	1	2.5	1
contig_109067	NodSpec_B47&F56	RF_-1	CRP1430.trim	1.3e-05	27.9	0.1	4.2e-05	26.3	0.1	2	1
contig_109067	NodSpec_B47&F56	RF_-1	CRP1470.trim	0.0043	20.1	1.6	0.011	18.8	1.6	1.7	1
contig_109067	NodSpec_B47&F56	RF_-1	CRP1530.trim	4.9e-10	41.9	0.8	1.3e-09	40.5	0.8	1.8	1
contig_109067	NodSpec_B47&F56	RF_1	CRP1400.trim	0.0011	21.4	1	0.0011	21.4	1	2.5	1
contig_109067	NodSpec_B47&F56	RF_1	CRP1430.trim	4.2e-05	26.3	0.1	4.2e-05	26.3	0.1	2.2	1
contig_109067	NodSpec_B47&F56	RF_1	CRP1470.trim	0.005	19.9	1.6	0.011	18.8	1.6	1.6	1
contig_109067	NodSpec_B47&F56	RF_1	CRP1530.trim	5.6e-10	41.7	0.8	1.3e-09	40.5	0.8	1.7	1
contig_109076	NodSpec_B47&F56	RF_2	CRP1130.trim	0.0042	19.5	3.3	0.0042	19.5	3.3	1.7	1
contig_109077	NodSpec_B47&F56	RF_2	CRP1130.trim	1.6e-10	43.4	15.5	2.4e-10	42.8	15.5	1.3	1
contig_109077	NodSpec_B47&F56	RF_2	CRP1140.trim	0.00072	22.5	12.9	0.0011	21.8	12.9	1.3	1
contig_109082	NodSpec_B47&F56	RF_1	CRP1230.trim	0.0099	18.2	0.6	0.016	17.5	0.6	1.3	1
contig_109085	NodSpec_B47&F56	RF_-1	CRP1170.trim	2.6e-05	26.9	0.9	9.3e-05	25.1	0.9	2	1
contig_109085	NodSpec_B47&F56	RF_-1	CRP1210.trim	4.4e-13	51.4	2.3	4.4e-13	51.4	2.3	2.4	1
contig_109085	NodSpec_B47&F56	RF_-3	CRP1210.trim	3.8e-05	25.7	1.5	9.9e-05	24.3	1.5	1.8	1
contig_109092	NodSpec_B47&F56	RF_2	CRP1290.trim	1.7e-05	26.6	5.7	2.6e-05	26	5.7	1.3	1
contig_109108	NodSpec_B47&F56	RF_3	CRP1520.trim	2.7e-06	30	6.9	5e-06	29.2	6.9	1.5	1
contig_109109	NodSpec_B47&F56	RF_3	CRP1520.trim	1e-05	28.2	7.6	2.3e-05	27.1	7.6	1.6	1
contig_109110	NodSpec_B47&F56	RF_2	CRP1190.trim	1.1e-07	34.4	9.5	1.1e-07	34.4	9.5	2.3	1
contig_109111	NodSpec_B47&F56	RF_-1	CRP1270.trim	5e-11	45	16	7.7e-11	44.3	16	1.3	1
contig_109116	NodSpec_B47&F56	RF_-3	CRP1240.trim	1.6e-09	40	15.4	2.2e-09	39.5	15.4	1.2	1
contig_109116	NodSpec_B47&F56	RF_-3	CRP1280.trim	0.0022	20.8	10	0.0032	20.2	10	1.3	1
contig_109123	NodSpec_B47&F56	RF_-1	CRP1130.trim	0.0032	19.9	6.4	0.0065	18.9	6.4	1.5	1
contig_109123	NodSpec_B47&F56	RF_-1	CRP1140.trim	8.4e-05	25.5	8.5	0.00014	24.8	8.5	1.4	1
contig_109123	NodSpec_B47&F56	RF_-1	CRP1150.trim	0.0074	19.2	11.6	0.0074	19.2	11.6	1.7	1
contig_109123	NodSpec_B47&F56	RF_-1	CRP1160.trim	0.0033	19.7	10	0.0066	18.7	10	1.5	1
contig_109123	NodSpec_B47&F56	RF_-1	CRP1190.trim	0.00013	24.5	11.1	0.00026	23.5	11.1	1.6	1
contig_109123	NodSpec_B47&F56	RF_-1	CRP1200.trim	0.0029	20.2	8.1	0.0045	19.5	8.1	1.3	1
contig_109123	NodSpec_B47&F56	RF_-1	CRP1230.trim	0.00019	23.8	10.8	0.00034	22.9	10.8	1.5	1
contig_10913	NodSpec_B47&F56	RF_-1	CRP1140.trim	0.0019	21.1	2.3	0.0035	20.3	2.3	1.5	1
contig_10913	NodSpec_B47&F56	RF_-1	CRP1210.trim	0.0055	18.7	2.3	0.0088	18	2.3	1.4	1
contig_109132	NodSpec_B47&F56	RF_1	CRP1520.trim	5.5e-08	35.3	5.4	5.5e-08	35.3	5.4	1.8	1
contig_109140	NodSpec_B47&F56	RF_1	CRP1140.trim	0.0017	21.2	6.7	0.0017	21.2	6.7	2.3	1
contig_109142	NodSpec_B47&F56	RF_-3	CRP1480.trim	0.0034	20.2	2.7	0.018	17.9	2.7	2.4	1
contig_109145	NodSpec_B47&F56	RF_-1	CRP1250.trim	7.9e-09	38.1	11.3	1.4e-08	37.3	11.3	1.4	1
contig_109145	NodSpec_B47&F56	RF_1	CRP1250.trim	8.1e-09	38.1	11.3	1.4e-08	37.3	11.3	1.4	1
contig_109146	NodSpec_B47&F56	RF_-2	CRP1520.trim	0.00019	24.2	5.9	0.00045	23	5.9	1.7	1
contig_109146	NodSpec_B47&F56	RF_-3	CRP1520.trim	1.6e-06	30.7	7.8	3.3e-06	29.7	7.8	1.6	1
contig_109147	NodSpec_B47&F56	RF_3	CRP1160.trim	0.002	20.4	3.9	0.0033	19.7	3.9	1.4	1
contig_109147	NodSpec_B47&F56	RF_3	CRP1170.trim	7.2e-08	35.1	3.9	1.3e-07	34.3	3.9	1.4	1
contig_109147	NodSpec_B47&F56	RF_3	CRP1220.trim	1.4e-05	27.3	4.4	2.4e-05	26.6	4.4	1.3	1
contig_109151	NodSpec_B47&F56	RF_-3	CRP1410.trim	2.3e-09	39.8	0.8	5e-09	38.7	0.8	1.6	1
contig_109162	NodSpec_B47&F56	RF_3	CRP1200.trim	0.00039	23	8.5	0.00039	23	8.5	2	2
contig_109165	NodSpec_B47&F56	RF_-1	CRP1190.trim	0.0024	20.4	15	0.0054	19.3	15	1.7	1
contig_109173	NodSpec_B47&F56	RF_1	CRP1410.trim	4.5e-14	54.9	9	8.1e-14	54	9	1.5	1
contig_109173	NodSpec_B47&F56	RF_1	CRP1420.trim	0.00015	24.3	6.2	0.00032	23.2	6.2	1.6	1
contig_109173	NodSpec_B47&F56	RF_1	CRP1430.trim	1.4e-05	27.8	7.7	4.7e-05	26.1	7.7	2	1
contig_109173	NodSpec_B47&F56	RF_1	CRP1440.trim	0.0022	20.4	5.9	0.0022	20.4	5.9	1.8	1
contig_109174	NodSpec_B47&F56	RF_1	CRP1400.trim	0.0018	20.7	6	0.0018	20.7	6	2.2	1
contig_109174	NodSpec_B47&F56	RF_1	CRP1410.trim	2.6e-11	46	5	5.8e-11	44.9	5	1.7	1
contig_109174	NodSpec_B47&F56	RF_1	CRP1420.trim	0.0037	19.8	4.2	0.01	18.4	4.2	1.9	1
contig_109174	NodSpec_B47&F56	RF_1	CRP1430.trim	2.4e-06	30.3	5.4	7.3e-06	28.7	5.4	1.9	1
contig_109174	NodSpec_B47&F56	RF_1	CRP1440.trim	0.0027	20.2	1.6	0.0027	20.2	1.6	1.8	1
contig_109175	NodSpec_B47&F56	RF_-2	CRP1400.trim	7.2e-08	34.7	5.3	7.2e-08	34.7	5.3	2	1
contig_109175	NodSpec_B47&F56	RF_-2	CRP1430.trim	0.0015	21.4	4.9	0.0035	20.2	4.9	1.7	1
contig_109180	NodSpec_B47&F56	RF_-1	CRP1400.trim	0.0042	19.6	4.5	0.01	18.3	4.5	1.7	1
contig_109180	NodSpec_B47&F56	RF_-1	CRP1470.trim	0.00074	22.5	0.5	0.0021	21.1	0.5	1.8	1
contig_109180	NodSpec_B47&F56	RF_-1	CRP1530.trim	3e-14	55.3	5.1	5.5e-14	54.5	5.1	1.5	1
contig_109188	NodSpec_B47&F56	RF_1	CRP1190.trim	5.5e-09	38.6	13.5	1.2e-08	37.5	13.5	1.6	1
contig_109194	NodSpec_B47&F56	RF_1	CRP1490.trim	0.00061	22.2	1.9	0.0014	21	1.9	1.6	1
contig_109196	NodSpec_B47&F56	RF_-3	CRP1490.trim	3.1e-07	32.7	0.8	7.9e-07	31.4	0.8	1.7	1
contig_109202	NodSpec_B47&F56	RF_2	CRP1320.trim	5.3e-16	60.9	15.6	8.7e-16	60.2	15.6	1.4	1
contig_109208	NodSpec_B47&F56	RF_3	CRP1130.trim	2e-05	27	12.6	3.5e-05	26.2	12.6	1.4	1
contig_109208	NodSpec_B47&F56	RF_3	CRP1140.trim	0.0014	21.5	11.4	0.0025	20.7	11.4	1.4	1
contig_109209	NodSpec_B47&F56	RF_-3	CRP1410.trim	5.9e-08	35.2	2	1.4e-07	34.1	2	1.6	1
contig_109209	NodSpec_B47&F56	RF_-3	CRP1420.trim	0.0002	23.8	1.5	0.00068	22.1	1.5	1.9	1
contig_109209	NodSpec_B47&F56	RF_-3	CRP1430.trim	0.00022	24	2.2	0.00056	22.7	2.2	1.8	1
contig_109209	NodSpec_B47&F56	RF_-3	CRP1440.trim	0.0024	20.3	0.5	0.0044	19.5	0.5	1.5	1
contig_109211	NodSpec_B47&F56	RF_1	CRP1140.trim	3.9e-05	26.5	8.7	8e-05	25.5	8.7	1.6	1
contig_109211	NodSpec_B47&F56	RF_1	CRP1160.trim	0.004	19.4	7.9	0.0085	18.4	7.9	1.6	1
contig_109226	NodSpec_B47&F56	RF_-3	CRP1530.trim	2.2e-09	39.8	6.2	4.7e-09	38.7	6.2	1.6	1
contig_109228	NodSpec_B47&F56	RF_-2	CRP1530.trim	1.2e-05	27.9	6	1.2e-05	27.9	6	2.1	1
contig_109229	NodSpec_B47&F56	RF_-1	CRP1130.trim	1.7e-05	27.3	13.2	3e-05	26.4	13.2	1.4	1
contig_109229	NodSpec_B47&F56	RF_-1	CRP1140.trim	1.3e-05	28.1	11.9	2.2e-05	27.3	11.9	1.4	1
contig_109229	NodSpec_B47&F56	RF_-1	CRP1160.trim	9.3e-12	47.3	13.2	1.5e-11	46.6	13.2	1.3	1
contig_109229	NodSpec_B47&F56	RF_-1	CRP1190.trim	9.8e-07	31.3	10.9	9.8e-07	31.3	10.9	1.8	1
contig_109229	NodSpec_B47&F56	RF_-1	CRP1230.trim	0.0085	18.4	10.1	0.017	17.5	10.1	1.5	1
contig_109242	NodSpec_B47&F56	RF_-2	CRP1400.trim	8.3e-05	25	6.7	0.00013	24.3	6.7	1.3	1
contig_109242	NodSpec_B47&F56	RF_-2	CRP1420.trim	0.00094	21.7	2.4	0.0019	20.7	2.4	1.6	1
contig_109242	NodSpec_B47&F56	RF_-2	CRP1490.trim	4.1e-05	25.9	5.1	7e-05	25.2	5.1	1.4	1
contig_109244	NodSpec_B47&F56	RF_3	CRP1520.trim	1.2e-08	37.4	7.3	2.5e-08	36.4	7.3	1.6	1
contig_109245	NodSpec_B47&F56	RF_-3	CRP1240.trim	1.2e-08	37.2	15.4	1.2e-08	37.2	15.4	2.7	2
contig_109248	NodSpec_B47&F56	RF_-3	CRP1140.trim	0.00071	22.5	8.3	0.00071	22.5	8.3	3	1
contig_109250	NodSpec_B47&F56	RF_3	CRP1240.trim	6.5e-10	41.3	3.7	1.4e-09	40.2	3.7	1.6	1
contig_109254	NodSpec_B47&F56	RF_-3	CRP1160.trim	0.0017	20.6	3.5	0.0038	19.5	3.5	1.6	1
contig_109254	NodSpec_B47&F56	RF_-3	CRP1190.trim	0.0091	18.6	4.2	0.021	17.4	4.2	1.7	1
contig_109254	NodSpec_B47&F56	RF_-3	CRP1270.trim	0.0051	19.1	3.4	0.0051	19.1	3.4	1.8	1
contig_109258	NodSpec_B47&F56	RF_2	CRP1400.trim	6.1e-05	25.4	18.9	0.025	17.1	6.3	2.7	2
contig_109258	NodSpec_B47&F56	RF_2	CRP1410.trim	3.6e-05	26.3	18.2	3.8e-05	26.2	5.8	2.6	2
contig_109258	NodSpec_B47&F56	RF_2	CRP1420.trim	0.00096	21.7	6.4	0.00096	21.7	6.4	2.8	2
contig_109258	NodSpec_B47&F56	RF_2	CRP1430.trim	2.4e-07	33.4	18.3	6.4e-05	25.7	5	2.6	2
contig_109266	NodSpec_B47&F56	RF_2	CRP1400.trim	0.00063	22.2	2	0.0014	21.1	2	1.6	1
contig_109266	NodSpec_B47&F56	RF_2	CRP1430.trim	0.0016	21.3	1.6	0.0016	21.3	1.6	2.4	1
contig_109266	NodSpec_B47&F56	RF_2	CRP1440.trim	0.0019	20.6	2.2	0.0038	19.7	2.2	1.5	1
contig_109266	NodSpec_B47&F56	RF_2	CRP1450.trim	0.00033	23	2.9	0.00083	21.7	2.9	1.7	1
contig_109272	NodSpec_B47&F56	RF_-2	CRP1140.trim	0.0096	18.9	1.6	0.033	17.1	1.6	2	1
contig_109272	NodSpec_B47&F56	RF_-2	CRP1400.trim	1.4e-08	37	4.4	2.5e-08	36.2	4.4	1.4	1
contig_109272	NodSpec_B47&F56	RF_-2	CRP1430.trim	1.9e-06	30.6	2.2	5.1e-06	29.2	2.2	1.8	1
contig_109272	NodSpec_B47&F56	RF_-2	CRP1440.trim	0.0076	18.7	0.9	0.016	17.7	0.9	1.6	1
contig_109272	NodSpec_B47&F56	RF_-2	CRP1450.trim	0.0089	18.4	3.9	0.045	16.2	3.9	2	1
contig_109273	NodSpec_B47&F56	RF_-1	CRP1400.trim	3.4e-05	26.2	0.5	3.4e-05	26.2	0.5	2.2	1
contig_109273	NodSpec_B47&F56	RF_-1	CRP1430.trim	0.00029	23.6	0	0.0012	21.7	0	2.2	1
contig_109298	NodSpec_B47&F56	RF_-2	CRP1400.trim	0.00035	23	3.5	0.00063	22.2	3.5	1.5	1
contig_109298	NodSpec_B47&F56	RF_-2	CRP1420.trim	1.2e-07	34.2	2.9	2.2e-07	33.3	2.9	1.5	1
contig_109298	NodSpec_B47&F56	RF_-2	CRP1430.trim	0.00029	23.6	2.9	0.00052	22.8	2.9	1.5	1
contig_109298	NodSpec_B47&F56	RF_-2	CRP1480.trim	6e-07	31.8	3.4	1.3e-06	30.7	3.4	1.6	1
contig_109300	NodSpec_B47&F56	RF_2	CRP1190.trim	0.0031	20.1	12.8	0.0085	18.7	12.8	1.8	1
contig_109306	NodSpec_B47&F56	RF_-2	CRP1190.trim	5.6e-05	25.7	16	0.00016	24.2	16	1.8	1
contig_109306	NodSpec_B47&F56	RF_-2	CRP1210.trim	0.00078	21.4	18.3	0.0018	20.2	18.3	1.7	1
contig_109312	NodSpec_B47&F56	RF_2	CRP1520.trim	1.1e-06	31.3	4.2	2e-06	30.4	4.2	1.4	1
contig_109318	NodSpec_B47&F56	RF_-1	CRP1250.trim	1.6e-05	27.5	4.3	2.7e-05	26.8	4.3	1.3	1
contig_109319	NodSpec_B47&F56	RF_3	CRP1250.trim	1.5e-05	27.6	4.3	5.9e-05	25.7	4.3	2.1	1
contig_109325	NodSpec_B47&F56	RF_2	CRP1430.trim	0.0017	21.2	5.4	0.0017	21.2	5.4	2.1	1
contig_109328	NodSpec_B47&F56	RF_2	CRP1150.trim	2.3e-08	36.9	11.9	6.3e-08	35.5	11.9	1.8	1
contig_109332	NodSpec_B47&F56	RF_3	CRP1240.trim	0.0012	21	11.9	0.002	20.3	11.9	1.3	1
contig_109333	NodSpec_B47&F56	RF_3	CRP1240.trim	0.0008	21.6	11.9	0.0014	20.7	11.9	1.4	1
contig_109340	NodSpec_B47&F56	RF_3	CRP1460.trim	1.7e-06	30.4	3.9	4.5e-06	29	3.9	1.8	1
contig_109341	NodSpec_B47&F56	RF_-2	CRP1460.trim	2e-06	30.2	3.9	4.6e-06	29	3.9	1.7	1
contig_109342	NodSpec_B47&F56	RF_-3	CRP1450.trim	4.7e-09	38.5	3.4	8.5e-09	37.7	3.4	1.5	1
contig_109346	NodSpec_B47&F56	RF_-3	CRP1530.trim	0.0008	22	3.9	0.0014	21.2	3.9	1.4	1
contig_109348	NodSpec_B47&F56	RF_3	CRP1140.trim	4.7e-05	26.3	14.3	7.6e-05	25.6	14.3	1.4	1
contig_109348	NodSpec_B47&F56	RF_3	CRP1160.trim	0.00063	22	14.3	0.00099	21.4	14.3	1.3	1
contig_109348	NodSpec_B47&F56	RF_3	CRP1190.trim	4e-07	32.6	13.9	7.3e-07	31.8	13.9	1.4	1
contig_109360	NodSpec_B47&F56	RF_-2	CRP1410.trim	0.00022	23.8	1.5	0.00055	22.5	1.5	1.7	1
contig_109360	NodSpec_B47&F56	RF_-2	CRP1420.trim	7.3e-05	25.3	3.1	0.00027	23.4	3.1	2	1
contig_109360	NodSpec_B47&F56	RF_-2	CRP1430.trim	0.0019	21.1	2	0.0085	19	2	2.2	1
contig_109360	NodSpec_B47&F56	RF_-2	CRP1440.trim	0.0026	20.2	0.1	0.0066	18.9	0.1	1.7	1
contig_109372	NodSpec_B47&F56	RF_2	CRP1530.trim	1.1e-07	34.3	3.7	3.2e-07	32.9	3.7	1.9	1
contig_109378	NodSpec_B47&F56	RF_2	CRP1520.trim	4.5e-06	29.3	6.3	1.3e-05	27.8	6.3	1.8	1
contig_109397	NodSpec_B47&F56	RF_-2	CRP1140.trim	1.4e-06	31.1	10	2.6e-06	30.3	10	1.5	1
contig_109397	NodSpec_B47&F56	RF_-2	CRP1160.trim	0.00029	23.1	8.8	0.00047	22.4	8.8	1.4	1
contig_109397	NodSpec_B47&F56	RF_-2	CRP1220.trim	0.00067	21.9	10	0.0015	20.8	10	1.6	1
contig_109397	NodSpec_B47&F56	RF_-2	CRP1280.trim	0.0064	19.3	10.7	0.012	18.3	10.7	1.5	1
contig_109398	NodSpec_B47&F56	RF_-2	CRP1140.trim	1.1e-05	28.3	9.4	1.9e-05	27.6	9.4	1.4	1
contig_109398	NodSpec_B47&F56	RF_-2	CRP1160.trim	0.0025	20.1	7.2	0.0037	19.5	7.2	1.3	1
contig_109398	NodSpec_B47&F56	RF_-2	CRP1220.trim	0.0034	19.7	10	0.0054	19	10	1.4	1
contig_109399	NodSpec_B47&F56	RF_-3	CRP1140.trim	5.4e-06	29.3	10	5.4e-06	29.3	10	2.1	1
contig_109399	NodSpec_B47&F56	RF_-3	CRP1160.trim	0.00052	22.3	8.8	0.00097	21.4	8.8	1.5	1
contig_109399	NodSpec_B47&F56	RF_-3	CRP1220.trim	0.0016	20.7	10	0.0031	19.8	10	1.5	1
contig_109412	NodSpec_B47&F56	RF_2	CRP1400.trim	0.001	21.5	5.3	0.0018	20.7	5.3	1.4	1
contig_109412	NodSpec_B47&F56	RF_2	CRP1420.trim	6.8e-06	28.6	5.2	1.5e-05	27.5	5.2	1.6	1
contig_109412	NodSpec_B47&F56	RF_2	CRP1430.trim	0.00015	24.6	5.8	0.00035	23.4	5.8	1.7	1
contig_109412	NodSpec_B47&F56	RF_2	CRP1440.trim	3.8e-05	26	4.7	6.8e-05	25.2	4.7	1.4	1
contig_109412	NodSpec_B47&F56	RF_2	CRP1450.trim	0.00053	22.3	5.4	0.001	21.4	5.4	1.5	1
contig_109416	NodSpec_B47&F56	RF_1	CRP1400.trim	2.9e-10	42.3	7	4.5e-10	41.7	7	1.3	1
contig_109416	NodSpec_B47&F56	RF_1	CRP1450.trim	0.00027	23.3	3.9	0.0004	22.7	3.9	1.3	1
contig_109419	NodSpec_B47&F56	RF_1	CRP1420.trim	0.0013	21.3	1.1	0.0013	21.3	1.1	2.1	1
contig_109419	NodSpec_B47&F56	RF_1	CRP1430.trim	7.6e-06	28.7	1.5	1.7e-05	27.6	1.5	1.6	1
contig_109419	NodSpec_B47&F56	RF_1	CRP1440.trim	2.4e-10	42.6	4.6	4.1e-10	41.8	4.6	1.4	1
contig_109419	NodSpec_B47&F56	RF_1	CRP1520.trim	0.00013	24.7	4.6	0.00036	23.3	4.6	1.8	1
contig_109420	NodSpec_B47&F56	RF_-2	CRP1130.trim	0.0006	22.3	8.7	0.00091	21.7	8.7	1.3	1
contig_109420	NodSpec_B47&F56	RF_-2	CRP1140.trim	0.0023	20.8	10.4	0.0038	20.1	10.4	1.4	1
contig_109422	NodSpec_B47&F56	RF_-1	CRP1410.trim	1e-05	28	5.3	2.1e-05	27.1	5.3	1.5	1
contig_109422	NodSpec_B47&F56	RF_-1	CRP1420.trim	9.3e-05	24.9	7.8	0.00028	23.4	7.8	1.9	1
contig_109422	NodSpec_B47&F56	RF_-1	CRP1430.trim	7.1e-06	28.8	5.8	7.1e-06	28.8	5.8	2.7	1
contig_109422	NodSpec_B47&F56	RF_-1	CRP1440.trim	8.8e-06	28.1	2.9	1.9e-05	27	2.9	1.6	1
contig_109424	NodSpec_B47&F56	RF_1	CRP1190.trim	4.5e-05	26	9.2	6.7e-05	25.4	9.2	1.3	1
contig_109424	NodSpec_B47&F56	RF_1	CRP1250.trim	3.8e-09	39.1	9.3	5.1e-09	38.7	9.3	1.2	1
contig_109424	NodSpec_B47&F56	RF_1	CRP1270.trim	0.00032	23	7.2	0.00046	22.5	7.2	1.2	1
contig_109426	NodSpec_B47&F56	RF_3	CRP1160.trim	0.0015	20.8	5.2	0.0024	20.1	5.2	1.3	1
contig_109426	NodSpec_B47&F56	RF_3	CRP1210.trim	2.7e-06	29.4	5.5	2.7e-06	29.4	5.5	2	1
contig_109426	NodSpec_B47&F56	RF_3	CRP1230.trim	0.0021	20.4	2.9	0.0021	20.4	2.9	2	1
contig_109427	NodSpec_B47&F56	RF_3	CRP1130.trim	0.0021	20.5	3.7	0.0057	19.1	3.7	1.8	1
contig_109427	NodSpec_B47&F56	RF_3	CRP1210.trim	7.4e-06	28	4.7	7.4e-06	28	4.7	2.4	1
contig_109427	NodSpec_B47&F56	RF_3	CRP1230.trim	0.0027	20	10.5	0.0073	18.6	10.5	1.8	1
contig_109429	NodSpec_B47&F56	RF_1	CRP1250.trim	2.6e-09	39.7	8.7	5.5e-09	38.6	8.7	1.6	1
contig_109429	NodSpec_B47&F56	RF_1	CRP1290.trim	0.00059	21.6	0.6	0.0011	20.7	0.6	1.5	1
contig_109430	NodSpec_B47&F56	RF_-1	CRP1400.trim	0.0024	20.3	0.5	0.0061	19	0.5	1.7	1
contig_109430	NodSpec_B47&F56	RF_-1	CRP1410.trim	0.0005	22.6	1.2	0.0017	20.9	1.2	2	1
contig_109430	NodSpec_B47&F56	RF_-1	CRP1420.trim	2.3e-06	30.1	0.3	2.3e-06	30.1	0.3	2.4	1
contig_109430	NodSpec_B47&F56	RF_-1	CRP1430.trim	1.8e-05	27.5	0.4	5.7e-05	25.9	0.4	2	1
contig_109430	NodSpec_B47&F56	RF_-1	CRP1440.trim	8.6e-07	31.3	1.5	2.2e-06	30	1.5	1.8	1
contig_109430	NodSpec_B47&F56	RF_-1	CRP1520.trim	0.0055	19.6	2.4	0.014	18.3	2.4	1.8	1
contig_109433	NodSpec_B47&F56	RF_2	CRP1220.trim	0.0066	18.7	2.9	0.013	17.8	2.9	1.5	1
contig_109433	NodSpec_B47&F56	RF_2	CRP1230.trim	0.0011	21.3	6.1	0.0011	21.3	6.1	2	1
contig_109433	NodSpec_B47&F56	RF_2	CRP1400.trim	0.00057	22.3	4.4	0.0016	20.9	4.4	1.8	1
contig_109433	NodSpec_B47&F56	RF_2	CRP1410.trim	7.1e-06	28.5	5	7.1e-06	28.5	5	1.9	1
contig_109433	NodSpec_B47&F56	RF_2	CRP1420.trim	7.7e-05	25.2	4.4	0.00025	23.5	4.4	2	1
contig_109433	NodSpec_B47&F56	RF_2	CRP1430.trim	8.2e-07	31.8	5	2.1e-06	30.4	5	1.8	1
contig_109433	NodSpec_B47&F56	RF_2	CRP1440.trim	0.00012	24.5	5	0.0003	23.2	5	1.7	1
contig_109433	NodSpec_B47&F56	RF_2	CRP1450.trim	1.3e-06	30.6	5.1	1.3e-06	30.6	5.1	2.1	1
contig_109433	NodSpec_B47&F56	RF_2	CRP1490.trim	3.5e-08	35.7	6.2	8.7e-08	34.5	6.2	1.7	1
contig_109433	NodSpec_B47&F56	RF_2	CRP1520.trim	0.0012	21.7	2.8	0.0025	20.6	2.8	1.6	1
contig_109442	NodSpec_B47&F56	RF_1	CRP1130.trim	7e-10	41.4	15.7	1.3e-09	40.5	15.7	1.5	1
contig_109467	NodSpec_B47&F56	RF_2	CRP1160.trim	0.00091	21.5	9.2	0.0013	21	9.2	1.2	1
contig_109473	NodSpec_B47&F56	RF_1	CRP1400.trim	3.5e-08	35.7	8.2	3.5e-08	35.7	8.2	1.7	1
contig_109473	NodSpec_B47&F56	RF_1	CRP1430.trim	0.009	18.9	5.4	0.027	17.4	5.4	1.9	1
contig_109473	NodSpec_B47&F56	RF_1	CRP1450.trim	6.9e-05	25.2	3.3	0.00017	23.9	3.3	1.7	1
contig_109473	NodSpec_B47&F56	RF_1	CRP1530.trim	0.0089	18.7	4	0.019	17.7	4	1.6	1
contig_109474	NodSpec_B47&F56	RF_-3	CRP1400.trim	1.2e-08	37.2	8.2	2.6e-08	36.1	8.2	1.6	1
contig_109474	NodSpec_B47&F56	RF_-3	CRP1450.trim	0.00013	24.3	3.3	0.00013	24.3	3.3	2.1	1
contig_109474	NodSpec_B47&F56	RF_-3	CRP1530.trim	0.0049	19.5	4	0.014	18.1	4	1.8	1
contig_109475	NodSpec_B47&F56	RF_1	CRP1400.trim	2.1e-08	36.4	8.2	2.1e-08	36.4	8.2	1.7	1
contig_109475	NodSpec_B47&F56	RF_1	CRP1450.trim	0.0001	24.6	3.3	0.0001	24.6	3.3	2.3	1
contig_109475	NodSpec_B47&F56	RF_1	CRP1530.trim	0.0046	19.6	4	0.011	18.4	4	1.7	1
contig_109477	NodSpec_B47&F56	RF_-3	CRP1140.trim	0.0003	23.7	4.3	0.00066	22.6	4.3	1.6	1
contig_109477	NodSpec_B47&F56	RF_-3	CRP1190.trim	0.01	18.5	3.2	0.022	17.4	3.2	1.6	1
contig_109478	NodSpec_B47&F56	RF_2	CRP1160.trim	0.001	21.4	9.2	0.0023	20.2	9.2	1.6	1
contig_109478	NodSpec_B47&F56	RF_2	CRP1200.trim	0.00097	21.7	12.3	0.0016	21	12.3	1.4	1
contig_109486	NodSpec_B47&F56	RF_3	CRP1150.trim	0.0057	19.5	11.5	0.021	17.7	11.5	2.1	1
contig_109486	NodSpec_B47&F56	RF_3	CRP1230.trim	0.0014	20.9	12.1	0.0062	18.9	12.1	2.3	1
contig_109493	NodSpec_B47&F56	RF_-1	CRP1400.trim	0.0064	19	5.5	0.015	17.8	5.5	1.7	1
contig_109501	NodSpec_B47&F56	RF_3	CRP1140.trim	0.0011	21.9	2.7	0.0016	21.3	2.7	1.3	1
contig_109501	NodSpec_B47&F56	RF_3	CRP1430.trim	4.1e-07	32.7	2.7	9.6e-07	31.5	2.7	1.7	1
contig_109502	NodSpec_B47&F56	RF_1	CRP1210.trim	0.0016	20.4	1.6	0.0031	19.5	1.6	1.4	1
contig_109502	NodSpec_B47&F56	RF_1	CRP1230.trim	2.2e-13	52.6	2.2	3.2e-13	52.1	2.2	1.3	1
contig_109503	NodSpec_B47&F56	RF_-3	CRP1530.trim	3.1e-07	32.9	2.6	7e-07	31.8	2.6	1.6	1
contig_109515	NodSpec_B47&F56	RF_-1	CRP1140.trim	0.00088	22.2	8.4	0.0023	20.9	8.4	1.8	1
contig_109519	NodSpec_B47&F56	RF_-1	CRP1160.trim	3e-09	39.2	12.9	7.1e-09	38	12.9	1.7	1
contig_109523	NodSpec_B47&F56	RF_-1	CRP1140.trim	0.00021	24.2	12.2	0.00049	23	12.2	1.7	1
contig_109524	NodSpec_B47&F56	RF_1	CRP1400.trim	0.0053	19.2	4.4	0.0053	19.2	4.4	1.9	1
contig_109524	NodSpec_B47&F56	RF_1	CRP1430.trim	0.001	21.9	3.3	0.003	20.4	3.3	1.9	1
contig_109538	NodSpec_B47&F56	RF_-3	CRP1450.trim	4.9e-05	25.7	4.6	0.00013	24.3	4.6	1.8	1
contig_109543	NodSpec_B47&F56	RF_2	CRP1130.trim	3.2e-06	29.6	12.5	4.9e-06	29	12.5	1.3	1
contig_109543	NodSpec_B47&F56	RF_2	CRP1160.trim	1.4e-06	30.6	11.6	2.3e-06	29.9	11.6	1.4	1
contig_109543	NodSpec_B47&F56	RF_2	CRP1190.trim	8.5e-12	47.6	13.6	1.4e-11	47	13.6	1.4	1
contig_109543	NodSpec_B47&F56	RF_2	CRP1210.trim	0.0048	18.9	14.7	0.012	17.6	14.7	1.7	1
contig_109543	NodSpec_B47&F56	RF_2	CRP1250.trim	0.0019	20.8	12.8	0.0039	19.8	12.8	1.6	1
contig_109546	NodSpec_B47&F56	RF_1	CRP1160.trim	0.0048	19.2	0.4	0.0095	18.2	0.4	1.5	1
contig_109547	NodSpec_B47&F56	RF_1	CRP1160.trim	0.0046	19.2	0.4	0.0092	18.3	0.4	1.5	1
contig_109548	NodSpec_B47&F56	RF_-1	CRP1430.trim	0.003	20.4	0.2	0.014	18.2	0.2	2.3	1
contig_109549	NodSpec_B47&F56	RF_-3	CRP1430.trim	0.0065	19.3	0.2	0.015	18.2	0.2	1.7	1
contig_109551	NodSpec_B47&F56	RF_1	CRP1190.trim	0.00071	22.1	3.1	0.0015	21.1	3.1	1.6	1
contig_109565	NodSpec_B47&F56	RF_-3	CRP1440.trim	1.5e-05	27.4	5	2.4e-05	26.7	5	1.4	1
contig_109568	NodSpec_B47&F56	RF_-3	CRP1150.trim	0.00021	24.1	8.4	0.00031	23.6	8.4	1.3	1
contig_109568	NodSpec_B47&F56	RF_-3	CRP1280.trim	4.1e-11	45.6	7.7	8.9e-11	44.5	7.7	1.6	1
contig_109577	NodSpec_B47&F56	RF_-3	CRP1230.trim	2.5e-13	52.4	19.6	5e-11	45	12	2.5	2
contig_109582	NodSpec_B47&F56	RF_-3	CRP1530.trim	0.00038	23.1	0.3	0.00095	21.8	0.3	1.7	1
contig_109592	NodSpec_B47&F56	RF_3	CRP1320.trim	0.00019	23.6	11.1	0.00039	22.6	11.1	1.6	1
contig_109593	NodSpec_B47&F56	RF_-3	CRP1510.trim	3.5e-07	33	9.1	5.2e-07	32.4	9.1	1.3	1
contig_109611	NodSpec_B47&F56	RF_-2	CRP1140.trim	0.0031	20.4	10.8	0.0065	19.4	10.8	1.6	1
contig_109611	NodSpec_B47&F56	RF_-2	CRP1160.trim	0.0012	21.1	11	0.0019	20.5	11	1.4	1
contig_109611	NodSpec_B47&F56	RF_-2	CRP1190.trim	5.4e-09	38.6	12.4	8.8e-09	37.9	12.4	1.4	1
contig_109611	NodSpec_B47&F56	RF_-2	CRP1200.trim	0.0077	18.8	10.7	0.012	18.2	10.7	1.3	1
contig_109612	NodSpec_B47&F56	RF_2	CRP1140.trim	0.0029	20.5	10.8	0.0062	19.5	10.8	1.6	1
contig_109612	NodSpec_B47&F56	RF_2	CRP1160.trim	0.0011	21.2	11	0.0018	20.5	11	1.4	1
contig_109612	NodSpec_B47&F56	RF_2	CRP1190.trim	5.1e-09	38.7	12.4	8.4e-09	38	12.4	1.4	1
contig_109612	NodSpec_B47&F56	RF_2	CRP1200.trim	0.0073	18.9	10.7	0.011	18.3	10.7	1.3	1
contig_109622	NodSpec_B47&F56	RF_-2	CRP1160.trim	0.00025	23.3	6.7	0.00025	23.3	6.7	1.5	1
contig_109623	NodSpec_B47&F56	RF_2	CRP1150.trim	0.00048	23	9.2	0.001	22	9.2	1.6	1
contig_109623	NodSpec_B47&F56	RF_2	CRP1160.trim	6.9e-12	47.7	11.5	9.1e-12	47.3	11.5	1.2	1
contig_109623	NodSpec_B47&F56	RF_2	CRP1190.trim	0.0018	20.9	12.5	0.0038	19.8	12.5	1.6	1
contig_109623	NodSpec_B47&F56	RF_2	CRP1220.trim	0.00031	23.1	10.5	0.00045	22.5	10.5	1.3	1
contig_109637	NodSpec_B47&F56	RF_-2	CRP1280.trim	7e-05	25.6	4.7	0.00013	24.7	4.7	1.5	1
contig_109638	NodSpec_B47&F56	RF_2	CRP1280.trim	4.6e-05	26.1	4.7	0.00013	24.7	4.7	1.8	1
contig_109640	NodSpec_B47&F56	RF_1	CRP1140.trim	0.0063	19.5	13.8	0.011	18.6	13.8	1.5	1
contig_109640	NodSpec_B47&F56	RF_1	CRP1160.trim	3.8e-06	29.2	13.7	3.8e-06	29.2	13.7	1.7	1
contig_109640	NodSpec_B47&F56	RF_1	CRP1190.trim	0.0033	20	13.5	0.0057	19.2	13.5	1.4	1
contig_109645	NodSpec_B47&F56	RF_-2	CRP1420.trim	0.0067	18.9	3.1	0.2	14.2	0	2.5	2
contig_109645	NodSpec_B47&F56	RF_-2	CRP1520.trim	0.00051	22.8	9.6	0.00086	22.1	9.6	1.4	1
contig_109646	NodSpec_B47&F56	RF_2	CRP1130.trim	3.1e-05	26.4	11.9	9.9e-05	24.8	11.9	2	1
contig_109646	NodSpec_B47&F56	RF_2	CRP1140.trim	0.0038	20.1	11.9	0.0038	20.1	11.9	2.5	1
contig_109646	NodSpec_B47&F56	RF_2	CRP1190.trim	0.0033	20	12	0.0033	20	12	2	1
contig_109646	NodSpec_B47&F56	RF_2	CRP1210.trim	1.3e-09	40.1	14.5	4.3e-09	38.5	14.5	2	1
contig_109646	NodSpec_B47&F56	RF_2	CRP1250.trim	0.002	20.7	11	0.0057	19.2	11	1.9	1
contig_109651	NodSpec_B47&F56	RF_-3	CRP1180.trim	0.00027	23.7	6.6	0.00027	23.7	6.6	1.9	1
contig_109659	NodSpec_B47&F56	RF_2	CRP1450.trim	0.00016	24	5.1	0.00053	22.4	5.1	2	1
contig_109666	NodSpec_B47&F56	RF_-3	CRP1430.trim	0.0065	19.3	6.4	0.018	17.9	6.4	1.8	1
contig_109666	NodSpec_B47&F56	RF_-3	CRP1520.trim	2.5e-08	36.4	5.9	8.5e-08	34.7	5.9	2	1
contig_109667	NodSpec_B47&F56	RF_3	CRP1520.trim	2e-08	36.7	7.1	4.2e-08	35.7	7.1	1.6	1
contig_109668	NodSpec_B47&F56	RF_-1	CRP1130.trim	0.0029	20	15.9	0.0051	19.2	15.9	1.4	1
contig_109668	NodSpec_B47&F56	RF_-1	CRP1140.trim	0.0046	19.9	14.9	0.0079	19.1	14.9	1.4	1
contig_109668	NodSpec_B47&F56	RF_-1	CRP1160.trim	4.7e-05	25.6	18.2	8.1e-05	24.9	18.2	1.4	1
contig_109668	NodSpec_B47&F56	RF_-1	CRP1190.trim	2.1e-07	33.5	15.8	4.2e-07	32.5	15.8	1.5	1
contig_109669	NodSpec_B47&F56	RF_1	CRP1140.trim	0.0056	19.6	3.5	0.0056	19.6	3.5	2.4	1
contig_109672	NodSpec_B47&F56	RF_2	CRP1530.trim	1.1e-06	31.2	2.4	1.1e-06	31.2	2.4	3.1	1
contig_109675	NodSpec_B47&F56	RF_-1	CRP1250.trim	7.6e-11	44.6	9	2.4e-10	43	9	2	1
contig_109677	NodSpec_B47&F56	RF_2	CRP1140.trim	0.0091	18.9	7.5	0.016	18.1	7.5	1.4	1
contig_109677	NodSpec_B47&F56	RF_2	CRP1190.trim	0.0014	21.2	6.7	0.0026	20.3	6.7	1.5	1
contig_109677	NodSpec_B47&F56	RF_2	CRP1250.trim	7.3e-13	51.1	10.8	1.7e-12	49.9	10.8	1.7	1
contig_109678	NodSpec_B47&F56	RF_2	CRP1190.trim	0.00094	21.7	6.7	0.0018	20.9	6.7	1.5	1
contig_109678	NodSpec_B47&F56	RF_2	CRP1250.trim	4.9e-13	51.7	10.8	1.2e-12	50.4	10.8	1.7	1
contig_109679	NodSpec_B47&F56	RF_-2	CRP1140.trim	0.00017	24.5	10	0.00031	23.6	10	1.5	1
contig_109679	NodSpec_B47&F56	RF_-2	CRP1150.trim	0.00025	23.9	9.3	0.00025	23.9	9.3	2	1
contig_109679	NodSpec_B47&F56	RF_-2	CRP1160.trim	0.0015	20.8	10.3	0.0015	20.8	10.3	1.7	1
contig_109679	NodSpec_B47&F56	RF_-2	CRP1190.trim	3.4e-09	39.3	11.5	9e-09	37.9	11.5	1.8	1
contig_109679	NodSpec_B47&F56	RF_-2	CRP1200.trim	0.00074	22.1	11.8	0.0011	21.5	11.8	1.3	1
contig_109679	NodSpec_B47&F56	RF_-2	CRP1250.trim	0.00025	23.7	7.2	0.00042	22.9	7.2	1.4	1
contig_109680	NodSpec_B47&F56	RF_-3	CRP1140.trim	0.00057	22.8	10	0.0012	21.7	10	1.6	1
contig_109680	NodSpec_B47&F56	RF_-3	CRP1150.trim	0.00052	22.9	9.3	0.00093	22.1	9.3	1.5	1
contig_109680	NodSpec_B47&F56	RF_-3	CRP1160.trim	0.0035	19.6	10.3	0.0058	18.9	10.3	1.4	1
contig_109680	NodSpec_B47&F56	RF_-3	CRP1190.trim	2.1e-08	36.7	11.5	3.5e-08	36	11.5	1.4	1
contig_109680	NodSpec_B47&F56	RF_-3	CRP1200.trim	0.0028	20.2	11.8	0.0044	19.6	11.8	1.3	1
contig_109680	NodSpec_B47&F56	RF_-3	CRP1250.trim	0.00089	21.9	7.2	0.0016	21	7.2	1.5	1
contig_109701	NodSpec_B47&F56	RF_-2	CRP1400.trim	0.00065	22.1	1	0.0015	21	1	1.7	1
contig_109701	NodSpec_B47&F56	RF_-2	CRP1430.trim	1.5e-05	27.8	0.1	5.8e-05	25.9	0.1	2.1	1
contig_109701	NodSpec_B47&F56	RF_-2	CRP1470.trim	0.0057	19.7	1.6	0.015	18.4	1.6	1.8	1
contig_109701	NodSpec_B47&F56	RF_-2	CRP1530.trim	6.5e-10	41.5	0.8	1.8e-09	40	0.8	1.9	1
contig_109712	NodSpec_B47&F56	RF_2	CRP1420.trim	0.00036	23	4.7	0.00036	23	4.7	2	1
contig_109712	NodSpec_B47&F56	RF_2	CRP1430.trim	0.0012	21.7	4.7	0.0026	20.6	4.7	1.6	1
contig_109712	NodSpec_B47&F56	RF_2	CRP1440.trim	6.3e-05	25.3	3.5	0.00011	24.6	3.5	1.4	1
contig_109712	NodSpec_B47&F56	RF_2	CRP1480.trim	3.2e-08	35.8	6.8	5.6e-08	35	6.8	1.4	1
contig_109712	NodSpec_B47&F56	RF_2	CRP1490.trim	0.008	18.6	4	0.037	16.5	4	2.1	1
contig_109726	NodSpec_B47&F56	RF_-2	CRP1130.trim	0.0043	19.5	6.4	0.0043	19.5	6.4	2.1	1
contig_109726	NodSpec_B47&F56	RF_-2	CRP1140.trim	0.0013	21.6	6.9	0.0013	21.6	6.9	2.2	1
contig_109726	NodSpec_B47&F56	RF_-2	CRP1160.trim	0.0016	20.7	6.4	0.0016	20.7	6.4	2	1
contig_109736	NodSpec_B47&F56	RF_3	CRP1140.trim	0.0006	22.7	10.8	0.0013	21.6	10.8	1.6	1
contig_109736	NodSpec_B47&F56	RF_3	CRP1150.trim	1.7e-06	30.9	12.7	1.7e-06	30.9	12.7	1.9	1
contig_109736	NodSpec_B47&F56	RF_3	CRP1190.trim	8.5e-06	28.3	11.4	8.5e-06	28.3	11.4	2.1	1
contig_109736	NodSpec_B47&F56	RF_3	CRP1200.trim	1.2e-06	31.1	13.3	1.2e-06	31.1	13.3	2.1	1
contig_109736	NodSpec_B47&F56	RF_3	CRP1250.trim	0.0027	20.3	10	0.0046	19.6	10	1.4	1
contig_109745	NodSpec_B47&F56	RF_3	CRP1530.trim	0.0018	20.9	4.1	0.017	17.7	4.1	2.5	1
contig_109746	NodSpec_B47&F56	RF_-1	CRP1530.trim	0.0022	20.6	4.4	0.019	17.6	4.4	2.4	1
contig_109747	NodSpec_B47&F56	RF_-2	CRP1530.trim	0.0039	19.8	5.8	0.016	17.9	3.3	3.1	1
contig_109753	NodSpec_B47&F56	RF_2	CRP1130.trim	0.0013	21.1	3.6	0.0029	20	3.6	1.6	1
contig_109753	NodSpec_B47&F56	RF_2	CRP1170.trim	0.00032	23.4	3.4	0.00067	22.3	3.4	1.6	1
contig_109753	NodSpec_B47&F56	RF_2	CRP1190.trim	1.8e-05	27.3	3.2	1.8e-05	27.3	3.2	2.1	1
contig_109753	NodSpec_B47&F56	RF_2	CRP1210.trim	2.3e-11	45.9	11.9	5.1e-11	44.7	11.9	1.7	1
contig_109763	NodSpec_B47&F56	RF_1	CRP1520.trim	6.4e-06	28.8	7.1	1.1e-05	28	7.1	1.4	1
contig_109776	NodSpec_B47&F56	RF_-1	CRP1450.trim	0.0021	20.5	2.1	0.0029	20	2.1	1.2	1
contig_109776	NodSpec_B47&F56	RF_-1	CRP1460.trim	5.5e-11	44.5	4.4	9e-11	43.9	4.4	1.4	1
contig_109776	NodSpec_B47&F56	RF_-1	CRP1520.trim	0.0031	20.4	3.1	0.0045	19.8	3.1	1.3	1
contig_109778	NodSpec_B47&F56	RF_2	CRP1530.trim	3.3e-05	26.4	1.4	3.3e-05	26.4	1.4	2.3	1
contig_109791	NodSpec_B47&F56	RF_3	CRP1500.trim	1.6e-09	40.1	6.1	6.1e-09	38.3	6.1	2.1	1
contig_109798	NodSpec_B47&F56	RF_-1	CRP1410.trim	0.00078	22	5.2	0.0014	21.2	5.2	1.5	1
contig_109798	NodSpec_B47&F56	RF_-1	CRP1420.trim	0.0024	20.4	5.8	0.0063	19	5.8	1.8	1
contig_109798	NodSpec_B47&F56	RF_-1	CRP1430.trim	0.00011	25	4.7	0.00041	23.1	4.7	2.1	1
contig_109820	NodSpec_B47&F56	RF_3	CRP1520.trim	4.9e-06	29.2	3.1	7.9e-06	28.5	3.1	1.4	1
contig_109821	NodSpec_B47&F56	RF_3	CRP1430.trim	0.0023	20.8	4	0.005	19.7	4	1.6	1
contig_109821	NodSpec_B47&F56	RF_3	CRP1520.trim	7.4e-08	34.9	7.4	1.3e-07	34.2	7.4	1.4	1
contig_109822	NodSpec_B47&F56	RF_2	CRP1160.trim	0.00052	22.3	4.3	0.0015	20.7	4.3	1.8	1
contig_109822	NodSpec_B47&F56	RF_2	CRP1190.trim	0.0097	18.5	4	0.024	17.2	4	1.8	1
contig_109823	NodSpec_B47&F56	RF_2	CRP1140.trim	0.00069	22.5	11.5	0.00069	22.5	11.5	1.9	1
contig_109823	NodSpec_B47&F56	RF_2	CRP1160.trim	1.8e-05	27	12	3e-05	26.3	12	1.4	1
contig_109823	NodSpec_B47&F56	RF_2	CRP1190.trim	6.3e-07	32	14.9	6.3e-07	32	14.9	1.6	1
contig_109824	NodSpec_B47&F56	RF_-2	CRP1140.trim	0.0023	20.8	11	0.0052	19.7	11	1.6	1
contig_109828	NodSpec_B47&F56	RF_3	CRP1530.trim	5.9e-05	25.6	1.2	0.00015	24.4	1.2	1.7	1
contig_109829	NodSpec_B47&F56	RF_3	CRP1150.trim	4.2e-07	32.8	9.9	4.2e-07	32.8	9.9	1.9	1
contig_109834	NodSpec_B47&F56	RF_-3	CRP1170.trim	0.0073	19	6.9	0.0073	19	6.9	2.7	2
contig_109834	NodSpec_B47&F56	RF_-3	CRP1190.trim	0.00066	22.3	7.1	0.0016	21	7.1	1.7	1
contig_109834	NodSpec_B47&F56	RF_-3	CRP1200.trim	0.007	18.9	5.2	0.02	17.4	5.2	1.8	1
contig_109834	NodSpec_B47&F56	RF_-3	CRP1210.trim	7.7e-25	89.6	10.5	7.7e-25	89.6	10.5	1.8	1
contig_109841	NodSpec_B47&F56	RF_-1	CRP1450.trim	1e-09	40.6	3.4	2.1e-09	39.6	3.4	1.6	1
contig_109850	NodSpec_B47&F56	RF_1	CRP1140.trim	0.00051	22.9	8.7	0.0012	21.7	8.7	1.7	1
contig_109850	NodSpec_B47&F56	RF_1	CRP1160.trim	0.00013	24.2	10.9	0.00021	23.5	10.9	1.4	1
contig_109850	NodSpec_B47&F56	RF_1	CRP1180.trim	3.3e-13	52.2	13	5e-13	51.6	13	1.3	1
contig_109850	NodSpec_B47&F56	RF_1	CRP1190.trim	0.0022	20.5	10.9	0.0046	19.5	10.9	1.6	1
contig_109855	NodSpec_B47&F56	RF_-3	CRP1400.trim	0.00015	24.1	13.4	0.00037	22.9	13.4	1.7	1
contig_109855	NodSpec_B47&F56	RF_-3	CRP1410.trim	0.0035	19.9	6.9	0.0086	18.7	6.9	1.7	1
contig_109855	NodSpec_B47&F56	RF_-3	CRP1430.trim	0.0098	18.8	10.2	0.027	17.4	10.2	1.8	1
contig_109861	NodSpec_B47&F56	RF_-3	CRP1520.trim	1.5e-07	33.9	4.7	1.5e-07	33.9	4.7	1.7	1
contig_109871	NodSpec_B47&F56	RF_3	CRP1400.trim	3.5e-09	38.9	5.7	8.8e-09	37.6	5.7	1.7	1
contig_109884	NodSpec_B47&F56	RF_-2	CRP1300.trim	0.00034	23.1	7.9	0.00067	22.2	7.9	1.5	1
contig_109885	NodSpec_B47&F56	RF_1	CRP1410.trim	0.00044	22.8	8.6	0.0041	19.7	8.6	2.3	1
contig_109885	NodSpec_B47&F56	RF_1	CRP1420.trim	4.1e-12	48.5	12.4	8.1e-12	47.5	12.4	1.5	1
contig_109885	NodSpec_B47&F56	RF_1	CRP1430.trim	0.00011	25	8	0.00011	25	8	2	1
contig_109885	NodSpec_B47&F56	RF_1	CRP1440.trim	1.4e-06	30.6	5.5	2.2e-06	29.9	5.5	1.3	1
contig_109891	NodSpec_B47&F56	RF_3	CRP1190.trim	6.8e-07	31.9	7	1.2e-06	31	7	1.5	1
contig_109892	NodSpec_B47&F56	RF_3	CRP1190.trim	7.5e-08	34.9	10.7	7.5e-08	34.9	10.7	2.1	1
contig_109910	NodSpec_B47&F56	RF_-3	CRP1230.trim	0.0017	20.7	8.4	0.0031	19.8	8.4	1.5	1
contig_109918	NodSpec_B47&F56	RF_2	CRP1130.trim	0.006	19	7.9	0.021	17.3	7.9	1.9	1
contig_109918	NodSpec_B47&F56	RF_2	CRP1140.trim	2.9e-06	30.2	13.8	2.9e-06	30.2	13.8	2.2	1
contig_109918	NodSpec_B47&F56	RF_2	CRP1250.trim	0.00033	23.3	13.2	0.00064	22.3	13.2	1.5	1
contig_109921	NodSpec_B47&F56	RF_2	CRP1130.trim	7.8e-10	41.2	14.3	1.8e-09	40	14.3	1.7	1
contig_109921	NodSpec_B47&F56	RF_2	CRP1140.trim	0.0012	21.8	11.8	0.0012	21.8	11.8	2.6	1
contig_109921	NodSpec_B47&F56	RF_2	CRP1170.trim	0.0049	19.5	9.3	0.0049	19.5	9.3	1.8	1
contig_109922	NodSpec_B47&F56	RF_-2	CRP1400.trim	0.00017	24	5.2	0.00032	23.1	5.2	1.5	1
contig_109922	NodSpec_B47&F56	RF_-2	CRP1410.trim	7.9e-11	44.4	5.3	1.5e-10	43.5	5.3	1.5	1
contig_109922	NodSpec_B47&F56	RF_-2	CRP1420.trim	9e-06	28.2	5	2.3e-05	26.9	5	1.8	1
contig_109922	NodSpec_B47&F56	RF_-2	CRP1430.trim	7.2e-08	35.1	4.9	2.5e-07	33.4	4.9	2	1
contig_109922	NodSpec_B47&F56	RF_-2	CRP1440.trim	1.7e-05	27.1	2.9	3.8e-05	26	2.9	1.6	1
contig_109929	NodSpec_B47&F56	RF_-3	CRP1530.trim	2.6e-06	29.9	16.2	7e-06	28.6	16.2	1.8	1
contig_109930	NodSpec_B47&F56	RF_-3	CRP1400.trim	0.007	18.9	3.6	0.02	17.4	3.6	1.9	1
contig_109930	NodSpec_B47&F56	RF_-3	CRP1420.trim	4.7e-08	35.5	8.6	1.9e-07	33.5	8.6	2.2	1
contig_109930	NodSpec_B47&F56	RF_-3	CRP1440.trim	0.00046	22.6	5.3	0.0014	21.1	5.3	1.9	1
contig_109931	NodSpec_B47&F56	RF_-1	CRP1420.trim	0.00027	23.4	6.1	0.0012	21.3	6.1	2.2	1
contig_110005	NodSpec_B47&F56	RF_1	CRP1230.trim	4.6e-10	41.9	15.7	1.7e-08	36.8	3.9	3.1	2
contig_110006	NodSpec_B47&F56	RF_3	CRP1430.trim	0.00033	23.4	3.7	0.00077	22.3	3.7	1.7	1
contig_110016	NodSpec_B47&F56	RF_-1	CRP1400.trim	1.3e-05	27.5	5.5	2.9e-05	26.4	5.5	1.6	1
contig_110016	NodSpec_B47&F56	RF_-1	CRP1430.trim	0.0029	20.4	3.6	0.0065	19.3	3.6	1.6	1
contig_110016	NodSpec_B47&F56	RF_-1	CRP1490.trim	0.0032	19.9	3.4	0.0081	18.6	3.4	1.7	1
contig_110025	NodSpec_B47&F56	RF_3	CRP1400.trim	1.5e-07	33.7	7.4	1.5e-07	33.7	7.4	1.7	1
contig_110025	NodSpec_B47&F56	RF_3	CRP1430.trim	0.00017	24.4	3.9	0.00042	23.1	3.9	1.7	1
contig_110025	NodSpec_B47&F56	RF_3	CRP1440.trim	0.00037	22.9	2	0.00059	22.3	2	1.3	1
contig_110025	NodSpec_B47&F56	RF_3	CRP1450.trim	0.00034	23	4.7	0.00062	22.1	4.7	1.5	1
contig_110025	NodSpec_B47&F56	RF_3	CRP1490.trim	0.0018	20.7	4.2	0.004	19.6	4.2	1.6	1
contig_110035	NodSpec_B47&F56	RF_-3	CRP1140.trim	0.0066	19.4	14.6	0.01	18.8	14.6	1.3	1
contig_110035	NodSpec_B47&F56	RF_-3	CRP1150.trim	0.0002	24.2	12.3	0.0003	23.6	12.3	1.3	1
contig_110035	NodSpec_B47&F56	RF_-3	CRP1160.trim	1.6e-06	30.3	15.9	2.3e-06	29.8	15.9	1.2	1
contig_110035	NodSpec_B47&F56	RF_-3	CRP1190.trim	0.0011	21.5	14.5	0.0018	20.9	14.5	1.4	1
contig_110035	NodSpec_B47&F56	RF_-3	CRP1200.trim	0.0003	23.3	9.7	0.00049	22.6	9.7	1.4	1
contig_110035	NodSpec_B47&F56	RF_-3	CRP1210.trim	0.0039	19.2	7.3	0.0096	17.9	7.3	1.7	1
contig_110065	NodSpec_B47&F56	RF_-3	CRP1430.trim	0.0089	18.9	5.7	0.0089	18.9	5.7	2	1
contig_110065	NodSpec_B47&F56	RF_-3	CRP1490.trim	0.0012	21.3	3.8	0.0022	20.4	3.8	1.5	1
contig_110066	NodSpec_B47&F56	RF_1	CRP1140.trim	0.00046	23.1	13	0.00066	22.6	13	1.2	1
contig_110071	NodSpec_B47&F56	RF_1	CRP1440.trim	0.0015	21	1.9	0.0025	20.2	1.9	1.4	1
contig_110074	NodSpec_B47&F56	RF_-2	CRP1450.trim	0.004	19.5	4.8	0.0067	18.8	4.8	1.4	1
contig_110085	NodSpec_B47&F56	RF_2	CRP1440.trim	2.1e-07	33.2	9	2.9e-07	32.8	9	1.2	1
contig_110090	NodSpec_B47&F56	RF_2	CRP1140.trim	0.0086	19	3.5	0.0086	19	3.5	2.4	1
contig_110094	NodSpec_B47&F56	RF_1	CRP1400.trim	0.00037	22.9	4.6	0.00076	21.9	4.6	1.6	1
contig_110094	NodSpec_B47&F56	RF_1	CRP1410.trim	4.5e-06	29.2	3.9	9.9e-06	28.1	3.9	1.7	1
contig_110094	NodSpec_B47&F56	RF_1	CRP1420.trim	1.2e-05	27.8	4.1	1.2e-05	27.8	4.1	1.9	1
contig_110094	NodSpec_B47&F56	RF_1	CRP1430.trim	2.9e-07	33.2	4.4	6.9e-07	32	4.4	1.7	1
contig_110094	NodSpec_B47&F56	RF_1	CRP1440.trim	2.3e-06	29.9	3.8	4e-06	29.1	3.8	1.4	1
contig_110094	NodSpec_B47&F56	RF_1	CRP1500.trim	5e-05	25.7	4.2	0.00011	24.6	4.2	1.6	1
contig_110094	NodSpec_B47&F56	RF_1	CRP1520.trim	0.0042	19.9	4.3	0.0095	18.8	4.3	1.6	1
contig_110095	NodSpec_B47&F56	RF_3	CRP1400.trim	7.7e-08	34.6	8.6	7.7e-08	34.6	8.6	1.8	1
contig_110095	NodSpec_B47&F56	RF_3	CRP1430.trim	0.0023	20.8	7.5	0.0093	18.8	7.5	2.2	1
contig_110100	NodSpec_B47&F56	RF_-1	CRP1400.trim	0.0024	20.3	1.9	0.0038	19.7	1.9	1.3	1
contig_110100	NodSpec_B47&F56	RF_-1	CRP1430.trim	0.00032	23.5	0.7	0.00095	22	0.7	1.9	1
contig_110100	NodSpec_B47&F56	RF_-1	CRP1450.trim	6.7e-05	25.2	5.4	6.7e-05	25.2	5.4	1.5	1
contig_110105	NodSpec_B47&F56	RF_2	CRP1530.trim	0.00022	23.8	0.8	0.00048	22.7	0.8	1.6	1
contig_110116	NodSpec_B47&F56	RF_-2	CRP1430.trim	0.00032	23.5	5.3	0.00074	22.3	5.3	1.7	1
contig_110116	NodSpec_B47&F56	RF_-2	CRP1490.trim	3.2e-05	26.3	5.2	5.9e-05	25.4	5.2	1.5	1
contig_110123	NodSpec_B47&F56	RF_-1	CRP1530.trim	1.7e-05	27.4	2.9	1.7e-05	27.4	2.9	1.9	1
contig_110151	NodSpec_B47&F56	RF_-1	CRP1140.trim	0.0035	20.3	8.4	0.0035	20.3	8.4	2.6	1
contig_110154	NodSpec_B47&F56	RF_1	CRP1400.trim	0.0017	20.8	6.3	0.0039	19.6	6.3	1.6	1
contig_110154	NodSpec_B47&F56	RF_1	CRP1410.trim	3.1e-06	29.7	6.4	3.1e-06	29.7	6.4	1.9	1
contig_110154	NodSpec_B47&F56	RF_1	CRP1420.trim	1.4e-07	33.9	9	3.5e-07	32.7	9	1.7	1
contig_110154	NodSpec_B47&F56	RF_1	CRP1430.trim	0.0083	19	7.7	0.033	17.1	7.7	2.1	1
contig_110154	NodSpec_B47&F56	RF_1	CRP1440.trim	0.008	18.7	5.4	0.018	17.5	5.4	1.7	1
contig_110160	NodSpec_B47&F56	RF_1	CRP1520.trim	1e-07	34.5	7.5	1.7e-07	33.8	7.5	1.4	1
contig_110163	NodSpec_B47&F56	RF_1	CRP1400.trim	0.0005	22.5	6.6	0.00097	21.6	6.6	1.5	1
contig_110163	NodSpec_B47&F56	RF_1	CRP1420.trim	9.5e-06	28.1	6.5	3.5e-05	26.3	6.5	2.1	1
contig_110163	NodSpec_B47&F56	RF_1	CRP1440.trim	0.00027	23.3	4.2	0.0006	22.2	4.2	1.6	1
contig_110163	NodSpec_B47&F56	RF_1	CRP1480.trim	0.0022	20.7	6.7	0.0056	19.5	6.7	1.7	1
contig_110182	NodSpec_B47&F56	RF_-1	CRP1150.trim	0.0071	19.2	2.1	0.0099	18.8	2.1	1.2	1
contig_110182	NodSpec_B47&F56	RF_-1	CRP1250.trim	0.0036	19.9	5.3	0.0058	19.2	5.3	1.3	1
contig_110187	NodSpec_B47&F56	RF_2	CRP1320.trim	9.3e-18	66.6	13.1	1.6e-17	65.8	13.1	1.4	1
contig_110188	NodSpec_B47&F56	RF_-2	CRP1250.trim	5.1e-07	32.3	9.6	5.1e-07	32.3	9.6	1.8	1
contig_110195	NodSpec_B47&F56	RF_1	CRP1190.trim	0.00028	23.4	7	0.00054	22.5	7	1.5	1
contig_110197	NodSpec_B47&F56	RF_-1	CRP1250.trim	1.7e-07	33.8	13.6	4.3e-07	32.5	13.6	1.8	1
contig_110201	NodSpec_B47&F56	RF_2	CRP1140.trim	2.4e-05	27.2	14	4.2e-05	26.4	14	1.4	1
contig_110201	NodSpec_B47&F56	RF_2	CRP1160.trim	0.0011	21.2	9.5	0.0017	20.6	9.5	1.3	1
contig_110207	NodSpec_B47&F56	RF_2	CRP1520.trim	0.0031	20.4	6.2	0.0031	20.4	6.2	2.3	1
contig_110211	NodSpec_B47&F56	RF_3	CRP1190.trim	0.0056	19.3	4	0.014	18	4	1.7	1
contig_110217	NodSpec_B47&F56	RF_-1	CRP1200.trim	6e-06	28.8	10.1	2.1e-05	27	10.1	2.1	1
contig_110230	NodSpec_B47&F56	RF_-1	CRP1530.trim	8.4e-07	31.5	4.8	1.6e-06	30.6	4.8	1.5	1
contig_110236	NodSpec_B47&F56	RF_1	CRP1140.trim	0.0002	24.2	12	0.0002	24.2	12	1.6	1
contig_110267	NodSpec_B47&F56	RF_2	CRP1470.trim	0.00072	22.6	2.2	0.0014	21.7	2.2	1.5	1
contig_110267	NodSpec_B47&F56	RF_2	CRP1530.trim	1.1e-08	37.6	6	1.1e-08	37.6	6	1.9	1
contig_110268	NodSpec_B47&F56	RF_3	CRP1470.trim	0.0017	21.4	2.2	0.0044	20.1	2.2	1.8	1
contig_110268	NodSpec_B47&F56	RF_3	CRP1530.trim	1.5e-08	37.1	6	3.4e-08	36	6	1.6	1
contig_110269	NodSpec_B47&F56	RF_2	CRP1530.trim	0.0086	18.7	2.6	0.039	16.6	2.6	2.3	1
contig_110271	NodSpec_B47&F56	RF_-3	CRP1140.trim	0.0018	21.2	12.8	0.0018	21.2	12.8	2.3	1
contig_110271	NodSpec_B47&F56	RF_-3	CRP1190.trim	0.00078	22	13.7	0.0015	21.1	13.7	1.5	1
contig_110271	NodSpec_B47&F56	RF_-3	CRP1210.trim	0.00058	21.9	12.1	0.0015	20.5	12.1	1.8	1
contig_110271	NodSpec_B47&F56	RF_3	CRP1190.trim	0.00089	21.8	13.7	0.0015	21.1	13.7	1.4	1
contig_110271	NodSpec_B47&F56	RF_3	CRP1210.trim	0.0015	20.5	12.1	0.0015	20.5	12.1	1.8	1
contig_110278	NodSpec_B47&F56	RF_-1	CRP1230.trim	1.7e-14	56.2	14	1.7e-14	56.2	14	2	1
contig_110287	NodSpec_B47&F56	RF_2	CRP1140.trim	0.00075	22.4	13.2	0.0013	21.7	10.9	2.7	1
contig_110287	NodSpec_B47&F56	RF_2	CRP1160.trim	0.004	19.4	10.4	0.015	17.6	10.4	2.1	1
contig_110287	NodSpec_B47&F56	RF_2	CRP1230.trim	1.1e-07	34.1	13.3	3.1e-07	32.7	13.3	1.8	1
contig_110287	NodSpec_B47&F56	RF_2	CRP1410.trim	0.0062	19.1	9.7	0.019	17.6	9.7	1.9	1
contig_110327	NodSpec_B47&F56	RF_2	CRP1420.trim	0.0039	19.7	1.4	0.0092	18.5	1.4	1.7	1
contig_110327	NodSpec_B47&F56	RF_2	CRP1430.trim	0.0015	21.4	3.3	0.0015	21.4	3.3	2.3	1
contig_110327	NodSpec_B47&F56	RF_2	CRP1440.trim	0.0032	19.9	0.4	0.0032	19.9	0.4	1.9	1
contig_110362	NodSpec_B47&F56	RF_2	CRP1440.trim	0.0032	19.9	3.7	0.0062	19	3.7	1.5	1
contig_110411	NodSpec_B47&F56	RF_3	CRP1520.trim	3.3e-06	29.7	6.7	6.2e-06	28.9	6.7	1.5	1
contig_110432	NodSpec_B47&F56	RF_-2	CRP1400.trim	1.7e-05	27.2	1.1	1.7e-05	27.2	1.1	1.9	1
contig_110432	NodSpec_B47&F56	RF_-2	CRP1470.trim	0.0067	19.5	0.2	0.015	18.3	0.2	1.6	1
contig_110494	NodSpec_B47&F56	RF_1	CRP1140.trim	9.3e-05	25.3	12.2	0.00018	24.4	12.2	1.5	1
contig_110494	NodSpec_B47&F56	RF_1	CRP1190.trim	0.001	21.6	11	0.0021	20.6	11	1.6	1
contig_110495	NodSpec_B47&F56	RF_-1	CRP1140.trim	0.0003	23.7	12	0.0006	22.7	12	1.5	1
contig_110495	NodSpec_B47&F56	RF_-1	CRP1150.trim	0.0032	20.3	10.6	0.0084	19	10.6	1.8	1
contig_110495	NodSpec_B47&F56	RF_-1	CRP1160.trim	4.1e-07	32.3	11.5	8.4e-07	31.3	11.5	1.6	1
contig_110495	NodSpec_B47&F56	RF_-1	CRP1190.trim	2e-05	27.1	13.1	4e-05	26.2	13.1	1.5	1
contig_110495	NodSpec_B47&F56	RF_-1	CRP1200.trim	3.6e-07	32.7	11.8	6.4e-07	31.9	11.8	1.4	1
contig_110495	NodSpec_B47&F56	RF_-1	CRP1210.trim	0.0072	18.3	6	0.0072	18.3	6	2.9	3
contig_110511	NodSpec_B47&F56	RF_1	CRP1400.trim	0.0014	21	2	0.0014	21	2	2.6	1
contig_110511	NodSpec_B47&F56	RF_1	CRP1430.trim	0.0016	21.2	1.6	0.0016	21.2	1.6	2.9	1
contig_110511	NodSpec_B47&F56	RF_1	CRP1440.trim	0.0013	21.1	2.2	0.0039	19.6	2.2	1.9	1
contig_110511	NodSpec_B47&F56	RF_1	CRP1450.trim	0.0003	23.1	2.9	0.00086	21.7	2.9	1.9	1
contig_110518	NodSpec_B47&F56	RF_1	CRP1160.trim	0.00027	23.2	4.8	0.00063	22	4.8	1.7	1
contig_110533	NodSpec_B47&F56	RF_1	CRP1320.trim	4.2e-16	61.2	12.7	7.3e-16	60.5	12.7	1.4	1
contig_110539	NodSpec_B47&F56	RF_-1	CRP1160.trim	0.0021	20.3	9.3	0.0038	19.5	9.3	1.5	1
contig_110539	NodSpec_B47&F56	RF_-1	CRP1190.trim	3e-07	33	11.3	5.8e-07	32.1	11.3	1.5	1
contig_110558	NodSpec_B47&F56	RF_3	CRP1140.trim	0.0023	20.8	6.2	0.0048	19.8	6.2	1.6	1
contig_110558	NodSpec_B47&F56	RF_3	CRP1160.trim	0.0086	18.3	2.9	0.021	17.1	2.9	1.6	1
contig_110558	NodSpec_B47&F56	RF_3	CRP1210.trim	2.5e-07	32.8	2.7	2.5e-07	32.8	2.7	1.8	1
contig_110558	NodSpec_B47&F56	RF_3	CRP1230.trim	0.0061	18.9	5.2	0.0061	18.9	5.2	1.9	1
contig_110558	NodSpec_B47&F56	RF_3	CRP1250.trim	9.4e-05	25	3.4	9.4e-05	25	3.4	2.2	1
contig_110568	NodSpec_B47&F56	RF_2	CRP1530.trim	0.0035	20	5.9	0.016	17.9	3.4	3.1	1
contig_110619	NodSpec_B47&F56	RF_-3	CRP1400.trim	0.0004	22.8	6	0.00076	21.9	6	1.5	1
contig_110619	NodSpec_B47&F56	RF_-3	CRP1430.trim	0.0015	21.4	6.7	0.0035	20.2	6.7	1.7	1
contig_11062	NodSpec_B47&F56	RF_-1	CRP1140.trim	0.0046	19.9	13.1	0.011	18.7	13.1	1.7	1
contig_11062	NodSpec_B47&F56	RF_-1	CRP1240.trim	0.0051	18.9	9	0.0086	18.2	9	1.4	1
contig_110683	NodSpec_B47&F56	RF_2	CRP1130.trim	0.0061	19	7	0.013	17.9	7	1.5	1
contig_110683	NodSpec_B47&F56	RF_2	CRP1250.trim	0.0083	18.7	8.9	0.0083	18.7	8.9	2	1
contig_110695	NodSpec_B47&F56	RF_-2	CRP1140.trim	0.00018	24.4	14.8	0.00026	23.9	14.8	1.2	1
contig_110739	NodSpec_B47&F56	RF_-3	CRP1430.trim	0.0031	20.4	5.2	0.007	19.2	5.2	1.7	1
contig_110739	NodSpec_B47&F56	RF_-3	CRP1520.trim	8.6e-08	34.7	6.8	1.5e-07	34	6.8	1.4	1
contig_110775	NodSpec_B47&F56	RF_-2	CRP1410.trim	0.00011	24.8	4.5	0.00011	24.8	4.5	2.1	1
contig_110775	NodSpec_B47&F56	RF_-2	CRP1420.trim	3.7e-08	35.8	5.7	1.4e-07	33.9	5.7	2.1	1
contig_110775	NodSpec_B47&F56	RF_-2	CRP1430.trim	3.5e-05	26.6	4.5	3.5e-05	26.6	4.5	2.6	1
contig_110775	NodSpec_B47&F56	RF_-2	CRP1440.trim	2.8e-05	26.4	1	5.6e-05	25.5	1	1.5	1
contig_110779	NodSpec_B47&F56	RF_1	CRP1150.trim	1.5e-06	31.1	9.6	1.5e-06	31.1	9.6	1.7	1
contig_110793	NodSpec_B47&F56	RF_-3	CRP1140.trim	0.0052	19.7	4.8	0.015	18.3	4.8	1.8	1
contig_110793	NodSpec_B47&F56	RF_-3	CRP1150.trim	0.0018	21.2	4.5	0.0036	20.2	4.5	1.6	1
contig_110793	NodSpec_B47&F56	RF_-3	CRP1190.trim	4.6e-08	35.6	4	4.6e-08	35.6	4	2.2	1
contig_110808	NodSpec_B47&F56	RF_2	CRP1430.trim	0.0014	21.5	3.7	0.0014	21.5	3.7	2.1	1
contig_110857	NodSpec_B47&F56	RF_3	CRP1160.trim	0.0028	19.9	11.2	0.004	19.4	11.2	1.3	1
contig_110867	NodSpec_B47&F56	RF_2	CRP1400.trim	0.0054	19.2	7	0.24	14	0.7	2.3	2
contig_110867	NodSpec_B47&F56	RF_2	CRP1410.trim	0.0001	24.9	6.2	0.17	14.5	0.2	2.4	2
contig_110867	NodSpec_B47&F56	RF_2	CRP1420.trim	3.7e-13	51.8	12.4	5.4e-13	51.3	12.4	1.3	1
contig_110867	NodSpec_B47&F56	RF_2	CRP1430.trim	3.8e-06	29.6	8	7.2e-06	28.7	8	1.5	1
contig_110867	NodSpec_B47&F56	RF_2	CRP1440.trim	9.1e-08	34.4	5.5	1.5e-07	33.7	5.5	1.4	1
contig_110910	NodSpec_B47&F56	RF_1	CRP1430.trim	2e-05	27.3	5.8	2.1e-05	27.3	4.1	1.9	1
contig_111044	NodSpec_B47&F56	RF_-2	CRP1520.trim	0.00025	23.8	6	0.00025	23.8	6	1.8	1
contig_112623	NodSpec_B47&F56	RF_-1	CRP1160.trim	0.0083	18.4	5.1	0.014	17.7	5.1	1.3	1
contig_11344	NodSpec_B47&F56	RF_-3	CRP1250.trim	1e-09	41	10.3	2.1e-09	40	10.3	1.6	1
contig_11364	NodSpec_B47&F56	RF_-3	CRP1300.trim	0.0059	19.1	9.7	0.034	16.7	9.7	2.5	1
contig_21793	NodSpec_B47&F56	RF_2	CRP1420.trim	1.6e-06	30.6	8.8	3.7e-06	29.4	8.8	1.7	1
contig_37406	NodSpec_B47&F56	RF_1	CRP1530.trim	0.0017	21	2.3	0.0047	19.6	2.3	1.8	1
contig_37407	NodSpec_B47&F56	RF_3	CRP1530.trim	0.0023	20.5	2.3	0.0069	19	2.3	1.9	1
contig_37442	NodSpec_B47&F56	RF_2	CRP1530.trim	1e-07	34.5	5.5	1.5e-07	33.9	5.5	1.3	1
contig_37454	NodSpec_B47&F56	RF_-1	CRP1240.trim	4.9e-06	28.7	7.9	2.1e-05	26.7	7.9	1.8	1
contig_37461	NodSpec_B47&F56	RF_-1	CRP1470.trim	0.0038	20.3	1.4	0.01	18.9	1.4	1.6	1
contig_37461	NodSpec_B47&F56	RF_-1	CRP1530.trim	1.2e-10	43.8	5.2	1.5e-10	43.5	5.2	1.1	1
contig_37515	NodSpec_B47&F56	RF_-1	CRP1240.trim	3.8e-05	25.8	0.7	7e-05	25	0.7	1.4	1
contig_37515	NodSpec_B47&F56	RF_-2	CRP1240.trim	2e-10	42.9	13	4.2e-10	41.9	13	1.6	1
contig_37532	NodSpec_B47&F56	RF_1	CRP1400.trim	0.0044	19.5	3.9	0.008	18.7	3.9	1.4	1
contig_37532	NodSpec_B47&F56	RF_1	CRP1510.trim	7.5e-05	25.5	3.5	0.00014	24.7	3.5	1.5	1
contig_37535	NodSpec_B47&F56	RF_2	CRP1400.trim	0.0015	21	5.9	0.0015	21	5.9	2	1
contig_37565	NodSpec_B47&F56	RF_3	CRP1210.trim	8.2e-17	63.5	4.4	2.8e-16	61.8	4.4	2	1
contig_37566	NodSpec_B47&F56	RF_1	CRP1210.trim	1e-15	60	7.3	2.2e-15	58.9	7.3	1.6	1
contig_37566	NodSpec_B47&F56	RF_3	CRP1210.trim	2.4e-16	62	4.4	5.6e-16	60.8	4.4	1.7	1
contig_37567	NodSpec_B47&F56	RF_3	CRP1210.trim	1.5e-16	62.7	4.4	3.7e-16	61.4	4.4	1.7	1
contig_37568	NodSpec_B47&F56	RF_1	CRP1170.trim	3.3e-07	33	2.2	8.7e-07	31.6	2.2	1.7	1
contig_37568	NodSpec_B47&F56	RF_1	CRP1190.trim	0.0042	19.7	0.2	0.011	18.3	0.2	1.7	1
contig_37568	NodSpec_B47&F56	RF_1	CRP1210.trim	5.8e-16	60.8	7.3	1.8e-15	59.2	7.3	1.9	1
contig_37568	NodSpec_B47&F56	RF_3	CRP1210.trim	4.6e-16	61.1	4.4	4.6e-16	61.1	4.4	2.1	1
contig_37569	NodSpec_B47&F56	RF_3	CRP1210.trim	7e-16	60.5	4.4	7e-16	60.5	4.4	2.1	1
contig_37624	NodSpec_B47&F56	RF_-2	CRP1410.trim	0.0064	19.1	1.2	0.015	17.9	1.2	1.7	1
contig_37624	NodSpec_B47&F56	RF_-2	CRP1420.trim	0.0032	20	1.4	0.0032	20	1.4	1.7	1
contig_37624	NodSpec_B47&F56	RF_-2	CRP1430.trim	0.0048	19.7	1.1	0.0094	18.8	1.1	1.5	1
contig_37624	NodSpec_B47&F56	RF_-2	CRP1440.trim	3.5e-06	29.3	0.9	3.5e-06	29.3	0.9	1.6	1
contig_37627	NodSpec_B47&F56	RF_-3	CRP1530.trim	1.5e-07	33.9	1.6	1.5e-07	33.9	1.6	2.6	1
contig_37628	NodSpec_B47&F56	RF_-3	CRP1530.trim	3.1e-08	36.1	1.6	7e-08	35	1.6	1.6	1
contig_37629	NodSpec_B47&F56	RF_-3	CRP1530.trim	1.3e-07	34.1	1.6	1.3e-07	34.1	1.6	2.7	1
contig_37630	NodSpec_B47&F56	RF_-3	CRP1530.trim	3.1e-08	36.1	1.6	8.5e-08	34.7	1.6	1.8	1
contig_37631	NodSpec_B47&F56	RF_-3	CRP1530.trim	3e-08	36.1	1.6	6.8e-08	35	1.6	1.7	1
contig_37632	NodSpec_B47&F56	RF_-1	CRP1530.trim	0.0039	19.8	4	0.019	17.6	4	2.1	1
contig_37633	NodSpec_B47&F56	RF_-3	CRP1530.trim	8.3e-08	34.7	1.6	1.7e-07	33.8	1.6	1.5	1
contig_37672	NodSpec_B47&F56	RF_2	CRP1440.trim	0.00024	23.5	0.6	0.00044	22.7	0.6	1.4	1
contig_37679	NodSpec_B47&F56	RF_1	CRP1230.trim	0.0047	19.2	5.7	0.0047	19.2	5.7	1.7	1
contig_37680	NodSpec_B47&F56	RF_2	CRP1230.trim	0.0061	18.9	1.8	0.0061	18.9	1.8	2	1
contig_37682	NodSpec_B47&F56	RF_-1	CRP1170.trim	5.4e-05	25.9	6	5.4e-05	25.9	6	2	1
contig_37682	NodSpec_B47&F56	RF_-1	CRP1210.trim	7.2e-08	34.5	6.9	7.2e-08	34.5	6.9	2.1	1
contig_37695	NodSpec_B47&F56	RF_-1	CRP1420.trim	0.0025	20.3	3.1	0.77	12.3	0.4	3.1	2
contig_37695	NodSpec_B47&F56	RF_-1	CRP1530.trim	1.6e-08	37	6.9	1.2e-05	27.8	0.4	2.8	2
contig_37696	NodSpec_B47&F56	RF_-1	CRP1530.trim	3.5e-06	29.5	0.2	7.2e-06	28.5	0.2	1.6	1
contig_37727	NodSpec_B47&F56	RF_3	CRP1410.trim	4e-05	26.1	3.8	7.9e-05	25.2	3.8	1.5	1
contig_37727	NodSpec_B47&F56	RF_3	CRP1420.trim	2.9e-08	36.1	5.2	5.9e-08	35.2	5.2	1.6	1
contig_37727	NodSpec_B47&F56	RF_3	CRP1430.trim	3.8e-06	29.6	3.9	3.8e-06	29.6	3.9	2	1
contig_37727	NodSpec_B47&F56	RF_3	CRP1440.trim	1.7e-06	30.3	1.1	3.5e-06	29.3	1.1	1.6	1
contig_37730	NodSpec_B47&F56	RF_1	CRP1140.trim	0.0042	20	8.5	0.0081	19.1	8.5	1.5	1
contig_37730	NodSpec_B47&F56	RF_1	CRP1400.trim	0.0023	20.4	7.4	0.0048	19.4	7.4	1.6	1
contig_37730	NodSpec_B47&F56	RF_1	CRP1410.trim	2.1e-12	49.5	10.1	4.2e-12	48.5	10.1	1.6	1
contig_37730	NodSpec_B47&F56	RF_1	CRP1420.trim	3.1e-07	32.8	5.3	3.1e-07	32.8	5.3	2.2	1
contig_37730	NodSpec_B47&F56	RF_1	CRP1430.trim	1.6e-06	30.8	7	4.6e-06	29.4	7	1.9	1
contig_37730	NodSpec_B47&F56	RF_1	CRP1440.trim	0.00011	24.6	2.1	0.00024	23.5	2.1	1.6	1
contig_37731	NodSpec_B47&F56	RF_3	CRP1410.trim	3.9e-05	26.2	3.8	8.5e-05	25.1	3.8	1.6	1
contig_37731	NodSpec_B47&F56	RF_3	CRP1420.trim	2.6e-08	36.3	5.2	6.3e-08	35.1	5.2	1.7	1
contig_37731	NodSpec_B47&F56	RF_3	CRP1430.trim	4.1e-06	29.5	3.9	4.1e-06	29.5	3.9	2.5	1
contig_37731	NodSpec_B47&F56	RF_3	CRP1440.trim	1.6e-06	30.4	1.1	3.8e-06	29.2	1.1	1.7	1
contig_37731	NodSpec_B47&F56	RF_3	CRP1480.trim	0.0084	18.9	2.9	0.035	17	2.9	2.1	1
contig_37759	NodSpec_B47&F56	RF_1	CRP1530.trim	6.1e-08	35.1	2.6	6.1e-08	35.1	2.6	2.4	1
contig_37760	NodSpec_B47&F56	RF_1	CRP1530.trim	1.3e-08	37.3	2.6	4.1e-08	35.7	2.6	1.9	1
contig_37761	NodSpec_B47&F56	RF_1	CRP1530.trim	7.1e-09	38.1	2.6	1.6e-08	37	2.6	1.6	1
contig_37775	NodSpec_B47&F56	RF_-1	CRP1150.trim	1.8e-05	27.6	6	1.8e-05	27.6	6	2.2	1
contig_37783	NodSpec_B47&F56	RF_-1	CRP1450.trim	0.00054	22.3	5.2	0.0014	21	5.2	1.8	1
contig_37784	NodSpec_B47&F56	RF_1	CRP1430.trim	0.00022	24	0.9	0.0027	20.6	0.8	2.7	1
contig_37784	NodSpec_B47&F56	RF_1	CRP1450.trim	8.3e-05	24.9	5.4	0.00019	23.8	5.4	1.7	1
contig_37785	NodSpec_B47&F56	RF_1	CRP1400.trim	0.0052	19.3	1.9	0.012	18.2	1.9	1.6	1
contig_37785	NodSpec_B47&F56	RF_1	CRP1430.trim	0.0029	20.5	0.8	0.0029	20.5	0.8	2.5	1
contig_37785	NodSpec_B47&F56	RF_1	CRP1450.trim	8.9e-05	24.8	5.4	0.0002	23.7	5.4	1.6	1
contig_37789	NodSpec_B47&F56	RF_-1	CRP1450.trim	0.00053	22.3	5.2	0.0013	21.1	5.2	1.7	1
contig_37795	NodSpec_B47&F56	RF_1	CRP1140.trim	0.00014	24.7	4.1	0.00014	24.7	4.1	2.3	1
contig_37795	NodSpec_B47&F56	RF_1	CRP1320.trim	0.00038	22.7	4.3	0.0011	21.2	4.3	1.8	1
contig_37796	NodSpec_B47&F56	RF_1	CRP1140.trim	0.00028	23.8	4.1	0.00028	23.8	4.1	3	1
contig_37796	NodSpec_B47&F56	RF_1	CRP1320.trim	0.002	20.4	4.3	0.002	20.4	4.3	2.2	1
contig_37797	NodSpec_B47&F56	RF_1	CRP1140.trim	0.00015	24.6	4.1	0.00027	23.8	4.1	1.5	1
contig_37797	NodSpec_B47&F56	RF_1	CRP1320.trim	0.0011	21.2	4.3	0.0019	20.4	4.3	1.3	1
contig_37798	NodSpec_B47&F56	RF_-2	CRP1530.trim	2.4e-07	33.3	4.6	4.8e-07	32.3	4.6	1.5	1
contig_37798	NodSpec_B47&F56	RF_1	CRP1140.trim	0.00011	25	4.1	0.0003	23.7	4.1	1.8	1
contig_37798	NodSpec_B47&F56	RF_1	CRP1320.trim	0.00091	21.4	4.3	0.0021	20.3	4.3	1.6	1
contig_37807	NodSpec_B47&F56	RF_-1	CRP1260.trim	4.8e-07	32.3	1.2	8.2e-07	31.6	1.2	1.4	1
contig_37807	NodSpec_B47&F56	RF_-2	CRP1260.trim	1.3e-17	66.5	9.7	2.6e-17	65.5	9.7	1.5	1
contig_37808	NodSpec_B47&F56	RF_-1	CRP1260.trim	4.6e-07	32.4	1.2	7.5e-07	31.7	1.2	1.3	1
contig_37808	NodSpec_B47&F56	RF_-2	CRP1260.trim	1.5e-16	63.1	7.2	2.7e-16	62.2	7.2	1.4	1
contig_37809	NodSpec_B47&F56	RF_-1	CRP1260.trim	7.7e-24	86.7	20.2	1.2e-15	60.2	11.8	2.3	2
contig_37812	NodSpec_B47&F56	RF_-2	CRP1400.trim	2.5e-05	26.6	6.1	4.6e-05	25.8	6.1	1.4	1
contig_37812	NodSpec_B47&F56	RF_-2	CRP1420.trim	0.0014	21.1	2.2	0.0029	20.1	2.2	1.5	1
contig_37812	NodSpec_B47&F56	RF_-2	CRP1430.trim	0.0033	20.3	4.7	0.0033	20.3	4.7	2	1
contig_37829	NodSpec_B47&F56	RF_-1	CRP1130.trim	0.00075	21.9	10.9	0.0016	20.9	10.9	1.5	1
contig_37829	NodSpec_B47&F56	RF_-1	CRP1190.trim	4.1e-08	35.8	8.5	8.4e-08	34.8	8.5	1.5	1
contig_37829	NodSpec_B47&F56	RF_-1	CRP1200.trim	0.0096	18.5	6.6	0.019	17.5	6.6	1.5	1
contig_37829	NodSpec_B47&F56	RF_-1	CRP1210.trim	3.5e-07	32.3	8.2	6.8e-07	31.4	8.2	1.4	1
contig_37835	NodSpec_B47&F56	RF_-1	CRP1200.trim	0.0039	19.7	6.1	0.0071	18.9	6.1	1.5	1
contig_37836	NodSpec_B47&F56	RF_-3	CRP1200.trim	4.2e-06	29.3	6.1	6.6e-06	28.7	6.1	1.4	1
contig_37864	NodSpec_B47&F56	RF_1	CRP1160.trim	0.00012	24.3	2.5	0.00017	23.9	2.5	1.2	1
contig_37865	NodSpec_B47&F56	RF_1	CRP1160.trim	0.00044	22.5	2.2	0.00071	21.8	2.2	1.3	1
contig_37865	NodSpec_B47&F56	RF_1	CRP1180.trim	0.0044	19.8	1.4	0.0074	19.1	1.4	1.4	1
contig_37865	NodSpec_B47&F56	RF_2	CRP1160.trim	0.00015	24.1	2.5	0.0003	23.1	2.5	1.6	1
contig_37876	NodSpec_B47&F56	RF_3	CRP1250.trim	5.6e-05	25.7	15.1	0.0001	24.9	15.1	1.4	1
contig_37905	NodSpec_B47&F56	RF_-2	CRP1320.trim	1.7e-12	49.6	18.6	3.1e-12	48.8	18.6	1.4	1
contig_37908	NodSpec_B47&F56	RF_-3	CRP1130.trim	0.0051	19.2	8.3	0.01	18.3	8.3	1.4	1
contig_37908	NodSpec_B47&F56	RF_-3	CRP1140.trim	1e-05	28.4	11	1.4e-05	27.9	11	1.2	1
contig_37908	NodSpec_B47&F56	RF_-3	CRP1150.trim	1.2e-06	31.4	7.7	1.8e-06	30.8	7.7	1.3	1
contig_37908	NodSpec_B47&F56	RF_-3	CRP1160.trim	6.2e-06	28.5	10.7	1e-05	27.8	10.7	1.4	1
contig_37908	NodSpec_B47&F56	RF_-3	CRP1190.trim	2.2e-05	27	10	3.6e-05	26.3	10	1.4	1
contig_37908	NodSpec_B47&F56	RF_-3	CRP1220.trim	0.0018	20.6	8.3	0.0031	19.8	8.3	1.3	1
contig_37908	NodSpec_B47&F56	RF_-3	CRP1250.trim	0.00066	22.3	8.3	0.00098	21.7	8.3	1.3	1
contig_37961	NodSpec_B47&F56	RF_2	CRP1420.trim	9.9e-08	34.4	4.2	9.9e-08	34.4	4.2	2.2	1
contig_37961	NodSpec_B47&F56	RF_2	CRP1430.trim	9.7e-05	25.1	6.1	0.00031	23.6	6.1	2	1
contig_37961	NodSpec_B47&F56	RF_2	CRP1440.trim	7.4e-10	41	5.2	1.4e-09	40.1	5.2	1.5	1
contig_37962	NodSpec_B47&F56	RF_3	CRP1420.trim	5.3e-08	35.3	4.2	1.1e-07	34.2	4.2	1.6	1
contig_37962	NodSpec_B47&F56	RF_3	CRP1430.trim	0.00011	24.9	6.1	0.00036	23.3	6.1	1.9	1
contig_37962	NodSpec_B47&F56	RF_3	CRP1440.trim	9.3e-10	40.7	5.2	1.7e-09	39.9	5.2	1.5	1
contig_37963	NodSpec_B47&F56	RF_1	CRP1420.trim	3.6e-08	35.8	4.2	6.3e-08	35.1	4.2	1.4	1
contig_37963	NodSpec_B47&F56	RF_1	CRP1430.trim	9.5e-05	25.2	6.1	0.00019	24.2	6.1	1.6	1
contig_37963	NodSpec_B47&F56	RF_1	CRP1440.trim	4.8e-10	41.6	5.2	9.1e-10	40.7	5.2	1.5	1
contig_37964	NodSpec_B47&F56	RF_2	CRP1420.trim	8.3e-08	34.7	4.2	8.3e-08	34.7	4.2	2.1	1
contig_37964	NodSpec_B47&F56	RF_2	CRP1430.trim	8.2e-05	25.4	6.1	0.00026	23.8	6.1	2	1
contig_37964	NodSpec_B47&F56	RF_2	CRP1440.trim	6e-10	41.3	5.2	1.2e-09	40.3	5.2	1.6	1
contig_37965	NodSpec_B47&F56	RF_1	CRP1310.trim	8.6e-15	56.7	12.5	1.7e-14	55.7	12.5	1.5	1
contig_37980	NodSpec_B47&F56	RF_3	CRP1400.trim	0.002	20.6	0.6	0.004	19.6	0.6	1.5	1
contig_38021	NodSpec_B47&F56	RF_-2	CRP1500.trim	0.001	21.6	4.9	0.0024	20.4	4.9	1.7	1
contig_38022	NodSpec_B47&F56	RF_-1	CRP1500.trim	2.8e-05	26.6	5.8	5.1e-05	25.7	5.8	1.5	1
contig_38023	NodSpec_B47&F56	RF_-2	CRP1500.trim	0.0073	18.8	1.9	0.021	17.4	1.9	1.9	1
contig_38024	NodSpec_B47&F56	RF_-1	CRP1500.trim	3.1e-05	26.4	5.8	6.3e-05	25.4	5.8	1.6	1
contig_38025	NodSpec_B47&F56	RF_3	CRP1500.trim	0.0089	18.6	0.9	0.016	17.8	0.9	1.4	1
contig_38030	NodSpec_B47&F56	RF_-3	CRP1400.trim	4.2e-05	25.9	8.7	9e-05	24.9	8.7	1.6	1
contig_38030	NodSpec_B47&F56	RF_-3	CRP1430.trim	0.00019	24.2	4.7	0.0006	22.6	4.7	1.9	1
contig_38030	NodSpec_B47&F56	RF_-3	CRP1450.trim	2.5e-09	39.4	6.7	4.2e-09	38.6	6.7	1.4	1
contig_38031	NodSpec_B47&F56	RF_1	CRP1400.trim	0.0021	20.5	1	0.0025	20.3	1	1.2	1
contig_38031	NodSpec_B47&F56	RF_1	CRP1440.trim	0.00083	21.8	3.8	0.0011	21.3	3.8	1.3	1
contig_38031	NodSpec_B47&F56	RF_1	CRP1450.trim	3.6e-06	29.3	4.1	5.6e-06	28.7	4.1	1.3	1
contig_38071	NodSpec_B47&F56	RF_3	CRP1140.trim	0.00045	23.1	8.3	0.00045	23.1	8.3	1.8	1
contig_38071	NodSpec_B47&F56	RF_3	CRP1190.trim	0.00044	22.8	10.4	0.00044	22.8	10.4	1.7	1
contig_38071	NodSpec_B47&F56	RF_3	CRP1230.trim	0.0024	20.2	11.9	0.0024	20.2	11.9	1.6	1
contig_38072	NodSpec_B47&F56	RF_1	CRP1140.trim	0.00029	23.7	8.3	0.0004	23.3	8.3	1.2	1
contig_38072	NodSpec_B47&F56	RF_1	CRP1190.trim	0.00027	23.5	10.4	0.00039	23	10.4	1.3	1
contig_38072	NodSpec_B47&F56	RF_1	CRP1230.trim	0.0021	20.4	11.9	0.0021	20.4	11.9	2.1	1
contig_38073	NodSpec_B47&F56	RF_-1	CRP1140.trim	0.00083	22.3	10.4	0.002	21	10.4	1.7	1
contig_38073	NodSpec_B47&F56	RF_-1	CRP1190.trim	0.0073	18.9	12.2	0.0073	18.9	12.2	2.3	1
contig_38073	NodSpec_B47&F56	RF_-1	CRP1230.trim	1.3e-06	30.7	12.4	1.3e-06	30.7	12.4	2.2	1
contig_38073	NodSpec_B47&F56	RF_2	CRP1140.trim	0.0007	22.5	8.3	0.0011	21.9	8.3	1.3	1
contig_38073	NodSpec_B47&F56	RF_2	CRP1190.trim	0.00057	22.5	10.4	0.001	21.6	10.4	1.5	1
contig_38073	NodSpec_B47&F56	RF_2	CRP1230.trim	0.0029	19.9	11.9	0.0057	19	11.9	1.5	1
contig_38074	NodSpec_B47&F56	RF_2	CRP1140.trim	0.00033	23.5	8.3	0.00033	23.5	8.3	1.5	1
contig_38074	NodSpec_B47&F56	RF_2	CRP1190.trim	0.00017	24.1	10.4	0.00033	23.2	10.4	1.5	1
contig_38074	NodSpec_B47&F56	RF_2	CRP1230.trim	0.0017	20.6	11.9	0.0017	20.6	11.9	1.8	1
contig_38112	NodSpec_B47&F56	RF_1	CRP1430.trim	0.0012	21.6	4.5	0.0012	21.6	4.5	2.3	1
contig_38116	NodSpec_B47&F56	RF_1	CRP1400.trim	9.6e-08	34.3	8.2	1.6e-07	33.6	8.2	1.4	1
contig_38116	NodSpec_B47&F56	RF_1	CRP1430.trim	0.0017	21.2	4.2	0.0035	20.2	4.2	1.6	1
contig_38117	NodSpec_B47&F56	RF_1	CRP1400.trim	2.9e-07	32.8	8.2	1e-06	31	8.2	2	1
contig_38120	NodSpec_B47&F56	RF_-1	CRP1180.trim	9.4e-12	47.5	17.7	1.9e-11	46.6	9.5	2.4	2
contig_38120	NodSpec_B47&F56	RF_-3	CRP1180.trim	0.00022	24	2.2	0.00034	23.3	2.2	1.3	1
contig_38121	NodSpec_B47&F56	RF_-2	CRP1180.trim	0.0013	21.5	2.2	0.0048	19.7	0.5	2.2	2
contig_38121	NodSpec_B47&F56	RF_-3	CRP1180.trim	1.1e-11	47.3	17.7	1.9e-11	46.5	9.5	2.3	2
contig_38122	NodSpec_B47&F56	RF_-1	CRP1140.trim	9.2e-05	25.3	18	0.0028	20.6	9.6	2.6	2
contig_38122	NodSpec_B47&F56	RF_-1	CRP1160.trim	2e-05	26.9	19.4	0.00031	23	11.9	2.3	2
contig_38122	NodSpec_B47&F56	RF_-1	CRP1170.trim	0.001	21.8	18.4	0.0057	19.3	10.4	2.3	2
contig_38122	NodSpec_B47&F56	RF_-1	CRP1180.trim	2.8e-20	74.7	24	1.4e-14	56.5	14.1	2.4	2
contig_38122	NodSpec_B47&F56	RF_-2	CRP1180.trim	6.5e-12	48	17.7	1.5e-11	46.9	9.5	2.4	2
contig_38123	NodSpec_B47&F56	RF_-1	CRP1180.trim	5.4e-05	25.9	2.2	7.9e-05	25.4	2.2	1.3	1
contig_38124	NodSpec_B47&F56	RF_-3	CRP1180.trim	5.6e-12	48.2	9.5	5.6e-12	48.2	9.5	2.4	2
contig_38124	NodSpec_B47&F56	RF_3	CRP1180.trim	0.00023	23.9	2.2	0.00033	23.4	2.2	1.3	1
contig_38125	NodSpec_B47&F56	RF_-2	CRP1180.trim	0.00082	22.1	2.7	0.0014	21.4	2.7	1.4	1
contig_38142	NodSpec_B47&F56	RF_-1	CRP1500.trim	2.4e-13	52.3	5.8	2.4e-13	52.3	5.8	2.3	1
contig_38155	NodSpec_B47&F56	RF_3	CRP1140.trim	0.0018	21.2	13	0.0018	21.2	13	2.7	1
contig_38156	NodSpec_B47&F56	RF_3	CRP1140.trim	0.0018	21.2	13	0.0018	21.2	13	2.8	1
contig_38157	NodSpec_B47&F56	RF_3	CRP1140.trim	0.0012	21.7	4.9	0.0012	21.7	4.9	3.1	1
contig_38158	NodSpec_B47&F56	RF_3	CRP1140.trim	0.0046	19.9	4.9	0.0046	19.9	4.9	2.9	1
contig_38168	NodSpec_B47&F56	RF_2	CRP1490.trim	0.003	20	2.6	0.003	20	2.6	1.9	1
contig_38169	NodSpec_B47&F56	RF_2	CRP1490.trim	0.0013	21.1	2.1	0.0013	21.1	2.1	1.8	1
contig_38170	NodSpec_B47&F56	RF_2	CRP1430.trim	3.5e-05	26.6	5.7	0.00012	24.8	5.7	2.1	1
contig_38170	NodSpec_B47&F56	RF_2	CRP1490.trim	3.3e-12	48.6	9.6	7.8e-12	47.4	9.6	1.7	1
contig_38196	NodSpec_B47&F56	RF_-1	CRP1140.trim	1.5e-06	31	9.4	2.7e-06	30.3	9.4	1.4	1
contig_38196	NodSpec_B47&F56	RF_-1	CRP1200.trim	0.0012	21.4	7.1	0.0012	21.4	7.1	1.7	2
contig_38196	NodSpec_B47&F56	RF_-1	CRP1210.trim	0.0032	19.4	8.6	0.0032	19.4	8.6	2.8	2
contig_38197	NodSpec_B47&F56	RF_-1	CRP1140.trim	1.6e-05	27.7	9.4	1.6e-05	27.7	9.4	2.3	1
contig_38211	NodSpec_B47&F56	RF_-1	CRP1400.trim	0.0009	21.7	4.3	0.0009	21.7	4.3	2.2	1
contig_38211	NodSpec_B47&F56	RF_-1	CRP1450.trim	5.4e-09	38.3	3.2	9.9e-09	37.5	3.2	1.5	1
contig_38211	NodSpec_B47&F56	RF_-2	CRP1400.trim	0.0046	19.4	6.4	0.0046	19.4	6.4	2.4	1
contig_38215	NodSpec_B47&F56	RF_-2	CRP1400.trim	1.2e-05	27.7	5.4	2.8e-05	26.5	5.4	1.7	1
contig_38239	NodSpec_B47&F56	RF_-3	CRP1300.trim	0.00058	22.4	4.3	0.0011	21.4	4.3	1.6	1
contig_38260	NodSpec_B47&F56	RF_-3	CRP1400.trim	0.0088	18.5	3.6	0.02	17.4	3.6	1.7	1
contig_38260	NodSpec_B47&F56	RF_-3	CRP1420.trim	5.8e-08	35.2	8.6	2e-07	33.5	8.6	2	1
contig_38260	NodSpec_B47&F56	RF_-3	CRP1440.trim	0.00068	22.1	5.3	0.0014	21.1	5.3	1.6	1
contig_38262	NodSpec_B47&F56	RF_-3	CRP1400.trim	0.0091	18.5	3.6	0.025	17.1	3.6	1.8	1
contig_38262	NodSpec_B47&F56	RF_-3	CRP1420.trim	6.9e-08	34.9	8.6	2.4e-07	33.2	8.6	2.1	1
contig_38262	NodSpec_B47&F56	RF_-3	CRP1440.trim	0.00065	22.1	5.3	0.0017	20.8	5.3	1.8	1
contig_38273	NodSpec_B47&F56	RF_2	CRP1160.trim	0.0057	18.9	2	0.0069	18.7	2	1.1	1
contig_38275	NodSpec_B47&F56	RF_1	CRP1140.trim	0.0075	19.2	13.8	0.0075	19.2	13.8	2.9	1
contig_38275	NodSpec_B47&F56	RF_1	CRP1160.trim	2.5e-06	29.8	13.7	2.5e-06	29.8	13.7	2.4	1
contig_38275	NodSpec_B47&F56	RF_1	CRP1190.trim	0.0038	19.8	13.5	0.0038	19.8	13.5	2.3	1
contig_38275	NodSpec_B47&F56	RF_1	CRP1250.trim	0.0031	20.1	9.9	0.0087	18.7	9.9	1.9	1
contig_38330	NodSpec_B47&F56	RF_1	CRP1420.trim	0.00091	21.7	2.7	0.0016	21	2.7	1.4	1
contig_38330	NodSpec_B47&F56	RF_1	CRP1520.trim	0.0069	19.3	2.9	0.013	18.4	2.9	1.4	1
contig_38331	NodSpec_B47&F56	RF_1	CRP1420.trim	0.0039	19.7	2.7	0.0096	18.4	2.7	1.7	1
contig_38332	NodSpec_B47&F56	RF_1	CRP1520.trim	5.4e-06	29.1	9.1	5.4e-06	29.1	9.1	3.3	2
contig_38333	NodSpec_B47&F56	RF_1	CRP1520.trim	6.7e-06	28.8	9.1	6.7e-06	28.8	9.1	2.8	1
contig_38334	NodSpec_B47&F56	RF_2	CRP1520.trim	1.9e-08	36.8	10	0.0004	23.2	2.6	3	2
contig_38335	NodSpec_B47&F56	RF_1	CRP1520.trim	6.9e-06	28.7	9.1	6.9e-06	28.7	9.1	3.7	2
contig_38363	NodSpec_B47&F56	RF_-2	CRP1140.trim	0.0084	19	10.2	0.015	18.2	10.2	1.5	1
contig_38365	NodSpec_B47&F56	RF_-1	CRP1200.trim	0.0047	19.5	9.1	0.0068	19	9.1	1.2	1
contig_38367	NodSpec_B47&F56	RF_-3	CRP1430.trim	3.3e-05	26.6	7.8	3.3e-05	26.6	7.8	2.2	1
contig_38368	NodSpec_B47&F56	RF_-3	CRP1430.trim	7.2e-06	28.8	7.8	2.1e-05	27.3	7.8	1.9	1
contig_38415	NodSpec_B47&F56	RF_3	CRP1190.trim	0.0069	19	7.7	0.016	17.8	7.7	1.7	1
contig_38416	NodSpec_B47&F56	RF_3	CRP1190.trim	0.0078	18.8	7.7	0.017	17.7	7.7	1.6	1
contig_38418	NodSpec_B47&F56	RF_-1	CRP1400.trim	1.4e-09	40.2	9	2.3e-09	39.5	9	1.4	1
contig_38418	NodSpec_B47&F56	RF_-1	CRP1430.trim	0.0024	20.7	8.1	0.0049	19.7	8.1	1.6	1
contig_38418	NodSpec_B47&F56	RF_-1	CRP1450.trim	0.0032	19.9	7.4	0.0069	18.8	7.4	1.6	1
contig_38420	NodSpec_B47&F56	RF_-3	CRP1400.trim	8.3e-08	34.5	8.6	8.3e-08	34.5	8.6	2	1
contig_38420	NodSpec_B47&F56	RF_-3	CRP1430.trim	0.01	18.7	7.5	0.01	18.7	7.5	3	1
contig_38427	NodSpec_B47&F56	RF_2	CRP1400.trim	0.00075	21.9	5.1	0.0015	21	5.1	1.5	1
contig_38427	NodSpec_B47&F56	RF_2	CRP1420.trim	2.8e-05	26.6	5.2	5.6e-05	25.6	5.2	1.6	1
contig_38427	NodSpec_B47&F56	RF_2	CRP1430.trim	0.00021	24.1	5.9	0.00068	22.5	5.9	1.9	1
contig_38427	NodSpec_B47&F56	RF_2	CRP1440.trim	0.00067	22.1	3.5	0.0012	21.2	3.5	1.5	1
contig_38427	NodSpec_B47&F56	RF_2	CRP1450.trim	0.00022	23.5	5	0.00038	22.8	5	1.4	1
contig_38437	NodSpec_B47&F56	RF_2	CRP1420.trim	2.5e-12	49.2	7.5	5.5e-12	48.1	7.5	1.7	1
contig_38437	NodSpec_B47&F56	RF_2	CRP1430.trim	0.00085	22.1	5	0.002	21	5	1.7	1
contig_38437	NodSpec_B47&F56	RF_2	CRP1440.trim	0.0014	21	2.2	0.003	20	2.2	1.6	1
contig_38460	NodSpec_B47&F56	RF_-1	CRP1140.trim	0.00081	22.3	6.2	0.0015	21.4	6.2	1.5	1
contig_38460	NodSpec_B47&F56	RF_-1	CRP1160.trim	0.0087	18.3	2.9	0.0087	18.3	2.9	1.7	1
contig_38460	NodSpec_B47&F56	RF_-1	CRP1190.trim	0.007	18.9	10.2	0.007	18.9	10.2	1.9	1
contig_38460	NodSpec_B47&F56	RF_-1	CRP1210.trim	9.9e-08	34.1	2.7	9.9e-08	34.1	2.7	1.7	1
contig_38460	NodSpec_B47&F56	RF_-1	CRP1230.trim	0.0029	19.9	5.7	0.0029	19.9	5.7	1.8	1
contig_38460	NodSpec_B47&F56	RF_-1	CRP1250.trim	3.6e-05	26.3	3.4	3.6e-05	26.3	3.4	2.3	1
contig_38467	NodSpec_B47&F56	RF_-3	CRP1290.trim	1.2e-11	46.7	7.6	2.1e-11	45.8	7.6	1.5	1
contig_38479	NodSpec_B47&F56	RF_-1	CRP1400.trim	2.4e-08	36.2	7.1	2.4e-08	36.2	7.1	1.7	1
contig_38480	NodSpec_B47&F56	RF_-2	CRP1400.trim	8.2e-09	37.7	7.1	1.7e-08	36.7	7.1	1.6	1
contig_38505	NodSpec_B47&F56	RF_2	CRP1230.trim	0.0035	19.7	9.5	0.0066	18.8	9.5	1.5	1
contig_38524	NodSpec_B47&F56	RF_1	CRP1220.trim	0.0077	18.5	6.1	0.014	17.7	6.1	1.4	1
contig_38531	NodSpec_B47&F56	RF_-3	CRP1150.trim	0.00028	23.8	11.4	0.00028	23.8	11.4	2.1	1
contig_38532	NodSpec_B47&F56	RF_-3	CRP1150.trim	0.00032	23.5	11.4	0.00032	23.5	11.4	2	1
contig_38540	NodSpec_B47&F56	RF_-1	CRP1200.trim	0.0053	19.3	6.6	0.0082	18.7	6.6	1.3	1
contig_38540	NodSpec_B47&F56	RF_-1	CRP1320.trim	1.3e-15	59.7	14.4	1.9e-15	59.1	14.4	1.3	1
contig_38546	NodSpec_B47&F56	RF_-3	CRP1160.trim	4.7e-09	38.5	8.4	1.2e-08	37.3	8.4	1.7	1
contig_38547	NodSpec_B47&F56	RF_-1	CRP1160.trim	6.7e-09	38	8.4	1.3e-08	37.1	8.4	1.5	1
contig_38548	NodSpec_B47&F56	RF_-1	CRP1160.trim	1.7e-08	36.8	8.4	2.5e-08	36.2	8.4	1.3	1
contig_38551	NodSpec_B47&F56	RF_2	CRP1190.trim	0.0088	18.6	13.6	0.0088	18.6	13.6	1.9	1
contig_38551	NodSpec_B47&F56	RF_2	CRP1250.trim	5.6e-06	29	12.8	1e-05	28.1	12.8	1.5	1
contig_38579	NodSpec_B47&F56	RF_-3	CRP1530.trim	5.9e-10	41.6	6	8.9e-10	41	6	1.3	1
contig_38605	NodSpec_B47&F56	RF_2	CRP1270.trim	2.2e-10	42.8	18	3.9e-10	42.1	18	1.4	1
contig_38606	NodSpec_B47&F56	RF_1	CRP1270.trim	6.9e-11	44.5	16	1.2e-10	43.8	16	1.4	1
contig_38612	NodSpec_B47&F56	RF_2	CRP1140.trim	0.0083	19.1	12.1	0.0083	19.1	12.1	1.9	1
contig_38612	NodSpec_B47&F56	RF_2	CRP1150.trim	0.00021	24.2	11.8	0.00042	23.2	11.8	1.5	1
contig_38612	NodSpec_B47&F56	RF_2	CRP1160.trim	1.6e-07	33.6	10.5	3.5e-07	32.5	10.5	1.6	1
contig_38612	NodSpec_B47&F56	RF_2	CRP1190.trim	1.7e-11	46.7	13.6	4.2e-11	45.4	13.6	1.7	1
contig_38612	NodSpec_B47&F56	RF_2	CRP1250.trim	0.0055	19.3	10.9	0.012	18.2	10.9	1.6	1
contig_38618	NodSpec_B47&F56	RF_1	CRP1190.trim	0.0077	18.8	6.4	0.015	17.9	6.4	1.5	1
contig_38618	NodSpec_B47&F56	RF_1	CRP1250.trim	3e-12	49.1	9.8	7.2e-12	47.9	9.8	1.7	1
contig_38619	NodSpec_B47&F56	RF_2	CRP1140.trim	0.009	19	6.6	0.019	17.9	6.6	1.6	1
contig_38619	NodSpec_B47&F56	RF_2	CRP1190.trim	0.0055	19.3	6.4	0.012	18.2	6.4	1.6	1
contig_38619	NodSpec_B47&F56	RF_2	CRP1250.trim	2.6e-12	49.4	9.8	5.7e-12	48.2	9.8	1.6	1
contig_38624	NodSpec_B47&F56	RF_-1	CRP1150.trim	5.1e-07	32.6	6.4	5.1e-07	32.6	6.4	2.3	1
contig_38624	NodSpec_B47&F56	RF_-1	CRP1160.trim	0.0011	21.2	5.9	0.0011	21.2	5.9	2	1
contig_38625	NodSpec_B47&F56	RF_1	CRP1420.trim	0.0014	21.2	7.9	0.0028	20.2	7.9	1.6	1
contig_38625	NodSpec_B47&F56	RF_1	CRP1430.trim	0.00091	22.1	6.5	0.002	20.9	6.5	1.6	1
contig_38625	NodSpec_B47&F56	RF_1	CRP1440.trim	6.8e-08	34.8	10.1	1.5e-07	33.6	10.1	1.7	1
contig_38628	NodSpec_B47&F56	RF_1	CRP1400.trim	0.00079	21.9	4.3	0.0009	21.7	3	1.8	1
contig_38628	NodSpec_B47&F56	RF_1	CRP1450.trim	7.5e-10	41	5.4	1.2e-09	40.4	5.4	1.3	1
contig_38632	NodSpec_B47&F56	RF_-1	CRP1520.trim	0.00023	23.9	7.2	0.00046	23	7.2	1.5	1
contig_38633	NodSpec_B47&F56	RF_-3	CRP1520.trim	2e-07	33.6	9.2	3.7e-07	32.7	9.2	1.5	1
contig_38639	NodSpec_B47&F56	RF_-1	CRP1400.trim	0.00028	23.3	5.3	0.00028	23.3	5.3	1.6	1
contig_38639	NodSpec_B47&F56	RF_-1	CRP1450.trim	7.3e-05	25.1	1.5	0.00013	24.3	1.5	1.5	1
contig_38643	NodSpec_B47&F56	RF_-2	CRP1160.trim	0.0023	20.2	10	0.0032	19.7	10	1.2	1
contig_38643	NodSpec_B47&F56	RF_-2	CRP1190.trim	0.00086	21.9	10	0.0014	21.2	10	1.4	1
contig_38643	NodSpec_B47&F56	RF_-2	CRP1220.trim	1.7e-11	46.5	13.1	2.4e-11	46	13.1	1.2	1
contig_38667	NodSpec_B47&F56	RF_3	CRP1140.trim	5.5e-05	26.1	12	6.4e-05	25.8	11	1.7	1
contig_38667	NodSpec_B47&F56	RF_3	CRP1150.trim	3.2e-06	30	7.7	7.7e-06	28.8	7.7	1.7	1
contig_38667	NodSpec_B47&F56	RF_3	CRP1160.trim	2.3e-05	26.6	10.7	4.5e-05	25.7	10.7	1.5	1
contig_38667	NodSpec_B47&F56	RF_3	CRP1190.trim	7.4e-05	25.3	10	0.00016	24.2	10	1.6	1
contig_38667	NodSpec_B47&F56	RF_3	CRP1220.trim	0.0059	18.9	8.3	0.013	17.8	8.3	1.6	1
contig_38667	NodSpec_B47&F56	RF_3	CRP1250.trim	0.0026	20.4	8.3	0.0043	19.6	8.3	1.4	1
contig_38668	NodSpec_B47&F56	RF_3	CRP1150.trim	8.6e-06	28.6	7.7	1.5e-05	27.8	7.7	1.4	1
contig_38668	NodSpec_B47&F56	RF_3	CRP1160.trim	4.8e-05	25.6	10.7	8.9e-05	24.7	10.7	1.5	1
contig_38668	NodSpec_B47&F56	RF_3	CRP1190.trim	0.00016	24.3	10	0.00032	23.3	10	1.6	1
contig_38668	NodSpec_B47&F56	RF_3	CRP1250.trim	0.0053	19.4	8.3	0.0085	18.7	8.3	1.3	1
contig_38671	NodSpec_B47&F56	RF_3	CRP1230.trim	1.6e-11	46.6	13.4	5.1e-11	45	13.4	2	1
contig_38681	NodSpec_B47&F56	RF_-1	CRP1220.trim	3.3e-07	32.6	13.6	3.3e-07	32.6	13.6	1.9	1
contig_38682	NodSpec_B47&F56	RF_1	CRP1250.trim	0.00013	24.5	3.8	0.00023	23.7	3.8	1.4	1
contig_38704	NodSpec_B47&F56	RF_3	CRP1250.trim	0.0051	19.4	7.2	0.011	18.3	7.2	1.6	1
contig_38705	NodSpec_B47&F56	RF_3	CRP1250.trim	0.0058	19.2	7.2	0.012	18.2	7.2	1.6	1
contig_38707	NodSpec_B47&F56	RF_3	CRP1250.trim	0.0032	20.1	7.2	0.0051	19.4	7.2	1.3	1
contig_38708	NodSpec_B47&F56	RF_3	CRP1250.trim	0.0069	19	7.2	0.0069	19	7.2	2	1
contig_38709	NodSpec_B47&F56	RF_3	CRP1250.trim	0.0037	19.9	7.2	0.0057	19.2	7.2	1.3	1
contig_38711	NodSpec_B47&F56	RF_3	CRP1250.trim	0.0041	19.7	7.2	0.011	18.4	7.2	1.8	1
contig_38746	NodSpec_B47&F56	RF_1	CRP1520.trim	7.1e-06	28.7	6.6	7.1e-06	28.7	6.6	1.8	1
contig_38747	NodSpec_B47&F56	RF_1	CRP1520.trim	6e-06	28.9	6.6	6e-06	28.9	6.6	1.8	1
contig_38753	NodSpec_B47&F56	RF_-1	CRP1250.trim	1.8e-07	33.7	13.6	3.6e-07	32.8	13.6	1.5	1
contig_38754	NodSpec_B47&F56	RF_-1	CRP1250.trim	2e-07	33.6	13.6	4.2e-07	32.6	13.6	1.6	1
contig_38757	NodSpec_B47&F56	RF_3	CRP1430.trim	0.0041	19.9	4.8	0.01	18.7	4.8	1.7	1
contig_38809	NodSpec_B47&F56	RF_-1	CRP1160.trim	0.0019	20.5	9.3	0.0019	20.5	9.3	1.7	1
contig_38809	NodSpec_B47&F56	RF_-1	CRP1190.trim	2.8e-07	33.1	11.3	2.8e-07	33.1	11.3	1.7	1
contig_38809	NodSpec_B47&F56	RF_-1	CRP1250.trim	0.0096	18.5	11.6	0.016	17.8	11.6	1.4	1
contig_38811	NodSpec_B47&F56	RF_-1	CRP1160.trim	0.0012	21	1.7	0.0022	20.2	1.7	1.4	1
contig_38811	NodSpec_B47&F56	RF_-1	CRP1190.trim	0.0092	18.6	3.3	0.018	17.7	3.3	1.5	1
contig_38814	NodSpec_B47&F56	RF_2	CRP1140.trim	0.0019	21.1	8.1	0.0039	20.1	8.1	1.6	1
contig_38814	NodSpec_B47&F56	RF_2	CRP1150.trim	7.5e-09	38.5	11.9	1.6e-08	37.4	11.9	1.6	1
contig_38814	NodSpec_B47&F56	RF_2	CRP1180.trim	0.0047	19.7	9.1	0.011	18.6	9.1	1.6	1
contig_38815	NodSpec_B47&F56	RF_2	CRP1140.trim	0.0054	19.7	8.1	0.0054	19.7	8.1	1.8	1
contig_38815	NodSpec_B47&F56	RF_2	CRP1150.trim	1e-08	38.1	11.9	2.2e-08	37	11.9	1.6	1
contig_38815	NodSpec_B47&F56	RF_2	CRP1180.trim	0.0068	19.2	9.1	0.015	18.2	9.1	1.6	1
contig_38821	NodSpec_B47&F56	RF_-2	CRP1230.trim	5.3e-07	32	11.9	1.1e-06	31	11.9	1.6	1
contig_38831	NodSpec_B47&F56	RF_-1	CRP1140.trim	0.00016	24.6	4.3	0.00026	23.9	4.3	1.4	1
contig_38831	NodSpec_B47&F56	RF_-1	CRP1190.trim	0.0048	19.5	3.2	0.0087	18.6	3.2	1.5	1
contig_38832	NodSpec_B47&F56	RF_-1	CRP1140.trim	4.1e-05	26.4	12.2	7.2e-05	25.7	12.2	1.4	1
contig_38832	NodSpec_B47&F56	RF_-1	CRP1190.trim	0.0004	23	11	0.00083	21.9	11	1.6	1
contig_38833	NodSpec_B47&F56	RF_-1	CRP1140.trim	0.00031	23.6	7.7	0.00058	22.8	7.7	1.5	1
contig_38833	NodSpec_B47&F56	RF_-1	CRP1190.trim	0.0017	20.9	6.8	0.0031	20.1	6.8	1.5	1
contig_38842	NodSpec_B47&F56	RF_2	CRP1130.trim	1.9e-05	27	15.7	4.7e-05	25.8	15.7	1.7	1
contig_38842	NodSpec_B47&F56	RF_2	CRP1140.trim	0.0044	19.9	12.4	0.011	18.6	12.4	1.8	1
contig_38842	NodSpec_B47&F56	RF_2	CRP1160.trim	3.2e-10	42.3	14.8	5.8e-10	41.5	14.8	1.5	1
contig_38842	NodSpec_B47&F56	RF_2	CRP1180.trim	1.8e-05	27.4	10.4	1.8e-05	27.4	10.4	2	1
contig_38842	NodSpec_B47&F56	RF_2	CRP1190.trim	0.0006	22.4	13.2	0.0014	21.2	13.2	1.7	1
contig_38842	NodSpec_B47&F56	RF_2	CRP1200.trim	0.00087	21.8	11.7	0.0016	21	11.7	1.5	1
contig_38842	NodSpec_B47&F56	RF_2	CRP1210.trim	0.0038	19.2	6.6	0.012	17.6	6.6	1.9	1
contig_38842	NodSpec_B47&F56	RF_2	CRP1320.trim	3.7e-05	25.9	8.3	7.4e-05	25	8.3	1.5	1
contig_38843	NodSpec_B47&F56	RF_3	CRP1130.trim	0.0059	19.1	8.9	0.0062	19	6.1	2.5	1
contig_38843	NodSpec_B47&F56	RF_3	CRP1160.trim	1.7e-05	27.1	3.5	3.7e-05	26	3.5	1.6	1
contig_38843	NodSpec_B47&F56	RF_3	CRP1190.trim	0.001	21.6	4.4	0.0034	19.9	4.4	1.9	1
contig_38843	NodSpec_B47&F56	RF_3	CRP1210.trim	0.00035	22.6	5.3	0.00098	21.1	5.3	1.8	1
contig_38853	NodSpec_B47&F56	RF_3	CRP1430.trim	0.0021	20.9	5	0.0021	20.9	5	2.1	1
contig_38854	NodSpec_B47&F56	RF_3	CRP1520.trim	9.3e-06	28.3	6.4	1.9e-05	27.3	6.4	1.6	1
contig_38855	NodSpec_B47&F56	RF_3	CRP1520.trim	1.6e-08	37	5.9	3.1e-08	36.1	5.9	1.5	1
contig_38856	NodSpec_B47&F56	RF_2	CRP1520.trim	0.004	20	5.3	0.0073	19.2	5.3	1.5	1
contig_38857	NodSpec_B47&F56	RF_3	CRP1130.trim	0.0034	19.8	11.1	0.007	18.8	11.1	1.6	1
contig_38857	NodSpec_B47&F56	RF_3	CRP1140.trim	1.5e-06	31.1	13	1.5e-06	31.1	13	2.2	1
contig_38857	NodSpec_B47&F56	RF_3	CRP1150.trim	0.002	21	8.8	0.0048	19.8	8.8	1.7	1
contig_38857	NodSpec_B47&F56	RF_3	CRP1160.trim	1.5e-07	33.7	12.7	1.5e-07	33.7	12.7	2.2	1
contig_38857	NodSpec_B47&F56	RF_3	CRP1190.trim	2e-05	27.1	10.5	4e-05	26.2	10.5	1.6	1
contig_38857	NodSpec_B47&F56	RF_3	CRP1220.trim	0.00018	23.8	10.6	0.00036	22.8	10.6	1.5	1
contig_38857	NodSpec_B47&F56	RF_3	CRP1230.trim	0.0017	20.6	11.1	0.0017	20.6	11.1	2.2	1
contig_38857	NodSpec_B47&F56	RF_3	CRP1250.trim	2.7e-05	26.8	8.8	6.7e-05	25.5	8.8	1.7	1
contig_38857	NodSpec_B47&F56	RF_3	CRP1270.trim	9.5e-06	27.9	7.4	1.7e-05	27.1	7.4	1.5	1
contig_38868	NodSpec_B47&F56	RF_-2	CRP1410.trim	0.0066	19	5.5	0.013	18.1	5.5	1.5	1
contig_38868	NodSpec_B47&F56	RF_-2	CRP1430.trim	0.00054	22.8	6.1	0.00054	22.8	6.1	2.3	1
contig_38868	NodSpec_B47&F56	RF_-2	CRP1440.trim	0.0016	20.9	5.3	0.0035	19.8	5.3	1.6	1
contig_38870	NodSpec_B47&F56	RF_-2	CRP1150.trim	0.00058	22.7	11.1	0.0011	21.8	11.1	1.5	1
contig_38871	NodSpec_B47&F56	RF_-2	CRP1150.trim	2.9e-07	33.4	13.6	5.7e-07	32.4	13.6	1.5	1
contig_38872	NodSpec_B47&F56	RF_-1	CRP1420.trim	0.0006	22.3	1.8	0.0014	21.2	1.8	1.6	1
contig_38872	NodSpec_B47&F56	RF_-1	CRP1430.trim	2e-06	30.5	2.2	4.3e-06	29.5	2.2	1.6	1
contig_38872	NodSpec_B47&F56	RF_-1	CRP1440.trim	0.0061	19	1.4	0.017	17.6	1.4	1.8	1
contig_38872	NodSpec_B47&F56	RF_-1	CRP1490.trim	0.0019	20.6	0.9	0.0041	19.5	0.9	1.6	1
contig_38873	NodSpec_B47&F56	RF_-1	CRP1420.trim	0.00051	22.5	1.8	0.0014	21.2	1.8	1.8	1
contig_38873	NodSpec_B47&F56	RF_-1	CRP1430.trim	1.7e-06	30.8	2.2	4.3e-06	29.5	2.2	1.8	1
contig_38873	NodSpec_B47&F56	RF_-1	CRP1440.trim	0.0061	19	1.4	0.017	17.6	1.4	1.8	1
contig_38873	NodSpec_B47&F56	RF_-1	CRP1490.trim	0.0019	20.6	0.9	0.0041	19.5	0.9	1.6	1
contig_38894	NodSpec_B47&F56	RF_2	CRP1420.trim	0.0047	19.4	1.1	0.0087	18.6	1.1	1.5	1
contig_38894	NodSpec_B47&F56	RF_2	CRP1430.trim	1.7e-05	27.5	4.2	3.2e-05	26.7	4.2	1.5	1
contig_38895	NodSpec_B47&F56	RF_3	CRP1430.trim	0.0011	21.7	9.1	0.0028	20.5	9.1	1.7	1
contig_38897	NodSpec_B47&F56	RF_3	CRP1430.trim	0.0032	20.3	9.1	0.0055	19.6	9.1	1.4	1
contig_38919	NodSpec_B47&F56	RF_3	CRP1220.trim	6.1e-06	28.5	3.7	6.1e-06	28.5	3.7	1.8	1
contig_38920	NodSpec_B47&F56	RF_3	CRP1160.trim	0.0017	20.6	3.7	0.0036	19.6	3.7	1.5	1
contig_38921	NodSpec_B47&F56	RF_1	CRP1160.trim	0.0009	21.5	3.7	0.002	20.4	3.7	1.6	1
contig_38922	NodSpec_B47&F56	RF_3	CRP1160.trim	0.0038	19.5	3.7	0.0038	19.5	3.7	2	1
contig_38923	NodSpec_B47&F56	RF_3	CRP1160.trim	0.0014	20.9	3.7	0.0027	20	3.7	1.5	1
contig_38924	NodSpec_B47&F56	RF_3	CRP1160.trim	0.00094	21.4	3.7	0.0022	20.3	3.7	1.6	1
contig_38930	NodSpec_B47&F56	RF_3	CRP1140.trim	3.4e-05	26.7	11	3.4e-05	26.7	11	1.9	1
contig_38930	NodSpec_B47&F56	RF_3	CRP1150.trim	2e-06	30.6	7.7	4.1e-06	29.7	7.7	1.6	1
contig_38930	NodSpec_B47&F56	RF_3	CRP1160.trim	1.3e-05	27.5	10.7	2.4e-05	26.6	10.7	1.5	1
contig_38930	NodSpec_B47&F56	RF_3	CRP1190.trim	4.1e-05	26.1	10	8.5e-05	25.1	10	1.6	1
contig_38930	NodSpec_B47&F56	RF_3	CRP1220.trim	0.0038	19.5	8.3	0.0071	18.6	8.3	1.4	1
contig_38930	NodSpec_B47&F56	RF_3	CRP1250.trim	0.0014	21.2	8.3	0.0023	20.5	8.3	1.3	1
contig_38932	NodSpec_B47&F56	RF_-3	CRP1520.trim	3.4e-06	29.7	8.2	8.7e-06	28.4	8.2	1.7	1
contig_38952	NodSpec_B47&F56	RF_-3	CRP1250.trim	6e-08	35.3	9.7	1e-07	34.5	9.7	1.4	1
contig_38952	NodSpec_B47&F56	RF_-3	CRP1270.trim	0.0086	18.4	6.5	0.02	17.2	6.5	1.6	1
contig_38953	NodSpec_B47&F56	RF_-1	CRP1230.trim	0.004	19.5	6.8	0.0083	18.4	6.8	1.6	1
contig_38953	NodSpec_B47&F56	RF_-1	CRP1250.trim	1.5e-11	46.9	9	3.4e-11	45.8	9	1.6	1
contig_38953	NodSpec_B47&F56	RF_-1	CRP1270.trim	0.001	21.4	7.7	0.0021	20.4	7.7	1.6	1
contig_38954	NodSpec_B47&F56	RF_-3	CRP1190.trim	1.2e-05	27.9	8.3	3.1e-05	26.5	8.3	1.8	1
contig_38954	NodSpec_B47&F56	RF_-3	CRP1250.trim	1.5e-08	37.3	8.1	4.1e-08	35.8	8.1	1.9	1
contig_38954	NodSpec_B47&F56	RF_-3	CRP1270.trim	7.2e-05	25.1	6.4	0.00023	23.5	6.4	1.9	1
contig_38954	NodSpec_B47&F56	RF_-3	CRP1290.trim	0.0034	19.1	4.5	0.0063	18.3	4.5	1.4	1
contig_38955	NodSpec_B47&F56	RF_-3	CRP1250.trim	1.8e-09	40.2	10.5	3.6e-09	39.2	10.5	1.6	1
contig_38955	NodSpec_B47&F56	RF_-3	CRP1270.trim	0.0055	19	5.9	0.012	17.9	5.9	1.6	1
contig_38963	NodSpec_B47&F56	RF_-3	CRP1130.trim	6.2e-05	25.4	17.7	6.2e-05	25.4	17.7	1.6	1
contig_38963	NodSpec_B47&F56	RF_-3	CRP1140.trim	0.0039	20.1	15.4	0.0039	20.1	15.4	1.7	1
contig_38963	NodSpec_B47&F56	RF_-3	CRP1160.trim	1e-07	34.2	16.8	1e-07	34.2	16.8	1.4	1
contig_38963	NodSpec_B47&F56	RF_-3	CRP1190.trim	0.00032	23.3	14.8	0.00032	23.3	14.8	1.8	1
contig_38963	NodSpec_B47&F56	RF_-3	CRP1220.trim	0.0033	19.7	15.5	0.0047	19.2	12.5	2	2
contig_38963	NodSpec_B47&F56	RF_-3	CRP1250.trim	0.00014	24.5	12.3	0.00014	24.5	12.3	1.4	1
contig_39004	NodSpec_B47&F56	RF_-3	CRP1420.trim	0.00068	22.1	6.4	0.0016	21	6.4	1.7	1
contig_39004	NodSpec_B47&F56	RF_-3	CRP1430.trim	3.7e-07	32.8	5.6	9e-07	31.6	5.6	1.7	1
contig_39004	NodSpec_B47&F56	RF_-3	CRP1440.trim	7.3e-05	25.1	0.9	0.00011	24.5	0.9	1.3	1
contig_39004	NodSpec_B47&F56	RF_-3	CRP1500.trim	0.0016	20.9	4.8	0.0029	20.1	4.8	1.4	1
contig_39005	NodSpec_B47&F56	RF_-2	CRP1420.trim	0.00064	22.2	6.4	0.0013	21.2	6.4	1.6	1
contig_39005	NodSpec_B47&F56	RF_-2	CRP1430.trim	3.1e-07	33.1	5.6	7.7e-07	31.9	5.6	1.7	1
contig_39005	NodSpec_B47&F56	RF_-2	CRP1440.trim	5.6e-05	25.5	0.9	9.6e-05	24.8	0.9	1.4	1
contig_39005	NodSpec_B47&F56	RF_-2	CRP1480.trim	0.0081	19	4.2	0.019	17.8	4.2	1.7	1
contig_39005	NodSpec_B47&F56	RF_-2	CRP1500.trim	0.0012	21.4	4.8	0.0024	20.4	4.8	1.6	1
contig_39006	NodSpec_B47&F56	RF_-2	CRP1420.trim	0.0006	22.3	6.4	0.0013	21.3	6.4	1.6	1
contig_39006	NodSpec_B47&F56	RF_-2	CRP1430.trim	2.5e-07	33.4	5.6	7.3e-07	31.9	5.6	1.9	1
contig_39006	NodSpec_B47&F56	RF_-2	CRP1440.trim	5.7e-05	25.5	0.9	9.1e-05	24.8	0.9	1.3	1
contig_39006	NodSpec_B47&F56	RF_-2	CRP1480.trim	0.0076	19.1	4.2	0.018	17.9	4.2	1.7	1
contig_39006	NodSpec_B47&F56	RF_-2	CRP1500.trim	0.0014	21.1	4.8	0.0023	20.4	4.8	1.4	1
contig_39019	NodSpec_B47&F56	RF_2	CRP1170.trim	0.0062	19.2	3.8	0.01	18.5	3.8	1.4	1
contig_39019	NodSpec_B47&F56	RF_2	CRP1190.trim	0.0011	21.5	5.6	0.0011	21.5	5.6	1.9	1
contig_39019	NodSpec_B47&F56	RF_2	CRP1210.trim	0.00056	21.9	7.3	0.0015	20.5	7.3	1.7	1
contig_39019	NodSpec_B47&F56	RF_2	CRP1230.trim	0.0012	21.2	9.1	0.0022	20.3	9.1	1.4	1
contig_39020	NodSpec_B47&F56	RF_3	CRP1170.trim	0.003	20.2	3.7	0.0055	19.4	3.7	1.5	1
contig_39020	NodSpec_B47&F56	RF_3	CRP1190.trim	0.00096	21.7	6.2	0.00096	21.7	6.2	2.2	1
contig_39020	NodSpec_B47&F56	RF_3	CRP1210.trim	0.00061	21.8	6.8	0.00061	21.8	6.8	2.5	1
contig_39020	NodSpec_B47&F56	RF_3	CRP1230.trim	0.00058	22.2	9.2	0.0012	21.2	9.2	1.6	1
contig_39034	NodSpec_B47&F56	RF_1	CRP1140.trim	1.3e-07	34.4	13.2	1.7e-07	34.1	13.2	1.1	1
contig_39034	NodSpec_B47&F56	RF_1	CRP1150.trim	0.00084	22.2	10.5	0.0011	21.8	10.5	1.2	1
contig_39034	NodSpec_B47&F56	RF_1	CRP1160.trim	9.3e-06	27.9	11.3	1.4e-05	27.3	11.3	1.3	1
contig_39034	NodSpec_B47&F56	RF_1	CRP1210.trim	0.00064	21.7	10.2	0.001	21	10.2	1.4	1
contig_39035	NodSpec_B47&F56	RF_1	CRP1140.trim	1.5e-07	34.3	13.2	2e-07	33.9	13.2	1.2	1
contig_39035	NodSpec_B47&F56	RF_1	CRP1150.trim	0.00096	22	10.5	0.0013	21.6	10.5	1.2	1
contig_39035	NodSpec_B47&F56	RF_1	CRP1160.trim	1.1e-05	27.7	11.3	1.7e-05	27.1	11.3	1.3	1
contig_39035	NodSpec_B47&F56	RF_1	CRP1210.trim	0.00073	21.5	10.2	0.0012	20.8	10.2	1.4	1
contig_39038	NodSpec_B47&F56	RF_-3	CRP1510.trim	3.6e-05	26.6	9.2	9.5e-05	25.2	9.2	1.8	1
contig_39050	NodSpec_B47&F56	RF_-2	CRP1420.trim	0.003	20.1	5.6	0.003	20.1	5.6	2.8	1
contig_39050	NodSpec_B47&F56	RF_-2	CRP1430.trim	0.00061	22.6	4.6	0.0024	20.7	4.6	2.1	1
contig_39050	NodSpec_B47&F56	RF_-2	CRP1520.trim	1.5e-07	34	7	1.5e-07	34	7	2.3	2
contig_39085	NodSpec_B47&F56	RF_-2	CRP1140.trim	7.2e-06	28.9	9.4	1.3e-05	28.1	9.4	1.4	1
contig_39085	NodSpec_B47&F56	RF_-2	CRP1160.trim	0.0016	20.7	7.2	0.0025	20.1	7.2	1.3	1
contig_39085	NodSpec_B47&F56	RF_-2	CRP1220.trim	0.0023	20.2	10	0.0036	19.6	10	1.3	1
contig_39086	NodSpec_B47&F56	RF_-2	CRP1140.trim	0.008	19.1	1.8	0.014	18.3	1.8	1.4	1
contig_39087	NodSpec_B47&F56	RF_-2	CRP1140.trim	2.8e-06	30.2	10	4.6e-06	29.5	10	1.4	1
contig_39087	NodSpec_B47&F56	RF_-2	CRP1160.trim	0.00055	22.2	8.8	0.00083	21.6	8.8	1.3	1
contig_39087	NodSpec_B47&F56	RF_-2	CRP1220.trim	0.0017	20.7	10	0.0026	20	10	1.3	1
contig_39090	NodSpec_B47&F56	RF_1	CRP1190.trim	2e-05	27.2	9.3	2e-05	27.2	9.3	1.9	1
contig_39091	NodSpec_B47&F56	RF_1	CRP1190.trim	1.2e-05	27.8	9.3	2.2e-05	27	9.3	1.5	1
contig_39098	NodSpec_B47&F56	RF_-2	CRP1260.trim	6e-18	67.6	10	1.2e-17	66.7	10	1.5	1
contig_39099	NodSpec_B47&F56	RF_-3	CRP1260.trim	5.5e-18	67.8	10	5.5e-18	67.8	10	1.5	1
contig_39113	NodSpec_B47&F56	RF_1	CRP1250.trim	0.0062	19.1	5.6	0.021	17.4	5.6	2	1
contig_39122	NodSpec_B47&F56	RF_2	CRP1160.trim	0.0063	18.8	9.1	0.012	17.8	9.1	1.5	1
contig_39122	NodSpec_B47&F56	RF_2	CRP1220.trim	2.5e-12	49.2	11.1	5.6e-12	48.1	11.1	1.7	1
contig_39129	NodSpec_B47&F56	RF_-3	CRP1230.trim	0.0085	18.4	1.2	0.0085	18.4	1.2	2.3	1
contig_39188	NodSpec_B47&F56	RF_-2	CRP1140.trim	0.0021	21	4.9	0.0052	19.7	4.9	1.7	1
contig_39188	NodSpec_B47&F56	RF_-2	CRP1160.trim	0.0026	20	6	0.0047	19.2	6	1.4	1
contig_39188	NodSpec_B47&F56	RF_-2	CRP1190.trim	5.6e-05	25.7	4.7	0.00012	24.6	4.7	1.5	1
contig_39195	NodSpec_B47&F56	RF_1	CRP1140.trim	0.0076	19.2	11.6	0.0076	19.2	11.6	2	1
contig_39195	NodSpec_B47&F56	RF_1	CRP1190.trim	7.1e-08	35	13.8	7.1e-08	35	13.8	1.7	1
contig_39196	NodSpec_B47&F56	RF_1	CRP1140.trim	0.0099	18.8	11.6	0.016	18.1	11.6	1.4	1
contig_39196	NodSpec_B47&F56	RF_1	CRP1190.trim	9.5e-08	34.6	13.8	1.5e-07	34	13.8	1.3	1
contig_39217	NodSpec_B47&F56	RF_3	CRP1520.trim	5.1e-07	32.3	9.6	8.6e-07	31.6	9.6	1.4	1
contig_39220	NodSpec_B47&F56	RF_-1	CRP1130.trim	0.00034	23	7.4	0.00034	23	7.4	2.2	1
contig_39220	NodSpec_B47&F56	RF_-1	CRP1140.trim	0.0071	19.3	7.3	0.0071	19.3	7.3	2.3	1
contig_39222	NodSpec_B47&F56	RF_-3	CRP1130.trim	0.0003	23.2	7.4	0.00045	22.6	7.4	1.2	1
contig_39222	NodSpec_B47&F56	RF_-3	CRP1140.trim	0.0059	19.5	7.3	0.0093	18.9	7.3	1.3	1
contig_39228	NodSpec_B47&F56	RF_3	CRP1150.trim	1.1e-06	31.4	12.3	2e-06	30.7	12.3	1.4	1
contig_39229	NodSpec_B47&F56	RF_3	CRP1150.trim	5.6e-07	32.4	12.3	1.1e-06	31.4	12.3	1.6	1
contig_39231	NodSpec_B47&F56	RF_3	CRP1150.trim	9.9e-07	31.6	12.3	2.4e-06	30.4	12.3	1.7	1
contig_39233	NodSpec_B47&F56	RF_3	CRP1150.trim	7.5e-07	32	12.3	1.9e-06	30.7	12.3	1.8	1
contig_39253	NodSpec_B47&F56	RF_2	CRP1530.trim	2.1e-07	33.4	3.7	2.1e-07	33.4	3.7	2	1
contig_39254	NodSpec_B47&F56	RF_2	CRP1530.trim	1.5e-07	33.9	3.7	3.8e-07	32.6	3.7	1.7	1
contig_39255	NodSpec_B47&F56	RF_2	CRP1530.trim	5.1e-08	35.4	3.7	8.8e-08	34.6	3.7	1.4	1
contig_39257	NodSpec_B47&F56	RF_1	CRP1530.trim	0.0044	19.7	2.5	0.0097	18.6	2.5	1.6	1
contig_39258	NodSpec_B47&F56	RF_2	CRP1530.trim	6.2e-08	35.1	3.7	1.2e-07	34.2	3.7	1.5	1
contig_39263	NodSpec_B47&F56	RF_-1	CRP1400.trim	0.0028	20.1	1.9	0.0037	19.7	1.9	1.2	1
contig_39263	NodSpec_B47&F56	RF_-1	CRP1450.trim	6.9e-07	31.6	4.5	9.5e-07	31.1	4.5	1.2	1
contig_39266	NodSpec_B47&F56	RF_-3	CRP1530.trim	0.0013	21.3	4.4	0.0034	20	4.4	1.8	1
contig_39301	NodSpec_B47&F56	RF_-2	CRP1130.trim	0.0078	18.7	4.8	0.02	17.4	4.8	1.7	1
contig_39301	NodSpec_B47&F56	RF_-2	CRP1140.trim	0.0011	21.9	7.1	0.0026	20.7	6.4	2.1	1
contig_39301	NodSpec_B47&F56	RF_-2	CRP1150.trim	0.00034	23.5	4.9	0.00034	23.5	4.9	2.3	1
contig_39301	NodSpec_B47&F56	RF_-2	CRP1160.trim	0.00028	23.2	4.3	0.00028	23.2	4.3	1.8	1
contig_39301	NodSpec_B47&F56	RF_-2	CRP1190.trim	0.00063	22.3	6.8	0.0014	21.2	6.8	1.6	1
contig_39301	NodSpec_B47&F56	RF_-2	CRP1210.trim	0.00026	23	8	0.00026	23	8	2.4	1
contig_39301	NodSpec_B47&F56	RF_-2	CRP1250.trim	0.00022	23.8	3.2	0.00022	23.8	3.2	1.9	1
contig_39301	NodSpec_B47&F56	RF_-2	CRP1290.trim	2.6e-05	26	1.6	6.9e-05	24.6	1.6	1.7	1
contig_39302	NodSpec_B47&F56	RF_-1	CRP1140.trim	0.0021	20.9	6.4	0.0021	20.9	6.4	2	1
contig_39302	NodSpec_B47&F56	RF_-1	CRP1150.trim	0.00029	23.7	4.9	0.00029	23.7	4.9	2.8	1
contig_39302	NodSpec_B47&F56	RF_-1	CRP1160.trim	0.00024	23.4	4.3	0.00024	23.4	4.3	2	1
contig_39302	NodSpec_B47&F56	RF_-1	CRP1190.trim	0.0004	22.9	6.8	0.0011	21.5	6.8	1.8	1
contig_39302	NodSpec_B47&F56	RF_-1	CRP1210.trim	0.00022	23.2	8	0.00022	23.2	8	2.1	1
contig_39302	NodSpec_B47&F56	RF_-1	CRP1250.trim	0.00019	24	3.2	0.00019	24	3.2	2.1	1
contig_39302	NodSpec_B47&F56	RF_-1	CRP1290.trim	1.9e-05	26.4	1.7	6.4e-05	24.8	1.7	1.9	1
contig_39307	NodSpec_B47&F56	RF_-2	CRP1520.trim	0.00022	24	9.6	0.00038	23.2	9.6	1.4	1
contig_39307	NodSpec_B47&F56	RF_-3	CRP1520.trim	4.4e-06	29.4	2.1	6.8e-06	28.8	2.1	1.3	1
contig_39308	NodSpec_B47&F56	RF_1	CRP1320.trim	4.2e-16	61.2	12.7	8e-16	60.3	12.7	1.5	1
contig_39328	NodSpec_B47&F56	RF_-2	CRP1140.trim	0.00069	22.5	8.4	0.0015	21.5	8.4	1.6	1
contig_39362	NodSpec_B47&F56	RF_2	CRP1190.trim	0.00012	24.7	5.6	0.00012	24.7	5.6	2	1
contig_39363	NodSpec_B47&F56	RF_3	CRP1150.trim	0.0058	19.5	12.6	0.0058	19.5	12.6	2.1	1
contig_39363	NodSpec_B47&F56	RF_3	CRP1190.trim	9.7e-08	34.6	11.7	9.7e-08	34.6	11.7	1.8	1
contig_39364	NodSpec_B47&F56	RF_2	CRP1150.trim	0.0018	21.1	12.6	0.0041	20	12.6	1.6	1
contig_39364	NodSpec_B47&F56	RF_2	CRP1190.trim	3.8e-08	35.9	11.7	6.9e-08	35.1	11.7	1.5	1
contig_39365	NodSpec_B47&F56	RF_3	CRP1160.trim	0.00075	21.8	9.3	0.00075	21.8	9.3	1.6	1
contig_39365	NodSpec_B47&F56	RF_3	CRP1180.trim	3.5e-14	55.3	11.3	5.5e-14	54.6	11.3	1.3	1
contig_39368	NodSpec_B47&F56	RF_2	CRP1430.trim	4.5e-05	26.2	3.7	0.00013	24.8	3.7	1.8	1
contig_39368	NodSpec_B47&F56	RF_2	CRP1440.trim	0.00078	21.9	0.9	0.0015	21	0.9	1.5	1
contig_39370	NodSpec_B47&F56	RF_2	CRP1430.trim	8.3e-05	25.4	3.7	0.00023	24	3.7	1.8	1
contig_39370	NodSpec_B47&F56	RF_2	CRP1440.trim	0.0012	21.3	1	0.0027	20.2	1	1.7	1
contig_39372	NodSpec_B47&F56	RF_2	CRP1430.trim	6.9e-05	25.6	3.7	0.00019	24.2	3.7	1.8	1
contig_39372	NodSpec_B47&F56	RF_2	CRP1440.trim	0.00095	21.6	1	0.0023	20.4	1	1.7	1
contig_39384	NodSpec_B47&F56	RF_-3	CRP1140.trim	0.0011	21.9	1.8	0.0011	21.9	1.8	1.9	1
contig_39384	NodSpec_B47&F56	RF_-3	CRP1160.trim	0.0033	19.7	1.7	0.0081	18.4	1.7	1.7	1
contig_39384	NodSpec_B47&F56	RF_-3	CRP1430.trim	1.7e-07	33.9	6.6	4.2e-07	32.7	6.6	1.7	1
contig_39384	NodSpec_B47&F56	RF_-3	CRP1490.trim	0.0065	18.9	3.2	0.0065	18.9	3.2	1.6	1
contig_39391	NodSpec_B47&F56	RF_-3	CRP1230.trim	0.0081	18.5	4.8	0.0081	18.5	4.8	2	1
contig_39391	NodSpec_B47&F56	RF_-3	CRP1280.trim	3e-08	36.4	8.2	5.8e-08	35.5	8.2	1.5	1
contig_39392	NodSpec_B47&F56	RF_-3	CRP1280.trim	5.3e-08	35.6	11.1	1e-07	34.7	11.1	1.5	1
contig_39410	NodSpec_B47&F56	RF_2	CRP1400.trim	3.3e-08	35.8	4.9	7.5e-08	34.6	4.9	1.6	1
contig_39417	NodSpec_B47&F56	RF_-1	CRP1530.trim	1.5e-06	30.7	2	4e-06	29.4	2	1.8	1
contig_39418	NodSpec_B47&F56	RF_-1	CRP1530.trim	3.9e-06	29.4	2	9.1e-06	28.2	2	1.7	1
contig_39422	NodSpec_B47&F56	RF_-1	CRP1530.trim	4.3e-06	29.3	2	9.6e-06	28.1	2	1.7	1
contig_39431	NodSpec_B47&F56	RF_-3	CRP1160.trim	4.8e-09	38.5	13.8	8e-09	37.8	13.8	1.4	1
contig_39439	NodSpec_B47&F56	RF_-3	CRP1450.trim	9.1e-07	31.2	2.7	1.5e-06	30.5	2.7	1.4	1
contig_39440	NodSpec_B47&F56	RF_-1	CRP1450.trim	1.5e-06	30.5	2.7	2.2e-06	30	2.7	1.3	1
contig_39441	NodSpec_B47&F56	RF_-1	CRP1450.trim	8.7e-07	31.2	2.7	1.3e-06	30.6	2.7	1.3	1
contig_39450	NodSpec_B47&F56	RF_1	CRP1400.trim	0.0079	18.7	4.2	0.019	17.5	4.2	1.7	1
contig_39451	NodSpec_B47&F56	RF_3	CRP1400.trim	0.0078	18.7	4.2	0.016	17.7	4.2	1.5	1
contig_39458	NodSpec_B47&F56	RF_-1	CRP1140.trim	0.0035	20.3	2.7	0.0035	20.3	2.7	3.7	1
contig_39458	NodSpec_B47&F56	RF_-1	CRP1430.trim	0.0023	20.8	4.4	0.0023	20.8	4.4	2.4	1
contig_39458	NodSpec_B47&F56	RF_-1	CRP1530.trim	9.4e-09	37.7	3.4	9.4e-09	37.7	3.4	2.1	1
contig_39466	NodSpec_B47&F56	RF_-1	CRP1530.trim	2.9e-06	29.8	4.8	2.9e-06	29.8	4.8	1.9	1
contig_39475	NodSpec_B47&F56	RF_2	CRP1140.trim	0.0052	19.7	11	0.0052	19.7	11	1.7	1
contig_39486	NodSpec_B47&F56	RF_1	CRP1520.trim	3.2e-08	36.1	5.7	5.8e-08	35.3	5.7	1.4	1
contig_39490	NodSpec_B47&F56	RF_3	CRP1140.trim	0.00035	23.5	12.2	0.00035	23.5	12.2	2.3	1
contig_39498	NodSpec_B47&F56	RF_1	CRP1450.trim	0.0064	18.9	0.5	0.013	17.9	0.5	1.5	1
contig_39499	NodSpec_B47&F56	RF_1	CRP1450.trim	1.9e-07	33.3	0.3	4.3e-07	32.2	0.3	1.6	1
contig_39501	NodSpec_B47&F56	RF_3	CRP1150.trim	0.00093	22.1	8.7	0.0019	21.1	8.7	1.6	1
contig_39501	NodSpec_B47&F56	RF_3	CRP1250.trim	0.0064	19.1	5	0.0064	19.1	5	2.3	1
contig_39501	NodSpec_B47&F56	RF_3	CRP1280.trim	4.9e-11	45.4	8.1	1e-10	44.3	8.1	1.6	1
contig_39502	NodSpec_B47&F56	RF_3	CRP1530.trim	2.2e-10	43	2.4	4.6e-10	41.9	2.4	1.6	1
contig_39503	NodSpec_B47&F56	RF_1	CRP1530.trim	2.9e-10	42.6	2.4	7.3e-10	41.3	2.4	1.8	1
contig_39504	NodSpec_B47&F56	RF_1	CRP1530.trim	4.2e-10	42.1	2.4	1.1e-09	40.7	2.4	1.8	1
contig_39505	NodSpec_B47&F56	RF_1	CRP1530.trim	1e-10	44	2.4	2.7e-10	42.7	2.4	1.8	1
contig_39510	NodSpec_B47&F56	RF_2	CRP1130.trim	1.4e-10	43.5	3.8	2.9e-10	42.6	3.8	1.5	1
contig_39510	NodSpec_B47&F56	RF_2	CRP1140.trim	7.1e-05	25.7	3.4	0.00015	24.6	3.4	1.6	1
contig_39510	NodSpec_B47&F56	RF_2	CRP1160.trim	2e-05	26.8	3	4.9e-05	25.6	3	1.7	1
contig_39510	NodSpec_B47&F56	RF_2	CRP1190.trim	0.00012	24.6	4	0.00012	24.6	4	1.7	1
contig_39510	NodSpec_B47&F56	RF_2	CRP1210.trim	1.8e-05	26.7	3.8	4.1e-05	25.6	3.8	1.6	1
contig_39511	NodSpec_B47&F56	RF_1	CRP1130.trim	1.6e-14	56.3	14.3	3.5e-14	55.2	14.3	1.6	1
contig_39511	NodSpec_B47&F56	RF_1	CRP1140.trim	0.00039	23.3	12	0.00039	23.3	12	2.1	1
contig_39511	NodSpec_B47&F56	RF_1	CRP1160.trim	8.4e-05	24.8	12.2	0.00019	23.7	12.2	1.7	1
contig_39511	NodSpec_B47&F56	RF_1	CRP1190.trim	0.00024	23.7	12.2	0.00063	22.3	12.2	1.8	1
contig_39512	NodSpec_B47&F56	RF_2	CRP1130.trim	2e-14	56	14.3	3.6e-14	55.1	14.3	1.5	1
contig_39512	NodSpec_B47&F56	RF_2	CRP1140.trim	0.00021	24.2	12	0.0004	23.3	12	1.5	1
contig_39512	NodSpec_B47&F56	RF_2	CRP1160.trim	9.5e-05	24.7	12.2	0.0002	23.6	12.2	1.6	1
contig_39512	NodSpec_B47&F56	RF_2	CRP1190.trim	0.00029	23.4	12.2	0.00064	22.3	12.2	1.6	1
contig_39513	NodSpec_B47&F56	RF_2	CRP1130.trim	1.8e-14	56.1	14.3	3.8e-14	55.1	14.3	1.6	1
contig_39513	NodSpec_B47&F56	RF_2	CRP1140.trim	0.00042	23.2	12	0.00042	23.2	12	2.2	1
contig_39513	NodSpec_B47&F56	RF_2	CRP1160.trim	7.6e-05	25	12.2	0.00021	23.5	12.2	1.8	1
contig_39513	NodSpec_B47&F56	RF_2	CRP1190.trim	0.00026	23.6	12.2	0.00068	22.2	12.2	1.8	1
contig_39518	NodSpec_B47&F56	RF_-2	CRP1520.trim	3.7e-06	29.6	8.6	7.5e-06	28.6	8.6	1.6	1
contig_39520	NodSpec_B47&F56	RF_-1	CRP1520.trim	4.4e-06	29.3	8.6	1.2e-05	28	8.6	1.8	1
contig_39532	NodSpec_B47&F56	RF_1	CRP1530.trim	1.3e-06	30.9	4.1	1.3e-06	30.9	4.1	1.8	1
contig_39538	NodSpec_B47&F56	RF_-1	CRP1130.trim	1.3e-05	27.6	12.6	2.4e-05	26.7	12.6	1.5	1
contig_39538	NodSpec_B47&F56	RF_-1	CRP1140.trim	0.00089	22.2	11.4	0.0017	21.2	11.4	1.5	1
contig_39558	NodSpec_B47&F56	RF_-2	CRP1470.trim	5.1e-14	54.8	4.1	1.5e-13	53.3	4.1	1.9	1
contig_39558	NodSpec_B47&F56	RF_-2	CRP1530.trim	0.00052	22.6	1.5	0.0019	20.8	1.5	2	1
contig_39586	NodSpec_B47&F56	RF_1	CRP1520.trim	3.4e-05	26.6	9.7	6.5e-05	25.7	9.7	1.5	1
contig_39611	NodSpec_B47&F56	RF_2	CRP1510.trim	1.5e-07	34.1	6.2	3.4e-07	33	6.2	1.6	1
contig_39628	NodSpec_B47&F56	RF_3	CRP1530.trim	8.9e-08	34.6	5.6	2.2e-07	33.4	5.6	1.7	1
contig_39639	NodSpec_B47&F56	RF_3	CRP1140.trim	0.0085	19	2.7	0.035	17.1	2.7	2.1	1
contig_39639	NodSpec_B47&F56	RF_3	CRP1410.trim	0.00021	23.8	6.3	0.00048	22.7	6.3	1.6	1
contig_39639	NodSpec_B47&F56	RF_3	CRP1430.trim	1.1e-05	28.1	5.8	4e-05	26.4	5.8	2	1
contig_39647	NodSpec_B47&F56	RF_-2	CRP1400.trim	0.002	20.6	7.8	0.0035	19.8	7.8	1.5	1
contig_39647	NodSpec_B47&F56	RF_-2	CRP1410.trim	3.5e-07	32.7	7.4	6.4e-07	31.9	7.4	1.5	1
contig_39647	NodSpec_B47&F56	RF_-2	CRP1420.trim	0.00045	22.7	7.1	0.00045	22.7	7.1	2.4	1
contig_39647	NodSpec_B47&F56	RF_-2	CRP1430.trim	2.9e-05	26.8	6.9	2.9e-05	26.8	6.9	2.1	1
contig_39647	NodSpec_B47&F56	RF_-2	CRP1440.trim	0.0062	19	1.6	0.0062	19	1.6	1.9	1
contig_39647	NodSpec_B47&F56	RF_-2	CRP1490.trim	0.00061	22.2	4.2	0.0014	21.1	4.2	1.6	1
contig_39648	NodSpec_B47&F56	RF_-1	CRP1400.trim	0.0031	20	7.8	0.0031	20	7.8	2.3	2
contig_39648	NodSpec_B47&F56	RF_-1	CRP1410.trim	3e-07	33	7.4	5.6e-07	32.1	7.4	1.5	1
contig_39648	NodSpec_B47&F56	RF_-1	CRP1420.trim	0.00014	24.4	7.1	0.00039	22.9	7.1	1.9	1
contig_39648	NodSpec_B47&F56	RF_-1	CRP1430.trim	9.2e-06	28.4	6.9	2.5e-05	27	6.9	1.8	1
contig_39648	NodSpec_B47&F56	RF_-1	CRP1440.trim	0.0042	19.5	2.9	0.0054	19.2	1.6	1.9	1
contig_39648	NodSpec_B47&F56	RF_-1	CRP1490.trim	0.00055	22.3	4.2	0.0012	21.2	4.2	1.6	1
contig_39660	NodSpec_B47&F56	RF_-2	CRP1400.trim	5.6e-06	28.7	0.5	1e-05	27.8	0.5	1.5	1
contig_39660	NodSpec_B47&F56	RF_-2	CRP1430.trim	0.00013	24.8	0	0.00036	23.3	0	1.9	1
contig_39661	NodSpec_B47&F56	RF_-2	CRP1400.trim	5.8e-06	28.7	0.5	1.1e-05	27.8	0.5	1.5	1
contig_39661	NodSpec_B47&F56	RF_-2	CRP1430.trim	0.00015	24.6	0	0.00037	23.3	0	1.7	1
contig_39670	NodSpec_B47&F56	RF_1	CRP1140.trim	3.6e-05	26.6	14.3	8.8e-05	25.4	14.3	1.7	1
contig_39670	NodSpec_B47&F56	RF_1	CRP1160.trim	0.00054	22.2	14.3	0.0011	21.2	14.3	1.6	1
contig_39670	NodSpec_B47&F56	RF_1	CRP1190.trim	3.9e-07	32.6	13.9	8.5e-07	31.6	13.9	1.6	1
contig_39670	NodSpec_B47&F56	RF_1	CRP1250.trim	0.0088	18.6	13.6	0.1	15.2	12.5	2.7	2
contig_39696	NodSpec_B47&F56	RF_3	CRP1520.trim	0.0038	20.1	2.5	0.0057	19.5	2.5	1.3	1
contig_39699	NodSpec_B47&F56	RF_1	CRP1400.trim	0.0089	18.5	2	0.028	16.9	2	1.9	1
contig_39699	NodSpec_B47&F56	RF_1	CRP1430.trim	0.0018	21.1	3.6	0.0053	19.6	3.6	1.9	1
contig_39699	NodSpec_B47&F56	RF_1	CRP1530.trim	1.6e-07	33.8	3.2	5.9e-07	32	3.2	2.1	1
contig_39700	NodSpec_B47&F56	RF_1	CRP1400.trim	0.008	18.7	2	0.022	17.3	2	1.8	1
contig_39700	NodSpec_B47&F56	RF_1	CRP1430.trim	0.0015	21.4	3.6	0.0042	19.9	3.6	1.8	1
contig_39700	NodSpec_B47&F56	RF_1	CRP1530.trim	1.3e-07	34.1	3.2	4.6e-07	32.4	3.2	2	1
contig_39703	NodSpec_B47&F56	RF_-2	CRP1530.trim	8.2e-09	37.9	5.9	1.9e-08	36.7	5.9	1.7	1
contig_39751	NodSpec_B47&F56	RF_3	CRP1130.trim	3.9e-10	42.2	15.5	8.4e-10	41.1	15.5	1.6	1
contig_39751	NodSpec_B47&F56	RF_3	CRP1140.trim	0.0017	21.3	13	0.0044	19.9	13	1.8	1
contig_39754	NodSpec_B47&F56	RF_1	CRP1190.trim	0.0041	19.7	10.3	0.0041	19.7	10.3	2.1	1
contig_39755	NodSpec_B47&F56	RF_1	CRP1190.trim	0.0017	20.9	10.3	0.0032	20	10.3	1.5	1
contig_39756	NodSpec_B47&F56	RF_1	CRP1190.trim	0.0019	20.8	10.3	0.0027	20.3	10.3	1.2	1
contig_39775	NodSpec_B47&F56	RF_3	CRP1130.trim	0.0091	18.5	6.4	0.0091	18.5	6.4	2.6	1
contig_39775	NodSpec_B47&F56	RF_3	CRP1160.trim	0.00056	22.2	10.2	0.00056	22.2	10.2	2.7	1
contig_39775	NodSpec_B47&F56	RF_3	CRP1250.trim	0.0012	21.4	13.5	0.0012	21.4	13.5	1.9	1
contig_39775	NodSpec_B47&F56	RF_3	CRP1280.trim	0.0017	21.1	12.1	0.0017	21.1	12.1	2.3	1
contig_39775	NodSpec_B47&F56	RF_3	CRP1430.trim	0.0025	20.7	7.6	0.0025	20.7	7.6	3.2	1
contig_39776	NodSpec_B47&F56	RF_1	CRP1160.trim	0.00073	21.8	10.2	0.00073	21.8	10.2	1.7	1
contig_39776	NodSpec_B47&F56	RF_1	CRP1250.trim	0.00077	22	13.5	0.0016	21	13.5	1.6	1
contig_39776	NodSpec_B47&F56	RF_1	CRP1280.trim	0.0022	20.8	12.1	0.0022	20.8	12.1	1.9	1
contig_39776	NodSpec_B47&F56	RF_1	CRP1430.trim	0.0032	20.3	7.6	0.0032	20.3	7.6	2.6	1
contig_39777	NodSpec_B47&F56	RF_3	CRP1250.trim	0.0017	20.9	12.1	0.005	19.4	12.1	1.9	1
contig_39778	NodSpec_B47&F56	RF_3	CRP1160.trim	0.00098	21.4	10.2	0.00098	21.4	10.2	2.1	1
contig_39778	NodSpec_B47&F56	RF_3	CRP1250.trim	0.00079	22	13.5	0.0021	20.6	13.5	1.8	1
contig_39778	NodSpec_B47&F56	RF_3	CRP1280.trim	0.0029	20.4	12.1	0.0029	20.4	12.1	1.8	1
contig_39778	NodSpec_B47&F56	RF_3	CRP1430.trim	0.0043	19.9	7.6	0.0043	19.9	7.6	3	1
contig_39785	NodSpec_B47&F56	RF_-3	CRP1130.trim	0.0074	18.7	9.6	0.013	18	9.6	1.4	1
contig_39785	NodSpec_B47&F56	RF_-3	CRP1250.trim	2e-10	43.3	15.2	2.9e-10	42.7	15.2	1.3	1
contig_39790	NodSpec_B47&F56	RF_-1	CRP1460.trim	0.0049	19.5	1.5	0.012	18.3	1.5	1.7	1
contig_39790	NodSpec_B47&F56	RF_-1	CRP1520.trim	0.00033	23.4	2.7	0.00033	23.4	2.7	1.7	1
contig_39817	NodSpec_B47&F56	RF_-2	CRP1400.trim	0.00024	23.5	6.7	0.00056	22.3	6.7	1.7	1
contig_39817	NodSpec_B47&F56	RF_-2	CRP1420.trim	0.0013	21.2	2.4	0.0076	18.8	2.4	2.5	1
contig_39817	NodSpec_B47&F56	RF_-2	CRP1490.trim	0.00014	24.2	5.1	0.00029	23.2	5.1	1.5	1
contig_39836	NodSpec_B47&F56	RF_2	CRP1130.trim	0.00044	22.7	12.8	0.00077	21.9	12.8	1.4	1
contig_39836	NodSpec_B47&F56	RF_2	CRP1140.trim	0.00014	24.7	11.5	0.00014	24.7	11.5	1.7	1
contig_39836	NodSpec_B47&F56	RF_2	CRP1160.trim	5.9e-05	25.3	14.8	0.00011	24.5	14.8	1.4	1
contig_39836	NodSpec_B47&F56	RF_2	CRP1190.trim	1.1e-05	27.9	13.8	2.2e-05	27	13.8	1.5	1
contig_39837	NodSpec_B47&F56	RF_1	CRP1130.trim	0.00041	22.8	12.8	0.00074	22	12.8	1.5	1
contig_39837	NodSpec_B47&F56	RF_1	CRP1140.trim	7.5e-05	25.6	11.5	0.00014	24.8	11.5	1.5	1
contig_39837	NodSpec_B47&F56	RF_1	CRP1160.trim	5.8e-05	25.3	14.8	0.0001	24.6	14.8	1.4	1
contig_39837	NodSpec_B47&F56	RF_1	CRP1190.trim	1.2e-05	27.9	13.8	2.1e-05	27.1	13.8	1.4	1
contig_39838	NodSpec_B47&F56	RF_1	CRP1130.trim	0.00039	22.9	12.8	0.00057	22.3	12.8	1.3	1
contig_39838	NodSpec_B47&F56	RF_1	CRP1140.trim	6.6e-05	25.8	11.5	0.00011	25.1	11.5	1.4	1
contig_39838	NodSpec_B47&F56	RF_1	CRP1160.trim	5.3e-05	25.5	14.8	7.8e-05	24.9	14.8	1.3	1
contig_39838	NodSpec_B47&F56	RF_1	CRP1190.trim	1.1e-05	28	13.8	1.6e-05	27.4	13.8	1.3	1
contig_39838	NodSpec_B47&F56	RF_1	CRP1230.trim	0.0086	18.4	11.2	0.014	17.8	11.2	1.3	1
contig_39898	NodSpec_B47&F56	RF_1	CRP1220.trim	5.9e-07	31.8	19.8	5.9e-07	31.8	19.8	1.8	1
contig_39898	NodSpec_B47&F56	RF_1	CRP1240.trim	7.7e-05	24.9	18.8	0.00017	23.7	18.8	1.6	1
contig_39899	NodSpec_B47&F56	RF_3	CRP1220.trim	2e-07	33.4	21	2.9e-07	32.9	21	1.3	1
contig_39899	NodSpec_B47&F56	RF_3	CRP1240.trim	8.8e-07	31.1	20.9	1.2e-06	30.7	20.9	1.2	1
contig_39900	NodSpec_B47&F56	RF_3	CRP1220.trim	9.5e-08	34.4	21	1.6e-07	33.6	21	1.4	1
contig_39900	NodSpec_B47&F56	RF_3	CRP1240.trim	5.2e-07	31.9	20.9	6.9e-07	31.5	20.9	1.2	1
contig_39907	NodSpec_B47&F56	RF_2	CRP1210.trim	0.0014	20.6	9.8	0.0052	18.8	9.8	2.1	1
contig_39935	NodSpec_B47&F56	RF_-2	CRP1420.trim	0.0039	19.7	1.3	0.0091	18.5	1.3	1.7	1
contig_39935	NodSpec_B47&F56	RF_-2	CRP1430.trim	0.0073	19.2	1.6	0.016	18.1	1.6	1.6	1
contig_39935	NodSpec_B47&F56	RF_-2	CRP1520.trim	1.4e-09	40.4	6	2.2e-09	39.7	6	1.4	1
contig_39936	NodSpec_B47&F56	RF_1	CRP1520.trim	7.4e-08	34.9	7.8	1.4e-07	34.1	7.8	1.5	1
contig_39937	NodSpec_B47&F56	RF_-2	CRP1530.trim	6.2e-08	35.1	2	6.2e-08	35.1	2	1.9	1
contig_39939	NodSpec_B47&F56	RF_1	CRP1140.trim	0.00023	24.1	12	0.00058	22.8	12	1.8	1
contig_39939	NodSpec_B47&F56	RF_1	CRP1160.trim	0.0019	20.5	9.9	0.0041	19.4	9.9	1.6	1
contig_39939	NodSpec_B47&F56	RF_1	CRP1180.trim	0.0025	20.6	10.1	0.0061	19.4	10.1	1.7	1
contig_39975	NodSpec_B47&F56	RF_1	CRP1130.trim	0.00061	22.2	14.8	0.00084	21.8	14.8	1.2	1
contig_39975	NodSpec_B47&F56	RF_1	CRP1140.trim	0.0022	20.9	13.1	0.0028	20.6	13.1	1.2	1
contig_39975	NodSpec_B47&F56	RF_1	CRP1160.trim	1.7e-08	36.7	13.4	2.2e-08	36.4	13.4	1.1	1
contig_39975	NodSpec_B47&F56	RF_1	CRP1190.trim	0.00052	22.6	13.1	0.00067	22.2	13.1	1.2	1
contig_39975	NodSpec_B47&F56	RF_1	CRP1250.trim	0.0035	19.9	11.4	0.0043	19.6	11.4	1.1	1
contig_39998	NodSpec_B47&F56	RF_-1	CRP1430.trim	0.0071	19.2	5.3	0.017	18	5.3	1.7	1
contig_39998	NodSpec_B47&F56	RF_-1	CRP1520.trim	3.8e-06	29.5	6.7	3.8e-06	29.5	6.7	1.6	1
contig_40001	NodSpec_B47&F56	RF_3	CRP1530.trim	7.4e-09	38.1	6.2	7.4e-09	38.1	6.2	1.9	1
contig_40002	NodSpec_B47&F56	RF_3	CRP1530.trim	3.5e-09	39.1	6.2	5.9e-09	38.4	6.2	1.4	1
contig_40006	NodSpec_B47&F56	RF_-3	CRP1530.trim	1.3e-07	34.1	1.2	1.3e-07	34.1	1.2	2.5	2
contig_40007	NodSpec_B47&F56	RF_-1	CRP1530.trim	1.3e-07	34.1	1.2	1.3e-07	34.1	1.2	2.3	2
contig_40028	NodSpec_B47&F56	RF_-1	CRP1140.trim	0.0015	21.4	12.2	0.0025	20.7	12.2	1.3	1
contig_40028	NodSpec_B47&F56	RF_-1	CRP1160.trim	8e-05	24.9	11	0.00015	24	11	1.5	1
contig_40028	NodSpec_B47&F56	RF_-1	CRP1190.trim	0.001	21.6	10.2	0.0022	20.5	10.2	1.6	1
contig_40028	NodSpec_B47&F56	RF_-1	CRP1210.trim	2.2e-06	29.7	7.2	4.2e-06	28.8	7.2	1.5	1
contig_40028	NodSpec_B47&F56	RF_-1	CRP1230.trim	0.0069	18.7	11.2	0.011	18.1	11.2	1.3	1
contig_40029	NodSpec_B47&F56	RF_-3	CRP1140.trim	0.0012	21.7	12.2	0.002	21.1	12.2	1.4	1
contig_40029	NodSpec_B47&F56	RF_-3	CRP1150.trim	0.0094	18.8	8.4	0.018	17.9	8.4	1.5	1
contig_40029	NodSpec_B47&F56	RF_-3	CRP1160.trim	6.1e-05	25.3	11	0.00012	24.3	11	1.5	1
contig_40029	NodSpec_B47&F56	RF_-3	CRP1190.trim	0.00081	22	10.2	0.0018	20.9	10.2	1.6	1
contig_40029	NodSpec_B47&F56	RF_-3	CRP1210.trim	1.7e-06	30.1	7.2	3.5e-06	29.1	7.2	1.5	1
contig_40029	NodSpec_B47&F56	RF_-3	CRP1230.trim	0.0053	19.1	11.2	0.0088	18.4	11.2	1.4	1
contig_40048	NodSpec_B47&F56	RF_-3	CRP1400.trim	0.00036	22.9	6	0.0006	22.2	6	1.4	1
contig_40048	NodSpec_B47&F56	RF_-3	CRP1430.trim	0.0012	21.6	6.7	0.0028	20.5	6.7	1.7	1
contig_40049	NodSpec_B47&F56	RF_-3	CRP1400.trim	0.00097	21.6	6	0.00097	21.6	6	1.9	1
contig_40049	NodSpec_B47&F56	RF_-3	CRP1430.trim	0.0044	19.9	6.7	0.0044	19.9	6.7	1.8	1
contig_40050	NodSpec_B47&F56	RF_2	CRP1280.trim	2.2e-07	33.6	14.7	2.2e-07	33.6	14.7	1.8	1
contig_40071	NodSpec_B47&F56	RF_2	CRP1400.trim	3.3e-05	26.2	0.9	0.00011	24.6	0.9	1.9	1
contig_40071	NodSpec_B47&F56	RF_2	CRP1430.trim	4.6e-06	29.4	0.1	4.6e-06	29.4	0.1	1.8	1
contig_40071	NodSpec_B47&F56	RF_2	CRP1470.trim	0.0008	22.4	2.8	0.0027	20.7	2.8	1.9	1
contig_40071	NodSpec_B47&F56	RF_2	CRP1520.trim	0.0015	21.4	0.3	0.0046	19.8	0.3	1.9	1
contig_40071	NodSpec_B47&F56	RF_2	CRP1530.trim	7.8e-11	44.4	0.8	1.4e-10	43.6	0.8	1.5	1
contig_40076	NodSpec_B47&F56	RF_3	CRP1140.trim	2.8e-05	27	12.4	4e-05	26.5	9.1	2.4	1
contig_40077	NodSpec_B47&F56	RF_2	CRP1140.trim	1.9e-05	27.6	9.1	3.1e-05	26.9	9.1	1.4	1
contig_40082	NodSpec_B47&F56	RF_3	CRP1140.trim	1.2e-06	31.4	15.4	1.2e-06	31.4	15.4	1.4	1
contig_40082	NodSpec_B47&F56	RF_3	CRP1150.trim	1.6e-06	30.9	10	1.6e-06	30.9	10	1.7	1
contig_40082	NodSpec_B47&F56	RF_3	CRP1160.trim	1.5e-06	30.4	15.5	2.2e-06	29.9	15.5	1.2	1
contig_40082	NodSpec_B47&F56	RF_3	CRP1190.trim	0.0006	22.4	14.4	0.00095	21.7	14.4	1.3	1
contig_40082	NodSpec_B47&F56	RF_3	CRP1230.trim	0.0018	20.6	14.3	0.003	19.9	14.3	1.4	1
contig_40082	NodSpec_B47&F56	RF_3	CRP1250.trim	0.00019	24	12.6	0.00023	23.8	11.4	1.7	1
contig_40085	NodSpec_B47&F56	RF_-3	CRP1400.trim	0.0035	19.8	2.8	0.0081	18.6	2.8	1.7	1
contig_40085	NodSpec_B47&F56	RF_-3	CRP1410.trim	0.0009	21.8	4.9	0.0016	21	4.9	1.4	1
contig_40085	NodSpec_B47&F56	RF_-3	CRP1420.trim	1e-08	37.6	4.5	2.1e-08	36.6	4.5	1.6	1
contig_40085	NodSpec_B47&F56	RF_-3	CRP1430.trim	0.00028	23.7	4.5	0.00066	22.5	4.5	1.7	1
contig_40085	NodSpec_B47&F56	RF_-3	CRP1480.trim	5.1e-07	32	2.9	1.1e-06	31	2.9	1.6	1
contig_40086	NodSpec_B47&F56	RF_-3	CRP1400.trim	0.0045	19.5	2.8	0.0087	18.6	2.8	1.5	1
contig_40086	NodSpec_B47&F56	RF_-3	CRP1410.trim	0.00092	21.8	4.9	0.0017	20.9	4.9	1.5	1
contig_40086	NodSpec_B47&F56	RF_-3	CRP1420.trim	1e-08	37.6	4.5	2.3e-08	36.5	4.5	1.6	1
contig_40086	NodSpec_B47&F56	RF_-3	CRP1430.trim	0.00033	23.5	4.5	0.0007	22.4	4.5	1.6	1
contig_40086	NodSpec_B47&F56	RF_-3	CRP1440.trim	0.0093	18.4	2.2	0.021	17.3	2.2	1.6	1
contig_40086	NodSpec_B47&F56	RF_-3	CRP1480.trim	4.5e-07	32.2	2.9	1.2e-06	30.9	2.9	1.8	1
contig_40095	NodSpec_B47&F56	RF_3	CRP1140.trim	0.0003	23.7	10	0.00061	22.7	10	1.6	1
contig_40095	NodSpec_B47&F56	RF_3	CRP1150.trim	0.00027	23.8	9.3	0.00048	23	9.3	1.5	1
contig_40095	NodSpec_B47&F56	RF_3	CRP1160.trim	0.0017	20.6	10.3	0.0029	19.8	10.3	1.4	1
contig_40095	NodSpec_B47&F56	RF_3	CRP1190.trim	1.1e-08	37.6	11.5	1.8e-08	37	11.5	1.3	1
contig_40095	NodSpec_B47&F56	RF_3	CRP1200.trim	0.0015	21.1	11.8	0.0022	20.5	11.8	1.3	1
contig_40095	NodSpec_B47&F56	RF_3	CRP1250.trim	0.00043	22.9	7.2	0.00082	22	7.2	1.5	1
contig_40106	NodSpec_B47&F56	RF_2	CRP1280.trim	4.3e-10	42.3	11.6	7.6e-10	41.5	11.6	1.4	1
contig_40107	NodSpec_B47&F56	RF_2	CRP1280.trim	2.9e-10	42.9	11.6	7.5e-10	41.5	11.6	1.7	1
contig_40108	NodSpec_B47&F56	RF_2	CRP1280.trim	3.7e-10	42.5	11.6	6.3e-10	41.8	11.6	1.4	1
contig_40109	NodSpec_B47&F56	RF_1	CRP1140.trim	8.2e-05	25.5	11.7	0.00012	25	11.7	1.2	1
contig_40109	NodSpec_B47&F56	RF_1	CRP1160.trim	1.8e-11	46.3	13.9	2.4e-11	45.9	13.9	1.2	1
contig_40109	NodSpec_B47&F56	RF_1	CRP1190.trim	0.0069	19	12.1	0.01	18.4	12.1	1.3	1
contig_40109	NodSpec_B47&F56	RF_1	CRP1220.trim	7.5e-06	28.3	9.5	1.1e-05	27.8	9.5	1.2	1
contig_40109	NodSpec_B47&F56	RF_1	CRP1230.trim	0.00076	21.8	10.7	0.0014	20.9	10.7	1.5	1
contig_40109	NodSpec_B47&F56	RF_1	CRP1240.trim	0.0012	21	12	0.0015	20.7	12	1.2	1
contig_40110	NodSpec_B47&F56	RF_1	CRP1140.trim	7.7e-05	25.6	11.7	0.00012	24.9	11.7	1.3	1
contig_40110	NodSpec_B47&F56	RF_1	CRP1160.trim	1.8e-11	46.3	13.9	2.5e-11	45.9	13.9	1.2	1
contig_40110	NodSpec_B47&F56	RF_1	CRP1190.trim	0.0069	19	12.1	0.011	18.3	12.1	1.3	1
contig_40110	NodSpec_B47&F56	RF_1	CRP1220.trim	6.9e-06	28.4	9.5	1.1e-05	27.7	9.5	1.4	1
contig_40110	NodSpec_B47&F56	RF_1	CRP1230.trim	0.00067	22	10.7	0.0015	20.8	10.7	1.7	1
contig_40110	NodSpec_B47&F56	RF_1	CRP1240.trim	0.0012	21	12	0.0016	20.6	12	1.2	1
contig_40129	NodSpec_B47&F56	RF_3	CRP1410.trim	0.0024	20.4	0.5	0.0055	19.3	0.5	1.7	1
contig_40129	NodSpec_B47&F56	RF_3	CRP1420.trim	2.4e-05	26.8	0.6	2.4e-05	26.8	0.6	2.7	1
contig_40129	NodSpec_B47&F56	RF_3	CRP1430.trim	1.8e-07	33.8	1.8	5.4e-07	32.3	1.8	1.9	1
contig_40131	NodSpec_B47&F56	RF_1	CRP1420.trim	3.9e-05	26.1	0.6	8.8e-05	25	0.6	1.7	1
contig_40131	NodSpec_B47&F56	RF_1	CRP1430.trim	8.6e-07	31.7	1.8	2e-06	30.5	1.8	1.7	1
contig_40139	NodSpec_B47&F56	RF_2	CRP1160.trim	0.0015	20.8	9.3	0.002	20.4	9.3	1.2	1
contig_40170	NodSpec_B47&F56	RF_-3	CRP1410.trim	0.0087	18.6	2	0.02	17.5	2	1.7	1
contig_40170	NodSpec_B47&F56	RF_-3	CRP1420.trim	0.00058	22.4	1.1	0.0012	21.4	1.1	1.6	1
contig_40170	NodSpec_B47&F56	RF_-3	CRP1430.trim	1.6e-05	27.7	1.5	1.6e-05	27.7	1.5	2.4	1
contig_40170	NodSpec_B47&F56	RF_-3	CRP1440.trim	2.5e-10	42.5	4.6	3.8e-10	41.9	4.6	1.3	1
contig_40170	NodSpec_B47&F56	RF_-3	CRP1520.trim	0.00034	23.4	4.6	0.00034	23.4	4.6	1.6	1
contig_40183	NodSpec_B47&F56	RF_-2	CRP1420.trim	0.005	19.4	2.2	0.015	17.9	2.2	1.8	1
contig_40183	NodSpec_B47&F56	RF_-2	CRP1520.trim	0.0047	19.8	2.3	0.0082	19	2.3	1.4	1
contig_40221	NodSpec_B47&F56	RF_1	CRP1210.trim	0.0035	19.3	2.7	0.0082	18.1	2.7	1.6	1
contig_40221	NodSpec_B47&F56	RF_1	CRP1230.trim	1.9e-15	59.2	8.4	3.7e-15	58.3	8.4	1.5	1
contig_40222	NodSpec_B47&F56	RF_3	CRP1210.trim	0.00054	22	15.1	0.035	16.1	2.1	2.5	2
contig_40222	NodSpec_B47&F56	RF_3	CRP1230.trim	1.1e-10	43.9	20.3	3.3e-07	32.7	14	2.7	2
contig_40223	NodSpec_B47&F56	RF_-2	CRP1400.trim	3.9e-09	38.7	10.4	1.2e-08	37.2	10.4	1.9	1
contig_40223	NodSpec_B47&F56	RF_-2	CRP1430.trim	0.0011	21.8	8.3	0.0011	21.8	8.3	2	1
contig_40223	NodSpec_B47&F56	RF_-2	CRP1450.trim	1.3e-05	27.5	8.5	1.3e-05	27.5	8.5	1.9	1
contig_40226	NodSpec_B47&F56	RF_3	CRP1470.trim	1.2e-10	44.1	2.1	2.3e-10	43.2	2.1	1.5	1
contig_40229	NodSpec_B47&F56	RF_1	CRP1500.trim	6.3e-10	41.4	5.1	1.2e-09	40.5	5.1	1.5	1
contig_40232	NodSpec_B47&F56	RF_2	CRP1400.trim	2.4e-05	26.7	8.4	5.1e-05	25.7	8.4	1.6	1
contig_40232	NodSpec_B47&F56	RF_2	CRP1410.trim	3.4e-10	42.4	6.8	7.3e-10	41.3	6.8	1.6	1
contig_40232	NodSpec_B47&F56	RF_2	CRP1420.trim	3.6e-07	32.6	7.7	1.3e-06	30.8	7.7	2.1	1
contig_40232	NodSpec_B47&F56	RF_2	CRP1430.trim	4.8e-06	29.3	7.2	4.8e-06	29.3	7.2	2.7	1
contig_40232	NodSpec_B47&F56	RF_2	CRP1440.trim	2.9e-05	26.4	2.2	5.6e-05	25.5	2.2	1.5	1
contig_40232	NodSpec_B47&F56	RF_2	CRP1450.trim	0.00018	23.8	2.8	0.0004	22.7	2.8	1.6	1
contig_40232	NodSpec_B47&F56	RF_2	CRP1490.trim	0.00055	22.3	5.4	0.0013	21.1	5.4	1.7	1
contig_40232	NodSpec_B47&F56	RF_2	CRP1520.trim	0.0068	19.3	2.8	0.015	18.2	2.8	1.6	1
contig_40232	NodSpec_B47&F56	RF_2	CRP1530.trim	0.006	19.2	4.2	0.017	17.8	4.2	1.9	1
contig_40234	NodSpec_B47&F56	RF_1	CRP1130.trim	0.00015	24.1	14.9	0.00022	23.7	14.9	1.2	1
contig_40234	NodSpec_B47&F56	RF_1	CRP1140.trim	0.0013	21.7	13.3	0.0018	21.2	13.3	1.3	1
contig_40234	NodSpec_B47&F56	RF_1	CRP1160.trim	0.0024	20.1	8.7	0.0024	20.1	8.7	2.1	1
contig_40234	NodSpec_B47&F56	RF_1	CRP1190.trim	0.0032	20	16	0.0043	19.6	16	1.2	1
contig_40234	NodSpec_B47&F56	RF_1	CRP1210.trim	2.2e-09	39.4	14.9	3.1e-09	38.9	14.9	1.2	1
contig_40253	NodSpec_B47&F56	RF_-2	CRP1230.trim	8.3e-10	41	12.2	8.3e-10	41	12.2	2.2	1
contig_40254	NodSpec_B47&F56	RF_-2	CRP1230.trim	7.7e-10	41.2	12.2	7.7e-10	41.2	12.2	2.4	1
contig_40256	NodSpec_B47&F56	RF_1	CRP1410.trim	0.00031	23.3	5.2	0.00061	22.3	5.2	1.5	1
contig_40256	NodSpec_B47&F56	RF_1	CRP1420.trim	0.00094	21.7	5.8	0.0027	20.2	5.8	1.9	1
contig_40256	NodSpec_B47&F56	RF_1	CRP1430.trim	5.6e-05	25.9	4.7	0.00018	24.3	4.7	2	1
contig_40263	NodSpec_B47&F56	RF_-3	CRP1420.trim	0.00023	23.7	2.5	0.00023	23.7	2.5	2.2	1
contig_40263	NodSpec_B47&F56	RF_-3	CRP1430.trim	1.4e-05	27.8	2.9	6.2e-05	25.8	2.9	2.2	1
contig_40263	NodSpec_B47&F56	RF_-3	CRP1440.trim	1.2e-05	27.6	2.9	1.2e-05	27.6	2.9	2.4	1
contig_40264	NodSpec_B47&F56	RF_-2	CRP1420.trim	0.00012	24.5	2.5	0.00012	24.5	2.5	2	1
contig_40264	NodSpec_B47&F56	RF_-2	CRP1430.trim	8.3e-06	28.6	2.9	3.3e-05	26.6	2.9	2.2	1
contig_40264	NodSpec_B47&F56	RF_-2	CRP1440.trim	6.6e-06	28.5	2.9	6.6e-06	28.5	2.9	2	1
contig_40265	NodSpec_B47&F56	RF_-1	CRP1420.trim	2.3e-05	26.8	2.5	4.8e-05	25.8	2.5	1.6	1
contig_40265	NodSpec_B47&F56	RF_-1	CRP1430.trim	3.4e-06	29.8	2.9	1.3e-05	28	2.9	2.1	1
contig_40265	NodSpec_B47&F56	RF_-1	CRP1440.trim	1.5e-06	30.5	2.9	2.5e-06	29.8	2.9	1.4	1
contig_40290	NodSpec_B47&F56	RF_-2	CRP1430.trim	0.00067	22.5	4.3	0.0013	21.6	4.3	1.5	1
contig_40290	NodSpec_B47&F56	RF_-2	CRP1440.trim	1.7e-06	30.4	4.7	2.4e-06	29.9	4.7	1.2	1
contig_40291	NodSpec_B47&F56	RF_-2	CRP1430.trim	0.0008	22.2	4.3	0.0013	21.6	4.3	1.3	1
contig_40291	NodSpec_B47&F56	RF_-2	CRP1440.trim	1.8e-06	30.3	4.7	2.3e-06	29.9	4.7	1.2	1
contig_40292	NodSpec_B47&F56	RF_-2	CRP1430.trim	0.00058	22.7	4.3	0.0012	21.7	4.3	1.5	1
contig_40292	NodSpec_B47&F56	RF_-2	CRP1440.trim	1.4e-06	30.5	4.7	2.1e-06	30	4.7	1.3	1
contig_40330	NodSpec_B47&F56	RF_2	CRP1250.trim	1.2e-10	44	16.5	2.1e-10	43.2	16.5	1.4	1
contig_40331	NodSpec_B47&F56	RF_2	CRP1250.trim	1.4e-10	43.8	16.5	2.6e-10	42.9	16.5	1.5	1
contig_40332	NodSpec_B47&F56	RF_2	CRP1250.trim	1.7e-10	43.5	16.5	3.1e-10	42.7	16.5	1.4	1
contig_40339	NodSpec_B47&F56	RF_3	CRP1400.trim	0.00031	23.1	3	0.00059	22.3	3	1.5	1
contig_40339	NodSpec_B47&F56	RF_3	CRP1410.trim	0.0043	19.6	1.8	0.0095	18.5	1.8	1.6	1
contig_40339	NodSpec_B47&F56	RF_3	CRP1420.trim	3.8e-12	48.6	2.6	3.8e-12	48.6	2.6	1.8	1
contig_40339	NodSpec_B47&F56	RF_3	CRP1430.trim	3.3e-06	29.8	2.6	7.2e-06	28.8	2.6	1.6	1
contig_40339	NodSpec_B47&F56	RF_3	CRP1440.trim	2.8e-06	29.6	1.4	4.3e-06	29	1.4	1.3	1
contig_40339	NodSpec_B47&F56	RF_3	CRP1520.trim	0.00014	24.6	2.7	0.00024	23.9	2.7	1.4	1
contig_40353	NodSpec_B47&F56	RF_1	CRP1530.trim	0.0014	21.2	0.1	0.0029	20.2	0.1	1.6	1
contig_40360	NodSpec_B47&F56	RF_3	CRP1430.trim	0.00072	22.4	0.3	0.002	21	0.3	1.8	1
contig_40360	NodSpec_B47&F56	RF_3	CRP1450.trim	0.0058	19	1.4	0.022	17.2	1.4	2.1	1
contig_40361	NodSpec_B47&F56	RF_3	CRP1430.trim	2.3e-05	27.1	1.6	5.7e-05	25.9	1.6	1.7	1
contig_40361	NodSpec_B47&F56	RF_3	CRP1450.trim	0.0014	21	4.2	0.0014	21	4.2	2.2	1
contig_40362	NodSpec_B47&F56	RF_3	CRP1430.trim	2.2e-05	27.2	1.6	4.3e-05	26.3	1.6	1.5	1
contig_40362	NodSpec_B47&F56	RF_3	CRP1450.trim	0.00065	22.1	4.2	0.0011	21.4	4.2	1.4	1
contig_40395	NodSpec_B47&F56	RF_1	CRP1450.trim	8.6e-05	24.9	5.5	0.00012	24.4	5.5	1.2	1
contig_40401	NodSpec_B47&F56	RF_-1	CRP1530.trim	9.5e-09	37.7	1.3	2.5e-08	36.4	1.3	1.8	1
contig_40469	NodSpec_B47&F56	RF_-3	CRP1460.trim	4.8e-11	44.7	6.4	6.8e-11	44.2	6.4	1.2	1
contig_40469	NodSpec_B47&F56	RF_-3	CRP1520.trim	0.0078	19.1	1.7	0.012	18.5	1.7	1.3	1
contig_40470	NodSpec_B47&F56	RF_-3	CRP1460.trim	3.8e-11	45.1	6.4	5.7e-11	44.5	6.4	1.3	1
contig_40470	NodSpec_B47&F56	RF_-3	CRP1520.trim	0.0065	19.4	1.7	0.0098	18.8	1.7	1.3	1
contig_40471	NodSpec_B47&F56	RF_-3	CRP1460.trim	4.2e-11	44.9	6.4	8.6e-11	43.9	6.4	1.5	1
contig_40471	NodSpec_B47&F56	RF_-3	CRP1520.trim	0.0082	19	1.7	0.015	18.2	1.7	1.5	1
contig_40472	NodSpec_B47&F56	RF_-3	CRP1460.trim	3.8e-11	45	6.4	5.7e-11	44.5	6.4	1.3	1
contig_40472	NodSpec_B47&F56	RF_-3	CRP1520.trim	0.0063	19.4	1.7	0.0098	18.8	1.7	1.3	1
contig_40520	NodSpec_B47&F56	RF_2	CRP1140.trim	0.0012	21.8	7.6	0.0012	21.8	7.6	2.5	1
contig_40546	NodSpec_B47&F56	RF_3	CRP1400.trim	0.0011	21.4	5.1	0.0011	21.4	5.1	1.8	1
contig_40546	NodSpec_B47&F56	RF_3	CRP1430.trim	0.0056	19.5	1.1	0.017	18	1.1	1.9	1
contig_40561	NodSpec_B47&F56	RF_3	CRP1450.trim	5e-05	25.6	5.7	6.7e-05	25.2	5.7	1.2	1
contig_40570	NodSpec_B47&F56	RF_-1	CRP1230.trim	2.1e-14	55.9	14	2.1e-14	55.9	14	1.9	1
contig_40573	NodSpec_B47&F56	RF_2	CRP1160.trim	0.0021	20.3	12.4	0.0021	20.3	12.4	1.7	1
contig_40574	NodSpec_B47&F56	RF_1	CRP1160.trim	0.0014	20.9	12.4	0.002	20.4	12.4	1.3	1
contig_40588	NodSpec_B47&F56	RF_2	CRP1140.trim	4.4e-06	29.6	13.8	4.4e-06	29.6	13.8	2	1
contig_40588	NodSpec_B47&F56	RF_2	CRP1250.trim	0.00052	22.6	13.2	0.00096	21.7	13.2	1.5	1
contig_40590	NodSpec_B47&F56	RF_2	CRP1140.trim	4.5e-06	29.5	13.8	4.5e-06	29.5	13.8	2	1
contig_40590	NodSpec_B47&F56	RF_2	CRP1250.trim	0.00046	22.8	13.2	0.00099	21.7	13.2	1.6	1
contig_40591	NodSpec_B47&F56	RF_2	CRP1140.trim	6.5e-06	29	13.8	6.5e-06	29	13.8	2.1	1
contig_40591	NodSpec_B47&F56	RF_2	CRP1250.trim	0.00071	22.2	13.2	0.0014	21.2	13.2	1.6	1
contig_40592	NodSpec_B47&F56	RF_3	CRP1220.trim	0.0034	19.7	3.3	0.0062	18.8	3.3	1.4	1
contig_40592	NodSpec_B47&F56	RF_3	CRP1400.trim	1.2e-08	37.2	8.1	2.6e-08	36.1	8.1	1.6	1
contig_40592	NodSpec_B47&F56	RF_3	CRP1430.trim	0.00071	22.4	6.3	0.0019	21	6.3	1.8	1
contig_40593	NodSpec_B47&F56	RF_2	CRP1220.trim	0.0027	20	3.3	0.0047	19.2	3.3	1.4	1
contig_40593	NodSpec_B47&F56	RF_2	CRP1400.trim	8.7e-09	37.6	8.1	2e-08	36.5	8.1	1.6	1
contig_40593	NodSpec_B47&F56	RF_2	CRP1430.trim	0.00055	22.7	6.3	0.0014	21.4	6.3	1.8	1
contig_40593	NodSpec_B47&F56	RF_2	CRP1450.trim	0.0099	18.3	4.7	0.022	17.2	4.7	1.6	1
contig_40596	NodSpec_B47&F56	RF_2	CRP1400.trim	0.0046	19.4	8.1	0.011	18.3	8.1	1.7	1
contig_40596	NodSpec_B47&F56	RF_2	CRP1410.trim	0.0086	18.6	7.1	0.048	16.2	7.1	2.3	1
contig_40596	NodSpec_B47&F56	RF_2	CRP1420.trim	0.00011	24.6	7.1	0.00036	23	7.1	2	1
contig_40596	NodSpec_B47&F56	RF_2	CRP1430.trim	5.6e-05	25.9	9.5	5.6e-05	25.9	9.5	2.1	1
contig_40596	NodSpec_B47&F56	RF_2	CRP1490.trim	0.0071	18.8	3.9	0.019	17.4	3.9	1.8	1
contig_40597	NodSpec_B47&F56	RF_-1	CRP1190.trim	4.9e-05	25.9	7.3	9.4e-05	25	7.3	1.5	1
contig_40597	NodSpec_B47&F56	RF_-1	CRP1210.trim	0.0001	24.3	13.6	0.00036	22.5	13.6	2	1
contig_40597	NodSpec_B47&F56	RF_-1	CRP1250.trim	3.1e-05	26.5	3.8	6.6e-05	25.5	3.8	1.6	1
contig_40609	NodSpec_B47&F56	RF_-3	CRP1140.trim	0.00033	23.5	5.7	0.00059	22.7	5.7	1.4	1
contig_40609	NodSpec_B47&F56	RF_-3	CRP1160.trim	0.0043	19.3	3.1	0.0043	19.3	3.1	2.1	1
contig_40609	NodSpec_B47&F56	RF_-3	CRP1190.trim	1.4e-05	27.6	8.3	1.7e-05	27.3	5.3	2.6	1
contig_40609	NodSpec_B47&F56	RF_-3	CRP1270.trim	0.00036	22.9	3.4	0.00066	22	3.4	1.4	1
contig_40609	NodSpec_B47&F56	RF_-3	CRP1290.trim	1.3e-28	101.7	9.2	2e-28	101.2	9.2	1.3	1
contig_40610	NodSpec_B47&F56	RF_-2	CRP1140.trim	0.00045	23.1	5.7	0.00045	23.1	5.7	1.9	1
contig_40610	NodSpec_B47&F56	RF_-2	CRP1160.trim	0.0034	19.6	3.1	0.0034	19.6	3.1	2.1	1
contig_40610	NodSpec_B47&F56	RF_-2	CRP1190.trim	1.9e-05	27.2	5.8	1.9e-05	27.2	5.8	3.1	1
contig_40610	NodSpec_B47&F56	RF_-2	CRP1270.trim	0.00022	23.5	10.1	0.00052	22.3	3.4	2.4	2
contig_40610	NodSpec_B47&F56	RF_-2	CRP1290.trim	1e-28	102.1	9.2	1.5e-28	101.6	9.2	1.3	1
contig_40619	NodSpec_B47&F56	RF_-2	CRP1140.trim	2.3e-06	30.5	15.8	6.8e-06	29	15.8	1.9	1
contig_40619	NodSpec_B47&F56	RF_-2	CRP1160.trim	0.00048	22.4	14.4	0.001	21.3	14.4	1.6	1
contig_40620	NodSpec_B47&F56	RF_-2	CRP1140.trim	6.6e-06	29	15.8	6.6e-06	29	15.8	2.2	1
contig_40620	NodSpec_B47&F56	RF_-2	CRP1160.trim	0.00047	22.4	14.4	0.00099	21.4	14.4	1.6	1
contig_40621	NodSpec_B47&F56	RF_-2	CRP1140.trim	4.6e-06	29.5	15.8	4.6e-06	29.5	15.8	2.2	1
contig_40621	NodSpec_B47&F56	RF_-2	CRP1160.trim	0.00035	22.8	14.4	0.00069	21.9	14.4	1.5	1
contig_40622	NodSpec_B47&F56	RF_-2	CRP1140.trim	1.8e-06	30.8	15.8	4.4e-06	29.6	15.8	1.7	1
contig_40622	NodSpec_B47&F56	RF_-2	CRP1160.trim	0.00037	22.7	14.4	0.00066	21.9	14.4	1.4	1
contig_40623	NodSpec_B47&F56	RF_-2	CRP1140.trim	5.4e-06	29.3	15.8	5.4e-06	29.3	15.8	2.4	1
contig_40623	NodSpec_B47&F56	RF_-2	CRP1160.trim	0.00036	22.8	14.4	0.00081	21.6	14.4	1.7	1
contig_40652	NodSpec_B47&F56	RF_2	CRP1250.trim	0.0042	19.7	4.1	0.0081	18.8	4.1	1.5	1
contig_40654	NodSpec_B47&F56	RF_1	CRP1320.trim	8.6e-12	47.3	12.2	1.3e-11	46.7	12.2	1.3	1
contig_40671	NodSpec_B47&F56	RF_-1	CRP1400.trim	2.3e-07	33.1	6.5	5.5e-07	31.9	6.5	1.7	1
contig_40671	NodSpec_B47&F56	RF_-1	CRP1450.trim	0.0011	21.4	2.6	0.0011	21.4	2.6	2.1	1
contig_40673	NodSpec_B47&F56	RF_-1	CRP1400.trim	1.3e-07	33.9	6.5	3e-07	32.7	6.5	1.7	1
contig_40673	NodSpec_B47&F56	RF_-1	CRP1450.trim	0.00059	22.2	2.6	0.00059	22.2	2.6	2	1
contig_40700	NodSpec_B47&F56	RF_3	CRP1400.trim	7.6e-09	37.8	6.6	7.6e-09	37.8	6.6	2.2	1
contig_40700	NodSpec_B47&F56	RF_3	CRP1450.trim	0.00011	24.6	3.2	0.00023	23.5	3.2	1.6	1
contig_40706	NodSpec_B47&F56	RF_1	CRP1520.trim	4e-05	26.3	5	8.7e-05	25.3	5	1.6	1
contig_40706	NodSpec_B47&F56	RF_3	CRP1520.trim	2.8e-06	30	9.5	5.9e-06	28.9	9.5	1.6	1
contig_40707	NodSpec_B47&F56	RF_1	CRP1520.trim	5.5e-05	25.9	5	0.00013	24.7	5	1.6	1
contig_40707	NodSpec_B47&F56	RF_3	CRP1520.trim	4.4e-06	29.4	9.5	8.7e-06	28.4	9.5	1.5	1
contig_40725	NodSpec_B47&F56	RF_1	CRP1190.trim	1.9e-07	33.6	3	3.3e-07	32.9	3	1.4	1
contig_40759	NodSpec_B47&F56	RF_-2	CRP1190.trim	0.0038	19.8	5.8	0.0038	19.8	5.8	2.1	1
contig_40759	NodSpec_B47&F56	RF_-2	CRP1290.trim	0.00012	23.9	6.1	0.00022	23	6.1	1.5	1
contig_40759	NodSpec_B47&F56	RF_-2	CRP1300.trim	0.0017	20.8	5	0.0017	20.8	5	2.2	1
contig_40793	NodSpec_B47&F56	RF_-1	CRP1430.trim	0.00015	24.6	0.4	0.00015	24.6	0.4	2	1
contig_40793	NodSpec_B47&F56	RF_-1	CRP1440.trim	0.0017	20.8	0.6	0.0028	20.1	0.6	1.4	1
contig_40794	NodSpec_B47&F56	RF_-1	CRP1400.trim	0.0014	21.1	2.6	0.0028	20.1	2.6	1.6	1
contig_40794	NodSpec_B47&F56	RF_-1	CRP1410.trim	0.0001	24.8	2.5	0.00028	23.4	2.5	1.8	1
contig_40794	NodSpec_B47&F56	RF_-1	CRP1420.trim	3.2e-05	26.4	2.6	7.7e-05	25.2	2.6	1.7	1
contig_40794	NodSpec_B47&F56	RF_-1	CRP1430.trim	2.8e-07	33.2	2.1	6.4e-07	32.1	2.1	1.6	1
contig_40794	NodSpec_B47&F56	RF_-1	CRP1440.trim	5.4e-06	28.7	3.3	9.6e-06	27.9	3.3	1.4	1
contig_40794	NodSpec_B47&F56	RF_-1	CRP1470.trim	0.0013	21.7	1.3	0.0013	21.7	1.3	1.6	1
contig_40794	NodSpec_B47&F56	RF_-1	CRP1500.trim	0.0049	19.4	2.1	0.0077	18.8	2.1	1.3	1
contig_40794	NodSpec_B47&F56	RF_-1	CRP1520.trim	0.00011	24.9	3.8	0.00026	23.8	3.8	1.6	1
contig_40795	NodSpec_B47&F56	RF_-2	CRP1400.trim	0.0019	20.7	2.1	0.0038	19.7	2.1	1.6	1
contig_40795	NodSpec_B47&F56	RF_-2	CRP1410.trim	0.00026	23.5	2.5	0.00055	22.5	2.5	1.6	1
contig_40795	NodSpec_B47&F56	RF_-2	CRP1420.trim	5.8e-05	25.6	2.6	0.00015	24.3	2.6	1.8	1
contig_40795	NodSpec_B47&F56	RF_-2	CRP1430.trim	1.2e-06	31.2	2.1	1.2e-06	31.2	2.1	2	1
contig_40795	NodSpec_B47&F56	RF_-2	CRP1440.trim	1.2e-05	27.6	3.3	1.9e-05	27	3.3	1.3	1
contig_40795	NodSpec_B47&F56	RF_-2	CRP1470.trim	0.0015	21.5	1.3	0.0025	20.8	1.3	1.4	1
contig_40795	NodSpec_B47&F56	RF_-2	CRP1500.trim	0.0084	18.7	2.1	0.015	17.9	2.1	1.4	1
contig_40795	NodSpec_B47&F56	RF_-2	CRP1520.trim	0.00029	23.6	3.8	0.0005	22.9	3.8	1.4	1
contig_40796	NodSpec_B47&F56	RF_-1	CRP1400.trim	0.0012	21.3	2	0.0024	20.3	2	1.5	1
contig_40796	NodSpec_B47&F56	RF_-1	CRP1410.trim	0.00019	24	2.5	0.00039	23	2.5	1.6	1
contig_40796	NodSpec_B47&F56	RF_-1	CRP1420.trim	4e-05	26.1	2.6	0.00011	24.7	2.6	1.8	1
contig_40796	NodSpec_B47&F56	RF_-1	CRP1430.trim	8.7e-07	31.7	2.1	8.7e-07	31.7	2.1	2	1
contig_40796	NodSpec_B47&F56	RF_-1	CRP1440.trim	8e-06	28.2	3.3	1.3e-05	27.5	3.3	1.4	1
contig_40796	NodSpec_B47&F56	RF_-1	CRP1470.trim	0.0011	22	1.3	0.0018	21.3	1.3	1.4	1
contig_40796	NodSpec_B47&F56	RF_-1	CRP1500.trim	0.0063	19	2.1	0.01	18.3	2.1	1.4	1
contig_40796	NodSpec_B47&F56	RF_-1	CRP1520.trim	0.0002	24.1	3.8	0.00036	23.3	3.8	1.4	1
contig_40826	NodSpec_B47&F56	RF_2	CRP1140.trim	0.0096	18.9	5.5	0.0096	18.9	5.5	1.7	1
contig_40826	NodSpec_B47&F56	RF_2	CRP1410.trim	4.4e-06	29.2	5.3	7e-06	28.6	5.3	1.3	1
contig_40826	NodSpec_B47&F56	RF_2	CRP1420.trim	3.5e-05	26.3	7.8	9.6e-05	24.9	7.8	1.8	1
contig_40826	NodSpec_B47&F56	RF_2	CRP1430.trim	9.4e-07	31.6	5.8	2.4e-06	30.3	5.8	1.8	1
contig_40826	NodSpec_B47&F56	RF_2	CRP1440.trim	4e-06	29.1	2.9	6.5e-06	28.5	2.9	1.4	1
contig_40883	NodSpec_B47&F56	RF_2	CRP1400.trim	1.2e-05	27.7	5.5	1.9e-05	27	5.5	1.3	1
contig_40883	NodSpec_B47&F56	RF_2	CRP1430.trim	0.0041	20	3.6	0.0041	20	3.6	2	1
contig_40883	NodSpec_B47&F56	RF_2	CRP1490.trim	0.0026	20.2	3.5	0.0052	19.2	3.5	1.5	1
contig_40891	NodSpec_B47&F56	RF_1	CRP1140.trim	0.00025	23.9	8.3	0.00037	23.4	8.3	1.3	1
contig_40891	NodSpec_B47&F56	RF_1	CRP1430.trim	1.6e-07	34	8.6	5.2e-07	32.4	8.6	2	1
contig_40892	NodSpec_B47&F56	RF_1	CRP1140.trim	0.00019	24.3	8.3	0.00029	23.7	8.3	1.3	1
contig_40892	NodSpec_B47&F56	RF_1	CRP1430.trim	1.2e-07	34.5	8.6	4e-07	32.7	8.6	2	1
contig_40910	NodSpec_B47&F56	RF_3	CRP1160.trim	0.0039	19.5	4.6	0.0057	18.9	4.6	1.3	1
contig_40910	NodSpec_B47&F56	RF_3	CRP1190.trim	3.2e-05	26.5	9.9	4.9e-05	25.9	9.9	1.3	1
contig_40924	NodSpec_B47&F56	RF_2	CRP1520.trim	8.6e-07	31.6	5.1	3.2e-06	29.8	5.1	2.1	1
contig_40925	NodSpec_B47&F56	RF_1	CRP1520.trim	1.8e-06	30.5	5.1	5.1e-06	29.1	5.1	1.8	1
contig_40936	NodSpec_B47&F56	RF_-2	CRP1230.trim	9.5e-05	24.7	10	9.5e-05	24.7	10	2.1	1
contig_40945	NodSpec_B47&F56	RF_-1	CRP1150.trim	0.0015	21.4	9	0.0015	21.4	9	1.7	1
contig_40945	NodSpec_B47&F56	RF_-1	CRP1250.trim	0.0018	20.9	11.4	0.0028	20.2	11.4	1.3	1
contig_40993	NodSpec_B47&F56	RF_-3	CRP1450.trim	2.2e-05	26.8	4	3.7e-05	26.1	4	1.4	1
contig_41024	NodSpec_B47&F56	RF_-3	CRP1520.trim	1.4e-08	37.2	8	3.1e-08	36.1	8	1.6	1
contig_41048	NodSpec_B47&F56	RF_-3	CRP1450.trim	5.4e-07	31.9	4.3	7.6e-07	31.4	4.3	1.2	1
contig_41091	NodSpec_B47&F56	RF_-2	CRP1140.trim	3.5e-05	26.7	3	3.5e-05	26.7	3	1.6	1
contig_41102	NodSpec_B47&F56	RF_-1	CRP1140.trim	0.0077	19.2	4.8	0.013	18.4	4.8	1.4	1
contig_41102	NodSpec_B47&F56	RF_-1	CRP1150.trim	0.002	21	4.5	0.0032	20.4	4.5	1.3	1
contig_41102	NodSpec_B47&F56	RF_-1	CRP1190.trim	2.2e-08	36.7	4	4e-08	35.8	4	1.5	1
contig_41108	NodSpec_B47&F56	RF_2	CRP1140.trim	0.0022	20.9	7.8	0.0022	20.9	7.8	1.7	1
contig_41108	NodSpec_B47&F56	RF_2	CRP1190.trim	0.00018	24.1	8	0.00018	24.1	8	2.3	2
contig_41108	NodSpec_B47&F56	RF_2	CRP1230.trim	0.0013	21.1	11.2	0.003	19.9	11.2	1.7	1
contig_41139	NodSpec_B47&F56	RF_1	CRP1190.trim	0.0011	21.6	15	0.0025	20.4	15	1.6	1
contig_41140	NodSpec_B47&F56	RF_1	CRP1190.trim	0.0037	19.9	15	0.0037	19.9	15	1.8	1
contig_41141	NodSpec_B47&F56	RF_1	CRP1190.trim	0.0065	19.1	15	0.0065	19.1	15	2.1	1
contig_41155	NodSpec_B47&F56	RF_-2	CRP1400.trim	6.7e-09	38	8.4	6.7e-09	38	8.4	2.1	1
contig_41155	NodSpec_B47&F56	RF_-2	CRP1450.trim	9.5e-07	31.1	7	1.7e-06	30.4	7	1.4	1
contig_41182	NodSpec_B47&F56	RF_3	CRP1150.trim	8.2e-06	28.7	7.7	1.3e-05	28.1	7.7	1.3	1
contig_41182	NodSpec_B47&F56	RF_3	CRP1160.trim	5.4e-05	25.5	10.7	7.4e-05	25	10.7	1.2	1
contig_41182	NodSpec_B47&F56	RF_3	CRP1190.trim	0.00018	24.1	10	0.00027	23.5	10	1.3	1
contig_41182	NodSpec_B47&F56	RF_3	CRP1250.trim	0.005	19.4	8.3	0.0071	19	8.3	1.2	1
contig_41186	NodSpec_B47&F56	RF_2	CRP1410.trim	0.0025	20.4	12.3	0.0043	19.6	12.3	1.3	1
contig_41186	NodSpec_B47&F56	RF_2	CRP1420.trim	0.00013	24.4	8.9	0.0004	22.9	8.9	1.9	1
contig_41186	NodSpec_B47&F56	RF_2	CRP1440.trim	0.00099	21.5	3.5	0.0019	20.7	3.5	1.5	1
contig_41186	NodSpec_B47&F56	RF_2	CRP1450.trim	0.0053	19.1	5.9	0.0084	18.5	5.9	1.3	1
contig_41186	NodSpec_B47&F56	RF_2	CRP1490.trim	0.0014	21	3.7	0.0031	19.9	3.7	1.6	1
contig_41187	NodSpec_B47&F56	RF_2	CRP1420.trim	0.0026	20.3	9.2	0.0057	19.2	9.2	1.6	1
contig_41187	NodSpec_B47&F56	RF_2	CRP1430.trim	0.0043	19.9	10	0.0093	18.8	10	1.6	1
contig_41187	NodSpec_B47&F56	RF_2	CRP1440.trim	2.9e-05	26.4	4.8	4.9e-05	25.7	4.8	1.4	1
contig_41187	NodSpec_B47&F56	RF_2	CRP1480.trim	0.0099	18.7	6.5	0.018	17.9	6.5	1.4	1
contig_41187	NodSpec_B47&F56	RF_2	CRP1490.trim	0.0015	20.9	3.6	0.0031	19.9	3.6	1.6	1
contig_41197	NodSpec_B47&F56	RF_-3	CRP1430.trim	0.0024	20.7	5.7	0.0066	19.3	5.7	1.8	1
contig_41197	NodSpec_B47&F56	RF_-3	CRP1440.trim	0.0078	18.7	0.9	0.013	18	0.9	1.4	1
contig_41197	NodSpec_B47&F56	RF_-3	CRP1490.trim	0.00089	21.7	3.8	0.0017	20.8	3.8	1.5	1
contig_41205	NodSpec_B47&F56	RF_-1	CRP1530.trim	0.001	21.7	0.3	0.0015	21.2	0.3	1.3	1
contig_41232	NodSpec_B47&F56	RF_1	CRP1170.trim	1.2e-21	79.7	9.4	2.1e-21	78.9	9.4	1.4	1
contig_41232	NodSpec_B47&F56	RF_1	CRP1180.trim	0.0058	19.4	3.4	0.016	18	3.4	1.7	1
contig_41232	NodSpec_B47&F56	RF_1	CRP1210.trim	4.6e-13	51.4	6.5	4.6e-13	51.4	6.5	1.9	1
contig_41252	NodSpec_B47&F56	RF_-2	CRP1140.trim	0.0067	19.4	13.1	0.012	18.5	13.1	1.4	1
contig_41252	NodSpec_B47&F56	RF_-2	CRP1240.trim	0.0055	18.9	9	0.0097	18.1	9	1.4	1
contig_41325	NodSpec_B47&F56	RF_3	CRP1140.trim	0.0054	19.7	14	0.013	18.4	14	1.7	1
contig_41349	NodSpec_B47&F56	RF_2	CRP1530.trim	0.00028	23.5	0.8	0.00043	22.9	0.8	1.3	1
contig_41354	NodSpec_B47&F56	RF_3	CRP1530.trim	0.001	21.7	3.9	0.0023	20.6	3.9	1.6	1
contig_41359	NodSpec_B47&F56	RF_-1	CRP1300.trim	7.8e-10	41.3	10.7	7.8e-10	41.3	10.7	2.2	2
contig_41377	NodSpec_B47&F56	RF_-1	CRP1400.trim	0.0077	18.7	4.4	0.0077	18.7	4.4	1.8	1
contig_41377	NodSpec_B47&F56	RF_-1	CRP1420.trim	6.4e-11	44.7	7.6	6.4e-11	44.7	7.6	2	1
contig_41377	NodSpec_B47&F56	RF_-1	CRP1430.trim	7.4e-06	28.7	3.4	1.7e-05	27.6	3.4	1.7	1
contig_41377	NodSpec_B47&F56	RF_-1	CRP1440.trim	0.00091	21.7	4.9	0.0015	20.9	4.9	1.4	1
contig_41377	NodSpec_B47&F56	RF_-1	CRP1520.trim	0.0013	21.5	6	0.0024	20.7	6	1.4	1
contig_41377	NodSpec_B47&F56	RF_-1	CRP1530.trim	0.0042	19.7	5.6	0.0096	18.6	5.6	1.7	1
contig_41455	NodSpec_B47&F56	RF_-3	CRP1150.trim	0.00025	23.9	2.6	0.00025	23.9	2.6	2.7	1
contig_41475	NodSpec_B47&F56	RF_-1	CRP1410.trim	0.00011	24.7	5.1	0.00027	23.5	5.1	1.7	1
contig_41475	NodSpec_B47&F56	RF_-1	CRP1420.trim	0.0009	21.8	6	0.0021	20.6	6	1.7	1
contig_41475	NodSpec_B47&F56	RF_-1	CRP1430.trim	0.0014	21.5	6.3	0.0037	20.1	6.3	1.8	1
contig_41475	NodSpec_B47&F56	RF_-1	CRP1440.trim	0.00018	23.9	6.7	0.00034	23	6.7	1.5	1
contig_41477	NodSpec_B47&F56	RF_-3	CRP1410.trim	0.00019	23.9	5.1	0.00033	23.2	5.1	1.4	1
contig_41477	NodSpec_B47&F56	RF_-3	CRP1420.trim	0.0013	21.2	6	0.0025	20.3	6	1.5	1
contig_41477	NodSpec_B47&F56	RF_-3	CRP1430.trim	0.0023	20.8	6.3	0.0045	19.8	6.3	1.5	1
contig_41477	NodSpec_B47&F56	RF_-3	CRP1440.trim	0.00026	23.4	6.7	0.00042	22.7	6.7	1.3	1
contig_41526	NodSpec_B47&F56	RF_-2	CRP1520.trim	2.4e-06	30.1	10.7	3.6e-06	29.6	10.7	1.3	1
contig_41637	NodSpec_B47&F56	RF_1	CRP1150.trim	3.8e-09	39.4	10.7	7e-09	38.6	10.7	1.4	1
contig_41637	NodSpec_B47&F56	RF_1	CRP1280.trim	0.007	19.2	5.8	0.015	18.1	5.7	1.7	1
contig_41698	NodSpec_B47&F56	RF_-1	CRP1250.trim	7.5e-10	41.4	10.3	1.9e-09	40.1	10.3	1.8	1
contig_41699	NodSpec_B47&F56	RF_-2	CRP1250.trim	1.7e-09	40.3	10.3	1.7e-09	40.3	10.3	2	1
contig_41748	NodSpec_B47&F56	RF_-3	CRP1300.trim	0.0063	19	9.7	0.015	17.8	9.7	1.7	1
contig_41777	NodSpec_B47&F56	RF_-2	CRP1520.trim	6e-06	28.9	6.3	1.2e-05	27.9	6.3	1.6	1
contig_41863	NodSpec_B47&F56	RF_3	CRP1400.trim	0.0048	19.4	0.9	0.011	18.2	0.9	1.6	1
contig_41885	NodSpec_B47&F56	RF_3	CRP1520.trim	0.00014	24.6	3.2	0.00024	23.9	3.2	1.4	1
contig_41962	NodSpec_B47&F56	RF_2	CRP1250.trim	0.0067	19	4.4	0.011	18.3	4.4	1.4	1
contig_41962	NodSpec_B47&F56	RF_2	CRP1400.trim	2.6e-10	42.4	7.8	4.2e-10	41.8	7.8	1.4	1
contig_41962	NodSpec_B47&F56	RF_2	CRP1420.trim	2.1e-05	27	4.4	4.4e-05	25.9	4.4	1.6	1
contig_41962	NodSpec_B47&F56	RF_2	CRP1430.trim	3.6e-06	29.7	5.2	8.8e-06	28.5	5.2	1.7	1
contig_41962	NodSpec_B47&F56	RF_2	CRP1440.trim	0.007	18.8	3	0.01	18.3	3	1.3	1
contig_41962	NodSpec_B47&F56	RF_2	CRP1450.trim	8.5e-07	31.3	5.6	1.3e-06	30.7	5.6	1.3	1
contig_41962	NodSpec_B47&F56	RF_2	CRP1490.trim	0.0031	19.9	4.3	0.0056	19.1	4.3	1.5	1
contig_41962	NodSpec_B47&F56	RF_2	CRP1520.trim	0.0028	20.5	2.6	0.0043	19.9	2.6	1.3	1
contig_41990	NodSpec_B47&F56	RF_-1	CRP1410.trim	0.002	20.7	1.1	0.0031	20.1	1.1	1.4	1
contig_41990	NodSpec_B47&F56	RF_-1	CRP1430.trim	0.0087	18.9	1	0.025	17.4	1	1.9	1
contig_41990	NodSpec_B47&F56	RF_-1	CRP1440.trim	2e-05	27	0.9	2.9e-05	26.4	0.9	1.3	1
contig_42077	NodSpec_B47&F56	RF_3	CRP1400.trim	2.8e-07	32.8	5.3	6e-07	31.8	5.3	1.6	1
contig_42105	NodSpec_B47&F56	RF_1	CRP1520.trim	9.2e-06	28.3	6.4	9.2e-06	28.3	6.4	2.2	1
contig_42219	NodSpec_B47&F56	RF_1	CRP1420.trim	0.0034	19.9	1.4	0.0034	19.9	1.4	2.4	1
contig_42219	NodSpec_B47&F56	RF_1	CRP1430.trim	0.00054	22.8	3.3	0.00054	22.8	3.3	2.4	1
contig_42219	NodSpec_B47&F56	RF_1	CRP1440.trim	0.0012	21.3	0.4	0.0012	21.3	0.4	1.6	1
contig_42262	NodSpec_B47&F56	RF_3	CRP1410.trim	1.1e-05	27.9	7.1	0.0021	20.6	0.2	2.4	2
contig_42262	NodSpec_B47&F56	RF_3	CRP1420.trim	0.0099	18.4	5.4	0.13	14.8	5.5	2.7	1
contig_42262	NodSpec_B47&F56	RF_3	CRP1430.trim	0.0012	21.6	8.3	0.0027	20.5	6.7	2.4	1
contig_42262	NodSpec_B47&F56	RF_3	CRP1440.trim	0.00059	22.3	3.4	0.00059	22.3	3.4	2.3	1
contig_42278	NodSpec_B47&F56	RF_2	CRP1240.trim	4.6e-07	32	11.3	9e-07	31.1	11.3	1.5	1
contig_42346	NodSpec_B47&F56	RF_-3	CRP1400.trim	1e-08	37.4	6.8	1.5e-08	36.8	6.8	1.3	1
contig_42346	NodSpec_B47&F56	RF_-3	CRP1410.trim	0.0064	19.1	8.6	0.024	17.2	8.6	1.8	1
contig_42346	NodSpec_B47&F56	RF_-3	CRP1420.trim	0.00074	22	6.3	0.0032	20	6.3	2.1	1
contig_42346	NodSpec_B47&F56	RF_-3	CRP1430.trim	7.4e-06	28.7	7.1	2e-05	27.3	7.1	1.8	1
contig_42346	NodSpec_B47&F56	RF_-3	CRP1440.trim	4.3e-06	29	2.5	6.4e-06	28.5	2.5	1.3	1
contig_42346	NodSpec_B47&F56	RF_-3	CRP1490.trim	0.0014	21.1	6	0.0022	20.4	6	1.4	1
contig_42346	NodSpec_B47&F56	RF_-3	CRP1520.trim	0.00085	22.1	1.3	0.0014	21.5	1.3	1.3	1
contig_42409	NodSpec_B47&F56	RF_3	CRP1140.trim	0.00074	22.4	8.6	0.00098	22	8.6	1.2	1
contig_42409	NodSpec_B47&F56	RF_3	CRP1160.trim	0.0089	18.3	6.4	0.013	17.8	6.4	1.3	1
contig_42410	NodSpec_B47&F56	RF_3	CRP1140.trim	0.0042	20	8.6	0.0042	20	8.6	1.9	1
contig_42521	NodSpec_B47&F56	RF_-1	CRP1400.trim	0.00014	24.2	5.1	0.00028	23.3	5.1	1.5	1
contig_42521	NodSpec_B47&F56	RF_-1	CRP1420.trim	0.0061	19.1	4.4	0.012	18.2	4.4	1.5	1
contig_42521	NodSpec_B47&F56	RF_-1	CRP1430.trim	2.4e-05	27.1	5.7	2.4e-05	27.1	5.7	1.9	1
contig_42521	NodSpec_B47&F56	RF_-1	CRP1490.trim	1.8e-06	30.3	4.7	2.6e-06	29.7	4.7	1.3	1
contig_42521	NodSpec_B47&F56	RF_-1	CRP1520.trim	0.0087	18.9	1.5	0.013	18.4	1.5	1.3	1
contig_42522	NodSpec_B47&F56	RF_-1	CRP1400.trim	0.00078	21.9	1.5	0.0014	21.1	1.5	1.4	1
contig_42522	NodSpec_B47&F56	RF_-1	CRP1420.trim	0.0015	21.1	1	0.0038	19.8	1	1.7	1
contig_42522	NodSpec_B47&F56	RF_-1	CRP1430.trim	2.7e-05	26.9	2.6	2.7e-05	26.9	2.6	1.9	1
contig_42522	NodSpec_B47&F56	RF_-1	CRP1490.trim	1.2e-07	34	2	1.8e-07	33.4	2	1.3	1
contig_42671	NodSpec_B47&F56	RF_3	CRP1530.trim	0.00012	24.7	4.3	0.00019	24	4.3	1.4	1
contig_42796	NodSpec_B47&F56	RF_-3	CRP1430.trim	0.0056	19.5	0.6	0.0099	18.7	0.6	1.4	1
contig_42796	NodSpec_B47&F56	RF_-3	CRP1500.trim	6.9e-05	25.3	1.4	0.00011	24.7	1.4	1.3	1
contig_43261	NodSpec_B47&F56	RF_3	CRP1190.trim	3e-06	29.8	13.9	7.3e-06	28.5	13.9	1.7	1
contig_43262	NodSpec_B47&F56	RF_1	CRP1190.trim	3.1e-06	29.8	13.9	6e-06	28.8	13.9	1.5	1
contig_43369	NodSpec_B47&F56	RF_-1	CRP1130.trim	0.0026	20.2	8.2	0.0036	19.7	8.2	1.2	1
contig_43369	NodSpec_B47&F56	RF_-1	CRP1140.trim	2.9e-06	30.1	10.5	3.8e-06	29.8	10.5	1.2	1
contig_43369	NodSpec_B47&F56	RF_-1	CRP1150.trim	6.3e-07	32.3	7.7	8.4e-07	31.9	7.7	1.2	1
contig_43369	NodSpec_B47&F56	RF_-1	CRP1160.trim	2.3e-06	29.9	10.2	2.9e-06	29.5	10.2	1.2	1
contig_43369	NodSpec_B47&F56	RF_-1	CRP1190.trim	6.1e-06	28.8	9.4	7.6e-06	28.5	9.4	1.1	1
contig_43369	NodSpec_B47&F56	RF_-1	CRP1220.trim	0.0011	21.3	8.4	0.0016	20.7	8.4	1.3	1
contig_43369	NodSpec_B47&F56	RF_-1	CRP1250.trim	0.0002	24	7.9	0.00024	23.7	7.9	1.1	1
contig_43401	NodSpec_B47&F56	RF_-3	CRP1230.trim	8.3e-05	24.9	3.7	0.00017	23.9	3.7	1.6	1
contig_59357	NodSpec_B47&F56	RF_-2	CRP1400.trim	0.0023	20.4	4	0.0048	19.4	4	1.6	1
contig_59357	NodSpec_B47&F56	RF_-2	CRP1420.trim	2.8e-07	33	9	7.3e-07	31.7	9	1.8	1
contig_59357	NodSpec_B47&F56	RF_-2	CRP1440.trim	0.00095	21.6	4.9	0.0023	20.4	4.9	1.7	1
contig_59387	NodSpec_B47&F56	RF_-1	CRP1520.trim	0.0012	21.6	3.4	0.0039	20	3.4	1.8	1
contig_59387	NodSpec_B47&F56	RF_-2	CRP1520.trim	0.00016	24.5	5.9	0.00034	23.4	5.9	1.6	1
contig_59437	NodSpec_B47&F56	RF_1	CRP1160.trim	0.0085	18.4	1.9	0.013	17.8	1.9	1.3	1
contig_59437	NodSpec_B47&F56	RF_1	CRP1430.trim	5.3e-06	29.2	6.6	1.1e-05	28.2	6.6	1.6	1
contig_59437	NodSpec_B47&F56	RF_1	CRP1490.trim	0.00016	24.1	3.8	0.00031	23.1	3.8	1.5	1
contig_59483	NodSpec_B47&F56	RF_-2	CRP1530.trim	6.9e-05	25.4	6	6.9e-05	25.4	6	2.3	1
contig_59483	NodSpec_B47&F56	RF_-3	CRP1530.trim	3.6e-08	35.9	6.2	1.1e-07	34.3	6.2	1.9	1
contig_59484	NodSpec_B47&F56	RF_-2	CRP1530.trim	3.6e-05	26.3	6	3.6e-05	26.3	6	2.8	1
contig_59509	NodSpec_B47&F56	RF_2	CRP1280.trim	3.1e-10	42.8	11.6	8.8e-10	41.3	11.6	1.9	1
contig_59573	NodSpec_B47&F56	RF_1	CRP1140.trim	0.0011	21.8	13	0.0011	21.8	13	2	1
contig_59608	NodSpec_B47&F56	RF_-3	CRP1240.trim	0.0014	20.8	11.9	0.0024	20	11.9	1.4	1
contig_59670	NodSpec_B47&F56	RF_1	CRP1530.trim	0.00035	23.2	3.1	0.00035	23.2	3.1	2.6	2
contig_59700	NodSpec_B47&F56	RF_1	CRP1250.trim	0.0071	19	5.3	0.032	16.9	5.3	2.2	1
contig_59884	NodSpec_B47&F56	RF_3	CRP1430.trim	0.0065	19.3	4.9	0.0065	19.3	4.9	2	1
contig_59884	NodSpec_B47&F56	RF_3	CRP1500.trim	8.4e-05	25	1.6	0.00017	24	1.6	1.6	1
contig_59927	NodSpec_B47&F56	RF_2	CRP1430.trim	0.004	20	2.3	0.012	18.5	2.3	1.9	1
contig_59927	NodSpec_B47&F56	RF_2	CRP1440.trim	5.3e-08	35.1	2.9	1.1e-07	34.1	2.9	1.6	1
contig_59944	NodSpec_B47&F56	RF_3	CRP1190.trim	2e-06	30.3	4.1	3.4e-06	29.6	4.1	1.4	1
contig_59973	NodSpec_B47&F56	RF_2	CRP1300.trim	1.3e-06	30.9	9	3.7e-06	29.4	9	1.8	1
contig_60039	NodSpec_B47&F56	RF_-2	CRP1510.trim	5e-06	29.3	8.9	5e-06	29.3	8.9	2.7	2
contig_60065	NodSpec_B47&F56	RF_-2	CRP1170.trim	0.0036	19.9	2.2	0.0086	18.7	2.2	1.7	1
contig_60065	NodSpec_B47&F56	RF_-2	CRP1210.trim	2.2e-05	26.4	3	4.5e-05	25.4	3	1.6	1
contig_60145	NodSpec_B47&F56	RF_1	CRP1400.trim	0.00013	24.4	6.6	0.00022	23.6	6.6	1.4	1
contig_60145	NodSpec_B47&F56	RF_1	CRP1420.trim	8e-06	28.3	6.5	8e-06	28.3	6.5	1.6	1
contig_60145	NodSpec_B47&F56	RF_1	CRP1430.trim	0.008	19	3	0.014	18.2	3	1.5	1
contig_60145	NodSpec_B47&F56	RF_1	CRP1440.trim	7.7e-05	25.1	4.2	0.00014	24.3	4.2	1.4	1
contig_60145	NodSpec_B47&F56	RF_1	CRP1480.trim	0.00066	22.4	6.7	0.0012	21.5	6.7	1.5	1
contig_60192	NodSpec_B47&F56	RF_-2	CRP1430.trim	0.0071	19.2	6.2	0.021	17.7	6.2	1.9	1
contig_60192	NodSpec_B47&F56	RF_-2	CRP1450.trim	1.4e-07	33.8	6.5	2.7e-07	32.9	6.5	1.5	1
contig_60192	NodSpec_B47&F56	RF_-2	CRP1460.trim	0.0013	21.2	3.6	0.0032	20.1	3.6	1.7	1
contig_60213	NodSpec_B47&F56	RF_2	CRP1140.trim	0.0088	19	7.5	0.0088	19	7.5	1.6	1
contig_60213	NodSpec_B47&F56	RF_2	CRP1190.trim	0.00078	22	6.7	0.0014	21.2	6.7	1.5	1
contig_60213	NodSpec_B47&F56	RF_2	CRP1250.trim	5.1e-13	51.6	10.8	9.4e-13	50.8	10.8	1.5	1
contig_60336	NodSpec_B47&F56	RF_1	CRP1400.trim	0.00014	24.3	3.8	0.0003	23.2	3.8	1.6	1
contig_60336	NodSpec_B47&F56	RF_1	CRP1430.trim	0.00032	23.5	7.3	0.00069	22.4	7.3	1.6	1
contig_60336	NodSpec_B47&F56	RF_1	CRP1530.trim	2.5e-11	46	3.2	4.7e-11	45.1	3.2	1.5	1
contig_60392	NodSpec_B47&F56	RF_-1	CRP1420.trim	2.9e-11	45.8	4.4	7.6e-11	44.4	4.4	1.8	1
contig_60392	NodSpec_B47&F56	RF_-1	CRP1430.trim	6.7e-07	32	6.6	1.7e-05	27.5	2.7	2.9	2
contig_60392	NodSpec_B47&F56	RF_-1	CRP1440.trim	0.00012	24.4	2.5	0.00031	23.1	2.5	1.7	1
contig_60392	NodSpec_B47&F56	RF_-1	CRP1520.trim	0.00025	23.8	3.8	0.00063	22.5	3.8	1.8	1
contig_60392	NodSpec_B47&F56	RF_-3	CRP1400.trim	6.2e-11	44.5	7	2.2e-10	42.7	7	2.1	1
contig_60392	NodSpec_B47&F56	RF_-3	CRP1420.trim	0.0012	21.3	2.7	0.0038	19.8	2.7	1.9	1
contig_60392	NodSpec_B47&F56	RF_-3	CRP1430.trim	0.0001	25.1	4.8	0.00041	23.2	4.8	2.2	1
contig_60392	NodSpec_B47&F56	RF_-3	CRP1450.trim	8.2e-05	24.9	4.7	0.00018	23.8	4.7	1.7	1
contig_60439	NodSpec_B47&F56	RF_1	CRP1320.trim	2.2e-11	46	19.2	4.5e-11	45	19.2	1.6	1
contig_60456	NodSpec_B47&F56	RF_-1	CRP1280.trim	5.7e-07	32.3	12	1.4e-06	31	12	1.7	1
contig_60503	NodSpec_B47&F56	RF_-3	CRP1130.trim	0.0085	18.5	5.6	0.0085	18.5	5.6	1.7	1
contig_60503	NodSpec_B47&F56	RF_-3	CRP1160.trim	0.0038	19.5	5	0.0057	18.9	5	1.3	1
contig_60503	NodSpec_B47&F56	RF_-3	CRP1190.trim	3.4e-06	29.6	8.5	4.9e-06	29.1	8.5	1.3	1
contig_60702	NodSpec_B47&F56	RF_1	CRP1400.trim	0.0049	19.3	4.2	0.017	17.7	4.2	2	1
contig_60739	NodSpec_B47&F56	RF_-3	CRP1410.trim	0.0093	18.5	5.5	0.022	17.3	5.5	1.7	1
contig_60739	NodSpec_B47&F56	RF_-3	CRP1430.trim	0.00032	23.5	6.1	0.0009	22.1	6.1	1.9	1
contig_60739	NodSpec_B47&F56	RF_-3	CRP1440.trim	0.003	20	5.3	0.0058	19.1	5.3	1.5	1
contig_60747	NodSpec_B47&F56	RF_-2	CRP1520.trim	0.0023	20.8	4.3	0.0041	20	4.3	1.5	1
contig_60946	NodSpec_B47&F56	RF_2	CRP1140.trim	1.3e-05	28	11.8	2.2e-05	27.3	11.8	1.4	1
contig_60946	NodSpec_B47&F56	RF_2	CRP1150.trim	0.0029	20.5	14.1	0.0049	19.7	14.1	1.4	1
contig_60946	NodSpec_B47&F56	RF_2	CRP1160.trim	1.1e-05	27.7	16	1.1e-05	27.7	16	1.7	1
contig_60946	NodSpec_B47&F56	RF_2	CRP1190.trim	0.00016	24.2	16	0.00026	23.5	16	1.3	1
contig_60946	NodSpec_B47&F56	RF_2	CRP1200.trim	1.2e-11	47.2	16.9	1.8e-11	46.7	16.9	1.3	1
contig_60946	NodSpec_B47&F56	RF_2	CRP1320.trim	0.00033	22.9	8.2	0.00057	22.1	8.2	1.4	1
contig_61084	NodSpec_B47&F56	RF_-3	CRP1530.trim	2e-07	33.5	2.6	5e-07	32.2	2.6	1.7	1
contig_61112	NodSpec_B47&F56	RF_-2	CRP1500.trim	0.0046	19.5	0.1	0.014	18	0.1	1.8	1
contig_61150	NodSpec_B47&F56	RF_-1	CRP1190.trim	2e-05	27.2	9.3	2e-05	27.2	9.3	1.9	1
contig_61251	NodSpec_B47&F56	RF_2	CRP1400.trim	8.5e-05	24.9	5.7	8.5e-05	24.9	5.7	1.6	1
contig_61251	NodSpec_B47&F56	RF_2	CRP1420.trim	3.6e-07	32.6	5.5	6.1e-07	31.9	5.5	1.4	1
contig_61251	NodSpec_B47&F56	RF_2	CRP1430.trim	0.0056	19.5	2.8	0.0086	18.9	2.8	1.3	1
contig_61251	NodSpec_B47&F56	RF_2	CRP1440.trim	0.00012	24.5	4.2	0.00021	23.7	4.2	1.5	1
contig_61251	NodSpec_B47&F56	RF_2	CRP1480.trim	0.00061	22.5	6.3	0.0012	21.5	6.3	1.5	1
contig_81282	NodSpec_B47&F56	RF_3	CRP1250.trim	7.6e-05	25.3	4.7	0.033	16.8	1.2	2.4	2
contig_81282	NodSpec_B47&F56	RF_3	CRP1320.trim	0.0005	22.3	9.7	0.027	16.7	3.3	2.3	2
contig_81351	NodSpec_B47&F56	RF_2	CRP1240.trim	0.00062	21.9	1.1	0.0014	20.8	1.1	1.6	1
contig_81351	NodSpec_B47&F56	RF_3	CRP1240.trim	0.00016	23.8	0.8	0.00022	23.4	0.8	1.1	1
contig_81354	NodSpec_B47&F56	RF_-1	CRP1240.trim	0.00035	22.7	3.7	0.00049	22.2	3.7	1.2	1
contig_81355	NodSpec_B47&F56	RF_-3	CRP1140.trim	5.6e-05	26	13.7	0.0053	19.7	7.1	2.1	2
contig_81355	NodSpec_B47&F56	RF_-3	CRP1220.trim	3.3e-05	26.2	22.3	4.2e-05	25.8	22.3	1.2	1
contig_81355	NodSpec_B47&F56	RF_-3	CRP1240.trim	7.4e-18	67	24.9	8.7e-18	66.8	24.9	1.1	1
contig_81377	NodSpec_B47&F56	RF_-1	CRP1150.trim	0.00045	23.1	10.5	0.00052	22.9	10.5	1.1	1
contig_81402	NodSpec_B47&F56	RF_-1	CRP1250.trim	0.0057	19.2	2.7	0.01	18.4	2.7	1.4	1
contig_81402	NodSpec_B47&F56	RF_-1	CRP1400.trim	1.5e-08	36.9	10	2.3e-08	36.3	10	1.3	1
contig_81402	NodSpec_B47&F56	RF_-1	CRP1410.trim	1e-05	28	7.5	1.7e-05	27.3	7.5	1.4	1
contig_81402	NodSpec_B47&F56	RF_-1	CRP1430.trim	0.00017	24.4	7.5	0.00027	23.7	7.5	1.4	1
contig_81402	NodSpec_B47&F56	RF_-1	CRP1450.trim	1.1e-05	27.8	4.7	1.7e-05	27.2	4.7	1.3	1
contig_81410	NodSpec_B47&F56	RF_-1	CRP1400.trim	2e-05	26.9	1.6	2e-05	26.9	1.6	2.2	1
contig_81418	NodSpec_B47&F56	RF_-3	CRP1160.trim	0.0033	19.7	15.7	0.0057	18.9	15.7	1.4	1
contig_81418	NodSpec_B47&F56	RF_-3	CRP1210.trim	0.00089	21.2	5.9	0.0022	20	5.9	1.7	1
contig_81420	NodSpec_B47&F56	RF_-1	CRP1160.trim	0.0041	19.4	15.7	0.0069	18.7	15.7	1.4	1
contig_81420	NodSpec_B47&F56	RF_-1	CRP1210.trim	0.001	21	5.9	0.0026	19.7	5.9	1.7	1
contig_81457	NodSpec_B47&F56	RF_-3	CRP1200.trim	7.2e-13	51.1	10.8	1.3e-12	50.2	10.8	1.5	1
contig_81458	NodSpec_B47&F56	RF_-1	CRP1200.trim	6.1e-13	51.3	10.8	1.1e-12	50.5	10.8	1.5	1
contig_81459	NodSpec_B47&F56	RF_3	CRP1500.trim	8e-05	25.1	10.6	0.0046	19.5	2.2	2.5	2
contig_81504	NodSpec_B47&F56	RF_-3	CRP1130.trim	0.0052	19.2	10.8	0.011	18.2	10.7	1.6	1
contig_81504	NodSpec_B47&F56	RF_-3	CRP1140.trim	0.0048	19.8	11.2	0.0072	19.3	11.2	1.3	1
contig_81504	NodSpec_B47&F56	RF_-3	CRP1160.trim	4e-07	32.3	11.8	5.6e-07	31.8	11.8	1.2	1
contig_81504	NodSpec_B47&F56	RF_-3	CRP1220.trim	8e-13	50.8	13.2	1.2e-12	50.3	13.2	1.3	1
contig_81504	NodSpec_B47&F56	RF_-3	CRP1230.trim	0.00014	24.2	11.8	0.00024	23.4	11.8	1.4	1
contig_81504	NodSpec_B47&F56	RF_-3	CRP1240.trim	0.0071	18.5	12.8	0.012	17.8	12.8	1.4	1
contig_81505	NodSpec_B47&F56	RF_-3	CRP1140.trim	0.0056	19.6	11.2	0.0099	18.8	11.2	1.4	1
contig_81505	NodSpec_B47&F56	RF_-3	CRP1160.trim	4.5e-07	32.1	11.8	7.7e-07	31.4	11.8	1.4	1
contig_81505	NodSpec_B47&F56	RF_-3	CRP1220.trim	1.1e-12	50.4	13.2	1.6e-12	49.8	13.2	1.3	1
contig_81505	NodSpec_B47&F56	RF_-3	CRP1230.trim	0.0002	23.7	11.8	0.00032	23	11.8	1.4	1
contig_81505	NodSpec_B47&F56	RF_-3	CRP1240.trim	0.0091	18.1	12.8	0.016	17.3	12.8	1.4	1
contig_81512	NodSpec_B47&F56	RF_1	CRP1130.trim	0.00034	23.1	12.8	0.00077	21.9	12.8	1.7	1
contig_81512	NodSpec_B47&F56	RF_1	CRP1140.trim	4.8e-05	26.2	11.5	0.00014	24.7	11.5	1.9	1
contig_81512	NodSpec_B47&F56	RF_1	CRP1160.trim	4.5e-05	25.7	14.8	0.00011	24.5	14.8	1.7	1
contig_81512	NodSpec_B47&F56	RF_1	CRP1190.trim	1e-05	28.1	13.8	2.2e-05	27	13.8	1.6	1
contig_81513	NodSpec_B47&F56	RF_1	CRP1130.trim	0.00032	23.1	12.8	0.00058	22.3	12.8	1.4	1
contig_81513	NodSpec_B47&F56	RF_1	CRP1140.trim	0.00011	25.1	11.5	0.00011	25.1	11.5	1.8	1
contig_81513	NodSpec_B47&F56	RF_1	CRP1160.trim	4.4e-05	25.7	14.8	7.9e-05	24.9	14.8	1.4	1
contig_81513	NodSpec_B47&F56	RF_1	CRP1190.trim	9.1e-06	28.2	13.8	1.6e-05	27.4	13.8	1.4	1
contig_81535	NodSpec_B47&F56	RF_2	CRP1530.trim	2.1e-09	39.8	3.1	5e-09	38.6	3.1	1.7	1
contig_81536	NodSpec_B47&F56	RF_2	CRP1530.trim	2.1e-09	39.8	3.1	4.3e-09	38.8	3.1	1.6	1
contig_81537	NodSpec_B47&F56	RF_2	CRP1530.trim	2.6e-09	39.5	3.1	5.9e-09	38.4	3.1	1.7	1
contig_81539	NodSpec_B47&F56	RF_2	CRP1530.trim	2.9e-09	39.4	3.1	8.7e-09	37.8	3.1	1.9	1
contig_81547	NodSpec_B47&F56	RF_1	CRP1160.trim	1.4e-09	40.2	4.1	2.8e-09	39.3	4.1	1.5	1
contig_81547	NodSpec_B47&F56	RF_1	CRP1220.trim	2.8e-06	29.7	6.4	4.1e-06	29.1	6.4	1.3	1
contig_81548	NodSpec_B47&F56	RF_1	CRP1160.trim	9.3e-10	40.8	4.1	1.3e-09	40.3	4.1	1.2	1
contig_81548	NodSpec_B47&F56	RF_1	CRP1220.trim	9.9e-07	31.1	6.4	1.9e-06	30.2	6.4	1.5	1
contig_81553	NodSpec_B47&F56	RF_2	CRP1400.trim	9.4e-05	24.8	0.8	0.00022	23.6	0.8	1.6	1
contig_81564	NodSpec_B47&F56	RF_3	CRP1200.trim	0.0026	20.3	11.6	0.0057	19.2	11.6	1.6	1
contig_81567	NodSpec_B47&F56	RF_1	CRP1250.trim	7.9e-06	28.5	4.5	1.9e-05	27.3	4.5	1.7	1
contig_81567	NodSpec_B47&F56	RF_1	CRP1270.trim	0.00038	22.8	5.7	0.00098	21.4	5.7	1.7	1
contig_81568	NodSpec_B47&F56	RF_2	CRP1250.trim	7.2e-06	28.6	4.5	1.4e-05	27.6	4.5	1.5	1
contig_81568	NodSpec_B47&F56	RF_2	CRP1270.trim	0.00031	23.1	5.7	0.00076	21.8	5.7	1.7	1
contig_81568	NodSpec_B47&F56	RF_2	CRP1290.trim	0.0071	18.1	7.7	0.011	17.4	7.7	1.3	1
contig_81573	NodSpec_B47&F56	RF_1	CRP1140.trim	7.3e-06	28.9	11.1	7.6e-06	28.8	9.4	1.9	1
contig_81578	NodSpec_B47&F56	RF_1	CRP1520.trim	2e-06	30.4	6.6	4.7e-06	29.2	6.6	1.7	1
contig_81579	NodSpec_B47&F56	RF_2	CRP1520.trim	2.6e-06	30	5.1	2.6e-06	30	5.1	2.6	1
contig_81580	NodSpec_B47&F56	RF_3	CRP1520.trim	2.7e-05	26.9	5.7	2.7e-05	26.9	5.7	2.3	1
contig_81581	NodSpec_B47&F56	RF_1	CRP1520.trim	1.1e-05	28.1	5.7	1.1e-05	28.1	5.7	2.5	1
contig_81599	NodSpec_B47&F56	RF_1	CRP1310.trim	0.0013	21.5	0.5	0.0042	19.9	0.5	1.9	1
contig_81605	NodSpec_B47&F56	RF_-1	CRP1220.trim	0.0054	19	3.3	0.019	17.3	3.3	2	1
contig_81605	NodSpec_B47&F56	RF_-1	CRP1400.trim	2.4e-08	36.2	8.1	7.8e-08	34.6	8.1	2	1
contig_81605	NodSpec_B47&F56	RF_-1	CRP1430.trim	0.0058	19.5	6.3	0.0058	19.5	6.3	2.1	1
contig_81606	NodSpec_B47&F56	RF_-1	CRP1420.trim	9.1e-05	24.9	2.5	9.1e-05	24.9	2.5	2.2	1
contig_81606	NodSpec_B47&F56	RF_-1	CRP1430.trim	2.4e-05	27.1	2.9	2.4e-05	27.1	2.9	3	1
contig_81606	NodSpec_B47&F56	RF_-1	CRP1440.trim	4.8e-06	28.9	2.9	4.8e-06	28.9	2.9	2	1
contig_81641	NodSpec_B47&F56	RF_-3	CRP1430.trim	0.0095	18.8	6.6	0.0095	18.8	6.6	2.2	1
contig_81641	NodSpec_B47&F56	RF_-3	CRP1450.trim	5.3e-08	35.1	11.4	9.4e-08	34.3	11.4	1.4	1
contig_81654	NodSpec_B47&F56	RF_1	CRP1530.trim	5.8e-08	35.2	5.9	5.8e-08	35.2	5.9	2.3	1
contig_81661	NodSpec_B47&F56	RF_2	CRP1230.trim	0.004	19.5	0.4	0.004	19.5	0.4	2.4	1
contig_81662	NodSpec_B47&F56	RF_3	CRP1230.trim	0.00055	22.2	2.3	0.00055	22.2	2.3	2.1	1
contig_81664	NodSpec_B47&F56	RF_2	CRP1230.trim	0.00027	23.2	2.3	0.00027	23.2	2.3	3	1
contig_81665	NodSpec_B47&F56	RF_2	CRP1230.trim	0.00033	23	2.3	0.00033	23	2.3	2.8	1
contig_81669	NodSpec_B47&F56	RF_3	CRP1450.trim	0.00038	22.8	1.6	0.00038	22.8	1.6	2.4	1
contig_81670	NodSpec_B47&F56	RF_2	CRP1450.trim	0.00031	23.1	1.6	0.00031	23.1	1.6	2.6	1
contig_81671	NodSpec_B47&F56	RF_1	CRP1450.trim	0.00027	23.3	1.6	0.00027	23.3	1.6	2.4	1
contig_81694	NodSpec_B47&F56	RF_3	CRP1160.trim	0.00029	23.1	11.2	0.00057	22.1	11.2	1.5	1
contig_81694	NodSpec_B47&F56	RF_3	CRP1190.trim	0.0094	18.5	10.7	0.0094	18.5	10.7	2.3	1
contig_81695	NodSpec_B47&F56	RF_1	CRP1140.trim	0.0012	21.7	12.2	0.0023	20.8	12.2	1.5	1
contig_81695	NodSpec_B47&F56	RF_1	CRP1160.trim	7.3e-05	25	11	0.00014	24.1	11	1.5	1
contig_81695	NodSpec_B47&F56	RF_1	CRP1190.trim	0.001	21.6	10.2	0.0021	20.7	10.2	1.6	1
contig_81695	NodSpec_B47&F56	RF_1	CRP1210.trim	1.8e-06	30	7.2	3.9e-06	28.9	7.2	1.6	1
contig_81695	NodSpec_B47&F56	RF_1	CRP1230.trim	0.005	19.2	11.2	0.01	18.2	11.2	1.6	1
contig_81696	NodSpec_B47&F56	RF_3	CRP1150.trim	0.0067	19.3	6.1	0.013	18.4	6.1	1.5	1
contig_81696	NodSpec_B47&F56	RF_3	CRP1160.trim	0.00023	23.4	11.2	0.00049	22.4	11.2	1.6	1
contig_81696	NodSpec_B47&F56	RF_3	CRP1190.trim	0.008	18.8	10.7	0.008	18.8	10.7	1.9	1
contig_81696	NodSpec_B47&F56	RF_3	CRP1250.trim	0.0048	19.5	6.7	0.0089	18.6	6.7	1.5	1
contig_81697	NodSpec_B47&F56	RF_3	CRP1130.trim	0.00022	23.6	30.5	0.044	16.3	10.9	2.7	2
contig_81697	NodSpec_B47&F56	RF_3	CRP1140.trim	8.4e-07	31.9	31.2	0.0028	20.6	12.2	2.7	2
contig_81697	NodSpec_B47&F56	RF_3	CRP1150.trim	2.7e-06	30.2	22.5	0.013	18.4	6.1	2.6	2
contig_81697	NodSpec_B47&F56	RF_3	CRP1160.trim	1e-09	40.6	30.2	0.00017	23.8	11	2.6	2
contig_81697	NodSpec_B47&F56	RF_3	CRP1190.trim	5.4e-06	29	34.3	0.0025	20.4	10.2	3	2
contig_81697	NodSpec_B47&F56	RF_3	CRP1210.trim	2.9e-07	32.5	17.9	4.8e-06	28.6	7.2	2.8	2
contig_81697	NodSpec_B47&F56	RF_3	CRP1230.trim	0.00012	24.4	29.2	0.012	17.9	11.2	2.8	2
contig_81697	NodSpec_B47&F56	RF_3	CRP1250.trim	0.00094	21.8	23.6	0.0089	18.6	6.7	2.6	2
contig_81698	NodSpec_B47&F56	RF_3	CRP1160.trim	0.0013	21	11.2	0.0031	19.8	11.2	1.7	1
contig_81699	NodSpec_B47&F56	RF_3	CRP1160.trim	0.00075	21.8	11.2	0.0014	20.9	11.2	1.5	1
contig_81699	NodSpec_B47&F56	RF_3	CRP1190.trim	0.007	18.9	10.7	0.023	17.3	10.7	2	1
contig_81700	NodSpec_B47&F56	RF_3	CRP1150.trim	0.0033	20.3	6.1	0.012	18.5	6.1	2.1	1
contig_81700	NodSpec_B47&F56	RF_3	CRP1160.trim	0.00023	23.4	11.2	0.00045	22.5	11.2	1.5	1
contig_81700	NodSpec_B47&F56	RF_3	CRP1190.trim	0.0073	18.9	10.7	0.0073	18.9	10.7	2.3	1
contig_81700	NodSpec_B47&F56	RF_3	CRP1250.trim	0.0037	19.9	6.7	0.0082	18.7	6.7	1.7	1
contig_81717	NodSpec_B47&F56	RF_-1	CRP1250.trim	0.0029	20.2	7.9	0.0053	19.4	7.9	1.5	1
contig_81718	NodSpec_B47&F56	RF_-1	CRP1250.trim	0.0014	21.2	7.9	0.002	20.7	7.9	1.3	1
contig_81723	NodSpec_B47&F56	RF_2	CRP1260.trim	1.4e-10	43.8	9.8	1.4e-10	43.8	9.8	2	2
contig_81724	NodSpec_B47&F56	RF_1	CRP1260.trim	8.1e-11	44.5	9.8	8.1e-11	44.5	9.8	2.3	2
contig_81725	NodSpec_B47&F56	RF_3	CRP1260.trim	5.8e-06	28.8	2.2	1.1e-05	27.9	2.2	1.5	1
contig_81727	NodSpec_B47&F56	RF_-2	CRP1130.trim	0.00069	22	10.5	0.0012	21.3	10.5	1.4	1
contig_81746	NodSpec_B47&F56	RF_-2	CRP1130.trim	0.0038	19.7	11.8	0.0061	19	11.8	1.3	1
contig_81746	NodSpec_B47&F56	RF_-2	CRP1150.trim	4.6e-09	39.1	14.7	6.9e-09	38.6	14.7	1.3	1
contig_81746	NodSpec_B47&F56	RF_-2	CRP1160.trim	1.1e-06	30.9	14.3	1.5e-06	30.5	14.3	1.2	1
contig_81746	NodSpec_B47&F56	RF_-2	CRP1190.trim	0.00013	24.5	15.1	0.00018	24	15.1	1.2	1
contig_81766	NodSpec_B47&F56	RF_-2	CRP1250.trim	0.00097	21.7	2.7	0.0019	20.8	2.7	1.4	1
contig_81775	NodSpec_B47&F56	RF_3	CRP1420.trim	5.2e-05	25.7	12.1	0.00013	24.5	7.1	2.6	2
contig_81775	NodSpec_B47&F56	RF_3	CRP1430.trim	5.1e-10	42	11.6	2.6e-07	33.3	6.2	2.6	2
contig_81775	NodSpec_B47&F56	RF_3	CRP1440.trim	4.6e-05	25.8	1.6	4.6e-05	25.8	1.6	2.1	1
contig_81775	NodSpec_B47&F56	RF_3	CRP1480.trim	0.0029	20.4	5.7	0.008	19	5.7	1.8	1
contig_81775	NodSpec_B47&F56	RF_3	CRP1500.trim	5e-06	29	9	0.00053	22.5	6.7	2.7	2
contig_81776	NodSpec_B47&F56	RF_2	CRP1420.trim	3.7e-05	26.2	7.1	8.1e-05	25.1	7.1	1.6	1
contig_81776	NodSpec_B47&F56	RF_2	CRP1430.trim	6.7e-08	35.2	6.2	1.7e-07	34	6.2	1.7	1
contig_81776	NodSpec_B47&F56	RF_2	CRP1440.trim	2.9e-05	26.4	1.6	2.9e-05	26.4	1.6	1.8	1
contig_81776	NodSpec_B47&F56	RF_2	CRP1480.trim	0.0023	20.7	5.7	0.005	19.6	5.7	1.6	1
contig_81776	NodSpec_B47&F56	RF_2	CRP1500.trim	0.00014	24.4	6.7	0.00033	23.1	6.7	1.7	1
contig_81777	NodSpec_B47&F56	RF_3	CRP1420.trim	4.6e-05	25.9	7.1	9.5e-05	24.9	7.1	1.6	1
contig_81777	NodSpec_B47&F56	RF_3	CRP1430.trim	8.5e-08	34.9	6.2	1.9e-07	33.8	6.2	1.7	1
contig_81777	NodSpec_B47&F56	RF_3	CRP1440.trim	2e-05	26.9	1.6	3.4e-05	26.2	1.6	1.4	1
contig_81777	NodSpec_B47&F56	RF_3	CRP1480.trim	0.0029	20.4	5.7	0.0059	19.4	5.7	1.5	1
contig_81777	NodSpec_B47&F56	RF_3	CRP1500.trim	0.00016	24.1	6.7	0.00039	22.9	6.7	1.7	1
contig_81778	NodSpec_B47&F56	RF_2	CRP1420.trim	4.2e-05	26	7.1	8.9e-05	25	7.1	1.6	1
contig_81778	NodSpec_B47&F56	RF_2	CRP1430.trim	7.8e-08	35	6.2	1.8e-07	33.9	6.2	1.7	1
contig_81778	NodSpec_B47&F56	RF_2	CRP1440.trim	3.2e-05	26.3	1.6	3.2e-05	26.3	1.6	1.7	1
contig_81778	NodSpec_B47&F56	RF_2	CRP1480.trim	0.0026	20.5	5.7	0.0055	19.5	5.7	1.6	1
contig_81778	NodSpec_B47&F56	RF_2	CRP1500.trim	0.00016	24.2	6.7	0.00037	23	6.7	1.7	1
contig_81793	NodSpec_B47&F56	RF_-1	CRP1170.trim	1.3e-06	31.1	4.9	3.3e-06	29.8	4.9	1.8	1
contig_81793	NodSpec_B47&F56	RF_-1	CRP1210.trim	8.7e-16	60.2	7.6	1.7e-15	59.2	7.6	1.6	1
contig_81806	NodSpec_B47&F56	RF_3	CRP1290.trim	7.3e-06	27.8	4.2	1.1e-05	27.2	4.2	1.3	1
contig_81840	NodSpec_B47&F56	RF_-3	CRP1270.trim	7e-11	44.5	16	1.1e-10	43.8	16	1.4	1
contig_81850	NodSpec_B47&F56	RF_-2	CRP1240.trim	6.8e-07	31.5	7.1	6.8e-07	31.5	7.1	2.4	2
contig_81851	NodSpec_B47&F56	RF_-3	CRP1240.trim	1.7e-09	39.9	15.4	2.3e-09	39.5	15.4	1.2	1
contig_81851	NodSpec_B47&F56	RF_-3	CRP1280.trim	0.0024	20.7	10	0.0033	20.2	10	1.2	1
contig_81871	NodSpec_B47&F56	RF_3	CRP1220.trim	3.3e-12	48.8	11.4	3.3e-12	48.8	11.4	1.9	1
contig_81872	NodSpec_B47&F56	RF_2	CRP1220.trim	3.6e-12	48.7	11.4	3.6e-12	48.7	11.4	1.7	1
contig_81874	NodSpec_B47&F56	RF_2	CRP1220.trim	2.1e-12	49.4	11.4	3.6e-12	48.7	11.4	1.4	1
contig_81891	NodSpec_B47&F56	RF_-2	CRP1160.trim	0.0061	18.8	15	0.01	18.1	15	1.4	1
contig_81891	NodSpec_B47&F56	RF_-2	CRP1210.trim	0.00091	21.2	9.8	0.0021	20	9.8	1.7	1
contig_81915	NodSpec_B47&F56	RF_1	CRP1130.trim	0.00014	24.3	1.6	0.00014	24.3	1.6	2.7	2
contig_81918	NodSpec_B47&F56	RF_-1	CRP1480.trim	0.00018	24.1	1.4	0.00053	22.7	0.9	2.1	1
contig_81928	NodSpec_B47&F56	RF_-2	CRP1400.trim	0.00023	23.6	4.3	0.00023	23.6	4.3	2.1	1
contig_81928	NodSpec_B47&F56	RF_-2	CRP1430.trim	0.0044	19.9	1.8	0.0044	19.9	1.8	2.3	1
contig_81928	NodSpec_B47&F56	RF_-2	CRP1450.trim	2.6e-09	39.3	6.5	6.3e-09	38.1	6.5	1.7	1
contig_81929	NodSpec_B47&F56	RF_-3	CRP1250.trim	1.1e-08	37.7	11.3	1.8e-08	37	11.3	1.4	1
contig_81929	NodSpec_B47&F56	RF_1	CRP1400.trim	0.0077	18.7	3.9	0.015	17.8	3.9	1.5	1
contig_81929	NodSpec_B47&F56	RF_1	CRP1510.trim	0.00025	23.9	3.5	0.00025	23.9	3.5	2.4	2
contig_81930	NodSpec_B47&F56	RF_-1	CRP1510.trim	0.0027	20.6	1.5	0.0027	20.6	1.5	2.3	2
contig_81930	NodSpec_B47&F56	RF_3	CRP1250.trim	1.3e-06	31	6.8	2.2e-06	30.2	6.8	1.4	1
contig_81933	NodSpec_B47&F56	RF_-2	CRP1520.trim	8.3e-05	25.3	5.9	0.00016	24.4	5.9	1.5	1
contig_81942	NodSpec_B47&F56	RF_-2	CRP1410.trim	3.4e-09	39.2	0.8	7.9e-09	38	0.8	1.7	1
contig_81943	NodSpec_B47&F56	RF_-1	CRP1410.trim	2.1e-09	39.9	0.8	2.1e-09	39.9	0.8	1.8	1
contig_81944	NodSpec_B47&F56	RF_-1	CRP1410.trim	0.00065	22.3	0.5	0.0017	20.9	0.5	1.7	1
contig_81946	NodSpec_B47&F56	RF_-1	CRP1410.trim	1.6e-09	40.2	0.8	4.5e-09	38.8	0.8	1.8	1
contig_81984	NodSpec_B47&F56	RF_3	CRP1140.trim	5e-05	26.2	2.4	6.1e-05	25.9	2.4	1.2	1
contig_81987	NodSpec_B47&F56	RF_1	CRP1170.trim	7.1e-11	44.9	10.6	1.1e-10	44.2	10.6	1.3	1
contig_82013	NodSpec_B47&F56	RF_-3	CRP1250.trim	1.4e-05	27.7	4.4	1.4e-05	27.7	4.4	3.5	2
contig_82029	NodSpec_B47&F56	RF_3	CRP1400.trim	0.0032	19.9	4.9	0.012	18.1	4.9	2.1	1
contig_82029	NodSpec_B47&F56	RF_3	CRP1410.trim	7.1e-06	28.6	5.9	1.9e-05	27.2	5.9	1.8	1
contig_82029	NodSpec_B47&F56	RF_3	CRP1420.trim	1.5e-08	37	8.6	4.8e-08	35.4	8.6	2	1
contig_82029	NodSpec_B47&F56	RF_3	CRP1430.trim	0.0062	19.4	7	0.021	17.7	7	2	1
contig_82029	NodSpec_B47&F56	RF_3	CRP1440.trim	0.00072	22	5.4	0.002	20.6	5.4	1.8	1
contig_82030	NodSpec_B47&F56	RF_2	CRP1400.trim	0.0094	18.4	4.9	0.021	17.4	4.9	1.6	1
contig_82030	NodSpec_B47&F56	RF_2	CRP1410.trim	1.6e-05	27.4	5.9	3.3e-05	26.4	5.9	1.6	1
contig_82030	NodSpec_B47&F56	RF_2	CRP1420.trim	3.5e-08	35.9	8.6	8.3e-08	34.7	8.6	1.7	1
contig_82030	NodSpec_B47&F56	RF_2	CRP1440.trim	0.0016	20.9	5.4	0.0035	19.8	5.4	1.6	1
contig_82035	NodSpec_B47&F56	RF_-1	CRP1260.trim	3e-08	36.2	0	5.8e-08	35.3	0	1.5	1
contig_82057	NodSpec_B47&F56	RF_-1	CRP1500.trim	4.8e-05	25.8	6.2	7.5e-05	25.2	6.2	1.4	1
contig_82067	NodSpec_B47&F56	RF_-1	CRP1140.trim	0.0046	19.9	11.2	0.0077	19.2	11.2	1.4	1
contig_82067	NodSpec_B47&F56	RF_-1	CRP1190.trim	5.4e-09	38.6	13.5	9.2e-09	37.9	13.5	1.4	1
contig_82068	NodSpec_B47&F56	RF_-1	CRP1140.trim	0.0035	20.3	11.2	0.0074	19.2	11.2	1.6	1
contig_82068	NodSpec_B47&F56	RF_-1	CRP1190.trim	5e-09	38.7	13.5	8.8e-09	37.9	13.5	1.4	1
contig_82069	NodSpec_B47&F56	RF_-1	CRP1140.trim	0.0036	20.2	11.2	0.0065	19.4	11.2	1.5	1
contig_82069	NodSpec_B47&F56	RF_-1	CRP1190.trim	4.2e-09	39	13.5	7.8e-09	38.1	13.5	1.5	1
contig_82084	NodSpec_B47&F56	RF_3	CRP1400.trim	0.0062	19	2.1	0.012	18.1	2.1	1.5	1
contig_82084	NodSpec_B47&F56	RF_3	CRP1410.trim	0.0097	18.5	2.1	0.0097	18.5	2.1	2.4	1
contig_82084	NodSpec_B47&F56	RF_3	CRP1420.trim	1.3e-10	43.7	4.5	2.2e-10	42.9	4.5	1.4	1
contig_82084	NodSpec_B47&F56	RF_3	CRP1430.trim	2.8e-06	30.1	3.8	6e-06	29	3.8	1.6	1
contig_82084	NodSpec_B47&F56	RF_3	CRP1440.trim	4.5e-07	32.2	2.1	7.6e-07	31.4	2.1	1.4	1
contig_82084	NodSpec_B47&F56	RF_3	CRP1520.trim	1.4e-06	30.9	2.1	1.4e-06	30.9	2.1	2.2	1
contig_82085	NodSpec_B47&F56	RF_3	CRP1400.trim	0.0055	19.2	2.1	0.0086	18.6	2.1	1.3	1
contig_82085	NodSpec_B47&F56	RF_3	CRP1410.trim	0.0041	19.7	2.9	0.012	18.2	2.9	1.7	1
contig_82085	NodSpec_B47&F56	RF_3	CRP1420.trim	1e-10	44	4.5	1.6e-10	43.4	4.5	1.3	1
contig_82085	NodSpec_B47&F56	RF_3	CRP1430.trim	2.4e-06	30.3	3.8	4.3e-06	29.5	3.8	1.4	1
contig_82085	NodSpec_B47&F56	RF_3	CRP1440.trim	3.8e-07	32.4	2.1	5.5e-07	31.9	2.1	1.2	1
contig_82085	NodSpec_B47&F56	RF_3	CRP1520.trim	6.7e-07	31.9	2.1	9.9e-07	31.4	2.1	1.3	1
contig_82090	NodSpec_B47&F56	RF_1	CRP1420.trim	0.0037	19.8	0.1	0.0058	19.2	0.1	1.3	1
contig_82104	NodSpec_B47&F56	RF_3	CRP1400.trim	2.7e-07	32.9	8.2	9.5e-07	31.1	8.2	2.1	1
contig_82105	NodSpec_B47&F56	RF_3	CRP1400.trim	2.3e-07	33.1	8.2	5.8e-07	31.8	8.2	1.8	1
contig_82105	NodSpec_B47&F56	RF_3	CRP1430.trim	0.004	20	4.2	0.013	18.4	4.2	2	1
contig_82106	NodSpec_B47&F56	RF_-2	CRP1140.trim	1.3e-05	28	13	3.6e-05	26.6	13	1.8	1
contig_82106	NodSpec_B47&F56	RF_-2	CRP1160.trim	6.7e-08	34.8	13	1.5e-07	33.7	13	1.7	1
contig_82107	NodSpec_B47&F56	RF_-3	CRP1140.trim	1.4e-05	28	13	3.3e-05	26.8	13	1.7	1
contig_82107	NodSpec_B47&F56	RF_-3	CRP1160.trim	7.6e-08	34.6	13	1.4e-07	33.8	13	1.5	1
contig_82137	NodSpec_B47&F56	RF_-1	CRP1320.trim	0.0083	18.3	2.9	0.014	17.6	2.9	1.4	1
contig_82141	NodSpec_B47&F56	RF_3	CRP1140.trim	0.0016	21.3	6.8	0.0016	21.3	6.8	1.9	1
contig_82142	NodSpec_B47&F56	RF_1	CRP1140.trim	0.00051	22.9	6.8	0.0014	21.6	6.8	1.7	1
contig_82143	NodSpec_B47&F56	RF_3	CRP1140.trim	2.4e-05	27.2	8.7	4.7e-05	26.3	8.7	1.5	1
contig_82143	NodSpec_B47&F56	RF_3	CRP1160.trim	0.0027	19.9	7.9	0.005	19.1	7.9	1.5	1
contig_82158	NodSpec_B47&F56	RF_-2	CRP1410.trim	0.009	18.6	1.1	0.024	17.2	1.1	1.7	1
contig_82158	NodSpec_B47&F56	RF_-2	CRP1440.trim	8.7e-05	24.9	0.2	0.00015	24.1	0.2	1.3	1
contig_82159	NodSpec_B47&F56	RF_-3	CRP1440.trim	8e-05	25	0.2	0.00015	24.1	0.2	1.4	1
contig_82182	NodSpec_B47&F56	RF_2	CRP1250.trim	0.00043	22.9	5.9	0.0013	21.4	5.9	1.8	1
contig_82183	NodSpec_B47&F56	RF_-2	CRP1440.trim	0.0092	18.5	0.1	0.015	17.8	0.1	1.3	1
contig_82206	NodSpec_B47&F56	RF_-3	CRP1430.trim	0.0077	19.1	4.3	0.019	17.8	4.3	1.7	1
contig_82206	NodSpec_B47&F56	RF_-3	CRP1510.trim	4.3e-07	32.7	6.7	9.4e-07	31.6	6.7	1.6	1
contig_82223	NodSpec_B47&F56	RF_-2	CRP1530.trim	2.8e-05	26.7	6	2.8e-05	26.7	6	3	1
contig_82224	NodSpec_B47&F56	RF_-2	CRP1130.trim	1.1e-05	27.9	13.2	1.7e-05	27.2	13.2	1.4	1
contig_82224	NodSpec_B47&F56	RF_-2	CRP1140.trim	7.9e-06	28.7	11.9	1.3e-05	28.1	11.9	1.3	1
contig_82224	NodSpec_B47&F56	RF_-2	CRP1160.trim	5.8e-12	47.9	13.2	8.4e-12	47.4	13.2	1.3	1
contig_82224	NodSpec_B47&F56	RF_-2	CRP1190.trim	8.3e-07	31.6	12	1.2e-06	31	12	1.3	1
contig_82224	NodSpec_B47&F56	RF_-2	CRP1230.trim	0.0097	18.2	10.1	0.0097	18.2	10.1	1.8	1
contig_82224	NodSpec_B47&F56	RF_-2	CRP1250.trim	0.007	19	10.5	0.011	18.3	10.5	1.4	1
contig_82227	NodSpec_B47&F56	RF_-1	CRP1530.trim	7.6e-07	31.7	5.7	1.6e-06	30.7	5.7	1.6	1
contig_82238	NodSpec_B47&F56	RF_-2	CRP1400.trim	3.5e-05	26.2	13.5	5.1e-05	25.6	13.5	1.3	1
contig_82238	NodSpec_B47&F56	RF_-2	CRP1410.trim	0.00066	22.2	7.4	0.0016	21	7.4	1.7	1
contig_82238	NodSpec_B47&F56	RF_-2	CRP1430.trim	0.0022	20.9	10.2	0.0037	20.1	10.2	1.4	1
contig_82265	NodSpec_B47&F56	RF_3	CRP1520.trim	0.0051	19.7	0.5	0.01	18.7	0.5	1.5	1
contig_82276	NodSpec_B47&F56	RF_3	CRP1520.trim	0.00036	23.3	0.5	0.00087	22.1	0.5	1.7	1
contig_82288	NodSpec_B47&F56	RF_-3	CRP1140.trim	0.00015	24.6	10.1	0.00038	23.3	10.1	1.7	1
contig_82288	NodSpec_B47&F56	RF_-3	CRP1150.trim	0.0003	23.7	11	0.0003	23.7	11	2.4	1
contig_82288	NodSpec_B47&F56	RF_-3	CRP1160.trim	1.4e-11	46.6	16.9	1.6e-11	46.5	10.5	2.7	2
contig_82288	NodSpec_B47&F56	RF_-3	CRP1170.trim	4e-05	26.3	7.8	8.2e-05	25.3	7.8	1.6	1
contig_82288	NodSpec_B47&F56	RF_-3	CRP1180.trim	7.8e-05	25.4	12.2	0.00019	24.2	12.2	1.7	1
contig_82288	NodSpec_B47&F56	RF_-3	CRP1190.trim	6.5e-07	31.9	10.9	6.5e-07	31.9	10.9	2.2	1
contig_82288	NodSpec_B47&F56	RF_-3	CRP1220.trim	0.00061	22.1	9.6	0.0012	21.1	9.6	1.6	1
contig_82290	NodSpec_B47&F56	RF_3	CRP1240.trim	2.7e-10	42.5	3.7	9e-10	40.8	3.7	1.9	1
contig_82291	NodSpec_B47&F56	RF_3	CRP1240.trim	3.8e-10	42	3.7	1.2e-09	40.4	3.7	1.9	1
contig_82292	NodSpec_B47&F56	RF_3	CRP1130.trim	0.0017	20.8	2	0.0032	19.9	2	1.4	1
contig_82292	NodSpec_B47&F56	RF_3	CRP1240.trim	8.4e-10	40.9	6.9	1.3e-09	40.3	6.9	1.3	1
contig_82298	NodSpec_B47&F56	RF_3	CRP1280.trim	2.7e-10	42.9	11.6	5.9e-10	41.9	11.6	1.6	1
contig_82300	NodSpec_B47&F56	RF_2	CRP1280.trim	3e-10	42.8	11.6	8.3e-10	41.4	11.6	1.8	1
contig_82311	NodSpec_B47&F56	RF_-2	CRP1400.trim	3.2e-10	42.2	7.2	6.7e-10	41.2	7.2	1.6	1
contig_82311	NodSpec_B47&F56	RF_-2	CRP1430.trim	0.0011	21.7	6.5	0.0025	20.6	6.5	1.6	1
contig_82311	NodSpec_B47&F56	RF_-2	CRP1450.trim	5.5e-06	28.7	5.4	1.1e-05	27.8	5.4	1.5	1
contig_82325	NodSpec_B47&F56	RF_2	CRP1140.trim	2.7e-08	36.7	32	0.00049	23	11	3	2
contig_82325	NodSpec_B47&F56	RF_2	CRP1250.trim	9.2e-06	28.2	32	0.01	18.4	11.2	2.8	2
contig_82325	NodSpec_B47&F56	RF_2	CRP1270.trim	2.5e-28	100.7	36.6	7.4e-15	57.3	15.5	2.7	2
contig_82325	NodSpec_B47&F56	RF_2	CRP1290.trim	5.9e-07	31.4	18.6	3.5e-05	25.6	6.1	2.6	2
contig_82326	NodSpec_B47&F56	RF_2	CRP1140.trim	4.6e-08	35.9	32	0.0006	22.7	11	2.9	2
contig_82326	NodSpec_B47&F56	RF_2	CRP1250.trim	1.5e-05	27.5	32	0.013	18.1	11.2	2.7	2
contig_82326	NodSpec_B47&F56	RF_2	CRP1270.trim	4.2e-28	100	36.6	9.1e-15	57	15.5	2.6	2
contig_82326	NodSpec_B47&F56	RF_2	CRP1290.trim	9.1e-07	30.8	18.6	4.3e-05	25.3	6.1	2.6	2
contig_82327	NodSpec_B47&F56	RF_1	CRP1140.trim	0.00012	25	11	0.00039	23.3	11	2	1
contig_82327	NodSpec_B47&F56	RF_1	CRP1250.trim	0.003	20.2	11.2	0.0083	18.7	11.2	1.9	1
contig_82327	NodSpec_B47&F56	RF_1	CRP1270.trim	1.1e-12	50.3	13.1	2.7e-12	49	13.1	1.7	1
contig_82327	NodSpec_B47&F56	RF_1	CRP1290.trim	2.9e-05	25.9	6.1	2.9e-05	25.9	6.1	1.7	1
contig_82336	NodSpec_B47&F56	RF_2	CRP1400.trim	0.00028	23.3	2	0.00082	21.8	2	1.9	1
contig_82336	NodSpec_B47&F56	RF_2	CRP1430.trim	0.00086	22.1	5	0.00093	22	1.6	2.7	1
contig_82336	NodSpec_B47&F56	RF_2	CRP1440.trim	0.0022	20.4	2.2	0.0022	20.4	2.2	1.6	1
contig_82336	NodSpec_B47&F56	RF_2	CRP1450.trim	0.00049	22.5	2.9	0.00049	22.5	2.9	1.9	1
contig_82397	NodSpec_B47&F56	RF_-3	CRP1160.trim	0.0076	18.5	8.6	0.0076	18.5	8.6	2.6	1
contig_82397	NodSpec_B47&F56	RF_-3	CRP1190.trim	0.0079	18.8	8.7	0.0079	18.8	8.7	2.8	2
contig_82432	NodSpec_B47&F56	RF_3	CRP1450.trim	0.00057	22.2	9.3	0.00087	21.7	9.3	1.3	1
contig_82457	NodSpec_B47&F56	RF_3	CRP1420.trim	0.0047	19.4	5.1	0.011	18.3	5.1	1.7	1
contig_82458	NodSpec_B47&F56	RF_2	CRP1420.trim	0.0042	19.6	4.5	0.01	18.4	4.5	1.7	1
contig_82459	NodSpec_B47&F56	RF_2	CRP1420.trim	0.0051	19.3	5.1	0.012	18.1	5.1	1.7	1
contig_82461	NodSpec_B47&F56	RF_2	CRP1190.trim	0.0013	21.3	17.8	0.0027	20.3	17.8	1.5	1
contig_82461	NodSpec_B47&F56	RF_2	CRP1210.trim	0.0037	19.2	19.2	0.0037	19.2	19.2	1.7	1
contig_82495	NodSpec_B47&F56	RF_3	CRP1400.trim	1.1e-09	40.5	9	1.9e-09	39.7	9	1.4	1
contig_82495	NodSpec_B47&F56	RF_3	CRP1430.trim	0.0016	21.2	8.1	0.0041	20	8.1	1.7	1
contig_82495	NodSpec_B47&F56	RF_3	CRP1450.trim	0.004	19.5	7.4	0.0057	19.1	7.4	1.2	1
contig_82496	NodSpec_B47&F56	RF_2	CRP1400.trim	1.4e-09	40.2	9	2.3e-09	39.5	9	1.4	1
contig_82496	NodSpec_B47&F56	RF_2	CRP1430.trim	0.0018	21.1	8.1	0.005	19.7	8.1	1.8	1
contig_82496	NodSpec_B47&F56	RF_2	CRP1450.trim	0.0049	19.3	7.4	0.007	18.8	7.4	1.2	1
contig_82497	NodSpec_B47&F56	RF_1	CRP1400.trim	3.3e-06	29.4	8.8	6.3e-06	28.5	8.8	1.5	1
contig_82497	NodSpec_B47&F56	RF_1	CRP1410.trim	0.0019	20.7	3.9	0.0047	19.5	3.9	1.7	1
contig_82497	NodSpec_B47&F56	RF_1	CRP1420.trim	0.00043	22.8	4.8	0.00083	21.9	4.8	1.5	1
contig_82497	NodSpec_B47&F56	RF_1	CRP1430.trim	0.0002	24.2	6.7	0.00051	22.8	6.7	1.8	1
contig_82497	NodSpec_B47&F56	RF_1	CRP1490.trim	0.0071	18.8	4.6	0.013	17.9	4.6	1.5	1
contig_82522	NodSpec_B47&F56	RF_-3	CRP1240.trim	0.0013	20.9	11.9	0.0021	20.2	11.9	1.3	1
contig_82533	NodSpec_B47&F56	RF_-1	CRP1400.trim	0.0019	20.7	3.8	0.003	20	3.8	1.3	1
contig_82533	NodSpec_B47&F56	RF_-1	CRP1450.trim	1.4e-05	27.4	1.1	3.6e-05	26.1	1.1	1.7	1
[truncated: 882 more rows]
