# Supplementary material for: The Medicago sativa gene index 1.2: a web-accessible gene expression atlas for investigating expression differences between Medicago sativa subspecies
Source: BMC Genomics. 2015 Jul 7;16(1):502. doi: 10.1186/s12864-015-1718-7 (PMC4492073; doi:10.1186/s12864-015-1718-7)
Supplement: Additional file 19: — Transcripts exhibiting tissue-specific expression patterns. [file 12864_2015_1718_MOESM19_ESM.xlsx]

## Sheet: ORourkeAddFile19_TissSpecific
ContigID	Tissue	M.sativa SubSpecies	ContigID	ContigLength	B47_ES_AvRPKM	B47_Flower_AvRPKM	B47_Leaf_AvRPKM	B47_Nodule_AvRPKM	B47_PES_AvRPKM	B47_Root_AvRPKM	F56_ES_AvRPKM	F56_Flower_AvRPKM	F56_Leaf_AvRPKM	F56_Nodule_AvRPKM	F56_PES_AvRPKM	F56_Root_AvRPKM	TopAngiospermHit	TopAngiospermHitEvalue	TopAngiospermHitCoverage	Arabidopsis_BLASTX_TopHit	Arabidopsis_BLASTX_E-value	Arabidopsis_Annotation	UniprotID_BLASTX_TopHit	Uniprot_Evalue	Uniprot_%ID	Uniprot_desc	AtID_for_GO	At_BP_GOID	BP_GODescription	At_MF_GOID	MF_GODescription
contig_67715	Root	B47&F56	contig_67715	496	0	0	0	0	0	3	0	0	0	0	0	6	Aquca	0	9	AT2G26710.1	0	BAS1, CYP734A1, CYP72B1 | Cytochrome P450 superfamily protein | chr2	Q05047	0	34	C72A1_CATRO Secologanin synthase OS=Catharanthus roseus GN=CYP72A1 PE=2 SV=1	AT2G26710	GO:0009416 GO:0009733 GO:0009741 GO:0010268 GO:0016131 GO:0055114	brassinosteroid_homeostasis brassinosteroid_metabolic_process oxidation-reduction_process response_to_auxin_stimulus response_to_brassinosteroid_stimulus response_to_light_stimulus	GO:0005506 GO:0008395 GO:0009055 GO:0016705 GO:0019825 GO:0020037	electron_carrier_activity heme_binding iron_ion_binding oxidoreductase_activity,_acting_on_paired_donors,_with_incorporation_or_reduction_of_molecular_oxygen oxygen_binding steroid_hydroxylase_activity
contig_50629	Root	B47&F56	contig_50629	157	0	0	0	0	0	1	0	0	0	0	0	1
contig_49635	Root	B47&F56	contig_49635	171	0	0	0	0	0	4	0	0	0	0	0	1
contig_91348	Root	B47&F56	contig_91348	209	0	0	0	0	0	2	0	0	0	0	0	2	Glyma.15G230800.1	0	3
contig_66913	Root	B47&F56	contig_66913	994	0	0	0	0	0	8	0	0	0	0	0	16	Medtr2g085370.1	0	60	AT1G53130.1	0	GRI | Stigma-specific Stig1 family protein |					AT1G53130	GO:0009863 GO:0009867 GO:0010193 GO:0010942 GO:0042742 GO:0048316 GO:0080141 GO:0080142	defense_response_to_bacterium jasmonic_acid_mediated_signaling_pathway positive_regulation_of_cell_death regulation_of_jasmonic_acid_biosynthetic_process regulation_of_salicylic_acid_biosynthetic_process response_to_ozone salicylic_acid_mediated_signaling_pathway seed_development
contig_46386	Root	B47&F56	contig_46386	731	0	0	0	0	0	4	0	0	0	0	0	4
contig_98989	Root	B47&F56	contig_98989	2351	0	0	0	0	0	7	0	0	0	0	0	5	Medtr4g053630.1	0	97	AT5G45650.1	0	subtilase family protein	O65351	0	39	SUBL_ARATH Subtilisin-like protease OS=Arabidopsis thaliana GN=ARA12 PE=1 SV=1	AT5G45650	GO:0006508 GO:0008152 GO:0043086	metabolic_process negative_regulation_of_catalytic_activity proteolysis	GO:0004252 GO:0042802	identical_protein_binding serine-type_endopeptidase_activity
contig_98818	Root	B47&F56	contig_98818	4976	0	0	0	0	0	8	0	0	0	0	0	4	Medtr2g038040.1	0	69				Q2HIV9	0	58	BH035_ARATH Transcription factor bHLH35 OS=Arabidopsis thaliana GN=BHLH35 PE=2 SV=1
contig_16193	Root	B47&F56	contig_16193	2041	0	0	0	0	0	13	0	0	0	0	0	4	Medtr3g098380.1	0	29	AT5G47910.1	0	RBOHD, ATRBOHD | respiratory burst oxidase homologue D |	Q2HXL0	0	60	RBOHC_SOLTU Respiratory burst oxidase homolog protein C OS=Solanum tuberosum GN=RBOHC PE=1 SV=2	AT5G47910	GO:0006952 GO:0007231 GO:0009408 GO:0009611 GO:0033500 GO:0042744 GO:0043069 GO:0050832 GO:0072593	carbohydrate_homeostasis defense_response defense_response_to_fungus hydrogen_peroxide_catabolic_process negative_regulation_of_programmed_cell_death osmosensory_signaling_pathway reactive_oxygen_species_metabolic_process response_to_heat response_to_wounding	GO:0004601 GO:0005506 GO:0005509 GO:0009055 GO:0016174 GO:0016491 GO:0050660 GO:0050664	NAD(P)H_oxidase_activity calcium_ion_binding electron_carrier_activity flavin_adenine_dinucleotide_binding iron_ion_binding oxidoreductase_activity oxidoreductase_activity,_acting_on_NAD(P)H,_oxygen_as_acceptor peroxidase_activity
contig_49595	Root	B47&F56	contig_49595	341	0	0	0	0	0	2	0	0	0	0	0	1
contig_20888	Root	B47&F56	contig_20888	2042	0	0	0	0	0	4	0	0	0	0	0	1	Medtr2g072110.2	0	30
contig_49617	Root	B47&F56	contig_49617	1399	0	0	0	0	0	4	0	0	0	0	0	2	Medtr1g075820.1	0	27
contig_112211	Root	B47&F56	contig_112211	873	0	0	0	0	0	2	0	0	0	0	0	1	Medtr2g083520.1	0	14	AT1G72930.2	0	TIR | toll/interleukin-1 receptor-like |	Q40392	0	45	TMVRN_NICGU TMV resistance protein N OS=Nicotiana glutinosa GN=N PE=1 SV=1	AT1G72930	GO:0006952 GO:0007165	defense_response signal_transduction
contig_67471	Root	B47&F56	contig_67471	1589	0	0	0	0	0	13	0	0	0	0	0	19	Medtr5g074760.1	0	51	AT5G05340.1	0	Peroxidase superfamily protein	P22195	0	57	PER1_ARAHY Cationic peroxidase 1 OS=Arachis hypogaea GN=PNC1 PE=1 SV=2	AT5G05340	GO:0006979 GO:0055114	oxidation-reduction_process response_to_oxidative_stress	GO:0004601 GO:0005515 GO:0020037	heme_binding peroxidase_activity protein_binding
contig_47350	Root	B47&F56	contig_47350	455	0	0	0	0	0	2	0	0	0	0	0	3	Medtr2g039620.1	0	5
contig_48612	Root	B47&F56	contig_48612	1866	0	0	0	0	0	6	0	0	0	0	0	1	Aquca	0	43	AT1G73340.1	0	Cytochrome P450 superfamily protein chr1	O49858	0	44	C82A3_SOYBN Cytochrome P450 82A3 OS=Glycine max GN=CYP82A3 PE=2 SV=1	AT1G73340	GO:0055114	oxidation-reduction_process	GO:0004497 GO:0005506 GO:0009055 GO:0016705 GO:0019825 GO:0020037	electron_carrier_activity heme_binding iron_ion_binding monooxygenase_activity oxidoreductase_activity,_acting_on_paired_donors,_with_incorporation_or_reduction_of_molecular_oxygen oxygen_binding
contig_48417	Root	B47&F56	contig_48417	502	0	0	0	0	0	5	0	0	0	0	0	6	Medtr7g081380.1	0	11	AT5G59810.1	0	ATSBT5.4, SBT5.4 | Subtilase family protein |	O65351	0	43	SUBL_ARATH Subtilisin-like protease OS=Arabidopsis thaliana GN=ARA12 PE=1 SV=1	AT5G59810	GO:0006508 GO:0008152 GO:0043086	metabolic_process negative_regulation_of_catalytic_activity proteolysis	GO:0004252 GO:0042802	identical_protein_binding serine-type_endopeptidase_activity
contig_46356	Root	B47&F56	contig_46356	124	0	0	0	0	0	2	0	0	0	0	0	18
contig_49864	Root	B47&F56	contig_49864	1210	0	0	0	0	0	10	0	0	0	0	0	1	Medtr7g067660.1	0	39	AT4G31980.1	0	unknown protein; CONTAINS InterPro DOMAIN/s: Protein of unknown function DUF247, plant (InterPro:IPR004158),	Q9SD53	0	30	Y3720_ARATH UPF0481 protein At3g47200 OS=Arabidopsis thaliana GN=At3g47200 PE=1 SV=1	AT4G31980	GO:0006865 GO:0008150	amino_acid_transport biological_process	GO:0003674	molecular_function
contig_50266	Root	B47&F56	contig_50266	320	0	0	0	0	0	2	0	0	0	0	0	1
contig_90375	Root	B47&F56	contig_90375	435	0	0	0	0	0	1	0	0	0	0	0	5	Medtr7g070940.1	0	12
contig_47209	Root	B47&F56	contig_47209	1011	0	0	0	0	0	1	0	0	0	0	0	1	Glyma.06G237400.1	0	44	AT1G14480.2	0	Ankyrin repeat family protein	G5E8K5	0	33	ANK3_MOUSE Ankyrin-3 OS=Mus musculus GN=Ank3 PE=1 SV=1	AT1G14480	GO:0008150	biological_process
contig_88715	Root	B47&F56	contig_88715	665	0	0	0	0	0	1	0	0	0	0	0	4
contig_48551	Root	B47&F56	contig_48551	815	0	0	0	0	0	7	0	0	0	0	0	9	Medtr1g056350.1	0	64	AT2G35910.1	0	RING/U-box superfamily protein	Q8RX29	0	50	ATL70_ARATH RING-H2 finger protein ATL70 OS=Arabidopsis thaliana GN=ATL70 PE=2 SV=1	AT2G35910			GO:0008270	zinc_ion_binding
contig_68893	Root	B47&F56	contig_68893	295	0	0	0	0	0	2	0	0	0	0	0	3	Glyma.12G131900.1	0	6
contig_48664	Root	B47&F56	contig_48664	401	0	0	0	0	0	3	0	0	0	0	0	1	Medtr8g445350.1	0	63
contig_20766	Root	B47&F56	contig_20766	1039	0	0	0	0	0	8	0	0	0	0	0	10	Medtr8g014700.2	0	17	AT1G05700.1	0	Leucine-rich repeat transmembrane protein kinase protein	O64556	0	42	Y2923_ARATH Putative leucine-rich repeat receptor-like serine/threonine-protein kinase At2g19230 OS=Arabidopsis thaliana GN=At2g19230 PE=2 SV=3	AT1G05700	GO:0006468 GO:0006857	oligopeptide_transport protein_phosphorylation	GO:0004672 GO:0004674 GO:0005524 GO:0016301 GO:0016772	ATP_binding kinase_activity protein_kinase_activity protein_serine/threonine_kinase_activity transferase_activity,_transferring_phosphorus-containing_groups
contig_90691	Root	B47&F56	contig_90691	287	0	0	0	0	0	1	0	0	0	0	0	2
contig_112345	Root	B47&F56	contig_112345	925	0	0	0	0	0	4	0	0	0	0	0	5	Medtr5g005230.1	0	46	AT4G33800.1	0	unknown protein; Has 30201 Blast hits to 17322 proteins in 780 species: Archae - 12; Bacteria - 1396; Metazoa					AT4G33800	GO:0008150	biological_process	GO:0003674	molecular_function
contig_49257	Root	B47&F56	contig_49257	873	0	0	0	0	0	4	0	0	0	0	0	2	Medtr8g012795.1	0	39	AT1G19610.1	0	LCR78, PDF1.4 | Arabidopsis defensin-like protein |	P82787	0	46	DEF19_ARATH Defensin-like protein 19 OS=Arabidopsis thaliana GN=PDF1.4 PE=3 SV=2	AT1G19610	GO:0006952	defense_response	GO:0003674	molecular_function
contig_112526	Root	B47&F56	contig_112526	3596	0	0	0	0	0	8	0	0	0	0	0	6	Medtr7g059285.1	0	58	AT5G48940.1	0	Leucine-rich repeat transmembrane protein kinase family protein	C0LGV1	0	62	RCH1_ARATH LRR receptor-like serine/threonine-protein kinase RCH1 OS=Arabidopsis thaliana GN=RCH1 PE=2 SV=1	AT5G48940	GO:0002237 GO:0006468 GO:0007165 GO:0007169 GO:0010103 GO:0048443	protein_phosphorylation response_to_molecule_of_bacterial_origin signal_transduction stamen_development stomatal_complex_morphogenesis transmembrane_receptor_protein_tyrosine_kinase_signaling_pathway	GO:0004672 GO:0004674 GO:0005524 GO:0016772	ATP_binding protein_kinase_activity protein_serine/threonine_kinase_activity transferase_activity,_transferring_phosphorus-containing_groups
contig_49537	Root	B47&F56	contig_49537	720	0	0	0	0	0	2	0	0	0	0	0	1	Medtr4g021095.1	0	15	AT5G17680.1	0	disease resistance protein (TIR-NBS-LRR class), putative	Q40392	0	35	TMVRN_NICGU TMV resistance protein N OS=Nicotiana glutinosa GN=N PE=1 SV=1	AT5G17680	GO:0006952 GO:0007165	defense_response signal_transduction	GO:0043531	ADP_binding
contig_48540	Root	B47&F56	contig_48540	1132	0	0	0	0	0	2	0	0	0	0	0	2	Medtr1g115175.1	0	52	AT4G17970.1	0	ALMT12, ATALMT12 | aluminum-activated, malate transporter 12 |	O49696	0	60	ALMTC_ARATH Aluminum-activated malate transporter 12 OS=Arabidopsis thaliana GN=ALMT12 PE=2 SV=1	AT4G17970	GO:0010044 GO:0010118	response_to_aluminum_ion stomatal_movement	GO:0008509	anion_transmembrane_transporter_activity
contig_88686	Root	B47&F56	contig_88686	154	0	0	0	0	0	45	0	0	0	0	0	37
contig_90644	Root	B47&F56	contig_90644	395	0	0	0	0	0	6	0	0	0	0	0	8	Medtr2g022320.1	0	25	AT1G03220.1	0	Eukaryotic aspartyl protease family protein	Q8RVH5	0	33	7SBG2_SOYBN Basic 7S globulin 2 OS=Glycine max PE=1 SV=1	AT1G03220	GO:0006508 GO:0009651	proteolysis response_to_salt_stress	GO:0004190	aspartic-type_endopeptidase_activity
contig_90970	Root	B47&F56	contig_90970	714	0	0	0	0	0	1	0	0	0	0	0	5	Medtr2g008560.1	0	72	AT5G64080.2	0	Bifunctional inhibitor/lipid-transfer protein/seed storage 2S albumin superfamily protein	Q8VYI9	0	48	NLTL5_ARATH Non-specific lipid-transfer protein-like protein At5g64080 OS=Arabidopsis thaliana GN=At5g64080 PE=1 SV=1	AT5G64080	GO:0006869	lipid_transport	GO:0008289	lipid_binding
contig_47753	Root	B47&F56	contig_47753	973	0	0	0	0	0	5	0	0	0	0	0	2	Medtr3g117535.1	0	38
contig_48480	Root	B47&F56	contig_48480	466	0	0	0	0	0	2	0	0	0	0	0	1	Medtr8g069400.1	0	8	AT1G70630.1	0	Nucleotide-diphospho-sugar transferase family protein					AT1G70630	GO:0042546	cell_wall_biogenesis	GO:0016757	transferase_activity,_transferring_glycosyl_groups
contig_49897	Root	B47&F56	contig_49897	386	0	0	0	0	0	1	0	0	0	0	0	1
contig_47491	Root	B47&F56	contig_47491	1407	0	0	0	0	0	15	0	0	0	0	0	7	Aquca	0	38	AT2G30830.1	0	2-oxoglutarate (2OG) and Fe(II)-dependent oxygenase superfamily protein	D4N501	0	41	DIOX2_PAPSO Probable 2-oxoglutarate/Fe(II)-dependent dioxygenase OS=Papaver somniferum GN=DIOX2 PE=2 SV=1	AT2G30830	GO:0055114	oxidation-reduction_process	GO:0009815 GO:0016491 GO:0016706	1-aminocyclopropane-1-carboxylate_oxidase_activity oxidoreductase_activity oxidoreductase_activity,_acting_on_paired_donors,_with_incorporation_or_reduction_of_molecular_oxygen,_2-oxoglutarate_as_one_donor,_and_incorporation_of_one_atom_each_of_oxygen_into_both_donors
contig_89678	Root	B47&F56	contig_89678	1360	0	0	0	0	0	3	0	0	0	0	0	5	Medtr4g124000.1	0	28	AT1G02520.1	0	PGP11 | P-glycoprotein 11 |	Q9FWX7	0	69	AB11B_ARATH ABC transporter B family member 11 OS=Arabidopsis thaliana GN=ABCB11 PE=2 SV=1	AT1G02520	GO:0006810 GO:0055085	transmembrane_transport transport	GO:0000166 GO:0005524 GO:0016887 GO:0017111 GO:0042626	ATP_binding ATPase_activity ATPase_activity,_coupled_to_transmembrane_movement_of_substances nucleoside-triphosphatase_activity nucleotide_binding
contig_48352	Root	B47&F56	contig_48352	1832	0	0	0	0	0	5	0	0	0	0	0	3	Medtr5g012590.1	0	89	AT2G35710.1	0	Nucleotide-diphospho-sugar transferases superfamily protein	Q8VZP6	0	66	GUX8_ARATH Putative glucuronosyltransferase PGSIP8 OS=Arabidopsis thaliana GN=PGSIP8 PE=2 SV=1	AT2G35710	GO:0009058 GO:0016051	biosynthetic_process carbohydrate_biosynthetic_process	GO:0016757 GO:0016758	transferase_activity,_transferring_glycosyl_groups transferase_activity,_transferring_hexosyl_groups
contig_49753	Root	B47&F56	contig_49753	892	0	0	0	0	0	6	0	0	0	0	0	6	Medtr8g088830.1	0	51	AT2G02850.1	0	ARPN | plantacyanin |	Q8LG89	0	53	BABL_ARATH Basic blue protein OS=Arabidopsis thaliana GN=ARPN PE=2 SV=2	AT2G02850	GO:0009640 GO:0009737 GO:0009793 GO:0009845 GO:0009856 GO:0009909 GO:0009933 GO:0010162 GO:0010182 GO:0010228 GO:0016567 GO:0019915 GO:0048653 GO:0050826	anther_development embryo_development_ending_in_seed_dormancy lipid_storage meristem_structural_organization photomorphogenesis pollination protein_ubiquitination regulation_of_flower_development response_to_abscisic_acid_stimulus response_to_freezing seed_dormancy_process seed_germination sugar_mediated_signaling_pathway vegetative_to_reproductive_phase_transition_of_meristem	GO:0005507 GO:0009055	copper_ion_binding electron_carrier_activity
contig_50502	Root	B47&F56	contig_50502	650	0	0	0	0	0	2	0	0	0	0	0	1	Medtr3g107870.1	0	15	AT1G15520.1	0	PDR12, ATPDR12, ABCG40, ATABCG40 | pleiotropic drug resistance 12 |	Q8GU89	0	78	PDR4_ORYSJ Pleiotropic drug resistance protein 4 OS=Oryza sativa subsp. japonica GN=PDR4 PE=2 SV=1	AT1G15520	GO:0000165 GO:0006612 GO:0006855 GO:0007165 GO:0009414 GO:0009595 GO:0009697 GO:0009723 GO:0009733 GO:0009737 GO:0009738 GO:0009751 GO:0009753 GO:0009862 GO:0009867 GO:0010193 GO:0010200 GO:0010310 GO:0010363 GO:0015692 GO:0031348 GO:0042538 GO:0042742 GO:0043069 GO:0043900 GO:0046865 GO:0050832 GO:0080168	MAPK_cascade abscisic_acid_mediated_signaling_pathway abscisic_acid_transport defense_response_to_bacterium defense_response_to_fungus detection_of_biotic_stimulus drug_transmembrane_transport hyperosmotic_salinity_response jasmonic_acid_mediated_signaling_pathway lead_ion_transport negative_regulation_of_defense_response negative_regulation_of_programmed_cell_death protein_targeting_to_membrane …	GO:0000166 GO:0005524 GO:0016887 GO:0017111 GO:0042626	ATP_binding ATPase_activity ATPase_activity,_coupled_to_transmembrane_movement_of_substances nucleoside-triphosphatase_activity nucleotide_binding
contig_16334	Root	B47&F56	contig_16334	3673	0	0	0	0	0	6	0	0	0	0	0	1	Medtr4g021690.1	0	9	AT3G14470.1	0	NB-ARC domain-containing disease resistance protein	Q7XA42	0	26	RGA1_SOLBU Putative disease resistance protein RGA1 OS=Solanum bulbocastanum GN=RGA1 PE=2 SV=2	AT3G14470	GO:0006952 GO:0009627 GO:0009697	defense_response salicylic_acid_biosynthetic_process systemic_acquired_resistance	GO:0005515 GO:0043531	ADP_binding protein_binding
contig_49604	Root	B47&F56	contig_49604	511	0	0	0	0	0	4	0	0	0	0	0	7	Glyma.17G141000.1	0	24	AT2G35730.1	0	Heavy metal transport/detoxification superfamily protein					AT2G35730	GO:0009407 GO:0010583 GO:0030001	metal_ion_transport response_to_cyclopentenone toxin_catabolic_process	GO:0046872	metal_ion_binding
contig_49882	Root	B47&F56	contig_49882	1363	0	0	0	0	0	2	0	0	0	0	0	1	Medtr3g109030.1	0	43	AT2G24610.1	0	ATCNGC14, CNGC14 | cyclic nucleotide-gated channel 14 |	Q9SJA4	0	75	CNG14_ARATH Probable cyclic nucleotide-gated ion channel 14 OS=Arabidopsis thaliana GN=CNGC14 PE=2 SV=2	AT2G24610	GO:0006811 GO:0006813 GO:0009744 GO:0009749 GO:0009750 GO:0055085	ion_transport potassium_ion_transport response_to_fructose_stimulus response_to_glucose_stimulus response_to_sucrose_stimulus transmembrane_transport	GO:0005216 GO:0005249 GO:0005516 GO:0030551	calmodulin_binding cyclic_nucleotide_binding ion_channel_activity voltage-gated_potassium_channel_activity
contig_48715	Root	B47&F56	contig_48715	799	0	0	0	0	0	2	0	0	0	0	0	1
contig_49581	Root	B47&F56	contig_49581	250	0	0	0	0	0	3	0	0	0	0	0	1
contig_66670	Root	B47&F56	contig_66670	1206	0	0	0	0	0	1	0	0	0	0	0	5	Medtr6g029180.1	0	51	AT5G19790.1	0	RAP2.11 | related to AP2 11 |	Q6J9S1	0	33	RA211_ARATH Ethylene-responsive transcription factor RAP2-11 OS=Arabidopsis thaliana GN=RAP2-11 PE=2 SV=1	AT5G19790	GO:0000302 GO:0009723 GO:0035865 GO:0048528	cellular_response_to_potassium_ion post-embryonic_root_development response_to_ethylene_stimulus response_to_reactive_oxygen_species	GO:0003677 GO:0003700 GO:0043565	DNA_binding sequence-specific_DNA_binding sequence-specific_DNA_binding_transcription_factor_activity
contig_48501	Root	B47&F56	contig_48501	2064	0	0	0	0	0	3	0	0	0	0	0	2	Medtr0021s0360.1	0	44	AT1G68710.1	0	ATPase E1-E2 type family protein / haloacid dehalogenase-like hydrolase family protein	Q9SX33	0	76	ALA9_ARATH Putative phospholipid-transporting ATPase 9 OS=Arabidopsis thaliana GN=ALA9 PE=3 SV=1	AT1G68710	GO:0006812 GO:0008152 GO:0015914	cation_transport metabolic_process phospholipid_transport	GO:0000166 GO:0000287 GO:0003824 GO:0004012 GO:0005524 GO:0015662 GO:0016820 GO:0046872	ATP_binding ATPase_activity,_coupled_to_transmembrane_movement_of_ions,_phosphorylative_mechanism catalytic_activity hydrolase_activity,_acting_on_acid_anhydrides,_catalyzing_transmembrane_movement_of_substances magnesium_ion_binding metal_ion_binding nucleotide_binding phospholipid-translocating_ATPase_activity
contig_90125	Root	B47&F56	contig_90125	963	0	0	0	0	0	1	0	0	0	0	0	1	Medtr2g083745.1	0	49
contig_49761	Root	B47&F56	contig_49761	382	0	0	0	0	0	9	0	0	0	0	0	3	Medtr2g010530.1	0	14	AT2G45550.1	0	CYP76C4 | cytochrome P450, family 76, subfamily C, polypeptide 4 | chr2	O48923	0	65	C71DA_SOYBN Cytochrome P450 71D10 OS=Glycine max GN=CYP71D10 PE=2 SV=1	AT2G45550	GO:0055114	oxidation-reduction_process	GO:0005506 GO:0009055 GO:0016705 GO:0019825 GO:0020037	electron_carrier_activity heme_binding iron_ion_binding oxidoreductase_activity,_acting_on_paired_donors,_with_incorporation_or_reduction_of_molecular_oxygen oxygen_binding
contig_69046	Root	B47&F56	contig_69046	688	0	0	0	0	0	2	0	0	0	0	0	3	Medtr8g018280.1	0	11
contig_49912	Root	B47&F56	contig_49912	1997	0	0	0	0	0	5	0	0	0	0	0	3	Medtr2g101650.1	0	69	AT1G52190.1	0	Major facilitator superfamily protein	Q9M817	0	49	PTR6_ARATH Probable peptide transporter At1g52190 OS=Arabidopsis thaliana GN=At1g52190 PE=1 SV=1	AT1G52190	GO:0006857	oligopeptide_transport	GO:0005215	transporter_activity
contig_99086	Root	B47&F56	contig_99086	1205	0	0	0	0	0	3	0	0	0	0	0	3	Medtr2g437600.1	0	70	AT4G20190.1	0	unknown protein; BEST Arabidopsis thaliana protein match is: unknown protein (TAIR:AT5G44660.1); Has 271 Blas					AT4G20190	GO:0008150	biological_process	GO:0003674	molecular_function
contig_112164	Root	B47&F56	contig_112164	815	0	0	0	0	0	2	0	0	0	0	0	2	Medtr3g082440.1	0	34	AT1G65610.1	0	ATGH9A2, KOR2 | Six-hairpin glycosidases superfamily protein |	Q7XUK4	0	69	GUN12_ORYSJ Endoglucanase 12 OS=Oryza sativa subsp. japonica GN=GLU3 PE=2 SV=2	AT1G65610	GO:0005975	carbohydrate_metabolic_process	GO:0003824 GO:0004553	catalytic_activity hydrolase_activity,_hydrolyzing_O-glycosyl_compounds
contig_20442	Root	B47&F56	contig_20442	1594	0	0	0	0	0	2	0	0	0	0	0	3	Medtr8g072510.1	0	70	AT4G10720.1	0	Ankyrin repeat family protein	G5E8K5	0	27	ANK3_MOUSE Ankyrin-3 OS=Mus musculus GN=Ank3 PE=1 SV=1	AT4G10720	GO:0008150	biological_process
contig_17909	Root	B47&F56	contig_17909	1920	0	0	0	0	0	3	0	0	0	0	0	1	Medtr3g057800.1	0	73	AT3G26300.1	0	CYP71B34 | cytochrome P450, family 71, subfamily B, polypeptide 34 | chr3	O48923	0	53	C71DA_SOYBN Cytochrome P450 71D10 OS=Glycine max GN=CYP71D10 PE=2 SV=1	AT3G26300	GO:0055114	oxidation-reduction_process	GO:0005506 GO:0009055 GO:0016705 GO:0019825 GO:0020037	electron_carrier_activity heme_binding iron_ion_binding oxidoreductase_activity,_acting_on_paired_donors,_with_incorporation_or_reduction_of_molecular_oxygen oxygen_binding
contig_89872	Root	B47&F56	contig_89872	655	0	0	0	0	0	1	0	0	0	0	0	3	Medtr1g078490.1	0	9
contig_112441	Root	B47&F56	contig_112441	499	0	0	0	0	0	1	0	0	0	0	0	1
contig_48711	Root	B47&F56	contig_48711	613	0	0	0	0	0	3	0	0	0	0	0	1	Medtr7g056663.1	0	15	AT1G11300.1	0	protein serine/threonine kinases;protein kinases;ATP binding;sugar binding;kinases;carbohydrate binding	Q9SXB5	0	43	Y1135_ARATH G-type lectin S-receptor-like serine/threonine-protein kinase At1g11305 OS=Arabidopsis thaliana GN=At1g11305 PE=2 SV=1	AT1G11300	GO:0006468 GO:0048544	protein_phosphorylation recognition_of_pollen	GO:0004672 GO:0004674 GO:0004713 GO:0005524 GO:0016301 GO:0016772 GO:0030246	ATP_binding carbohydrate_binding kinase_activity protein_kinase_activity protein_serine/threonine_kinase_activity protein_tyrosine_kinase_activity transferase_activity,_transferring_phosphorus-containing_groups
contig_69507	Root	B47&F56	contig_69507	361	0	0	0	0	0	1	0	0	0	0	0	7
contig_48450	Root	B47&F56	contig_48450	424	0	0	0	0	0	6	0	0	0	0	0	2	Medtr3g058210.1	0	16	AT2G45550.1	0	CYP76C4 | cytochrome P450, family 76, subfamily C, polypeptide 4 | chr2	O22307	0	67	C71DB_LOTJA Cytochrome P450 71D11 (Fragment) OS=Lotus japonicus GN=CYP71D11 PE=2 SV=1	AT2G45550	GO:0055114	oxidation-reduction_process	GO:0005506 GO:0009055 GO:0016705 GO:0019825 GO:0020037	electron_carrier_activity heme_binding iron_ion_binding oxidoreductase_activity,_acting_on_paired_donors,_with_incorporation_or_reduction_of_molecular_oxygen oxygen_binding
contig_47622	Root	B47&F56	contig_47622	459	0	0	0	0	0	19	0	0	0	0	0	8	Medtr2g030845.1	0	20	AT3G19430.1	0	late embryogenesis abundant protein-related / LEA protein-related					AT3G19430
contig_20438	Root	B47&F56	contig_20438	1123	0	0	0	0	0	6	0	0	0	0	0	1	Medtr2g095160.1	0	74	AT5G24540.1	0	BGLU31 | beta glucosidase 31 |	P26205	0	54	BGLT_TRIRP Cyanogenic beta-glucosidase (Fragment) OS=Trifolium repens GN=LI PE=1 SV=1	AT5G24540	GO:0005975 GO:0051707	carbohydrate_metabolic_process response_to_other_organism	GO:0003824 GO:0004553 GO:0043169	catalytic_activity cation_binding hydrolase_activity,_hydrolyzing_O-glycosyl_compounds
contig_49698	Root	B47&F56	contig_49698	286	0	0	0	0	0	7	0	0	0	0	0	2	Medtr3g099950.1	0	71
contig_103531	Root	B47&F56	contig_103531	195	0	0	0	0	0	11	0	0	0	0	0	3
contig_112532	Root	B47&F56	contig_112532	483	0	0	0	0	0	2	0	0	0	0	0	1
contig_67628	Root	B47&F56	contig_67628	1646	0	0	0	0	0	1	0	0	0	0	0	5	Medtr3g058000.1	0	90	AT3G26310.1	0	CYP71B35 | cytochrome P450, family 71, subfamily B, polypeptide 35 | chr3	O22307	0	72	C71DB_LOTJA Cytochrome P450 71D11 (Fragment) OS=Lotus japonicus GN=CYP71D11 PE=2 SV=1	AT3G26310	GO:0055114	oxidation-reduction_process	GO:0005506 GO:0009055 GO:0016705 GO:0019825 GO:0020037	electron_carrier_activity heme_binding iron_ion_binding oxidoreductase_activity,_acting_on_paired_donors,_with_incorporation_or_reduction_of_molecular_oxygen oxygen_binding
contig_103392	Root	B47&F56	contig_103392	1035	0	0	0	0	0	22	0	0	0	0	0	8	Medtr1g088110.1	0	37	AT2G47540.1	0	Pollen Ole e 1 allergen and extensin family protein	Q9LZJ7	0	32	PRP3_ARATH Proline-rich protein 3 OS=Arabidopsis thaliana GN=PRP3 PE=2 SV=1	AT2G47540	GO:0008150 GO:0048765	biological_process root_hair_cell_differentiation	GO:0003674	molecular_function
contig_50865	Root	B47&F56	contig_50865	267	0	0	0	0	0	2	0	0	0	0	0	1	Medtr5g071780.1	0	3
contig_49940	Root	B47&F56	contig_49940	339	0	0	0	0	0	1	0	0	0	0	0	1	Medtr7g096780.1	0	18
contig_49415	Root	B47&F56	contig_49415	417	0	0	0	0	0	2	0	0	0	0	0	1	Medtr4g029100.1	0	42
contig_67393	Root	B47&F56	contig_67393	1124	0	0	0	0	0	6	0	0	0	0	0	10	Medtr1g025980.1	0	80	AT5G42180.1	0	Peroxidase superfamily protein	Q43872	0	76	PER64_ARATH Peroxidase 64 OS=Arabidopsis thaliana GN=PER64 PE=1 SV=1	AT5G42180	GO:0006979 GO:0010413 GO:0045492 GO:0055114	glucuronoxylan_metabolic_process oxidation-reduction_process response_to_oxidative_stress xylan_biosynthetic_process	GO:0004601 GO:0020037	heme_binding peroxidase_activity
contig_50523	Root	B47&F56	contig_50523	689	0	0	0	0	0	2	0	0	0	0	0	1	Medtr5g005450.1	0	29	AT3G22060.1	0	Receptor-like protein kinase-related family protein	Q9LRJ9	0	40	CRR38_ARATH Cysteine-rich repeat secretory protein 38 OS=Arabidopsis thaliana GN=CRRSP38 PE=2 SV=1	AT3G22060	GO:0002237 GO:0009737	response_to_abscisic_acid_stimulus response_to_molecule_of_bacterial_origin	GO:0003674	molecular_function
contig_89298	Root	B47&F56	contig_89298	260	0	0	0	0	0	1	0	0	0	0	0	7
contig_89227	Root	B47&F56	contig_89227	2029	0	0	0	0	0	8	0	0	0	0	0	22	Medtr4g062500.1	0	79	AT5G06900.1	0	CYP93D1 | cytochrome P450, family 93, subfamily D, polypeptide 1 | chr5	P93149	0	51	C93B1_GLYEC Licodione synthase OS=Glycyrrhiza echinata GN=CYP93B1 PE=1 SV=2	AT5G06900	GO:0055114	oxidation-reduction_process	GO:0005506 GO:0009055 GO:0016705 GO:0019825 GO:0020037	electron_carrier_activity heme_binding iron_ion_binding oxidoreductase_activity,_acting_on_paired_donors,_with_incorporation_or_reduction_of_molecular_oxygen oxygen_binding
contig_98956	Root	B47&F56	contig_98956	1607	0	0	0	0	0	20	0	0	0	0	0	20	Medtr2g030460.1	0	78	AT5G61820.1	0	FUNCTIONS IN: molecular_function unknown; INVOLVED IN: biological_process unknown; LOCATED IN: vacuole; EXPRE					AT5G61820	GO:0008150 GO:0009610 GO:0009738 GO:0046482	abscisic_acid_mediated_signaling_pathway biological_process para-aminobenzoic_acid_metabolic_process response_to_symbiotic_fungus	GO:0003674	molecular_function
contig_98820	Root	B47&F56	contig_98820	1993	0	0	0	0	0	2	0	0	0	0	0	2	Medtr3g466580.2	0	58	AT1G12280.1	0	LRR and NB-ARC domains-containing disease resistance protein	P60838	0	31	DRL1_ARATH Probable disease resistance protein At1g12280 OS=Arabidopsis thaliana GN=At1g12280 PE=3 SV=1	AT1G12280	GO:0006499 GO:0006952	N-terminal_protein_myristoylation defense_response	GO:0043531	ADP_binding
contig_17168	Root	B47&F56	contig_17168	1649	0	0	0	0	0	17	0	0	0	0	0	9	Medtr3g465800.1	0	66	AT3G08860.1	0	PYD4 | PYRIMIDINE 4 |	Q9SR86	0	70	AGT23_ARATH Alanine--glyoxylate aminotransferase 2 homolog 3, mitochondrial OS=Arabidopsis thaliana GN=At3g08860 PE=2 SV=1	AT3G08860	GO:0007568 GO:0009830 GO:0043562	aging cell_wall_modification_involved_in_abscission cellular_response_to_nitrogen_levels	GO:0003824 GO:0008453 GO:0008483 GO:0030170	alanine-glyoxylate_transaminase_activity catalytic_activity pyridoxal_phosphate_binding transaminase_activity
contig_50201	Root	B47&F56	contig_50201	258	0	0	0	0	0	2	0	0	0	0	0	1	Medtr3g086070.1	0	7				Q7XA40	0	52	RGA3_SOLBU Putative disease resistance protein RGA3 OS=Solanum bulbocastanum GN=RGA3 PE=2 SV=2
contig_48762	Root	B47&F56	contig_48762	857	0	0	0	0	0	4	0	0	0	0	0	8	Medtr3g109950.1	0	14	AT2G25737.1	0	Sulfite exporter TauE/SafE family protein					AT2G25737
contig_90169	Root	B47&F56	contig_90169	1511	0	0	0	0	0	16	0	0	0	0	0	18	Medtr7g083110.1	0	97	AT5G14020.1	0	Endosomal targeting BRO1-like domain-containing protein					AT5G14020	GO:0006499	N-terminal_protein_myristoylation
contig_90372	Root	B47&F56	contig_90372	155	0	0	0	0	0	5	0	0	0	0	0	3	Medtr1g028960.1	0	16
contig_48675	Root	B47&F56	contig_48675	572	0	0	0	0	0	2	0	0	0	0	0	2	Medtr0007s0140.1	0	10	AT5G36930.1	0	Disease resistance protein (TIR-NBS-LRR class) family	Q9SZ67	0	40	WRK19_ARATH Probable WRKY transcription factor 19 OS=Arabidopsis thaliana GN=WRKY19 PE=2 SV=1	AT5G36930	GO:0006952 GO:0007165	defense_response signal_transduction	GO:0043531	ADP_binding
contig_49453	Root	B47&F56	contig_49453	614	0	0	0	0	0	2	0	0	0	0	0	3	Medtr5g004800.1	0	21	AT4G34150.1	0	Calcium-dependent lipid-binding (CaLB domain) family protein					AT4G34150	GO:0006612 GO:0006944 GO:0009409 GO:0009611 GO:0009612 GO:0009646 GO:0010200 GO:0010363 GO:0030968 GO:0043069 GO:0052542	cellular_membrane_fusion defense_response_by_callose_deposition endoplasmic_reticulum_unfolded_protein_response negative_regulation_of_programmed_cell_death protein_targeting_to_membrane regulation_of_plant-type_hypersensitive_response response_to_absence_of_light response_to_chitin response_to_cold response_to_mechanical_stimulus response_to_wounding
contig_90698	Root	B47&F56	contig_90698	216	0	0	0	0	0	1	0	0	0	0	0	3
contig_45807	Root	B47&F56	contig_45807	2578	0	0	0	0	0	4	0	0	0	0	0	4	Medtr1g033080.1	0	4
contig_103140	Root	B47&F56	contig_103140	1544	0	0	0	0	0	3	0	0	0	0	0	5
contig_50135	Root	B47&F56	contig_50135	277	0	0	0	0	0	2	0	0	0	0	0	2
contig_93761	Root	B47&F56	contig_93761	2826	0	0	0	0	0	4	0	0	0	0	0	1
contig_67933	Root	B47&F56	contig_67933	1869	0	0	0	0	0	1	0	0	0	0	0	1	Medtr5g035300.1	0	45	AT1G53350.1	0	Disease resistance protein (CC-NBS-LRR class) family	Q7XA39	0	46	RGA4_SOLBU Putative disease resistance protein RGA4 OS=Solanum bulbocastanum GN=RGA4 PE=2 SV=1	AT1G53350	GO:0006952	defense_response	GO:0043531	ADP_binding
contig_16040	Root	B47&F56	contig_16040	1618	0	0	0	0	0	14	0	0	0	0	0	35	Medtr7g026990.1	0	50	AT5G58400.1	0	Peroxidase superfamily protein	P22195	0	64	PER1_ARAHY Cationic peroxidase 1 OS=Arachis hypogaea GN=PNC1 PE=1 SV=2	AT5G58400	GO:0006979 GO:0055114	oxidation-reduction_process response_to_oxidative_stress	GO:0004601 GO:0020037	heme_binding peroxidase_activity
contig_49039	Root	B47&F56	contig_49039	817	0	0	0	0	0	1	0	0	0	0	0	1	Medtr5g067250.1	0	16	AT4G27290.1	0	S-locus lectin protein kinase family protein	O81832	0	38	Y4729_ARATH G-type lectin S-receptor-like serine/threonine-protein kinase At4g27290 OS=Arabidopsis thaliana GN=At4g27290 PE=3 SV=4	AT4G27290	GO:0006468 GO:0048544 GO:0048765	protein_phosphorylation recognition_of_pollen root_hair_cell_differentiation	GO:0004672 GO:0004674 GO:0004713 GO:0005524 GO:0016772 GO:0030246	ATP_binding carbohydrate_binding protein_kinase_activity protein_serine/threonine_kinase_activity protein_tyrosine_kinase_activity transferase_activity,_transferring_phosphorus-containing_groups
contig_98922	Root	B47&F56	contig_98922	986	0	0	0	0	0	3	0	0	0	0	0	1	Glyma.20G171900.1	0	71	AT1G14550.1	0	Peroxidase superfamily protein	Q02200	0	69	PERX_NICSY Lignin-forming anionic peroxidase OS=Nicotiana sylvestris PE=2 SV=1	AT1G14550	GO:0006979 GO:0055114 GO:0071456	cellular_response_to_hypoxia oxidation-reduction_process response_to_oxidative_stress	GO:0004601 GO:0020037	heme_binding peroxidase_activity
contig_47442	Root	B47&F56	contig_47442	740	0	0	0	0	0	2	0	0	0	0	0	1	Medtr5g074860.1	0	7
contig_99135	Root	B47&F56	contig_99135	781	0	0	0	0	0	2	0	0	0	0	0	2	Glyma.06G318000.1	0	35	AT4G25190.1	0			0	44		AT4G25190	GO:0008150	biological_process
contig_46166	Root	B47&F56	contig_46166	146	0	0	0	0	0	4	0	0	0	0	0	1
contig_50702	Root	B47&F56	contig_50702	476	0	0	0	0	0	2	0	0	0	0	0	1	Medtr6g027470.1	0	30
contig_49922	Root	B47&F56	contig_49922	565	0	0	0	0	0	2	0	0	0	0	0	1	Medtr4g021037.1	0	26	AT5G51630.3	0	Disease resistance protein (TIR-NBS-LRR class) family	Q40392	0	42	TMVRN_NICGU TMV resistance protein N OS=Nicotiana glutinosa GN=N PE=1 SV=1	AT5G51630	GO:0006952 GO:0007165	defense_response signal_transduction	GO:0000166 GO:0017111 GO:0043531	ADP_binding nucleoside-triphosphatase_activity nucleotide_binding
contig_103792	Root	B47&F56	contig_103792	697	0	0	0	0	0	2	0	0	0	0	0	2
contig_91288	Root	B47&F56	contig_91288	397	0	0	0	0	0	2	0	0	0	0	0	2	Medtr7g045710.1	0	8	AT4G08850.1	0	Leucine-rich repeat receptor-like protein kinase family protein	Q8VZG8	0	36	Y4885_ARATH Probable LRR receptor-like serine/threonine-protein kinase At4g08850 OS=Arabidopsis thaliana GN=At4g08850 PE=1 SV=3	AT4G08850	GO:0006468 GO:0006857 GO:0006995 GO:0009627 GO:0031347	cellular_response_to_nitrogen_starvation oligopeptide_transport protein_phosphorylation regulation_of_defense_response systemic_acquired_resistance	GO:0004672 GO:0004713 GO:0005524 GO:0016301 GO:0016772	ATP_binding kinase_activity protein_kinase_activity protein_tyrosine_kinase_activity transferase_activity,_transferring_phosphorus-containing_groups
contig_112107	Root	B47&F56	contig_112107	1450	0	0	0	0	0	2	0	0	0	0	0	2	Medtr8g079980.1	0	42	AT3G26040.1	0	HXXXD-type acyl-transferase family protein	Q70PR7	0	35	VINSY_RAUSE Vinorine synthase OS=Rauvolfia serpentina GN=ACT PE=1 SV=2	AT3G26040			GO:0016740 GO:0016747	transferase_activity transferase_activity,_transferring_acyl_groups_other_than_amino-acyl_groups
contig_48275	Root	B47&F56	contig_48275	1396	0	0	0	0	0	11	0	0	0	0	0	8	Medtr4g035590.1	0	35	AT4G10350.1	0	ANAC070, BRN2, NAC070 | NAC domain containing protein 70 |	Q9SV87	0	52	BRN2_ARATH Protein BEARSKIN1 OS=Arabidopsis thaliana GN=BRN2 PE=2 SV=1	AT4G10350	GO:0006355 GO:0007275 GO:0009834 GO:0010628 GO:0045893 GO:0048829	multicellular_organismal_development positive_regulation_of_gene_expression positive_regulation_of_transcription,_DNA-dependent regulation_of_transcription,_DNA-dependent root_cap_development secondary_cell_wall_biogenesis	GO:0003677 GO:0003700	DNA_binding sequence-specific_DNA_binding_transcription_factor_activity
contig_90521	Root	B47&F56	contig_90521	389	0	0	0	0	0	1	0	0	0	0	0	2	Medtr6g016000.1	0	9
contig_112610	Root	B47&F56	contig_112610	390	0	0	0	0	0	4	0	0	0	0	0	2
contig_112358	Root	B47&F56	contig_112358	1688	0	0	0	0	0	4	0	0	0	0	0	3	Medtr3g115940.1	0	69	AT1G61560.2	0	MLO6 | Seven transmembrane MLO family protein |	O49873	0	55	MLOH1_HORVU MLO protein homolog 1 OS=Hordeum vulgare GN=MLO-H1 PE=3 SV=1	AT1G61560	GO:0006952 GO:0008219 GO:0009817 GO:0052542	cell_death defense_response defense_response_by_callose_deposition defense_response_to_fungus,_incompatible_interaction	GO:0005516	calmodulin_binding
contig_50172	Root	B47&F56	contig_50172	429	0	0	0	0	0	1	0	0	0	0	0	1
contig_99088	Root	B47&F56	contig_99088	1003	0	0	0	0	0	4	0	0	0	0	0	1	Medtr6g073540.1	0	45				P08688	0	43	ALB2_PEA Albumin-2 OS=Pisum sativum PE=2 SV=1
contig_21789	Root	B47&F56	contig_21789	511	0	0	0	0	0	3	0	0	0	0	0	1	Glyma.06G167200.1	0	17	AT3G14470.1	0	NB-ARC domain-containing disease resistance protein	Q7XA39	0	46	RGA4_SOLBU Putative disease resistance protein RGA4 OS=Solanum bulbocastanum GN=RGA4 PE=2 SV=1	AT3G14470	GO:0006952 GO:0009627 GO:0009697	defense_response salicylic_acid_biosynthetic_process systemic_acquired_resistance	GO:0005515 GO:0043531	ADP_binding protein_binding
contig_66775	Root	B47&F56	contig_66775	2547	0	0	0	0	0	9	0	0	0	0	0	6	Medtr7g045860.1	0	68	AT4G08850.2	0	Leucine-rich repeat receptor-like protein kinase family protein	Q9LP24	0	35	Y1571_ARATH Probable leucine-rich repeat receptor-like protein kinase At1g35710 OS=Arabidopsis thaliana GN=At1g35710 PE=2 SV=1	AT4G08850	GO:0006468 GO:0006857 GO:0006995 GO:0009627 GO:0031347	cellular_response_to_nitrogen_starvation oligopeptide_transport protein_phosphorylation regulation_of_defense_response systemic_acquired_resistance	GO:0004672 GO:0004713 GO:0005524 GO:0016301 GO:0016772	ATP_binding kinase_activity protein_kinase_activity protein_tyrosine_kinase_activity transferase_activity,_transferring_phosphorus-containing_groups
contig_90012	Root	B47&F56	contig_90012	585	0	0	0	0	0	1	0	0	0	0	0	8	Medtr8g470390.1	0	39
contig_49458	Root	B47&F56	contig_49458	697	0	0	0	0	0	2	0	0	0	0	0	1	Medtr3g074410.1	0	25	AT1G34580.1	0	Major facilitator superfamily protein	Q93Y91	0	46	STP5_ARATH Sugar transport protein 5 OS=Arabidopsis thaliana GN=STP5 PE=2 SV=1	AT1G34580	GO:0006810 GO:0055085	transmembrane_transport transport	GO:0005215 GO:0005351 GO:0015144 GO:0022857 GO:0022891	carbohydrate_transmembrane_transporter_activity substrate-specific_transmembrane_transporter_activity sugar:hydrogen_symporter_activity transmembrane_transporter_activity transporter_activity
contig_91052	Root	B47&F56	contig_91052	625	0	0	0	0	0	2	0	0	0	0	0	2	Medtr7g068160.1	0	20
contig_89634	Root	B47&F56	contig_89634	1955	0	0	0	0	0	1	0	0	0	0	0	1	Medtr5g028450.1	0	36	AT3G18670.1	0	Ankyrin repeat family protein					AT3G18670
contig_49745	Root	B47&F56	contig_49745	432	0	0	0	0	0	4	0	0	0	0	0	2	Medtr3g007880.1	0	37
contig_112303	Root	B47&F56	contig_112303	626	0	0	0	0	0	1	0	0	0	0	0	2
contig_19522	Root	B47&F56	contig_19522	742	0	0	0	0	0	2	0	0	0	0	0	2	Medtr7g058640.1	0	21	AT1G04750.1	0	VAMP7B, VAMP721, ATVAMP721, AT VAMP7B | vesicle-associated membrane protein 721 |	Q9ZTW3	0	77	VA721_ARATH Vesicle-associated membrane protein 721 OS=Arabidopsis thaliana GN=VAMP721 PE=1 SV=1	AT1G04750	GO:0006810 GO:0009920 GO:0016192 GO:0072661	cell_plate_formation_involved_in_plant-type_cell_wall_biogenesis protein_targeting_to_plasma_membrane transport vesicle-mediated_transport	GO:0003674	molecular_function
contig_49347	Root	B47&F56	contig_49347	193	0	0	0	0	0	2	0	0	0	0	0	2	Medtr1g027440.1	0	7
contig_48319	Root	B47&F56	contig_48319	726	0	0	0	0	0	7	0	0	0	0	0	14
contig_47372	Root	B47&F56	contig_47372	750	0	0	0	0	0	2	0	0	0	0	0	1	Glyma.06G264200.1	0	11				Q9SZ67	0	46	WRK19_ARATH Probable WRKY transcription factor 19 OS=Arabidopsis thaliana GN=WRKY19 PE=2 SV=1
contig_90679	Root	B47&F56	contig_90679	1215	0	0	0	0	0	3	0	0	0	0	0	6	Medtr6g015950.1	0	76	AT5G24530.1	0	DMR6 | 2-oxoglutarate (2OG) and Fe(II)-dependent oxygenase superfamily protein |	P24397	0	45	HY6H_HYONI Hyoscyamine 6-dioxygenase OS=Hyoscyamus niger GN=H6H PE=1 SV=1	AT5G24530	GO:0000165 GO:0001666 GO:0006612 GO:0009595 GO:0009617 GO:0009620 GO:0009627 GO:0009697 GO:0009813 GO:0009862 GO:0009867 GO:0010200 GO:0010310 GO:0010363 GO:0031347 GO:0031348 GO:0034976 GO:0042742 GO:0043900 GO:0045087 GO:0050832 GO:0055114	MAPK_cascade defense_response_to_bacterium defense_response_to_fungus detection_of_biotic_stimulus flavonoid_biosynthetic_process innate_immune_response jasmonic_acid_mediated_signaling_pathway negative_regulation_of_defense_response oxidation-reduction_process protein_targeting_to_membrane regulation_of_defense_response regulation_of_hydrogen_peroxide_metabolic_process regulation_of_multi-organi…	GO:0016491 GO:0016706	oxidoreductase_activity oxidoreductase_activity,_acting_on_paired_donors,_with_incorporation_or_reduction_of_molecular_oxygen,_2-oxoglutarate_as_one_donor,_and_incorporation_of_one_atom_each_of_oxygen_into_both_donors
contig_17607	Root	B47&F56	contig_17607	1539	0	0	0	0	0	4	0	0	0	0	0	1	Medtr8g066670.1	0	23	AT4G10720.2	0	Ankyrin repeat family protein	Q9C7A2	0	22	Y3236_ARATH Ankyrin repeat-containing protein At3g12360 OS=Arabidopsis thaliana GN=At3g12360 PE=2 SV=1	AT4G10720	GO:0008150	biological_process
contig_16674	Root	B47&F56	contig_16674	1236	0	0	0	0	0	26	0	0	0	0	0	36	Medtr7g107520.1	0	79	AT1G05260.1	0	RCI3, RCI3A | Peroxidase superfamily protein |	O23044	0	55	PER3_ARATH Peroxidase 3 OS=Arabidopsis thaliana GN=PER3 PE=2 SV=1	AT1G05260	GO:0006826 GO:0006979 GO:0009269 GO:0009409 GO:0010054 GO:0010106 GO:0010167 GO:0015706 GO:0016132 GO:0042538 GO:0055114	brassinosteroid_biosynthetic_process cellular_response_to_iron_ion_starvation hyperosmotic_salinity_response iron_ion_transport nitrate_transport oxidation-reduction_process response_to_cold response_to_desiccation response_to_nitrate response_to_oxidative_stress trichoblast_differentiation	GO:0004601 GO:0020037	heme_binding peroxidase_activity
contig_67630	Root	B47&F56	contig_67630	1570	0	0	0	0	0	5	0	0	0	0	0	7	Medtr3g463660.1	0	93	AT5G58750.1	0	NAD(P)-binding Rossmann-fold superfamily protein	Q6PQJ9	0	39	5BPOR_DIGLA 3-oxo-Delta(4,5)-steroid 5-beta-reductase OS=Digitalis lanata PE=1 SV=1	AT5G58750			GO:0000166	nucleotide_binding
contig_50245	Root	B47&F56	contig_50245	1642	0	0	0	0	0	3	0	0	0	0	0	1	Medtr3g010780.1	0	75	AT3G10710.1	0	RHS12 | root hair specific 12 |	Q9SG77	0	58	PME24_ARATH Putative pectinesterase/pectinesterase inhibitor 24 OS=Arabidopsis thaliana GN=PME24 PE=3 SV=1	AT3G10710	GO:0010054 GO:0042545	cell_wall_modification trichoblast_differentiation	GO:0004857 GO:0030599	enzyme_inhibitor_activity pectinesterase_activity
contig_89882	Root	B47&F56	contig_89882	601	0	0	0	0	0	6	0	0	0	0	0	17	Eucgr.H01779.1	0	9	AT5G48770.1	0	Disease resistance protein (TIR-NBS-LRR class) family	Q40392	0	50	TMVRN_NICGU TMV resistance protein N OS=Nicotiana glutinosa GN=N PE=1 SV=1	AT5G48770	GO:0006952 GO:0007165	defense_response signal_transduction	GO:0043531	ADP_binding
contig_46510	Root	B47&F56	contig_46510	836	0	0	0	0	0	2	0	0	0	0	0	1
contig_90419	Root	B47&F56	contig_90419	414	0	0	0	0	0	1	0	0	0	0	0	2
contig_111921	Root	B47&F56	contig_111921	380	0	0	0	0	0	2	0	0	0	0	0	2
contig_90145	Root	B47&F56	contig_90145	796	0	0	0	0	0	1	0	0	0	0	0	2	Medtr0134s0080.1	0	25
contig_90257	Root	B47&F56	contig_90257	780	0	0	0	0	0	1	0	0	0	0	0	2	Medtr4g080777.1	0	6
contig_60886	Root	B47&F56	contig_60886	2457	0	0	0	0	0	2	0	0	0	0	0	1
contig_18896	Root	B47&F56	contig_18896	1773	0	0	0	0	0	3	0	0	0	0	0	1	Medtr3g463860.1	0	53
contig_69647	Root	B47&F56	contig_69647	485	0	0	0	0	0	4	0	0	0	0	0	3
contig_90371	Root	B47&F56	contig_90371	859	0	0	0	0	0	1	0	0	0	0	0	4	Medtr2g010730.1	0	53	AT4G23140.2	0	CRK6 | cysteine-rich RLK (RECEPTOR-like protein kinase) 6 |	Q9C5S9	0	35	CRK6_ARATH Cysteine-rich receptor-like protein kinase 6 OS=Arabidopsis thaliana GN=CRK6 PE=1 SV=1	AT4G23140	GO:0006468	protein_phosphorylation	GO:0004672 GO:0004674 GO:0004713 GO:0005515 GO:0005524 GO:0016301 GO:0016772	ATP_binding kinase_activity protein_binding protein_kinase_activity protein_serine/threonine_kinase_activity protein_tyrosine_kinase_activity transferase_activity,_transferring_phosphorus-containing_groups
contig_48940	Root	B47&F56	contig_48940	612	0	0	0	0	0	3	0	0	0	0	0	1
contig_69261	Root	B47&F56	contig_69261	284	0	0	0	0	0	3	0	0	0	0	0	4	Medtr3g058400.1	0	15				O22307	0	58	C71DB_LOTJA Cytochrome P450 71D11 (Fragment) OS=Lotus japonicus GN=CYP71D11 PE=2 SV=1
contig_90315	Root	B47&F56	contig_90315	558	0	0	0	0	0	2	0	0	0	0	0	2	Medtr4g019600.1	0	58	AT3G09280.1	0	unknown protein; FUNCTIONS IN: molecular_function unknown; INVOLVED IN: biological_process unknown; LOCATED I					AT3G09280	GO:0008150	biological_process	GO:0003674	molecular_function
contig_48304	Root	B47&F56	contig_48304	1016	0	0	0	0	0	2	0	0	0	0	0	6	Medtr6g048910.1	0	34				P08688	0	44	ALB2_PEA Albumin-2 OS=Pisum sativum PE=2 SV=1
contig_49676	Root	B47&F56	contig_49676	383	0	0	0	0	0	4	0	0	0	0	0	1	Medtr6g082130.1	0	33
contig_49690	Root	B47&F56	contig_49690	926	0	0	0	0	0	2	0	0	0	0	0	2	Medtr7g068070.1	0	39
contig_112272	Root	B47&F56	contig_112272	1952	0	0	0	0	0	3	0	0	0	0	0	3	Medtr7g045370.1	0	92	AT2G44990.1	0	CCD7, MAX3, ATCCD7 | carotenoid cleavage dioxygenase 7 |	Q7XJM2	0	59	CCD7_ARATH Carotenoid cleavage dioxygenase 7, chloroplastic OS=Arabidopsis thaliana GN=CCD7 PE=1 SV=1	AT2G44990	GO:0009926 GO:0010223 GO:0016121 GO:0016124	auxin_polar_transport carotene_catabolic_process secondary_shoot_formation xanthophyll_catabolic_process	GO:0045549	9-cis-epoxycarotenoid_dioxygenase_activity
contig_101830	Root	B47&F56	contig_101830	1446	0	0	0	0	0	5	0	0	0	0	0	3	Medtr1g028290.1	0	32	AT1G66910.1	0	Protein kinase superfamily protein	Q9FID5	0	58	Y5393_ARATH Probable receptor-like protein kinase At5g39030 OS=Arabidopsis thaliana GN=At5g39030 PE=2 SV=1	AT1G66910	GO:0006468	protein_phosphorylation	GO:0004672 GO:0004674 GO:0004713 GO:0005524 GO:0016301 GO:0016772	ATP_binding kinase_activity protein_kinase_activity protein_serine/threonine_kinase_activity protein_tyrosine_kinase_activity transferase_activity,_transferring_phosphorus-containing_groups
contig_50256	Root	B47&F56	contig_50256	187	0	0	0	0	0	1	0	0	0	0	0	1
contig_50836	Root	B47&F56	contig_50836	205	0	0	0	0	0	2	0	0	0	0	0	2
contig_94115	Root	B47&F56	contig_94115	3563	0	0	0	0	0	3	0	0	0	0	0	2	Medtr1g019550.1	0	39	AT5G17680.1	0	disease resistance protein (TIR-NBS-LRR class), putative	Q40392	0	31	TMVRN_NICGU TMV resistance protein N OS=Nicotiana glutinosa GN=N PE=1 SV=1	AT5G17680	GO:0006952 GO:0007165	defense_response signal_transduction	GO:0043531	ADP_binding
contig_35678	Root	B47&F56	contig_35678	191	0	0	0	0	0	2	0	0	0	0	0	5
contig_19939	Root	B47&F56	contig_19939	1067	0	0	0	0	0	13	0	0	0	0	0	2	Medtr3g067795.4	0	17	AT1G07570.1	0	APK1A, APK1 | Protein kinase superfamily protein |	Q06548	0	53	APK1A_ARATH Protein kinase APK1A, chloroplastic OS=Arabidopsis thaliana GN=APK1A PE=2 SV=1	AT1G07570	GO:0006468 GO:0006499	N-terminal_protein_myristoylation protein_phosphorylation	GO:0004672 GO:0004674 GO:0004713 GO:0005524 GO:0016301 GO:0016772	ATP_binding kinase_activity protein_kinase_activity protein_serine/threonine_kinase_activity protein_tyrosine_kinase_activity transferase_activity,_transferring_phosphorus-containing_groups
contig_46467	Root	B47&F56	contig_46467	1163	0	0	0	0	0	4	0	0	0	0	0	8	Medtr1g090667.1	0	56				Q88FY2	0	28	6HN3M_PSEPK 6-hydroxynicotinate 3-monooxygenase OS=Pseudomonas putida (strain KT2440) GN=nicC PE=1 SV=1
contig_50519	Root	B47&F56	contig_50519	207	0	0	0	0	0	2	0	0	0	0	0	1
contig_99246	Root	B47&F56	contig_99246	273	0	0	0	0	0	1	0	0	0	0	0	2	Medtr7g060770.1	0	14	AT5G02400.1	0	PLL2 | pol-like 2 |	Q84T94	0	58	P2C35_ORYSJ Protein phosphatase 2C 35 OS=Oryza sativa subsp. japonica GN=XB15 PE=1 SV=1	AT5G02400	GO:0006499	N-terminal_protein_myristoylation	GO:0003824 GO:0004722	catalytic_activity protein_serine/threonine_phosphatase_activity
contig_49926	Root	B47&F56	contig_49926	853	0	0	0	0	0	3	0	0	0	0	0	2	Medtr3g020650.1	0	22	AT5G36930.1	0	Disease resistance protein (TIR-NBS-LRR class) family	Q40392	0	36	TMVRN_NICGU TMV resistance protein N OS=Nicotiana glutinosa GN=N PE=1 SV=1	AT5G36930	GO:0006952 GO:0007165	defense_response signal_transduction	GO:0043531	ADP_binding
contig_112587	Root	B47&F56	contig_112587	850	0	0	0	0	0	3	0	0	0	0	0	1	Medtr1g057110.1	0	51				O82711	0	37	PIP22_PEA Kunitz-type trypsin inhibitor-like 2 protein OS=Pisum sativum GN=PIP20-2 PE=1 SV=1
contig_93949	Root	B47&F56	contig_93949	1451	0	0	0	0	0	2	0	0	0	0	0	4	Medtr5g035690.1	0	85	AT1G13480.1	0	Protein of unknown function (DUF1262)					AT1G13480	GO:0008150	biological_process	GO:0003674	molecular_function
contig_91149	Root	B47&F56	contig_91149	346	0	0	0	0	0	1	0	0	0	0	0	2	Medtr8g032830.1	0	3
contig_94084	Root	B47&F56	contig_94084	1279	0	0	0	0	0	10	0	0	0	0	0	7	Medtr8g014930.1	0	15	AT2G19230.1	0	Leucine-rich repeat transmembrane protein kinase protein	O64556	0	46	Y2923_ARATH Putative leucine-rich repeat receptor-like serine/threonine-protein kinase At2g19230 OS=Arabidopsis thaliana GN=At2g19230 PE=2 SV=3	AT2G19230	GO:0006468 GO:0006499	N-terminal_protein_myristoylation protein_phosphorylation	GO:0004672 GO:0004674 GO:0004713 GO:0005524 GO:0016301 GO:0016772	ATP_binding kinase_activity protein_kinase_activity protein_serine/threonine_kinase_activity protein_tyrosine_kinase_activity transferase_activity,_transferring_phosphorus-containing_groups
contig_49603	Root	B47&F56	contig_49603	458	0	0	0	0	0	1	0	0	0	0	0	1	Medtr1g105600.1	0	10	AT4G23180.1	0	CRK10, RLK4 | cysteine-rich RLK (RECEPTOR-like protein kinase) 10 |					AT4G23180	GO:0006468 GO:0006995	cellular_response_to_nitrogen_starvation protein_phosphorylation	GO:0004672 GO:0004674 GO:0004713 GO:0005524 GO:0016301 GO:0016772	ATP_binding kinase_activity protein_kinase_activity protein_serine/threonine_kinase_activity protein_tyrosine_kinase_activity transferase_activity,_transferring_phosphorus-containing_groups
contig_46582	Root	B47&F56	contig_46582	899	0	0	0	0	0	6	0	0	0	0	0	2	Medtr3g110380.1	0	6
contig_19434	Root	B47&F56	contig_19434	1707	0	0	0	0	0	3	0	0	0	0	0	2	Medtr8g068840.1	0	98	AT5G59070.1	0	UDP-Glycosyltransferase superfamily protein					AT5G59070	GO:0001666 GO:0009058 GO:0019375	biosynthetic_process galactolipid_biosynthetic_process response_to_hypoxia	GO:0016757	transferase_activity,_transferring_glycosyl_groups
contig_99137	Root	B47&F56	contig_99137	236	0	0	0	0	0	2	0	0	0	0	0	3	Medtr2g011170.1	0	5
contig_49066	Root	B47&F56	contig_49066	509	0	0	0	0	0	20	0	0	0	0	0	2	Medtr6g022490.1	0	55
contig_50449	Root	B47&F56	contig_50449	268	0	0	0	0	0	1	0	0	0	0	0	1
contig_47784	Root	B47&F56	contig_47784	282	0	0	0	0	0	30	0	0	0	0	0	31
contig_48609	Root	B47&F56	contig_48609	202	0	0	0	0	0	1	0	0	0	0	0	3
contig_112438	Root	B47&F56	contig_112438	581	0	0	0	0	0	2	0	0	0	0	0	2	Medtr8g090280.1	0	14	AT5G18360.1	0	Disease resistance protein (TIR-NBS-LRR class) family	Q9SZ67	0	37	WRK19_ARATH Probable WRKY transcription factor 19 OS=Arabidopsis thaliana GN=WRKY19 PE=2 SV=1	AT5G18360	GO:0006952 GO:0007165	defense_response signal_transduction	GO:0000166 GO:0017111 GO:0043531	ADP_binding nucleoside-triphosphatase_activity nucleotide_binding
contig_90832	Root	B47&F56	contig_90832	307	0	0	0	0	0	2	0	0	0	0	0	2
contig_49172	Root	B47&F56	contig_49172	2730	0	0	0	0	0	4	0	0	0	0	0	5	Medtr3g102400.1	0	76	AT5G24080.1	0	Protein kinase superfamily protein	P17801	0	38	KPRO_MAIZE Putative receptor protein kinase ZmPK1 OS=Zea mays GN=PK1 PE=2 SV=2	AT5G24080	GO:0006468	protein_phosphorylation	GO:0004672 GO:0004674 GO:0004713 GO:0005524 GO:0016301 GO:0016772	ATP_binding kinase_activity protein_kinase_activity protein_serine/threonine_kinase_activity protein_tyrosine_kinase_activity transferase_activity,_transferring_phosphorus-containing_groups
contig_49117	Root	B47&F56	contig_49117	1454	0	0	0	0	0	2	0	0	0	0	0	1	Medtr3g467340.1	0	16
contig_49385	Root	B47&F56	contig_49385	399	0	0	0	0	0	10	0	0	0	0	0	11	Medtr5g094730.1	0	48
contig_90858	Root	B47&F56	contig_90858	1365	0	0	0	0	0	6	0	0	0	0	0	8	Glyma.05G137800.1	0	70	AT1G78550.1	0	2-oxoglutarate (2OG) and Fe(II)-dependent oxygenase superfamily protein	Q39224	0	48	SRG1_ARATH Protein SRG1 OS=Arabidopsis thaliana GN=SRG1 PE=2 SV=1	AT1G78550	GO:0055114	oxidation-reduction_process	GO:0005506 GO:0016491 GO:0016706	iron_ion_binding oxidoreductase_activity oxidoreductase_activity,_acting_on_paired_donors,_with_incorporation_or_reduction_of_molecular_oxygen,_2-oxoglutarate_as_one_donor,_and_incorporation_of_one_atom_each_of_oxygen_into_both_donors
contig_49746	Root	B47&F56	contig_49746	476	0	0	0	0	0	2	0	0	0	0	0	2	Medtr5g040420.1	0	31	AT1G26870.1	0	FEZ, ANAC009 | NAC (No Apical Meristem) domain transcriptional regulator superfamily protein |	Q9ZVH0	0	84	FEZ_ARATH Protein FEZ OS=Arabidopsis thaliana GN=FEZ PE=2 SV=1	AT1G26870	GO:0006355 GO:0007275 GO:0009733 GO:0045770 GO:0048103 GO:0048829	multicellular_organismal_development positive_regulation_of_asymmetric_cell_division regulation_of_transcription,_DNA-dependent response_to_auxin_stimulus root_cap_development somatic_stem_cell_division	GO:0003677 GO:0003700	DNA_binding sequence-specific_DNA_binding_transcription_factor_activity
contig_111963	Root	B47&F56	contig_111963	329	0	0	0	0	0	2	0	0	0	0	0	2
contig_46877	Root	B47&F56	contig_46877	674	0	0	0	0	0	2	0	0	0	0	0	1	Medtr4g011910.1	0	32	AT3G15940.2	0	UDP-Glycosyltransferase superfamily protein					AT3G15940	GO:0001666 GO:0009058 GO:0019375	biosynthetic_process galactolipid_biosynthetic_process response_to_hypoxia	GO:0016757	transferase_activity,_transferring_glycosyl_groups
contig_99163	Root	B47&F56	contig_99163	1212	0	0	0	0	0	2	0	0	0	0	0	2	Medtr4g066150.1	0	44	AT3G57880.1	0	Calcium-dependent lipid-binding (CaLB domain) plant phosphoribosyltransferase family protein	Q6DN14	0	26	MCTP1_HUMAN Multiple C2 and transmembrane domain-containing protein 1 OS=Homo sapiens GN=MCTP1 PE=2 SV=2	AT3G57880	GO:0000162	tryptophan_biosynthetic_process	GO:0003674	molecular_function
contig_90179	Root	B47&F56	contig_90179	1741	0	0	0	0	0	2	0	0	0	0	0	2	Medtr1g014670.1	0	54				Q3S4A7	0	65	AHK5_ARATH Histidine kinase 5 OS=Arabidopsis thaliana GN=AHK5 PE=1 SV=1
contig_46969	Root	B47&F56	contig_46969	4709	0	0	0	0	0	3	0	0	0	0	0	2	Medtr7g088950.1	0	18	AT5G36930.1	0	Disease resistance protein (TIR-NBS-LRR class) family	Q40392	0	32	TMVRN_NICGU TMV resistance protein N OS=Nicotiana glutinosa GN=N PE=1 SV=1	AT5G36930	GO:0006952 GO:0007165	defense_response signal_transduction	GO:0043531	ADP_binding
contig_112579	Root	B47&F56	contig_112579	307	0	0	0	0	0	2	0	0	0	0	0	1	Medtr3g031750.1	0	3
contig_91300	Root	B47&F56	contig_91300	281	0	0	0	0	0	1	0	0	0	0	0	3	Medtr3g018980.1	0	7	AT3G14470.1	0	NB-ARC domain-containing disease resistance protein	Q9LRR4	0	34	R13L1_ARATH Putative disease resistance RPP13-like protein 1 OS=Arabidopsis thaliana GN=RPPL1 PE=3 SV=1	AT3G14470	GO:0006952 GO:0009627 GO:0009697	defense_response salicylic_acid_biosynthetic_process systemic_acquired_resistance	GO:0005515 GO:0043531	ADP_binding protein_binding
contig_47322	Root	B47&F56	contig_47322	1074	0	0	0	0	0	23	0	0	0	0	0	30	Medtr7g107520.1	0	68	AT1G05260.1	0	RCI3, RCI3A | Peroxidase superfamily protein |	O23044	0	56	PER3_ARATH Peroxidase 3 OS=Arabidopsis thaliana GN=PER3 PE=2 SV=1	AT1G05260	GO:0006826 GO:0006979 GO:0009269 GO:0009409 GO:0010054 GO:0010106 GO:0010167 GO:0015706 GO:0016132 GO:0042538 GO:0055114	brassinosteroid_biosynthetic_process cellular_response_to_iron_ion_starvation hyperosmotic_salinity_response iron_ion_transport nitrate_transport oxidation-reduction_process response_to_cold response_to_desiccation response_to_nitrate response_to_oxidative_stress trichoblast_differentiation	GO:0004601 GO:0020037	heme_binding peroxidase_activity
contig_67889	Root	B47&F56	contig_67889	2024	0	0	0	0	0	1	0	0	0	0	0	2	Medtr7g067750.1	0	26	AT5G22560.1	0	Plant protein of unknown function (DUF247)					AT5G22560	GO:0008150	biological_process
contig_94630	Root	B47&F56	contig_94630	1070	0	0	0	0	0	1	0	0	0	0	0	3	Medtr7g067970.1	0	56
contig_112301	Root	B47&F56	contig_112301	579	0	0	0	0	0	1	0	0	0	0	0	3	Medtr2g073440.1	0	36	AT3G61040.2	0	CYP76C7 | cytochrome P450, family 76, subfamily C, polypeptide 7 | chr3	Q8VWZ7	0	51	C76B6_CATRO Geraniol 8-hydroxylase OS=Catharanthus roseus GN=CYP76B6 PE=1 SV=1	AT3G61040	GO:0006569 GO:0009684 GO:0055114	indoleacetic_acid_biosynthetic_process oxidation-reduction_process tryptophan_catabolic_process	GO:0005506 GO:0009055 GO:0016705 GO:0019825 GO:0020037	electron_carrier_activity heme_binding iron_ion_binding oxidoreductase_activity,_acting_on_paired_donors,_with_incorporation_or_reduction_of_molecular_oxygen oxygen_binding
contig_49982	Root	B47&F56	contig_49982	352	0	0	0	0	0	2	0	0	0	0	0	1
contig_21182	Root	B47&F56	contig_21182	2314	0	0	0	0	0	4	0	0	0	0	0	1	Medtr3g011360.1	0	31	AT3G07040.1	0	RPM1, RPS3 | NB-ARC domain-containing disease resistance protein |	Q39214	0	30	RPM1_ARATH Disease resistance protein RPM1 OS=Arabidopsis thaliana GN=RPM1 PE=1 SV=1	AT3G07040	GO:0006952 GO:0009626	defense_response plant-type_hypersensitive_response	GO:0000166 GO:0005515 GO:0043531	ADP_binding nucleotide_binding protein_binding
contig_99150	Root	B47&F56	contig_99150	537	0	0	0	0	0	1	0	0	0	0	0	1
contig_17970	Root	B47&F56	contig_17970	3340	0	0	0	0	0	2	0	0	0	0	0	1	Medtr7g078180.1	0	73	AT5G17680.1	0	disease resistance protein (TIR-NBS-LRR class), putative	Q40392	0	38	TMVRN_NICGU TMV resistance protein N OS=Nicotiana glutinosa GN=N PE=1 SV=1	AT5G17680	GO:0006952 GO:0007165	defense_response signal_transduction	GO:0043531	ADP_binding
contig_90634	Root	B47&F56	contig_90634	298	0	0	0	0	0	1	0	0	0	0	0	14	Medtr4g065093.1	0	5
contig_49083	Root	B47&F56	contig_49083	291	0	0	0	0	0	3	0	0	0	0	0	1	Medtr4g023260.1	0	6	AT5G36930.2	0	Disease resistance protein (TIR-NBS-LRR class) family	Q40392	0	51	TMVRN_NICGU TMV resistance protein N OS=Nicotiana glutinosa GN=N PE=1 SV=1	AT5G36930	GO:0006952 GO:0007165	defense_response signal_transduction	GO:0043531	ADP_binding
contig_50241	Root	B47&F56	contig_50241	224	0	0	0	0	0	2	0	0	0	0	0	1
contig_50860	Root	B47&F56	contig_50860	533	0	0	0	0	0	1	0	0	0	0	0	1	Medtr3g080220.1	0	14	AT1G02520.1	0	PGP11 | P-glycoprotein 11 |	Q9FWX7	0	78	AB11B_ARATH ABC transporter B family member 11 OS=Arabidopsis thaliana GN=ABCB11 PE=2 SV=1	AT1G02520	GO:0006810 GO:0055085	transmembrane_transport transport	GO:0000166 GO:0005524 GO:0016887 GO:0017111 GO:0042626	ATP_binding ATPase_activity ATPase_activity,_coupled_to_transmembrane_movement_of_substances nucleoside-triphosphatase_activity nucleotide_binding
contig_68652	Root	B47&F56	contig_68652	748	0	0	0	0	0	1	0	0	0	0	0	4	Medtr3g067780.1	0	17	AT1G07570.1	0	APK1A, APK1 | Protein kinase superfamily protein |	Q06548	0	64	APK1A_ARATH Protein kinase APK1A, chloroplastic OS=Arabidopsis thaliana GN=APK1A PE=2 SV=1	AT1G07570	GO:0006468 GO:0006499	N-terminal_protein_myristoylation protein_phosphorylation	GO:0004672 GO:0004674 GO:0004713 GO:0005524 GO:0016301 GO:0016772	ATP_binding kinase_activity protein_kinase_activity protein_serine/threonine_kinase_activity protein_tyrosine_kinase_activity transferase_activity,_transferring_phosphorus-containing_groups
contig_69671	Root	B47&F56	contig_69671	252	0	0	0	0	0	1	0	0	0	0	0	5
contig_69264	Root	B47&F56	contig_69264	475	0	0	0	0	0	2	0	0	0	0	0	3	Medtr1g050382.1	0	39	AT2G04240.2	0	XERICO | RING/U-box superfamily protein |	Q9ZT50	0	55	RHA2A_ARATH E3 ubiquitin-protein ligase RHA2A OS=Arabidopsis thaliana GN=RHA2A PE=1 SV=1	AT2G04240	GO:0006970 GO:0009651 GO:0009687 GO:0009739 GO:0010200	abscisic_acid_metabolic_process response_to_chitin response_to_gibberellin_stimulus response_to_osmotic_stress response_to_salt_stress	GO:0005515 GO:0008270	protein_binding zinc_ion_binding
contig_90819	Root	B47&F56	contig_90819	526	0	0	0	0	0	2	0	0	0	0	0	2	Medtr3g074400.1	0	21	AT1G34580.1	0	Major facilitator superfamily protein	Q93Y91	0	42	STP5_ARATH Sugar transport protein 5 OS=Arabidopsis thaliana GN=STP5 PE=2 SV=1	AT1G34580	GO:0006810 GO:0055085	transmembrane_transport transport	GO:0005215 GO:0005351 GO:0015144 GO:0022857 GO:0022891	carbohydrate_transmembrane_transporter_activity substrate-specific_transmembrane_transporter_activity sugar:hydrogen_symporter_activity transmembrane_transporter_activity transporter_activity
contig_50686	Root	B47&F56	contig_50686	271	0	0	0	0	0	1	0	0	0	0	0	1
contig_90704	Root	B47&F56	contig_90704	360	0	0	0	0	0	1	0	0	0	0	0	2
contig_17775	Root	B47&F56	contig_17775	1797	0	0	0	0	0	6	0	0	0	0	0	4	Medtr1g028290.1	0	41	AT1G66910.1	0	Protein kinase superfamily protein	Q3ECH2	0	53	Y1670_ARATH Probable receptor-like protein kinase At1g67000 OS=Arabidopsis thaliana GN=At1g67000 PE=2 SV=2	AT1G66910	GO:0006468	protein_phosphorylation	GO:0004672 GO:0004674 GO:0004713 GO:0005524 GO:0016301 GO:0016772	ATP_binding kinase_activity protein_kinase_activity protein_serine/threonine_kinase_activity protein_tyrosine_kinase_activity transferase_activity,_transferring_phosphorus-containing_groups
contig_91197	Root	B47&F56	contig_91197	170	0	0	0	0	0	3	0	0	0	0	0	2	Medtr4g080777.1	0	5
contig_58042	Root	B47&F56	contig_58042	1603	0	0	0	0	0	1	0	0	0	0	0	1
contig_49251	Root	B47&F56	contig_49251	389	0	0	0	0	0	3	0	0	0	0	0	3	Medtr7g056680.5	0	7	AT4G27290.1	0	S-locus lectin protein kinase family protein	O81832	0	44	Y4729_ARATH G-type lectin S-receptor-like serine/threonine-protein kinase At4g27290 OS=Arabidopsis thaliana GN=At4g27290 PE=3 SV=4	AT4G27290	GO:0006468 GO:0048544 GO:0048765	protein_phosphorylation recognition_of_pollen root_hair_cell_differentiation	GO:0004672 GO:0004674 GO:0004713 GO:0005524 GO:0016772 GO:0030246	ATP_binding carbohydrate_binding protein_kinase_activity protein_serine/threonine_kinase_activity protein_tyrosine_kinase_activity transferase_activity,_transferring_phosphorus-containing_groups
contig_99285	Root	B47&F56	contig_99285	416	0	0	0	0	0	2	0	0	0	0	0	1
contig_47844	Root	B47&F56	contig_47844	2645	0	0	0	0	0	2	0	0	0	0	0	1	Medtr4g080320.1	0	18	AT5G17680.1	0	disease resistance protein (TIR-NBS-LRR class), putative	Q40392	0	33	TMVRN_NICGU TMV resistance protein N OS=Nicotiana glutinosa GN=N PE=1 SV=1	AT5G17680	GO:0006952 GO:0007165	defense_response signal_transduction	GO:0043531	ADP_binding
contig_47413	Root	B47&F56	contig_47413	252	0	0	0	0	0	2	0	0	0	0	0	1
contig_48828	Root	B47&F56	contig_48828	858	0	0	0	0	0	18	0	0	0	0	0	5	Medtr1g088110.1	0	37				Q9M1G9	0	31	EXTN2_ARATH Extensin-2 OS=Arabidopsis thaliana GN=EXT2 PE=2 SV=1
contig_103040	Root	B47&F56	contig_103040	2022	0	0	0	0	0	9	0	0	0	0	0	13	Medtr1g028290.1	0	91	AT1G66920.2	0	Protein kinase superfamily protein	Q9FID6	0	46	Y5392_ARATH Probable receptor-like protein kinase At5g39020 OS=Arabidopsis thaliana GN=At5g39020 PE=2 SV=1	AT1G66920	GO:0006468	protein_phosphorylation	GO:0004672 GO:0004674 GO:0004713 GO:0005524 GO:0016301 GO:0016772	ATP_binding kinase_activity protein_kinase_activity protein_serine/threonine_kinase_activity protein_tyrosine_kinase_activity transferase_activity,_transferring_phosphorus-containing_groups
contig_17376	Root	B47&F56	contig_17376	716	0	0	0	0	0	7	0	0	0	0	0	9	Medtr8g014690.1	0	9	AT2G04300.1	0	Leucine-rich repeat protein kinase family protein	Q9SI06	0	58	Y5573_ARATH Putative leucine-rich repeat receptor-like serine/threonine-protein kinase At2g04300 OS=Arabidopsis thaliana GN=At2g04300 PE=3 SV=2	AT2G04300	GO:0006468	protein_phosphorylation	GO:0004672 GO:0004674 GO:0005524 GO:0016301 GO:0016772	ATP_binding kinase_activity protein_kinase_activity protein_serine/threonine_kinase_activity transferase_activity,_transferring_phosphorus-containing_groups
contig_91293	Root	B47&F56	contig_91293	412	0	0	0	0	0	1	0	0	0	0	0	2	Medtr8g041910.1	0	18	AT4G05200.1	0	CRK25 | cysteine-rich RLK (RECEPTOR-like protein kinase) 25 |					AT4G05200	GO:0000041 GO:0006468 GO:0006826 GO:0010106 GO:0010167 GO:0010413 GO:0015706 GO:0045492	cellular_response_to_iron_ion_starvation glucuronoxylan_metabolic_process iron_ion_transport nitrate_transport protein_phosphorylation response_to_nitrate transition_metal_ion_transport xylan_biosynthetic_process	GO:0004672 GO:0004674 GO:0005524 GO:0016301 GO:0016772	ATP_binding kinase_activity protein_kinase_activity protein_serine/threonine_kinase_activity transferase_activity,_transferring_phosphorus-containing_groups
contig_49460	Root	B47&F56	contig_49460	475	0	0	0	0	0	2	0	0	0	0	0	1	Medtr4g083660.1	0	37	AT3G59850.1	0	Pectin lyase-like superfamily protein	P48979	0	77	PGLR_PRUPE Polygalacturonase OS=Prunus persica PE=2 SV=1	AT3G59850	GO:0005975	carbohydrate_metabolic_process	GO:0004650	polygalacturonase_activity
contig_47894	Root	B47&F56	contig_47894	527	0	0	0	0	0	4	0	0	0	0	0	2	AT3G61220.2	0	22				Q9M2E2	0	65	SDR1_ARATH (+)-neomenthol dehydrogenase OS=Arabidopsis thaliana GN=SDR1 PE=1 SV=1
contig_50829	Root	B47&F56	contig_50829	442	0	0	0	0	0	2	0	0	0	0	0	1	Medtr2g437560.1	0	13	AT5G36930.1	0	Disease resistance protein (TIR-NBS-LRR class) family	Q40392	0	32	TMVRN_NICGU TMV resistance protein N OS=Nicotiana glutinosa GN=N PE=1 SV=1	AT5G36930	GO:0006952 GO:0007165	defense_response signal_transduction	GO:0043531	ADP_binding
contig_18268	Root	B47&F56	contig_18268	1734	0	0	0	0	0	3	0	0	0	0	0	7	Medtr6g048880.1	0	97				P08688	0	41	ALB2_PEA Albumin-2 OS=Pisum sativum PE=2 SV=1
contig_65539	Root	B47&F56	contig_65539	2584	0	0	0	0	0	1	0	0	0	0	0	3	Medtr8g095150.1	0	47	AT1G28380.1	0	NSL1 | MAC/Perforin domain-containing protein |	Q9SGN6	0	48	NSL1_ARATH MACPF domain-containing protein NSL1 OS=Arabidopsis thaliana GN=NSL1 PE=1 SV=1	AT1G28380	GO:0000165 GO:0002679 GO:0006612 GO:0006820 GO:0006862 GO:0006888 GO:0006944 GO:0006955 GO:0006984 GO:0008219 GO:0009595 GO:0009626 GO:0009627 GO:0009651 GO:0009697 GO:0009862 GO:0009863 GO:0009867 GO:0010200 GO:0010310 GO:0010337 GO:0010363 GO:0015696 GO:0015802 GO:0031347 GO:0031348 GO:0034976 GO:0042742 GO:0043069 GO:0043090 GO:0043269 GO:0043900 GO:0045087 GO:0050832 GO:0051707 GO:0052542	ER-nucleus_signaling_pathway ER_to_Golgi_vesicle-mediated_transport MAPK_cascade amino_acid_import ammonium_transport anion_transport basic_amino_acid_transport cell_death cellular_membrane_fusion defense_response_by_callose_deposition defense_response_to_bacterium defense_response_to_fungus detection_of_biotic_stimulus immune_response innate_immune_response jasmonic_acid_mediated_signaling_pathw…	GO:0003674	molecular_function
contig_47718	Root	B47&F56	contig_47718	369	0	0	0	0	0	2	0	0	0	0	0	1	Medtr3g116950.1	0	34
contig_90124	Root	B47&F56	contig_90124	1053	0	0	0	0	0	5	0	0	0	0	0	9	Medtr1g025980.1	0	63	AT5G42180.1	0	Peroxidase superfamily protein	Q43872	0	72	PER64_ARATH Peroxidase 64 OS=Arabidopsis thaliana GN=PER64 PE=1 SV=1	AT5G42180	GO:0006979 GO:0010413 GO:0045492 GO:0055114	glucuronoxylan_metabolic_process oxidation-reduction_process response_to_oxidative_stress xylan_biosynthetic_process	GO:0004601 GO:0020037	heme_binding peroxidase_activity
contig_89781	Root	B47&F56	contig_89781	728	0	0	0	0	0	1	0	0	0	0	0	19
contig_112410	Root	B47&F56	contig_112410	357	0	0	0	0	0	2	0	0	0	0	0	2	Medtr3g053330.1	0	8
contig_49259	Root	B47&F56	contig_49259	1975	0	0	0	0	0	3	0	0	0	0	0	1	Medtr6g071455.1	0	75	AT3G46280.1	0	protein kinase-related	Q9FN93	0	32	Y5596_ARATH Probable LRR receptor-like serine/threonine-protein kinase At5g59680 OS=Arabidopsis thaliana GN=At5g59680 PE=2 SV=1	AT3G46280	GO:0002679 GO:0006857 GO:0006865 GO:0006888 GO:0008150 GO:0010200 GO:0043090	ER_to_Golgi_vesicle-mediated_transport amino_acid_import amino_acid_transport biological_process oligopeptide_transport respiratory_burst_involved_in_defense_response response_to_chitin	GO:0003674	molecular_function
contig_17968	Root	B47&F56	contig_17968	1012	0	0	0	0	0	13	0	0	0	0	0	5	Medtr7g111010.1	0	94	AT4G01630.1	0	ATEXPA17, ATEXP17, ATHEXP ALPHA 1.13, EXPA17 | expansin A17 |	Q9ZSI1	0	76	EXP17_ARATH Putative expansin-A17 OS=Arabidopsis thaliana GN=EXPA17 PE=3 SV=1	AT4G01630	GO:0009664 GO:0009826 GO:0009828 GO:0009831	plant-type_cell_wall_loosening plant-type_cell_wall_modification_involved_in_multidimensional_cell_growth plant-type_cell_wall_organization unidimensional_cell_growth
contig_49092	Root	B47&F56	contig_49092	196	0	0	0	0	0	2	0	0	0	0	0	1	Medtr5g094570.1	0	7
contig_112351	Root	B47&F56	contig_112351	1351	0	0	0	0	0	2	0	0	0	0	0	3	Medtr3g463360.1	0	49	AT1G07290.1	0	GONST2 | golgi nucleotide sugar transporter 2 |	Q84L09	0	72	GONS2_ARATH GDP-mannose transporter GONST2 OS=Arabidopsis thaliana GN=GONST2 PE=2 SV=1	AT1G07290	GO:0015780 GO:0015784 GO:0055085	GDP-mannose_transport nucleotide-sugar_transport transmembrane_transport	GO:0005338	nucleotide-sugar_transmembrane_transporter_activity
contig_112396	Root	B47&F56	contig_112396	2369	0	0	0	0	0	4	0	0	0	0	0	28	Glyma.03G116300.1	0	18	AT3G17380.1	0	TRAF-like family protein					AT3G17380	GO:0008150	biological_process	GO:0003674	molecular_function
contig_112510	Root	B47&F56	contig_112510	614	0	0	0	0	0	1	0	0	0	0	0	2	Medtr6g488190.1	0	43
contig_49496	Root	B47&F56	contig_49496	283	0	0	0	0	0	4	0	0	0	0	0	4	Medtr4g026830.1	0	42	AT3G60600.1	0	VAP27-1, VAP, (AT)VAP, VAP27 | vesicle associated protein |	Q8VZ95	0	64	VAP11_ARATH Vesicle-associated protein 1-1 OS=Arabidopsis thaliana GN=PVA11 PE=1 SV=1	AT3G60600	GO:0000911 GO:0006499 GO:0006605 GO:0006623 GO:0006886 GO:0007030 GO:0007033 GO:0010359 GO:0016192 GO:0046907	Golgi_organization N-terminal_protein_myristoylation cytokinesis_by_cell_plate_formation intracellular_protein_transport intracellular_transport protein_targeting protein_targeting_to_vacuole regulation_of_anion_channel_activity vacuole_organization vesicle-mediated_transport	GO:0005198 GO:0005515	protein_binding structural_molecule_activity
contig_49454	Root	B47&F56	contig_49454	635	0	0	0	0	0	1	0	0	0	0	0	1
contig_90869	Root	B47&F56	contig_90869	657	0	0	0	0	0	3	0	0	0	0	0	6	Medtr6g003990.1	0	68	AT5G17450.1	0	HIPP21 | Heavy metal transport/detoxification superfamily protein |	Q9SZN7	0	44	HIP26_ARATH Heavy metal-associated isoprenylated plant protein 26 OS=Arabidopsis thaliana GN=HIPP26 PE=1 SV=1	AT5G17450	GO:0030001	metal_ion_transport	GO:0046872	metal_ion_binding
contig_67410	Root	B47&F56	contig_67410	974	0	0	0	0	0	2	0	0	0	0	0	3	Eucgr.H01530.1	0	25				O49696	0	58	ALMTC_ARATH Aluminum-activated malate transporter 12 OS=Arabidopsis thaliana GN=ALMT12 PE=2 SV=1
contig_98797	Root	B47&F56	contig_98797	1673	0	0	0	0	0	18	0	0	0	0	0	31	Medtr5g031250.1	0	49	AT4G37990.1	0	ELI3-2, ELI3, ATCAD8, CAD-B2 | elicitor-activated gene 3-2 |	Q9ZRF1	0	58	MTDH_FRAAN Probable mannitol dehydrogenase OS=Fragaria ananassa GN=CAD PE=1 SV=1	AT4G37990	GO:0006865 GO:0009407 GO:0009617 GO:0009626 GO:0009809 GO:0010583 GO:0055114	amino_acid_transport lignin_biosynthetic_process oxidation-reduction_process plant-type_hypersensitive_response response_to_bacterium response_to_cyclopentenone toxin_catabolic_process	GO:0000166 GO:0008270 GO:0016491 GO:0045551 GO:0047681	aryl-alcohol_dehydrogenase_(NADP+)_activity cinnamyl-alcohol_dehydrogenase_activity nucleotide_binding oxidoreductase_activity zinc_ion_binding
contig_48994	Root	B47&F56	contig_48994	285	0	0	0	0	0	1	0	0	0	0	0	1	Medtr1g027540.1	0	8
contig_103454	Root	B47&F56	contig_103454	239	0	0	0	0	0	1	0	0	0	0	0	5	Medtr7g069580.1	0	7
contig_91097	Root	B47&F56	contig_91097	420	0	0	0	0	0	1	0	0	0	0	0	1	Medtr5g013070.1	0	17	AT5G60900.1	0	RLK1 | receptor-like protein kinase 1 |	Q39202	0	56	RLK1_ARATH G-type lectin S-receptor-like serine/threonine-protein kinase RLK1 OS=Arabidopsis thaliana GN=RLK1 PE=2 SV=2	AT5G60900	GO:0000165 GO:0006355 GO:0006468 GO:0006612 GO:0009617 GO:0009862 GO:0009867 GO:0010310 GO:0010363 GO:0031348 GO:0035304	MAPK_cascade jasmonic_acid_mediated_signaling_pathway negative_regulation_of_defense_response protein_phosphorylation protein_targeting_to_membrane regulation_of_hydrogen_peroxide_metabolic_process regulation_of_plant-type_hypersensitive_response regulation_of_protein_dephosphorylation regulation_of_transcription,_DNA-dependent response_to_bacterium systemic_acquired_resistance,_salicylic_acid_me…	GO:0004672 GO:0004674 GO:0004713 GO:0005524 GO:0016301 GO:0016772 GO:0030246	ATP_binding carbohydrate_binding kinase_activity protein_kinase_activity protein_serine/threonine_kinase_activity protein_tyrosine_kinase_activity transferase_activity,_transferring_phosphorus-containing_groups
contig_50533	Root	B47&F56	contig_50533	661	0	0	0	0	0	3	0	0	0	0	0	1	Medtr3g008640.1	0	34	AT3G47400.1	0	Plant invertase/pectin methylesterase inhibitor superfamily	Q9STY3	0	66	PME33_ARATH Probable pectinesterase/pectinesterase inhibitor 33 OS=Arabidopsis thaliana GN=PME33 PE=2 SV=1	AT3G47400	GO:0009832 GO:0010413 GO:0042545 GO:0045492	cell_wall_modification glucuronoxylan_metabolic_process plant-type_cell_wall_biogenesis xylan_biosynthetic_process	GO:0004857 GO:0030599	enzyme_inhibitor_activity pectinesterase_activity
contig_21892	Root	B47&F56	contig_21892	422	0	0	0	0	0	2	0	0	0	0	0	1	Medtr1g086150.1	0	11	AT3G62150.1	0	PGP21 | P-glycoprotein 21 |	O80725	0	52	AB4B_ARATH ABC transporter B family member 4 OS=Arabidopsis thaliana GN=ABCB4 PE=1 SV=1	AT3G62150	GO:0010315 GO:0060919	auxin_efflux auxin_influx	GO:0010328 GO:0010329 GO:0042626	ATPase_activity,_coupled_to_transmembrane_movement_of_substances auxin_efflux_transmembrane_transporter_activity auxin_influx_transmembrane_transporter_activity
contig_48697	Root	B47&F56	contig_48697	952	0	0	0	0	0	3	0	0	0	0	0	1	Medtr7g068140.1	0	72
contig_89470	Root	B47&F56	contig_89470	951	0	0	0	0	0	1	0	0	0	0	0	10							Q494P0	0	73	PHT17_ARATH Probable inorganic phosphate transporter 1-7 OS=Arabidopsis thaliana GN=PHT1-7 PE=2 SV=2
contig_89583	Root	B47&F56	contig_89583	1026	0	0	0	0	0	4	0	0	0	0	0	9	Medtr4g048460.1	0	26	AT5G23960.2	0	TPS21 | terpene synthase 21 |	B9SCB6	0	57	TPS2_RICCO Probable terpene synthase 2 OS=Ricinus communis GN=TPS2 PE=3 SV=1	AT5G23960	GO:0008152 GO:0016106 GO:0051762 GO:0080027	metabolic_process response_to_herbivore sesquiterpene_biosynthetic_process sesquiterpenoid_biosynthetic_process	GO:0000287 GO:0010333 GO:0016829 GO:0080016 GO:0080017	(-)-E-beta-caryophyllene_synthase_activity alpha-humulene_synthase_activity lyase_activity magnesium_ion_binding terpene_synthase_activity
contig_103618	Root	B47&F56	contig_103618	922	0	0	0	0	0	5	0	0	0	0	0	3	Medtr8g018280.1	0	14
contig_49731	Root	B47&F56	contig_49731	484	0	0	0	0	0	4	0	0	0	0	0	1	Medtr4g021590.1	0	99
contig_112349	Root	B47&F56	contig_112349	1588	0	0	0	0	0	2	0	0	0	0	0	4	Medtr4g102650.1	0	58	AT4G23020.2	0	unknown protein; FUNCTIONS IN: molecular_function unknown; INVOLVED IN: biological_process unknown; LOCATED I					AT4G23020	GO:0008150	biological_process	GO:0003674	molecular_function
contig_112325	Root	B47&F56	contig_112325	1351	0	0	0	0	0	2	0	0	0	0	0	2	Medtr8g017800.1	0	10	AT5G17680.1	0	disease resistance protein (TIR-NBS-LRR class), putative	Q9SZ67	0	34	WRK19_ARATH Probable WRKY transcription factor 19 OS=Arabidopsis thaliana GN=WRKY19 PE=2 SV=1	AT5G17680	GO:0006952 GO:0007165	defense_response signal_transduction	GO:0043531	ADP_binding
contig_50281	Root	B47&F56	contig_50281	334	0	0	0	0	0	2	0	0	0	0	0	2	Medtr8g068050.1	0	15	AT5G10530.1	0	Concanavalin A-like lectin protein kinase family protein	Q39529	0	52	LEC2_CLAKE Agglutinin-2 OS=Cladrastis kentukea PE=1 SV=1	AT5G10530	GO:0006468	protein_phosphorylation	GO:0004672 GO:0004674 GO:0005524 GO:0016301 GO:0016772	ATP_binding kinase_activity protein_kinase_activity protein_serine/threonine_kinase_activity transferase_activity,_transferring_phosphorus-containing_groups
contig_98904	Root	B47&F56	contig_98904	699	0	0	0	0	0	5	0	0	0	0	0	6	Medtr1g043220.1	0	8
contig_94137	Root	B47&F56	contig_94137	353	0	0	0	0	0	12	0	0	0	0	0	8
contig_99282	Root	B47&F56	contig_99282	764	0	0	0	0	0	1	0	0	0	0	0	2	Medtr7g021420.1	0	71
contig_49348	Root	B47&F56	contig_49348	213	0	0	0	0	0	1	0	0	0	0	0	2	Medtr1g019720.1	0	59
contig_48659	Root	B47&F56	contig_48659	250	0	0	0	0	0	3	0	0	0	0	0	1	Medtr6g079140.1	0	6
contig_47581	Root	B47&F56	contig_47581	1736	0	0	0	0	0	3	0	0	0	0	0	2	Medtr8g014690.1	0	26	AT1G51840.1	0	protein kinase-related	C0LGD6	0	40	Y1570_ARATH Probable LRR receptor-like serine/threonine-protein kinase At1g05700 OS=Arabidopsis thaliana GN=At1g05700 PE=2 SV=1	AT1G51840	GO:0006826 GO:0008150 GO:0010106 GO:0010167 GO:0015706	biological_process cellular_response_to_iron_ion_starvation iron_ion_transport nitrate_transport response_to_nitrate	GO:0003674	molecular_function
contig_20498	Root	B47&F56	contig_20498	515	0	0	0	0	0	2	0	0	0	0	0	1	Medtr8g035990.1	0	8
contig_13108	Root	B47&F56	contig_13108	542	0	0	0	0	0	5	0	0	0	0	0	1	Glyma.04G028300.1	0	8	AT4G35350.2	0	XCP1 | xylem cysteine peptidase 1 |	O65493	0	46	XCP1_ARATH Xylem cysteine proteinase 1 OS=Arabidopsis thaliana GN=XCP1 PE=1 SV=1	AT4G35350	GO:0006508 GO:0010413 GO:0010623 GO:0045492	developmental_programmed_cell_death glucuronoxylan_metabolic_process proteolysis xylan_biosynthetic_process	GO:0008234	cysteine-type_peptidase_activity
contig_50250	Root	B47&F56	contig_50250	285	0	0	0	0	0	1	0	0	0	0	0	1	Medtr4g081655.1	0	9
contig_18116	Root	B47&F56	contig_18116	193	0	0	0	0	0	34	0	0	0	0	0	67	Medtr4g065060.1	0	6
contig_48730	Root	B47&F56	contig_48730	694	0	0	0	0	0	3	0	0	0	0	0	3	Medtr2g071980.1	0	14
contig_47706	Root	B47&F56	contig_47706	1187	0	0	0	0	0	5	0	0	0	0	0	7				AT2G45560.2	0	CYP76C1 | cytochrome P450, family 76, subfamily C, polypeptide 1 | chr2	O49858	0	59	C82A3_SOYBN Cytochrome P450 82A3 OS=Glycine max GN=CYP82A3 PE=2 SV=1	AT2G45560	GO:0055114	oxidation-reduction_process	GO:0005506 GO:0009055 GO:0016705 GO:0020037	electron_carrier_activity heme_binding iron_ion_binding oxidoreductase_activity,_acting_on_paired_donors,_with_incorporation_or_reduction_of_molecular_oxygen
contig_49713	Root	B47&F56	contig_49713	2302	0	0	0	0	0	2	0	0	0	0	0	1	Medtr5g035530.1	0	41	AT3G14470.1	0	NB-ARC domain-containing disease resistance protein	Q7XA39	0	36	RGA4_SOLBU Putative disease resistance protein RGA4 OS=Solanum bulbocastanum GN=RGA4 PE=2 SV=1	AT3G14470	GO:0006952 GO:0009627 GO:0009697	defense_response salicylic_acid_biosynthetic_process systemic_acquired_resistance	GO:0005515 GO:0043531	ADP_binding protein_binding
contig_49791	Root	B47&F56	contig_49791	816	0	0	0	0	0	2	0	0	0	0	0	1	Medtr4g088810.1	0	9	AT1G17420.1	0	LOX3 | lipoxygenase 3 |	O24371	0	41	LOX31_SOLTU Linoleate 13S-lipoxygenase 3-1, chloroplastic OS=Solanum tuberosum GN=LOX3.1 PE=1 SV=1	AT1G17420	GO:0006952 GO:0009555 GO:0009611 GO:0009620 GO:0009644 GO:0009693 GO:0009695 GO:0009753 GO:0009901 GO:0010200 GO:0034440 GO:0040007 GO:0048653 GO:0080086	anther_dehiscence anther_development defense_response ethylene_biosynthetic_process growth jasmonic_acid_biosynthetic_process lipid_oxidation pollen_development response_to_chitin response_to_fungus response_to_high_light_intensity response_to_jasmonic_acid_stimulus response_to_wounding stamen_filament_development	GO:0016165	lipoxygenase_activity
contig_98997	Root	B47&F56	contig_98997	2508	0	0	0	0	0	3	0	0	0	0	0	2	Medtr1g090520.1	0	33	AT1G73080.1	0	PEPR1, ATPEPR1 | PEP1 receptor 1 |	P93194	0	49	RPK1_IPONI Receptor-like protein kinase OS=Ipomoea nil GN=INRPK1 PE=2 SV=2	AT1G73080	GO:0006468 GO:0006955 GO:0007169 GO:0009611 GO:0009723 GO:0009738 GO:0009753 GO:0035556 GO:0045087 GO:0052542	abscisic_acid_mediated_signaling_pathway defense_response_by_callose_deposition immune_response innate_immune_response intracellular_signal_transduction protein_phosphorylation response_to_ethylene_stimulus response_to_jasmonic_acid_stimulus response_to_wounding transmembrane_receptor_protein_tyrosine_kinase_signaling_pathway	GO:0001653 GO:0004383 GO:0004672 GO:0004674 GO:0005515 GO:0005524 GO:0016301 GO:0016772	ATP_binding guanylate_cyclase_activity kinase_activity peptide_receptor_activity protein_binding protein_kinase_activity protein_serine/threonine_kinase_activity transferase_activity,_transferring_phosphorus-containing_groups
contig_17604	Root	B47&F56	contig_17604	3414	0	0	0	0	0	7	0	0	0	0	0	2	Medtr5g028450.1	0	61	AT3G18670.1	0	Ankyrin repeat family protein					AT3G18670
contig_45934	Root	B47&F56	contig_45934	110	0	0	0	0	0	5	0	0	0	0	0	2
contig_22639	Root	B47&F56	contig_22639	164	0	0	0	0	0	2	0	0	0	0	0	2
contig_49509	Root	B47&F56	contig_49509	315	0	0	0	0	0	1	0	0	0	0	0	1	cassava4.1	0	51	AT1G72930.2	0	TIR | toll/interleukin-1 receptor-like |					AT1G72930	GO:0006952 GO:0007165	defense_response signal_transduction
contig_90994	Root	B47&F56	contig_90994	371	0	0	0	0	0	1	0	0	0	0	0	4	Medtr7g082750.1	0	60
contig_68527	Root	B47&F56	contig_68527	1281	0	0	0	0	0	4	0	0	0	0	0	8	Medtr3g111610.1	0	69	AT4G36830.1	0	HOS3-1 | GNS1/SUR4 membrane protein family |					AT4G36830	GO:0008150	biological_process	GO:0003674	molecular_function
contig_112219	Root	B47&F56	contig_112219	1288	0	0	0	0	0	4	0	0	0	0	0	3	Medtr7g056510.1	0	23	AT1G11330.1	0	S-locus lectin protein kinase family protein	Q9SXB8	0	41	Y1133_ARATH G-type lectin S-receptor-like serine/threonine-protein kinase At1g11330 OS=Arabidopsis thaliana GN=At1g11330 PE=1 SV=3	AT1G11330	GO:0006468 GO:0048544	protein_phosphorylation recognition_of_pollen	GO:0004672 GO:0004674 GO:0004713 GO:0005524 GO:0016301 GO:0016772 GO:0030246	ATP_binding carbohydrate_binding kinase_activity protein_kinase_activity protein_serine/threonine_kinase_activity protein_tyrosine_kinase_activity transferase_activity,_transferring_phosphorus-containing_groups
contig_94027	Root	B47&F56	contig_94027	1071	0	0	0	0	0	2	0	0	0	0	0	1	Medtr6g078610.1	0	21
contig_112521	Root	B47&F56	contig_112521	448	0	0	0	0	0	2	0	0	0	0	0	2	Medtr8g089230.1	0	14	AT4G20430.2	0	Subtilase family protein					AT4G20430	GO:0000911 GO:0006508 GO:0008152 GO:0043086	cytokinesis_by_cell_plate_formation metabolic_process negative_regulation_of_catalytic_activity proteolysis	GO:0004252 GO:0042802	identical_protein_binding serine-type_endopeptidase_activity
contig_18776	Root	B47&F56	contig_18776	469	0	0	0	0	0	21	0	0	0	0	0	11
contig_47382	Root	B47&F56	contig_47382	691	0	0	0	0	0	2	0	0	0	0	0	2	Medtr0043s0080.3	0	13
contig_65664	Root	B47&F56	contig_65664	599	0	0	0	0	0	2	0	0	0	0	0	6
contig_65671	Root	B47&F56	contig_65671	969	0	0	0	0	0	4	0	0	0	0	0	6	Medtr8g066220.1	0	58	AT3G45070.1	0	P-loop containing nucleoside triphosphate hydrolases superfamily protein	Q9M1V2	0	52	SOT5_ARATH Cytosolic sulfotransferase 5 OS=Arabidopsis thaliana GN=SOT5 PE=1 SV=1	AT3G45070	GO:0009812	flavonoid_metabolic_process	GO:0008146	sulfotransferase_activity
contig_90847	Root	B47&F56	contig_90847	763	0	0	0	0	0	1	0	0	0	0	0	5	Medtr1g083070.1	0	67	AT1G09030.1	0	NF-YB4 | nuclear factor Y, subunit B4 |	O04027	0	63	NFYB4_ARATH Nuclear transcription factor Y subunit B-4 OS=Arabidopsis thaliana GN=NFYB4 PE=1 SV=1	AT1G09030	GO:0006355	regulation_of_transcription,_DNA-dependent	GO:0003677 GO:0003700 GO:0005515 GO:0043565	DNA_binding protein_binding sequence-specific_DNA_binding sequence-specific_DNA_binding_transcription_factor_activity
contig_17848	Root	B47&F56	contig_17848	3348	0	0	0	0	0	4	0	0	0	0	0	6	Medtr4g081270.1	0	30	AT5G17680.1	0	disease resistance protein (TIR-NBS-LRR class), putative	Q40392	0	37	TMVRN_NICGU TMV resistance protein N OS=Nicotiana glutinosa GN=N PE=1 SV=1	AT5G17680	GO:0006952 GO:0007165	defense_response signal_transduction	GO:0043531	ADP_binding
contig_108382	Root	B47&F56	contig_108382	1915	0	0	0	0	0	4	0	0	0	0	0	1	Medtr6g082990.1	0	93	AT1G66980.1	0	SNC4 | suppressor of npr1-1 constitutive 4 |	Q9FID5	0	64	Y5393_ARATH Probable receptor-like protein kinase At5g39030 OS=Arabidopsis thaliana GN=At5g39030 PE=2 SV=1	AT1G66980	GO:0000023 GO:0006071 GO:0006468 GO:0006629 GO:0006952 GO:0016556 GO:0019252	defense_response glycerol_metabolic_process lipid_metabolic_process mRNA_modification maltose_metabolic_process protein_phosphorylation starch_biosynthetic_process	GO:0004672 GO:0004674 GO:0004713 GO:0005524 GO:0008081 GO:0008889 GO:0016301 GO:0016772	ATP_binding glycerophosphodiester_phosphodiesterase_activity kinase_activity phosphoric_diester_hydrolase_activity protein_kinase_activity protein_serine/threonine_kinase_activity protein_tyrosine_kinase_activity transferase_activity,_transferring_phosphorus-containing_groups
contig_112598	Root	B47&F56	contig_112598	377	0	0	0	0	0	1	0	0	0	0	0	1	Medtr1g112190.1	0	9	AT5G22450.1	0	unknown protein; LOCATED IN: chloroplast; EXPRESSED IN: 22 plant structures; EXPRESSED DURING: 13 growth stag					AT5G22450	GO:0006486	protein_glycosylation
contig_112606	Root	B47&F56	contig_112606	355	0	0	0	0	0	1	0	0	0	0	0	1	Medtr4g017710.1	0	7	AT4G13920.1	0	AtRLP50, RLP50 | receptor like protein 50 |					AT4G13920	GO:0006952 GO:0007165	defense_response signal_transduction	GO:0016301	kinase_activity
contig_112583	Root	B47&F56	contig_112583	539	0	0	0	0	0	2	0	0	0	0	0	1
contig_48830	Root	B47&F56	contig_48830	1493	0	0	0	0	0	3	0	0	0	0	0	2	Medtr8g068050.1	0	43	AT5G10530.1	0	Concanavalin A-like lectin protein kinase family protein	Q9LXA5	0	51	LRK91_ARATH L-type lectin-domain containing receptor kinase IX.1 OS=Arabidopsis thaliana GN=LECRK91 PE=2 SV=1	AT5G10530	GO:0006468	protein_phosphorylation	GO:0004672 GO:0004674 GO:0005524 GO:0016301 GO:0016772	ATP_binding kinase_activity protein_kinase_activity protein_serine/threonine_kinase_activity transferase_activity,_transferring_phosphorus-containing_groups
contig_91157	Root	B47&F56	contig_91157	406	0	0	0	0	0	1	0	0	0	0	0	2	Medtr3g463360.1	0	13
contig_48640	Root	B47&F56	contig_48640	1553	0	0	0	0	0	2	0	0	0	0	0	1	Medtr3g018930.1	0	20	AT3G14470.1	0	NB-ARC domain-containing disease resistance protein	Q9LRR4	0	36	R13L1_ARATH Putative disease resistance RPP13-like protein 1 OS=Arabidopsis thaliana GN=RPPL1 PE=3 SV=1	AT3G14470	GO:0006952 GO:0009627 GO:0009697	defense_response salicylic_acid_biosynthetic_process systemic_acquired_resistance	GO:0005515 GO:0043531	ADP_binding protein_binding
contig_69455	Root	B47&F56	contig_69455	326	0	0	0	0	0	3	0	0	0	0	0	2	Medtr3g058000.1	0	21	AT4G36220.1	0	FAH1, CYP84A1 | ferulic acid 5-hydroxylase 1 |	O22307	0	68	C71DB_LOTJA Cytochrome P450 71D11 (Fragment) OS=Lotus japonicus GN=CYP71D11 PE=2 SV=1	AT4G36220	GO:0009699 GO:0009809 GO:0010224 GO:0055114	lignin_biosynthetic_process oxidation-reduction_process phenylpropanoid_biosynthetic_process response_to_UV-B	GO:0004497 GO:0005506 GO:0009055 GO:0016705 GO:0020037 GO:0046424	electron_carrier_activity ferulate_5-hydroxylase_activity heme_binding iron_ion_binding monooxygenase_activity oxidoreductase_activity,_acting_on_paired_donors,_with_incorporation_or_reduction_of_molecular_oxygen
contig_90165	Root	B47&F56	contig_90165	391	0	0	0	0	0	1	0	0	0	0	0	3
contig_112305	Root	B47&F56	contig_112305	302	0	0	0	0	0	2	0	0	0	0	0	5
contig_47582	Root	B47&F56	contig_47582	1280	0	0	0	0	0	2	0	0	0	0	0	2	Medtr8g014930.1	0	25	AT5G59680.1	0	Leucine-rich repeat protein kinase family protein	Q9FN93	0	43	Y5596_ARATH Probable LRR receptor-like serine/threonine-protein kinase At5g59680 OS=Arabidopsis thaliana GN=At5g59680 PE=2 SV=1	AT5G59680	GO:0006468	protein_phosphorylation	GO:0004672 GO:0004674 GO:0005524 GO:0016301 GO:0016772	ATP_binding kinase_activity protein_kinase_activity protein_serine/threonine_kinase_activity transferase_activity,_transferring_phosphorus-containing_groups
contig_89895	Root	B47&F56	contig_89895	1929	0	0	0	0	0	1	0	0	0	0	0	8	Medtr2g082010.1	0	76	AT5G23960.2	0	TPS21 | terpene synthase 21 |	B9SCB6	0	47	TPS2_RICCO Probable terpene synthase 2 OS=Ricinus communis GN=TPS2 PE=3 SV=1	AT5G23960	GO:0008152 GO:0016106 GO:0051762 GO:0080027	metabolic_process response_to_herbivore sesquiterpene_biosynthetic_process sesquiterpenoid_biosynthetic_process	GO:0000287 GO:0010333 GO:0016829 GO:0080016 GO:0080017	(-)-E-beta-caryophyllene_synthase_activity alpha-humulene_synthase_activity lyase_activity magnesium_ion_binding terpene_synthase_activity
contig_103014	Root	B47&F56	contig_103014	1418	0	0	0	0	0	38	0	0	0	0	0	23	Medtr2g030825.1	0	45	AT3G19430.1	0	late embryogenesis abundant protein-related / LEA protein-related					AT3G19430
contig_65429	Root	B47&F56	contig_65429	1243	0	0	0	0	0	1	0	0	0	0	0	2	Medtr7g078260.1	0	25				Q7XBQ9	0	29	RGA2_SOLBU Disease resistance protein RGA2 OS=Solanum bulbocastanum GN=RGA2 PE=1 SV=1
contig_18138	Root	B47&F56	contig_18138	1287	0	0	0	0	0	8	0	0	0	0	0	8	Medtr5g075680.1	0	87	AT3G58060.1	0	Cation efflux family protein	Q10PP8	0	68	MTP4_ORYSJ Metal tolerance protein 4 OS=Oryza sativa subsp. japonica GN=MTP4 PE=2 SV=1	AT3G58060	GO:0006812 GO:0055085	cation_transport transmembrane_transport	GO:0008324 GO:0015562	cation_transmembrane_transporter_activity efflux_transmembrane_transporter_activity
contig_48376	Root	B47&F56	contig_48376	2826	0	0	0	0	0	3	0	0	0	0	0	2	Medtr1g028280.2	0	29	AT1G67000.1	0	Protein kinase superfamily protein	Q3ECH2	0	35	Y1670_ARATH Probable receptor-like protein kinase At1g67000 OS=Arabidopsis thaliana GN=At1g67000 PE=2 SV=2	AT1G67000	GO:0006468	protein_phosphorylation	GO:0004672 GO:0004674 GO:0005524 GO:0016301 GO:0016772	ATP_binding kinase_activity protein_kinase_activity protein_serine/threonine_kinase_activity transferase_activity,_transferring_phosphorus-containing_groups
contig_89673	Root	B47&F56	contig_89673	249	0	0	0	0	0	3	0	0	0	0	0	6
contig_20865	Root	B47&F56	contig_20865	499	0	0	0	0	0	1	0	0	0	0	0	1	Medtr3g105610.1	0	11	AT2G24710.1	0	ATGLR2.3, GLR2.3 | glutamate receptor 2.3 |	Q9SHV2	0	57	GLR23_ARATH Glutamate receptor 2.3 OS=Arabidopsis thaliana GN=GLR2.3 PE=2 SV=1	AT2G24710	GO:0006810 GO:0006874 GO:0009416	cellular_calcium_ion_homeostasis response_to_light_stimulus transport	GO:0004970 GO:0005215 GO:0005217 GO:0005234	extracellular-glutamate-gated_ion_channel_activity intracellular_ligand-gated_ion_channel_activity ionotropic_glutamate_receptor_activity transporter_activity
contig_112491	Root	B47&F56	contig_112491	1459	0	0	0	0	0	2	0	0	0	0	0	3	Medtr3g464030.1	0	45	AT5G49140.1	0	Disease resistance protein (TIR-NBS-LRR class) family	Q40392	0	36	TMVRN_NICGU TMV resistance protein N OS=Nicotiana glutinosa GN=N PE=1 SV=1	AT5G49140	GO:0006952 GO:0007165	defense_response signal_transduction	GO:0043531	ADP_binding
contig_68526	Root	B47&F56	contig_68526	1362	0	0	0	0	0	2	0	0	0	0	0	7	Medtr3g111610.1	0	61	AT4G36830.1	0	HOS3-1 | GNS1/SUR4 membrane protein family |					AT4G36830	GO:0008150	biological_process	GO:0003674	molecular_function
contig_21678	Root	B47&F56	contig_21678	320	0	0	0	0	0	4	0	0	0	0	0	2	Medtr3g006280.1	0	5
contig_99101	Root	B47&F56	contig_99101	896	0	0	0	0	0	6	0	0	0	0	0	15	Medtr5g041040.1	0	86	AT1G26820.1	0	RNS3 | ribonuclease 3 |	P42815	0	52	RNS3_ARATH Ribonuclease 3 OS=Arabidopsis thaliana GN=RNS3 PE=2 SV=1	AT1G26820	GO:0007568	aging	GO:0003723 GO:0004521 GO:0033897	RNA_binding endoribonuclease_activity ribonuclease_T2_activity
contig_15108	Root	B47&F56	contig_15108	1182	0	0	0	0	0	101	0	0	0	0	0	19							P62930	0	51	ALB1E_PEA Albumin-1 E OS=Pisum sativum PE=3 SV=1
contig_67326	Root	B47&F56	contig_67326	3567	0	0	0	0	0	1	0	0	0	0	0	3	Medtr8g020300.1	0	50	AT5G41750.2	0	Disease resistance protein (TIR-NBS-LRR class) family	O82500	0	33	Y4117_ARATH Putative disease resistance protein At4g11170 OS=Arabidopsis thaliana GN=At4g11170 PE=2 SV=1	AT5G41750	GO:0006952 GO:0007165	defense_response signal_transduction	GO:0000166 GO:0017111 GO:0043531	ADP_binding nucleoside-triphosphatase_activity nucleotide_binding
contig_66263	Root	B47&F56	contig_66263	1228	0	0	0	0	0	6	0	0	0	0	0	12	Medtr4g048460.1	0	35	AT5G23960.2	0	TPS21 | terpene synthase 21 |	B9SCB6	0	58	TPS2_RICCO Probable terpene synthase 2 OS=Ricinus communis GN=TPS2 PE=3 SV=1	AT5G23960	GO:0008152 GO:0016106 GO:0051762 GO:0080027	metabolic_process response_to_herbivore sesquiterpene_biosynthetic_process sesquiterpenoid_biosynthetic_process	GO:0000287 GO:0010333 GO:0016829 GO:0080016 GO:0080017	(-)-E-beta-caryophyllene_synthase_activity alpha-humulene_synthase_activity lyase_activity magnesium_ion_binding terpene_synthase_activity
contig_112483	Root	B47&F56	contig_112483	250	0	0	0	0	0	1	0	0	0	0	0	2
contig_16007	Root	B47&F56	contig_16007	5320	0	0	0	0	0	2	0	0	0	0	0	1	Glyma.14G140800.1	0	19	AT4G32700.2	0	helicases;ATP-dependent helicases;nucleic acid binding;ATP binding;DNA-directed DNA polymerases;DNA binding |	Q7Z5Q5	0	33	DPOLN_HUMAN DNA polymerase nu OS=Homo sapiens GN=POLN PE=1 SV=2	AT4G32700	GO:0006260 GO:0006310 GO:0009640 GO:0010468	DNA_recombination DNA_replication photomorphogenesis regulation_of_gene_expression	GO:0003676 GO:0003677 GO:0003887 GO:0004386 GO:0005524 GO:0008026	ATP-dependent_helicase_activity ATP_binding DNA-directed_DNA_polymerase_activity DNA_binding helicase_activity nucleic_acid_binding
contig_68422	Root	B47&F56	contig_68422	2554	0	0	0	0	0	2	0	0	0	0	0	7	Medtr7g011770.1	0	99	AT4G02780.1	0	GA1, ABC33, ATCPS1, CPS, CPS1 | Terpenoid cyclases/Protein prenyltransferases superfamily protein |	O04408	0	72	KSA_PEA Ent-copalyl diphosphate synthase, chloroplastic OS=Pisum sativum PE=2 SV=1	AT4G02780	GO:0008152 GO:0009686 GO:0009740	gibberellic_acid_mediated_signaling_pathway gibberellin_biosynthetic_process metabolic_process	GO:0000287 GO:0009905 GO:0010333 GO:0016829	ent-copalyl_diphosphate_synthase_activity lyase_activity magnesium_ion_binding terpene_synthase_activity
contig_99157	Root	B47&F56	contig_99157	878	0	0	0	0	0	2	0	0	0	0	0	2	Glyma.16G097200.1	0	39	AT1G02850.2	0	BGLU11 | beta glucosidase 11 |	B3H5Q1	0	59	BGL11_ARATH Beta-glucosidase 11 OS=Arabidopsis thaliana GN=BGLU11 PE=2 SV=2	AT1G02850	GO:0005975	carbohydrate_metabolic_process	GO:0003824 GO:0004553 GO:0043169	catalytic_activity cation_binding hydrolase_activity,_hydrolyzing_O-glycosyl_compounds
contig_91332	Root	B47&F56	contig_91332	249	0	0	0	0	0	1	0	0	0	0	0	2
contig_19542	Root	B47&F56	contig_19542	737	0	0	0	0	0	2	0	0	0	0	0	1
contig_49657	Root	B47&F56	contig_49657	1920	0	0	0	0	0	3	0	0	0	0	0	1
contig_103787	Root	B47&F56	contig_103787	603	0	0	0	0	0	1	0	0	0	0	0	2	Medtr4g087460.1	0	22	AT3G59710.1	0	NAD(P)-binding Rossmann-fold superfamily protein	B2X050	0	36	MNR1_CAPAN (+)-neomenthol dehydrogenase OS=Capsicum annuum GN=MNR1 PE=1 SV=1	AT3G59710	GO:0000038 GO:0008152 GO:0009409 GO:0042335	cuticle_development metabolic_process response_to_cold very_long-chain_fatty_acid_metabolic_process	GO:0000166 GO:0016491	nucleotide_binding oxidoreductase_activity
contig_90859	Root	B47&F56	contig_90859	864	0	0	0	0	0	3	0	0	0	0	0	2	Medtr6g078610.1	0	23	AT5G17680.1	0	disease resistance protein (TIR-NBS-LRR class), putative	Q40392	0	35	TMVRN_NICGU TMV resistance protein N OS=Nicotiana glutinosa GN=N PE=1 SV=1	AT5G17680	GO:0006952 GO:0007165	defense_response signal_transduction	GO:0043531	ADP_binding
contig_69341	Root	B47&F56	contig_69341	168	0	0	0	0	0	1	0	0	0	0	0	9	Medtr6g478080.1	0	5
contig_47932	Root	B47&F56	contig_47932	831	0	0	0	0	0	2	0	0	0	0	0	2	Medtr8g068990.1	0	28
contig_46410	Root	B47&F56	contig_46410	1009	0	0	0	0	0	3	0	0	0	0	0	1	Medtr7g058830.1	0	37	AT2G41890.1	0	curculin-like (mannose-binding) lectin family protein / PAN domain-containing protein	P17801	0	34	KPRO_MAIZE Putative receptor protein kinase ZmPK1 OS=Zea mays GN=PK1 PE=2 SV=2	AT2G41890	GO:0006468 GO:0007389 GO:0048438 GO:0048439 GO:0048544	floral_whorl_development flower_morphogenesis pattern_specification_process protein_phosphorylation recognition_of_pollen	GO:0004672 GO:0005524 GO:0016772 GO:0030246	ATP_binding carbohydrate_binding protein_kinase_activity transferase_activity,_transferring_phosphorus-containing_groups
contig_17635	Root	B47&F56	contig_17635	1341	0	0	0	0	0	14	0	0	0	0	0	7
contig_49331	Root	B47&F56	contig_49331	232	0	0	0	0	0	3	0	0	0	0	0	1	Medtr1g039240.1	0	7	AT3G11080.1	0	AtRLP35, RLP35 | receptor like protein 35 |	Q9FRS6	0	48	PXL1_ARATH Leucine-rich repeat receptor-like protein kinase PXL1 OS=Arabidopsis thaliana GN=PXL1 PE=2 SV=1	AT3G11080	GO:0006952 GO:0007165	defense_response signal_transduction	GO:0016301	kinase_activity
contig_103453	Root	B47&F56	contig_103453	1073	0	0	0	0	0	2	0	0	0	0	0	4	Medtr2g073420.1	0	55	AT3G61040.1	0	CYP76C7 | cytochrome P450, family 76, subfamily C, polypeptide 7 | chr3	Q8VWZ7	0	48	C76B6_CATRO Geraniol 8-hydroxylase OS=Catharanthus roseus GN=CYP76B6 PE=1 SV=1	AT3G61040	GO:0006569 GO:0009684 GO:0055114	indoleacetic_acid_biosynthetic_process oxidation-reduction_process tryptophan_catabolic_process	GO:0005506 GO:0009055 GO:0016705 GO:0019825 GO:0020037	electron_carrier_activity heme_binding iron_ion_binding oxidoreductase_activity,_acting_on_paired_donors,_with_incorporation_or_reduction_of_molecular_oxygen oxygen_binding
contig_50564	Root	B47&F56	contig_50564	397	0	0	0	0	0	2	0	0	0	0	0	1	Medtr3g011360.1	0	13
contig_67727	Root	B47&F56	contig_67727	2565	0	0	0	0	0	4	0	0	0	0	0	5	Medtr1g028280.2	0	28	AT1G67000.1	0	Protein kinase superfamily protein	Q3ECH2	0	34	Y1670_ARATH Probable receptor-like protein kinase At1g67000 OS=Arabidopsis thaliana GN=At1g67000 PE=2 SV=2	AT1G67000	GO:0006468	protein_phosphorylation	GO:0004672 GO:0004674 GO:0005524 GO:0016301 GO:0016772	ATP_binding kinase_activity protein_kinase_activity protein_serine/threonine_kinase_activity transferase_activity,_transferring_phosphorus-containing_groups
contig_88890	Root	B47&F56	contig_88890	1023	0	0	0	0	0	2	0	0	0	0	0	4	Glyma.10G192400.1	0	5				Q0JG98	0	39	PIR7A_ORYSJ Probable esterase PIR7A OS=Oryza sativa subsp. japonica GN=PIR7A PE=2 SV=2
contig_45847	Root	B47&F56	contig_45847	970	0	0	0	0	0	12	0	0	0	0	0	17	Medtr1g058540.1	0	68	AT2G36100.1	0	Uncharacterised protein family (UPF0497)	P0DI40	0	72	CASP2_VIGUN Casparian strip membrane protein 2 OS=Vigna unguiculata PE=2 SV=1	AT2G36100	GO:0007043 GO:0042545	cell-cell_junction_assembly cell_wall_modification	GO:0005515 GO:0042803	protein_binding protein_homodimerization_activity
contig_48532	Root	B47&F56	contig_48532	465	0	0	0	0	0	7	0	0	0	0	0	3
contig_20569	Root	B47&F56	contig_20569	973	0	0	0	0	0	2	0	0	0	0	0	1	Medtr6g073540.1	0	30				P08688	0	46	ALB2_PEA Albumin-2 OS=Pisum sativum PE=2 SV=1
contig_112326	Root	B47&F56	contig_112326	608	0	0	0	0	0	2	0	0	0	0	0	2	Medtr4g127960.1	0	69
contig_48188	Root	B47&F56	contig_48188	1592	0	0	0	0	0	2	0	0	0	0	0	1	Medtr3g062340.1	0	9
contig_89793	Root	B47&F56	contig_89793	268	0	0	0	0	0	1	0	0	0	0	0	3
contig_88891	Root	B47&F56	contig_88891	1653	0	0	0	0	0	1	0	0	0	0	0	7	Medtr8g007670.1	0	78	AT2G23580.2	0	MES4 | methyl esterase 4 |	Q6RYA0	0	41	SABP2_TOBAC Salicylic acid-binding protein 2 OS=Nicotiana tabacum GN=SABP2 PE=1 SV=1	AT2G23580	GO:0009696 GO:0045893	positive_regulation_of_transcription,_DNA-dependent salicylic_acid_metabolic_process	GO:0016787 GO:0016788 GO:0080031	hydrolase_activity hydrolase_activity,_acting_on_ester_bonds methyl_salicylate_esterase_activity
contig_45935	Root	B47&F56	contig_45935	2607	0	0	0	0	0	2	0	0	0	0	0	1
contig_45863	Root	B47&F56	contig_45863	177	0	0	0	0	0	3	0	0	0	0	0	1							Q39548	0	54	KSB_CUCMA Ent-kaur-16-ene synthase, chloroplastic OS=Cucurbita maxima PE=1 SV=1
contig_20892	Root	B47&F56	contig_20892	418	0	0	0	0	0	2	0	0	0	0	0	1
contig_48109	Root	B47&F56	contig_48109	1810	0	0	0	0	0	3	0	0	0	0	0	1	Medtr3g057800.1	0	73	AT3G26300.1	0	CYP71B34 | cytochrome P450, family 71, subfamily B, polypeptide 34 | chr3	O48923	0	53	C71DA_SOYBN Cytochrome P450 71D10 OS=Glycine max GN=CYP71D10 PE=2 SV=1	AT3G26300	GO:0055114	oxidation-reduction_process	GO:0005506 GO:0009055 GO:0016705 GO:0019825 GO:0020037	electron_carrier_activity heme_binding iron_ion_binding oxidoreductase_activity,_acting_on_paired_donors,_with_incorporation_or_reduction_of_molecular_oxygen oxygen_binding
contig_48656	Root	B47&F56	contig_48656	907	0	0	0	0	0	5	0	0	0	0	0	3	Medtr2g086270.1	0	100	AT2G27550.1	0	ATC | centroradialis |	Q9XH43	0	77	CET2_TOBAC CEN-like protein 2 OS=Nicotiana tabacum GN=CET2 PE=2 SV=1	AT2G27550	GO:0000041 GO:0009910 GO:0010228	negative_regulation_of_flower_development transition_metal_ion_transport vegetative_to_reproductive_phase_transition_of_meristem	GO:0008429	phosphatidylethanolamine_binding
contig_89789	Root	B47&F56	contig_89789	1275	0	0	0	0	0	2	0	0	0	0	0	4	Medtr6g029180.1	0	50	AT5G19790.1	0	RAP2.11 | related to AP2 11 |	Q6J9S1	0	49	RA211_ARATH Ethylene-responsive transcription factor RAP2-11 OS=Arabidopsis thaliana GN=RAP2-11 PE=2 SV=1	AT5G19790	GO:0000302 GO:0009723 GO:0035865 GO:0048528	cellular_response_to_potassium_ion post-embryonic_root_development response_to_ethylene_stimulus response_to_reactive_oxygen_species	GO:0003677 GO:0003700 GO:0043565	DNA_binding sequence-specific_DNA_binding sequence-specific_DNA_binding_transcription_factor_activity
contig_91008	Root	B47&F56	contig_91008	411	0	0	0	0	0	1	0	0	0	0	0	2
contig_91159	Root	B47&F56	contig_91159	573	0	0	0	0	0	2	0	0	0	0	0	3	Medtr5g048090.1	0	29
contig_49021	Root	B47&F56	contig_49021	266	0	0	0	0	0	2	0	0	0	0	0	1	Medtr7g056663.1	0	9
contig_21529	Root	B47&F56	contig_21529	425	0	0	0	0	0	3	0	0	0	0	0	1	Medtr4g070530.1	0	39	AT2G17080.1	0	Arabidopsis protein of unknown function (DUF241)					AT2G17080	GO:0008150	biological_process	GO:0003674	molecular_function
contig_91100	Root	B47&F56	contig_91100	536	0	0	0	0	0	1	0	0	0	0	0	2	Medtr1344s0010.1	0	22
contig_69309	Root	B47&F56	contig_69309	429	0	0	0	0	0	3	0	0	0	0	0	7	Glyma.12G002100.1	0	25	AT4G13010.1	0	Oxidoreductase, zinc-binding dehydrogenase family protein	Q9SV68	0	68	QORH_ARATH Putative quinone-oxidoreductase homolog, chloroplastic OS=Arabidopsis thaliana GN=At4g13010 PE=2 SV=1	AT4G13010	GO:0055114	oxidation-reduction_process	GO:0000166 GO:0008270 GO:0016491	nucleotide_binding oxidoreductase_activity zinc_ion_binding
contig_47492	Root	B47&F56	contig_47492	1249	0	0	0	0	0	7	0	0	0	0	0	2	mrna25610.1-v1.0-hybrid	0	23
contig_48714	Root	B47&F56	contig_48714	1603	0	0	0	0	0	2	0	0	0	0	0	1	Medtr4g023260.1	0	22
contig_49927	Root	B47&F56	contig_49927	254	0	0	0	0	0	2	0	0	0	0	0	1
contig_20208	Root	B47&F56	contig_20208	1611	0	0	0	0	0	4	0	0	0	0	0	1	Medtr5g028510.1	0	51
contig_50380	Root	B47&F56	contig_50380	138	0	0	0	0	0	1	0	0	0	0	0	3	Medtr6g478080.1	0	4
contig_69606	Root	B47&F56	contig_69606	272	0	0	0	0	0	2	0	0	0	0	0	2	Medtr4g080777.1	0	8	AT5G40060.1	0	Disease resistance protein (NBS-LRR class) family					AT5G40060	GO:0006952 GO:0016556	defense_response mRNA_modification	GO:0000166 GO:0017111 GO:0043531	ADP_binding nucleoside-triphosphatase_activity nucleotide_binding
contig_48877	Root	B47&F56	contig_48877	900	0	0	0	0	0	1	0	0	0	0	0	1	Medtr1g026950.1	0	27
contig_90186	Root	B47&F56	contig_90186	844	0	0	0	0	0	1	0	0	0	0	0	1	Medtr4g014280.1	0	19	AT5G41750.2	0	Disease resistance protein (TIR-NBS-LRR class) family	Q9SZ67	0	40	WRK19_ARATH Probable WRKY transcription factor 19 OS=Arabidopsis thaliana GN=WRKY19 PE=2 SV=1	AT5G41750	GO:0006952 GO:0007165	defense_response signal_transduction	GO:0000166 GO:0017111 GO:0043531	ADP_binding nucleoside-triphosphatase_activity nucleotide_binding
contig_69551	Root	B47&F56	contig_69551	570	0	0	0	0	0	1	0	0	0	0	0	4	Medtr4g014340.1	0	15	AT5G41540.1	0	Disease resistance protein (TIR-NBS-LRR class) family	O82500	0	30	Y4117_ARATH Putative disease resistance protein At4g11170 OS=Arabidopsis thaliana GN=At4g11170 PE=2 SV=1	AT5G41540	GO:0006952 GO:0007165	defense_response signal_transduction	GO:0000166 GO:0017111 GO:0043531	ADP_binding nucleoside-triphosphatase_activity nucleotide_binding
contig_48408	Root	B47&F56	contig_48408	1860	0	0	0	0	0	4	0	0	0	0	0	1	Medtr6g093180.2	0	70	AT1G78960.1	0	ATLUP2, LUP2 | lupeol synthase 2 |	Q764T8	0	78	LUPS_GLYGL Lupeol synthase OS=Glycyrrhiza glabra GN=LUS1 PE=1 SV=1	AT1G78960	GO:0016104 GO:0016126 GO:0019745	pentacyclic_triterpenoid_biosynthetic_process sterol_biosynthetic_process triterpenoid_biosynthetic_process	GO:0003824 GO:0016866 GO:0042299 GO:0042300	beta-amyrin_synthase_activity catalytic_activity intramolecular_transferase_activity lupeol_synthase_activity
contig_90676	Root	B47&F56	contig_90676	249	0	0	0	0	0	1	0	0	0	0	0	8	Medtr3g019090.1	0	11
contig_48760	Root	B47&F56	contig_48760	803	0	0	0	0	0	3	0	0	0	0	0	3	Glyma.03G173100.1	0	32	AT2G37430.1	0	C2H2 and C2HC zinc fingers superfamily protein	Q9SLD4	0	47	ZAT11_ARATH Zinc finger protein ZAT11 OS=Arabidopsis thaliana GN=ZAT11 PE=2 SV=1	AT2G37430	GO:0002679 GO:0006355 GO:0009693 GO:0010200 GO:0035556	ethylene_biosynthetic_process intracellular_signal_transduction regulation_of_transcription,_DNA-dependent respiratory_burst_involved_in_defense_response response_to_chitin	GO:0003676 GO:0003700 GO:0008270	nucleic_acid_binding sequence-specific_DNA_binding_transcription_factor_activity zinc_ion_binding
contig_89968	Root	B47&F56	contig_89968	1360	0	0	0	0	0	8	0	0	0	0	0	9	Medtr1g038680.1	0	61	AT4G11290.1	0	Peroxidase superfamily protein	A7QEU4	0	51	PER5_VITVI Peroxidase 5 OS=Vitis vinifera GN=GSVIVT00037159001 PE=1 SV=2	AT4G11290	GO:0006979 GO:0055114	oxidation-reduction_process response_to_oxidative_stress	GO:0004601 GO:0020037	heme_binding peroxidase_activity
contig_49848	Root	B47&F56	contig_49848	363	0	0	0	0	0	1	0	0	0	0	0	1
contig_67678	Root	B47&F56	contig_67678	1379	0	0	0	0	0	10	0	0	0	0	0	8	Medtr6g043460.1	0	89	AT1G71695.1	0	Peroxidase superfamily protein	Q96520	0	47	PER12_ARATH Peroxidase 12 OS=Arabidopsis thaliana GN=PER12 PE=1 SV=1	AT1G71695	GO:0006979 GO:0010075 GO:0048653 GO:0055114	anther_development oxidation-reduction_process regulation_of_meristem_growth response_to_oxidative_stress	GO:0004601 GO:0020037	heme_binding peroxidase_activity
contig_112546	Root	B47&F56	contig_112546	881	0	0	0	0	0	1	0	0	0	0	0	1	Medtr8g042650.1	0	18	AT5G17680.1	0	disease resistance protein (TIR-NBS-LRR class), putative	Q40392	0	36	TMVRN_NICGU TMV resistance protein N OS=Nicotiana glutinosa GN=N PE=1 SV=1	AT5G17680	GO:0006952 GO:0007165	defense_response signal_transduction	GO:0043531	ADP_binding
contig_91269	Root	B47&F56	contig_91269	178	0	0	0	0	0	3	0	0	0	0	0	2	Medtr0083s0100.2	0	9
contig_47764	Root	B47&F56	contig_47764	599	0	0	0	0	0	7	0	0	0	0	0	5	Medtr8g014930.1	0	11	AT2G19230.1	0	Leucine-rich repeat transmembrane protein kinase protein	O64556	0	44	Y2923_ARATH Putative leucine-rich repeat receptor-like serine/threonine-protein kinase At2g19230 OS=Arabidopsis thaliana GN=At2g19230 PE=2 SV=3	AT2G19230	GO:0006468 GO:0006499	N-terminal_protein_myristoylation protein_phosphorylation	GO:0004672 GO:0004674 GO:0004713 GO:0005524 GO:0016301 GO:0016772	ATP_binding kinase_activity protein_kinase_activity protein_serine/threonine_kinase_activity protein_tyrosine_kinase_activity transferase_activity,_transferring_phosphorus-containing_groups
contig_49594	Root	B47&F56	contig_49594	489	0	0	0	0	0	4	0	0	0	0	0	3	Medtr5g014640.1	0	4
contig_50889	Root	B47&F56	contig_50889	198	0	0	0	0	0	3	0	0	0	0	0	1	Medtr3g056620.1	0	4
contig_91013	Root	B47&F56	contig_91013	268	0	0	0	0	0	9	0	0	0	0	0	3	Medtr0458s0010.1	0	12	AT2G47550.1	0	Plant invertase/pectin methylesterase inhibitor superfamily					AT2G47550	GO:0042545	cell_wall_modification	GO:0004857 GO:0030599	enzyme_inhibitor_activity pectinesterase_activity
contig_49624	Root	B47&F56	contig_49624	1071	0	0	0	0	0	3	0	0	0	0	0	2	Medtr3g105610.1	0	28	AT2G29100.1	0	ATGLR2.9, GLR2.9 | glutamate receptor 2.9 |	Q8LGN0	0	45	GLR27_ARATH Glutamate receptor 2.7 OS=Arabidopsis thaliana GN=GLR2.7 PE=2 SV=3	AT2G29100	GO:0006810 GO:0006874 GO:0009416 GO:0030003	cellular_calcium_ion_homeostasis cellular_cation_homeostasis response_to_light_stimulus transport	GO:0004970 GO:0005215 GO:0005217 GO:0005234 GO:0005515	extracellular-glutamate-gated_ion_channel_activity intracellular_ligand-gated_ion_channel_activity ionotropic_glutamate_receptor_activity protein_binding transporter_activity
contig_48514	Root	B47&F56	contig_48514	141	0	0	0	0	0	1	0	0	0	0	0	5	Medtr3g063140.1	0	9
contig_94384	Root	B47&F56	contig_94384	1706	0	0	0	0	0	3	0	0	0	0	0	1	Medtr4g029190.1	0	50	AT5G05340.1	0	Peroxidase superfamily protein	P22195	0	68	PER1_ARAHY Cationic peroxidase 1 OS=Arachis hypogaea GN=PNC1 PE=1 SV=2	AT5G05340	GO:0006979 GO:0055114	oxidation-reduction_process response_to_oxidative_stress	GO:0004601 GO:0005515 GO:0020037	heme_binding peroxidase_activity protein_binding
contig_90688	Root	B47&F56	contig_90688	611	0	0	0	0	0	1	0	0	0	0	0	4	Medtr8g022810.1	0	21	AT1G53920.1	0	GLIP5 | GDSL-motif lipase 5 |	Q9SSA7	0	63	GLIP5_ARATH GDSL esterase/lipase 5 OS=Arabidopsis thaliana GN=GLIP5 PE=2 SV=2	AT1G53920	GO:0006629 GO:0006865 GO:0015824	amino_acid_transport lipid_metabolic_process proline_transport	GO:0004091 GO:0016298 GO:0016788	carboxylesterase_activity hydrolase_activity,_acting_on_ester_bonds lipase_activity
contig_49400	Root	B47&F56	contig_49400	258	0	0	0	0	0	2	0	0	0	0	0	1	Medtr5g027860.1	0	8
contig_20668	Root	B47&F56	contig_20668	1570	0	0	0	0	0	3	0	0	0	0	0	1	Medtr3g464020.1	0	67	AT5G48050.1	0	CONTAINS InterPro DOMAIN/s: Retrotransposon gag protein (InterPro:IPR005162); BEST Arabidopsis thaliana prote					AT5G48050	GO:0008150	biological_process	GO:0003674	molecular_function
contig_49290	Root	B47&F56	contig_49290	288	0	0	0	0	0	3	0	0	0	0	0	1
contig_47584	Root	B47&F56	contig_47584	1657	0	0	0	0	0	3	0	0	0	0	0	1	Medtr8g014690.1	0	26				C0LGD6	0	40	Y1570_ARATH Probable LRR receptor-like serine/threonine-protein kinase At1g05700 OS=Arabidopsis thaliana GN=At1g05700 PE=2 SV=1
contig_99049	Root	B47&F56	contig_99049	1338	0	0	0	0	0	2	0	0	0	0	0	1
contig_21983	Root	B47&F56	contig_21983	345	0	0	0	0	0	3	0	0	0	0	0	1	Medtr6g015505.1	0	9	AT1G72840.2	0	Disease resistance protein (TIR-NBS-LRR class)	Q40392	0	40	TMVRN_NICGU TMV resistance protein N OS=Nicotiana glutinosa GN=N PE=1 SV=1	AT1G72840	GO:0006952 GO:0007165	defense_response signal_transduction	GO:0043531	ADP_binding
contig_67979	Root	B47&F56	contig_67979	600	0	0	0	0	0	1	0	0	0	0	0	2	Medtr3g109880.1	0	24	AT4G32870.1	0	Polyketide cyclase/dehydrase and lipid transport superfamily protein					AT4G32870	GO:0008150	biological_process	GO:0003674	molecular_function
contig_69161	Root	B47&F56	contig_69161	481	0	0	0	0	0	1	0	0	0	0	0	2	Medtr3g103020.1	0	13
contig_49377	Root	B47&F56	contig_49377	304	0	0	0	0	0	2	0	0	0	0	0	1	Medtr4g014570.2	0	6	AT5G51630.3	0	Disease resistance protein (TIR-NBS-LRR class) family					AT5G51630	GO:0006952 GO:0007165	defense_response signal_transduction	GO:0000166 GO:0017111 GO:0043531	ADP_binding nucleoside-triphosphatase_activity nucleotide_binding
contig_94551	Root	B47&F56	contig_94551	4103	0	0	0	0	0	2	0	0	0	0	0	2	Medtr8g020790.1	0	70	AT3G46530.1	0	RPP13 | NB-ARC domain-containing disease resistance protein |	A7XGN8	0	25	LOV1B_ARATH Disease susceptibility protein LOV1 OS=Arabidopsis thaliana GN=LOV1 PE=1 SV=1	AT3G46530	GO:0006952 GO:0009626 GO:0009814	defense_response defense_response,_incompatible_interaction plant-type_hypersensitive_response	GO:0043531	ADP_binding
contig_98964	Root	B47&F56	contig_98964	531	0	0	0	0	0	1	0	0	0	0	0	1	Medtr3g082440.1	0	11	AT5G49720.1	0	ATGH9A1, TSD1, DEC, KOR, RSW2, IRX2, KOR1, GH9A1 | glycosyl hydrolase 9A1 |	Q7XUK4	0	48	GUN12_ORYSJ Endoglucanase 12 OS=Oryza sativa subsp. japonica GN=GLU3 PE=2 SV=2	AT5G49720	GO:0000271 GO:0000902 GO:0005975 GO:0006096 GO:0006833 GO:0006972 GO:0007030 GO:0009266 GO:0009651 GO:0009734 GO:0009735 GO:0009750 GO:0009825 GO:0009826 GO:0009832 GO:0009932 GO:0010193 GO:0010817 GO:0016049 GO:0016051 GO:0019344 GO:0030243 GO:0030244 GO:0032880 GO:0042538 GO:0042744 GO:0043481 GO:0043622 GO:0046686 GO:0048193 GO:0048367 GO:0048765 GO:0048767 GO:0071555	Golgi_organization Golgi_vesicle_transport anthocyanin_accumulation_in_tissues_in_response_to_UV_light auxin_mediated_signaling_pathway carbohydrate_biosynthetic_process carbohydrate_metabolic_process cell_growth cell_morphogenesis cell_tip_growth cell_wall_organization cellulose_biosynthetic_process cellulose_metabolic_process cortical_microtubule_organization cysteine_biosynthetic_process glyco…	GO:0003824 GO:0004553 GO:0008810	catalytic_activity cellulase_activity hydrolase_activity,_hydrolyzing_O-glycosyl_compounds
contig_48553	Root	B47&F56	contig_48553	1382	0	0	0	0	0	43	0	0	0	0	0	24	Medtr4g065850.1	0	74	AT3G20820.1	0	Leucine-rich repeat (LRR) family protein	Q00874	0	53	DR100_ARATH DNA-damage-repair/toleration protein DRT100 OS=Arabidopsis thaliana GN=DRT100 PE=2 SV=2	AT3G20820	GO:0006952 GO:0007165	defense_response signal_transduction
contig_90097	Root	B47&F56	contig_90097	479	0	0	0	0	0	1	0	0	0	0	0	2	Medtr7g491180.1	0	13	AT3G14470.1	0	NB-ARC domain-containing disease resistance protein	Q7XBQ9	0	45	RGA2_SOLBU Disease resistance protein RGA2 OS=Solanum bulbocastanum GN=RGA2 PE=1 SV=1	AT3G14470	GO:0006952 GO:0009627 GO:0009697	defense_response salicylic_acid_biosynthetic_process systemic_acquired_resistance	GO:0005515 GO:0043531	ADP_binding protein_binding
contig_91323	Root	B47&F56	contig_91323	441	0	0	0	0	0	1	0	0	0	0	0	2	Medtr6g078420.1	0	6
contig_99024	Root	B47&F56	contig_99024	622	0	0	0	0	0	2	0	0	0	0	0	4	Medtr1g027440.1	0	34	AT4G18250.1	0	receptor serine/threonine kinase, putative	Q3ECH2	0	48	Y1670_ARATH Probable receptor-like protein kinase At1g67000 OS=Arabidopsis thaliana GN=At1g67000 PE=2 SV=2	AT4G18250	GO:0006468	protein_phosphorylation	GO:0004672 GO:0004674 GO:0004675 GO:0004713 GO:0005524 GO:0016301 GO:0016772	ATP_binding kinase_activity protein_kinase_activity protein_serine/threonine_kinase_activity protein_tyrosine_kinase_activity transferase_activity,_transferring_phosphorus-containing_groups transmembrane_receptor_protein_serine/threonine_kinase_activity
contig_50049	Root	B47&F56	contig_50049	524	0	0	0	0	0	2	0	0	0	0	0	1	Medtr0691s0020.1	0	5
contig_88828	Root	B47&F56	contig_88828	499	0	0	0	0	0	5	0	0	0	0	0	28	Medtr5g036360.1	0	10	AT1G70170.1	0	MMP | matrix metalloproteinase |					AT1G70170	GO:0006508 GO:0008152	metabolic_process proteolysis	GO:0004222 GO:0008237 GO:0008270	metalloendopeptidase_activity metallopeptidase_activity zinc_ion_binding
contig_112232	Root	B47&F56	contig_112232	446	0	0	0	0	0	1	0	0	0	0	0	4	Medtr3g056635.1	0	20	AT3G07040.1	0	RPM1, RPS3 | NB-ARC domain-containing disease resistance protein |	Q39214	0	41	RPM1_ARATH Disease resistance protein RPM1 OS=Arabidopsis thaliana GN=RPM1 PE=1 SV=1	AT3G07040	GO:0006952 GO:0009626	defense_response plant-type_hypersensitive_response	GO:0000166 GO:0005515 GO:0043531	ADP_binding nucleotide_binding protein_binding
contig_99091	Root	B47&F56	contig_99091	642	0	0	0	0	0	2	0	0	0	0	0	2	Medtr2g026595.1	0	99
contig_46195	Root	B47&F56	contig_46195	1304	0	0	0	0	0	2	0	0	0	0	0	1	Medtr4g093760.1	0	42
contig_89275	Root	B47&F56	contig_89275	2085	0	0	0	0	0	2	0	0	0	0	0	3	Medtr8g093550.1	0	73				P99177	0	23	CSD_STAAN Probable cysteine desulfurase OS=Staphylococcus aureus (strain N315) GN=csd PE=1 SV=1
contig_112463	Root	B47&F56	contig_112463	589	0	0	0	0	0	3	0	0	0	0	0	2	Medtr8g018650.1	0	11	AT1G55020.1	0	LOX1, ATLOX1 | lipoxygenase 1 |	P09918	0	58	LOX3_PEA Seed linoleate 9S-lipoxygenase-3 OS=Pisum sativum GN=LOX1.3 PE=1 SV=1	AT1G55020	GO:0006952 GO:0009611 GO:0009695 GO:0009737 GO:0009753 GO:0009816 GO:0010311 GO:0030397 GO:0034440 GO:0040007 GO:0048364	defense_response defense_response_to_bacterium,_incompatible_interaction growth jasmonic_acid_biosynthetic_process lateral_root_formation lipid_oxidation membrane_disassembly response_to_abscisic_acid_stimulus response_to_jasmonic_acid_stimulus response_to_wounding root_development	GO:0016165	lipoxygenase_activity
contig_103209	Root	B47&F56	contig_103209	1161	0	0	0	0	0	4	0	0	0	0	0	7	AT1G75540.1	0	26	AT1G75540.1	0	STH2 | salt tolerance homolog2 |	Q9LQZ7	0	38	STHX_ARATH Probable salt tolerance-like protein At1g75540 OS=Arabidopsis thaliana GN=At1g75540 PE=1 SV=1	AT1G75540	GO:0006355 GO:0009641	regulation_of_transcription,_DNA-dependent shade_avoidance	GO:0003700 GO:0005515 GO:0008270	protein_binding sequence-specific_DNA_binding_transcription_factor_activity zinc_ion_binding
contig_49985	Root	B47&F56	contig_49985	753	0	0	0	0	0	3	0	0	0	0	0	2	Medtr7g080570.1	0	51	AT1G20080.1	0	SYTB, ATSYTB, NTMC2TYPE1.2, NTMC2T1.2, SYT2 | Calcium-dependent lipid-binding (CaLB domain) family protein | ch	B6ETT4	0	61	SYT2_ARATH Synaptotagmin-2 OS=Arabidopsis thaliana GN=SYT2 PE=2 SV=1	AT1G20080	GO:0009306	protein_secretion	GO:0003674	molecular_function
contig_50883	Root	B47&F56	contig_50883	257	0	0	0	0	0	1	0	0	0	0	0	1	Medtr1g083520.1	0	15	AT1G02810.1	0	Plant invertase/pectin methylesterase inhibitor superfamily	Q9SRX4	0	80	PME7_ARATH Probable pectinesterase/pectinesterase inhibitor 7 OS=Arabidopsis thaliana GN=PME7 PE=2 SV=1	AT1G02810	GO:0042545	cell_wall_modification	GO:0004857 GO:0030599	enzyme_inhibitor_activity pectinesterase_activity
contig_90823	Root	B47&F56	contig_90823	514	0	0	0	0	0	1	0	0	0	0	0	2	Medtr8g018060.1	0	13
contig_91138	Root	B47&F56	contig_91138	1672	0	0	0	0	0	3	0	0	0	0	0	6	Medtr4g025690.1	0	57	AT2G45220.1	0	Plant invertase/pectin methylesterase inhibitor superfamily	O04887	0	62	PME2_CITSI Pectinesterase 2 OS=Citrus sinensis GN=PECS-2.1 PE=2 SV=1	AT2G45220	GO:0042545	cell_wall_modification	GO:0004857 GO:0030599	enzyme_inhibitor_activity pectinesterase_activity
contig_47370	Root	B47&F56	contig_47370	710	0	0	0	0	0	2	0	0	0	0	0	1	Medtr6g038090.1	0	15	AT4G19500.2	0	nucleoside-triphosphatases;transmembrane receptors;nucleotide binding;ATP binding	Q9SZ67	0	46	WRK19_ARATH Probable WRKY transcription factor 19 OS=Arabidopsis thaliana GN=WRKY19 PE=2 SV=1	AT4G19500	GO:0006952 GO:0007165	defense_response signal_transduction	GO:0000166 GO:0017111 GO:0043531	ADP_binding nucleoside-triphosphatase_activity nucleotide_binding
contig_112415	Root	B47&F56	contig_112415	269	0	0	0	0	0	2	0	0	0	0	0	2	Medtr1g069940.1	0	15
contig_91080	Root	B47&F56	contig_91080	346	0	0	0	0	0	1	0	0	0	0	0	1	Medtr7g013560.1	0	10
contig_89683	Root	B47&F56	contig_89683	495	0	0	0	0	0	11	0	0	0	0	0	8	Medtr2g030845.1	0	15	AT3G19430.1	0	late embryogenesis abundant protein-related / LEA protein-related					AT3G19430
contig_49516	Root	B47&F56	contig_49516	289	0	0	0	0	0	5	0	0	0	0	0	2	Medtr3g011280.1	0	9
contig_20636	Root	B47&F56	contig_20636	743	0	0	0	0	0	2	0	0	0	0	0	1	Medtr5g005450.1	0	33	AT4G23180.1	0	CRK10, RLK4 | cysteine-rich RLK (RECEPTOR-like protein kinase) 10 |	Q9LDQ3	0	50	CRK35_ARATH Putative cysteine-rich receptor-like protein kinase 35 OS=Arabidopsis thaliana GN=CRK35 PE=3 SV=3	AT4G23180	GO:0006468 GO:0006995	cellular_response_to_nitrogen_starvation protein_phosphorylation	GO:0004672 GO:0004674 GO:0004713 GO:0005524 GO:0016301 GO:0016772	ATP_binding kinase_activity protein_kinase_activity protein_serine/threonine_kinase_activity protein_tyrosine_kinase_activity transferase_activity,_transferring_phosphorus-containing_groups
contig_50019	Root	B47&F56	contig_50019	624	0	0	0	0	0	2	0	0	0	0	0	2	Medtr4g015410.1	0	46
contig_69265	Root	B47&F56	contig_69265	457	0	0	0	0	0	1	0	0	0	0	0	4	Medtr5g066700.1	0	100	AT2G01150.1	0	RHA2B | RING-H2 finger protein 2B |	Q9ZT50	0	55	RHA2A_ARATH E3 ubiquitin-protein ligase RHA2A OS=Arabidopsis thaliana GN=RHA2A PE=1 SV=1	AT2G01150	GO:0080167	response_to_karrikin	GO:0004842 GO:0008270	ubiquitin-protein_ligase_activity zinc_ion_binding
contig_49736	Root	B47&F56	contig_49736	583	0	0	0	0	0	2	0	0	0	0	0	1
contig_50183	Root	B47&F56	contig_50183	611	0	0	0	0	0	2	0	0	0	0	0	2	Medtr4g065370.1	0	31	AT1G51190.1	0	PLT2 | Integrase-type DNA-binding superfamily protein |	Q5YGP7	0	53	PLET2_ARATH AP2-like ethylene-responsive transcription factor PLT2 OS=Arabidopsis thaliana GN=PLT2 PE=2 SV=1	AT1G51190	GO:0006355 GO:0007389 GO:0019827 GO:0048364 GO:0051302	pattern_specification_process regulation_of_cell_division regulation_of_transcription,_DNA-dependent root_development stem_cell_maintenance	GO:0003677 GO:0003700	DNA_binding sequence-specific_DNA_binding_transcription_factor_activity
contig_50913	Root	B47&F56	contig_50913	378	0	0	0	0	0	1	0	0	0	0	0	1
contig_89267	Root	B47&F56	contig_89267	495	0	0	0	0	0	3	0	0	0	0	0	3	Medtr8g066280.1	0	21	AT3G45070.1	0	P-loop containing nucleoside triphosphate hydrolases superfamily protein	Q9M1V2	0	44	SOT5_ARATH Cytosolic sulfotransferase 5 OS=Arabidopsis thaliana GN=SOT5 PE=1 SV=1	AT3G45070	GO:0009812	flavonoid_metabolic_process	GO:0008146	sulfotransferase_activity
contig_45929	Root	B47&F56	contig_45929	275	0	0	0	0	0	29	0	0	0	0	0	37	Medtr2g035120.1	0	21				Q43560	0	70	PR1_MEDSA Class-10 pathogenesis-related protein 1 OS=Medicago sativa GN=MSPR10-1 PE=2 SV=1
contig_112611	Root	B47&F56	contig_112611	483	0	0	0	0	0	2	0	0	0	0	0	3
contig_48611	Root	B47&F56	contig_48611	908	0	0	0	0	0	5	0	0	0	0	0	2	Medtr4g088420.1	0	89	AT3G20935.1	0	CYP705A28 | cytochrome P450, family 705, subfamily A, polypeptide 28 | chr3	O49858	0	53	C82A3_SOYBN Cytochrome P450 82A3 OS=Glycine max GN=CYP82A3 PE=2 SV=1	AT3G20935	GO:0055114	oxidation-reduction_process	GO:0005506 GO:0009055 GO:0016705 GO:0020037	electron_carrier_activity heme_binding iron_ion_binding oxidoreductase_activity,_acting_on_paired_donors,_with_incorporation_or_reduction_of_molecular_oxygen
contig_112554	Root	B47&F56	contig_112554	290	0	0	0	0	0	2	0	0	0	0	0	2	Medtr5g026360.1	0	10	AT4G19460.1	0	UDP-Glycosyltransferase superfamily protein					AT4G19460	GO:0001666 GO:0009058 GO:0019375	biosynthetic_process galactolipid_biosynthetic_process response_to_hypoxia	GO:0016757	transferase_activity,_transferring_glycosyl_groups
contig_46985	Root	B47&F56	contig_46985	280	0	0	0	0	0	1	0	0	0	0	0	1
contig_90786	Root	B47&F56	contig_90786	634	0	0	0	0	0	3	0	0	0	0	0	4	Medtr8g015150.1	0	21	AT5G59680.1	0	Leucine-rich repeat protein kinase family protein	Q9FN93	0	43	Y5596_ARATH Probable LRR receptor-like serine/threonine-protein kinase At5g59680 OS=Arabidopsis thaliana GN=At5g59680 PE=2 SV=1	AT5G59680	GO:0006468	protein_phosphorylation	GO:0004672 GO:0004674 GO:0005524 GO:0016301 GO:0016772	ATP_binding kinase_activity protein_kinase_activity protein_serine/threonine_kinase_activity transferase_activity,_transferring_phosphorus-containing_groups
contig_103245	Root	B47&F56	contig_103245	972	0	0	0	0	0	9	0	0	0	0	0	8	Medtr4g070530.1	0	86	AT2G17080.1	0	Arabidopsis protein of unknown function (DUF241)					AT2G17080	GO:0008150	biological_process	GO:0003674	molecular_function
contig_47717	Root	B47&F56	contig_47717	582	0	0	0	0	0	2	0	0	0	0	0	1	Medtr4g070570.1	0	29	AT2G17080.1	0	Arabidopsis protein of unknown function (DUF241)					AT2G17080	GO:0008150	biological_process	GO:0003674	molecular_function
contig_19407	Root	B47&F56	contig_19407	1059	0	0	0	0	0	2	0	0	0	0	0	1
contig_48620	Root	B47&F56	contig_48620	1845	0	0	0	0	0	14	0	0	0	0	0	13	Medtr4g062500.1	0	83	AT5G06900.1	0	CYP93D1 | cytochrome P450, family 93, subfamily D, polypeptide 1 | chr5	P93149	0	51	C93B1_GLYEC Licodione synthase OS=Glycyrrhiza echinata GN=CYP93B1 PE=1 SV=2	AT5G06900	GO:0055114	oxidation-reduction_process	GO:0005506 GO:0009055 GO:0016705 GO:0019825 GO:0020037	electron_carrier_activity heme_binding iron_ion_binding oxidoreductase_activity,_acting_on_paired_donors,_with_incorporation_or_reduction_of_molecular_oxygen oxygen_binding
contig_68886	Root	B47&F56	contig_68886	202	0	0	0	0	0	1	0	0	0	0	0	4
contig_90616	Root	B47&F56	contig_90616	268	0	0	0	0	0	1	0	0	0	0	0	3	Medtr4g097730.1	0	30
contig_85873	Root	B47&F56	contig_85873	532	0	0	0	0	0	1	0	0	0	0	0	2	Medtr4g080320.1	0	17	AT5G17680.1	0	disease resistance protein (TIR-NBS-LRR class), putative	Q40392	0	37	TMVRN_NICGU TMV resistance protein N OS=Nicotiana glutinosa GN=N PE=1 SV=1	AT5G17680	GO:0006952 GO:0007165	defense_response signal_transduction	GO:0043531	ADP_binding
contig_47475	Root	B47&F56	contig_47475	1179	0	0	0	0	0	33	0	0	0	0	0	52	Medtr7g116850.1	0	70	AT5G24090.1	0	ATCHIA, CHIA | chitinase A |	P51614	0	57	CHIT3_VITVI Acidic endochitinase OS=Vitis vinifera GN=CHIT3 PE=2 SV=1	AT5G24090	GO:0005975 GO:0009409 GO:0009611 GO:0009642 GO:0009651 GO:0010228 GO:0016926 GO:0042631 GO:0050665	carbohydrate_metabolic_process cellular_response_to_water_deprivation hydrogen_peroxide_biosynthetic_process protein_desumoylation response_to_cold response_to_light_intensity response_to_salt_stress response_to_wounding vegetative_to_reproductive_phase_transition_of_meristem	GO:0003824 GO:0004553 GO:0043169	catalytic_activity cation_binding hydrolase_activity,_hydrolyzing_O-glycosyl_compounds
contig_47247	Root	B47&F56	contig_47247	990	0	0	0	0	0	1	0	0	0	0	0	1	Medtr4g020535.1	0	6
contig_49789	Root	B47&F56	contig_49789	403	0	0	0	0	0	2	0	0	0	0	0	1	Medtr4g018940.1	0	13	AT2G15080.2	0	AtRLP19, RLP19 | receptor like protein 19 |					AT2G15080	GO:0000165 GO:0006355 GO:0006612 GO:0006952 GO:0007165 GO:0009617 GO:0009862 GO:0009867 GO:0010310 GO:0010363 GO:0031348 GO:0035304	MAPK_cascade defense_response jasmonic_acid_mediated_signaling_pathway negative_regulation_of_defense_response protein_targeting_to_membrane regulation_of_hydrogen_peroxide_metabolic_process regulation_of_plant-type_hypersensitive_response regulation_of_protein_dephosphorylation regulation_of_transcription,_DNA-dependent response_to_bacterium signal_transduction systemic_acquired_resistance,_sali…	GO:0016301	kinase_activity
contig_49035	Root	B47&F56	contig_49035	551	0	0	0	0	0	2	0	0	0	0	0	2	Medtr3g057980.1	0	34	AT5G07990.1	0	TT7, CYP75B1, D501 | Cytochrome P450 superfamily protein | chr5	O81971	0	69	C71D9_SOYBN Cytochrome P450 71D9 OS=Glycine max GN=CYP71D9 PE=2 SV=1	AT5G07990	GO:0009411 GO:0009718 GO:0009733 GO:0009744 GO:0009813 GO:0010224 GO:0055114	anthocyanin-containing_compound_biosynthetic_process flavonoid_biosynthetic_process oxidation-reduction_process response_to_UV response_to_UV-B response_to_auxin_stimulus response_to_sucrose_stimulus	GO:0005506 GO:0009055 GO:0016705 GO:0016711 GO:0019825 GO:0020037	electron_carrier_activity flavonoid_3'-monooxygenase_activity heme_binding iron_ion_binding oxidoreductase_activity,_acting_on_paired_donors,_with_incorporation_or_reduction_of_molecular_oxygen oxygen_binding
contig_49174	Root	B47&F56	contig_49174	235	0	0	0	0	0	2	0	0	0	0	0	1	Medtr3g056620.1	0	5
contig_112281	Root	B47&F56	contig_112281	745	0	0	0	0	0	6	0	0	0	0	0	6	Medtr4g112490.1	0	70	AT5G19790.1	0	RAP2.11 | related to AP2 11 |	Q6J9S1	0	58	RA211_ARATH Ethylene-responsive transcription factor RAP2-11 OS=Arabidopsis thaliana GN=RAP2-11 PE=2 SV=1	AT5G19790	GO:0000302 GO:0009723 GO:0035865 GO:0048528	cellular_response_to_potassium_ion post-embryonic_root_development response_to_ethylene_stimulus response_to_reactive_oxygen_species	GO:0003677 GO:0003700 GO:0043565	DNA_binding sequence-specific_DNA_binding sequence-specific_DNA_binding_transcription_factor_activity
contig_67662	Root	B47&F56	contig_67662	1332	0	0	0	0	0	2	0	0	0	0	0	10	Medtr8g014690.1	0	36	AT1G51800.1	0	Leucine-rich repeat protein kinase family protein	C0LGD6	0	43	Y1570_ARATH Probable LRR receptor-like serine/threonine-protein kinase At1g05700 OS=Arabidopsis thaliana GN=At1g05700 PE=2 SV=1	AT1G51800	GO:0002679 GO:0006468 GO:0006569 GO:0006857 GO:0006865 GO:0009684 GO:0010200 GO:0015824 GO:0050832	amino_acid_transport defense_response_to_fungus indoleacetic_acid_biosynthetic_process oligopeptide_transport proline_transport protein_phosphorylation respiratory_burst_involved_in_defense_response response_to_chitin tryptophan_catabolic_process	GO:0004672 GO:0004674 GO:0005524 GO:0016301 GO:0016772	ATP_binding kinase_activity protein_kinase_activity protein_serine/threonine_kinase_activity transferase_activity,_transferring_phosphorus-containing_groups
contig_89425	Root	B47&F56	contig_89425	2286	0	0	0	0	0	1	0	0	0	0	0	3	Medtr6g012100.1	0	87					0	74
contig_49414	Root	B47&F56	contig_49414	423	0	0	0	0	0	2	0	0	0	0	0	1
contig_46795	Root	B47&F56	contig_46795	210	0	0	0	0	0	4	0	0	0	0	0	3	Medtr8g018280.1	0	4	AT4G16960.1	0	Disease resistance protein (TIR-NBS-LRR class) family					AT4G16960	GO:0006952 GO:0007165	defense_response signal_transduction	GO:0000166 GO:0017111 GO:0043531	ADP_binding nucleoside-triphosphatase_activity nucleotide_binding
contig_49081	Root	B47&F56	contig_49081	1569	0	0	0	0	0	2	0	0	0	0	0	1				AT5G45260.2	0	RRS1, ATWRKY52, SLH1 | Disease resistance protein (TIR-NBS-LRR class) |	Q9SZ67	0	41	WRK19_ARATH Probable WRKY transcription factor 19 OS=Arabidopsis thaliana GN=WRKY19 PE=2 SV=1	AT5G45260	GO:0006355 GO:0006952 GO:0007165 GO:0008219 GO:0009816	cell_death defense_response defense_response_to_bacterium,_incompatible_interaction regulation_of_transcription,_DNA-dependent signal_transduction	GO:0003677 GO:0003700 GO:0043531 GO:0043565	ADP_binding DNA_binding sequence-specific_DNA_binding sequence-specific_DNA_binding_transcription_factor_activity
contig_17614	Root	B47&F56	contig_17614	3516	0	0	0	0	0	2	0	0	0	0	0	1	Medtr5g028610.1	0	14	AT3G14470.1	0	NB-ARC domain-containing disease resistance protein	Q7XA39	0	25	RGA4_SOLBU Putative disease resistance protein RGA4 OS=Solanum bulbocastanum GN=RGA4 PE=2 SV=1	AT3G14470	GO:0006952 GO:0009627 GO:0009697	defense_response salicylic_acid_biosynthetic_process systemic_acquired_resistance	GO:0005515 GO:0043531	ADP_binding protein_binding
contig_103278	Root	B47&F56	contig_103278	481	0	0	0	0	0	7	0	0	0	0	0	12	Medtr8g014690.1	0	13	AT1G28340.1	0	AtRLP4, RLP4 | receptor like protein 4 |	C0LGD6	0	47	Y1570_ARATH Probable LRR receptor-like serine/threonine-protein kinase At1g05700 OS=Arabidopsis thaliana GN=At1g05700 PE=2 SV=1	AT1G28340	GO:0007165	signal_transduction
contig_6689	Root	B47&F56	contig_6689	2969	0	0	0	0	0	2	0	0	0	0	0	1	Medtr5g028750.1	0	25	AT3G14460.1	0	LRR and NB-ARC domains-containing disease resistance protein	Q7XA39	0	28	RGA4_SOLBU Putative disease resistance protein RGA4 OS=Solanum bulbocastanum GN=RGA4 PE=2 SV=1	AT3G14460	GO:0006952	defense_response	GO:0043531	ADP_binding
contig_67411	Root	B47&F56	contig_67411	1907	0	0	0	0	0	2	0	0	0	0	0	2	Glyma.05G233300.1	0	12				O49696	0	52	ALMTC_ARATH Aluminum-activated malate transporter 12 OS=Arabidopsis thaliana GN=ALMT12 PE=2 SV=1
contig_89453	Root	B47&F56	contig_89453	1252	0	0	0	0	0	16	0	0	0	0	0	10	Glyma.15G155700.1	0	77	AT1G30870.1	0	Peroxidase superfamily protein	Q9SY33	0	61	PER7_ARATH Peroxidase 7 OS=Arabidopsis thaliana GN=PER7 PE=2 SV=1	AT1G30870	GO:0006979 GO:0010054 GO:0055114	oxidation-reduction_process response_to_oxidative_stress trichoblast_differentiation	GO:0004601 GO:0020037	heme_binding peroxidase_activity
contig_103621	Root	B47&F56	contig_103621	880	0	0	0	0	0	6	0	0	0	0	0	3	Medtr4g070540.1	0	41	AT2G17070.1	0	Arabidopsis protein of unknown function (DUF241)					AT2G17070			GO:0003674	molecular_function
contig_17332	Root	B47&F56	contig_17332	1515	0	0	0	0	0	4	0	0	0	0	0	1
contig_47947	Root	B47&F56	contig_47947	173	0	0	0	0	0	3	0	0	0	0	0	4
contig_20133	Root	B47&F56	contig_20133	1581	0	0	0	0	0	3	0	0	0	0	0	1	Medtr4g023260.1	0	35	AT5G17680.1	0	disease resistance protein (TIR-NBS-LRR class), putative	Q40392	0	33	TMVRN_NICGU TMV resistance protein N OS=Nicotiana glutinosa GN=N PE=1 SV=1	AT5G17680	GO:0006952 GO:0007165	defense_response signal_transduction	GO:0043531	ADP_binding
contig_88889	Root	B47&F56	contig_88889	1229	0	0	0	0	0	5	0	0	0	0	0	9	Medtr8g008500.1	0	54	AT3G50440.1	0	ATMES10, MES10 | methyl esterase 10 |	Q8S9K8	0	41	MES10_ARATH Methylesterase 10 OS=Arabidopsis thaliana GN=MES10 PE=2 SV=1	AT3G50440			GO:0016787 GO:0016788 GO:0080032	hydrolase_activity hydrolase_activity,_acting_on_ester_bonds methyl_jasmonate_esterase_activity
contig_17860	Root	B47&F56	contig_17860	643	0	0	0	0	0	3	0	0	0	0	0	3	Medtr0090s0020.1	0	17	AT1G65790.1	0	ARK1, RK1 | receptor kinase 1 |	Q9S972	0	53	SD16_ARATH Receptor-like serine/threonine-protein kinase SD1-6 OS=Arabidopsis thaliana GN=SD16 PE=1 SV=2	AT1G65790	GO:0006468 GO:0046777 GO:0048544	protein_autophosphorylation protein_phosphorylation recognition_of_pollen	GO:0004672 GO:0004674 GO:0005524 GO:0016301 GO:0016772 GO:0019199 GO:0030246	ATP_binding carbohydrate_binding kinase_activity protein_kinase_activity protein_serine/threonine_kinase_activity transferase_activity,_transferring_phosphorus-containing_groups transmembrane_receptor_protein_kinase_activity
contig_49506	Root	B47&F56	contig_49506	243	0	0	0	0	0	2	0	0	0	0	0	1
contig_98866	Root	B47&F56	contig_98866	432	0	0	0	0	0	2	0	0	0	0	0	1	Medtr0425s0020.2	0	11
contig_65728	Root	B47&F56	contig_65728	211	0	0	0	0	0	6	0	0	0	0	0	6
contig_45804	Root	B47&F56	contig_45804	1787	0	0	0	0	0	3	0	0	0	0	0	4	Medtr1g033100.1	0	8
contig_50631	Root	B47&F56	contig_50631	371	0	0	0	0	0	2	0	0	0	0	0	1	Medtr7g069580.1	0	9
contig_112130	Root	B47&F56	contig_112130	3458	0	0	0	0	0	3	0	0	0	0	0	2	Medtr3g062420.1	0	21	AT1G61180.1	0	LRR and NB-ARC domains-containing disease resistance protein	O81825	0	25	DRL28_ARATH Probable disease resistance protein At4g27220 OS=Arabidopsis thaliana GN=At4g27220 PE=2 SV=1	AT1G61180	GO:0006499 GO:0006952	N-terminal_protein_myristoylation defense_response	GO:0043531	ADP_binding
contig_18134	Root	B47&F56	contig_18134	1892	0	0	0	0	0	3	0	0	0	0	0	1	Medtr7g065970.1	0	89	AT3G09220.1	0	LAC7 | laccase 7 |	Q9SR40	0	57	LAC7_ARATH Laccase-7 OS=Arabidopsis thaliana GN=LAC7 PE=2 SV=1	AT3G09220	GO:0000041 GO:0006826 GO:0010106 GO:0010167 GO:0015706 GO:0046274 GO:0055114	cellular_response_to_iron_ion_starvation iron_ion_transport lignin_catabolic_process nitrate_transport oxidation-reduction_process response_to_nitrate transition_metal_ion_transport	GO:0005507 GO:0016491 GO:0052716	copper_ion_binding hydroquinone:oxygen_oxidoreductase_activity oxidoreductase_activity
contig_89632	Root	B47&F56	contig_89632	417	0	0	0	0	0	2	0	0	0	0	0	1
contig_91422	Root	B47&F56	contig_91422	165	0	0	0	0	0	1	0	0	0	0	0	2	Medtr3g101410.1	0	11	AT2G26560.1	0	PLP2, PLA IIA, PLA2A | phospholipase A 2A |		0	67		AT2G26560	GO:0000165 GO:0002237 GO:0002679 GO:0006612 GO:0006629 GO:0006944 GO:0008152 GO:0008219 GO:0009595 GO:0009626 GO:0009646 GO:0009697 GO:0009723 GO:0009862 GO:0009863 GO:0009867 GO:0010200 GO:0010310 GO:0010363 GO:0031348 GO:0031408 GO:0042742 GO:0043069 GO:0043900 GO:0046686 GO:0050832 GO:0051607 GO:0051707 GO:0071456	MAPK_cascade cell_death cellular_membrane_fusion cellular_response_to_hypoxia defense_response_to_bacterium defense_response_to_fungus defense_response_to_virus detection_of_biotic_stimulus jasmonic_acid_mediated_signaling_pathway lipid_metabolic_process metabolic_process negative_regulation_of_defense_response negative_regulation_of_programmed_cell_death oxylipin_biosynthetic_process plant-type_…	GO:0016298 GO:0045735	lipase_activity nutrient_reservoir_activity
contig_49867	Root	B47&F56	contig_49867	499	0	0	0	0	0	3	0	0	0	0	0	1	Medtr6g093180.2	0	19	AT2G07050.1	0	CAS1 | cycloartenol synthase 1 |	Q764T8	0	78	LUPS_GLYGL Lupeol synthase OS=Glycyrrhiza glabra GN=LUS1 PE=1 SV=1	AT2G07050	GO:0006636 GO:0006655 GO:0009555 GO:0010027 GO:0015995 GO:0016117 GO:0016126 GO:0019288 GO:0019745	carotenoid_biosynthetic_process chlorophyll_biosynthetic_process isopentenyl_diphosphate_biosynthetic_process,_mevalonate-independent_pathway pentacyclic_triterpenoid_biosynthetic_process phosphatidylglycerol_biosynthetic_process pollen_development sterol_biosynthetic_process thylakoid_membrane_organization unsaturated_fatty_acid_biosynthetic_process	GO:0003824 GO:0016866 GO:0016871	catalytic_activity cycloartenol_synthase_activity intramolecular_transferase_activity
contig_91049	Root	B47&F56	contig_91049	1070	0	0	0	0	0	2	0	0	0	0	0	3	Medtr5g028190.1	0	39	AT3G18670.1	0	Ankyrin repeat family protein					AT3G18670
contig_49149	Root	B47&F56	contig_49149	278	0	0	0	0	0	1	0	0	0	0	0	1
contig_49774	Root	B47&F56	contig_49774	318	0	0	0	0	0	2	0	0	0	0	0	1	Medtr8g090280.1	0	10
contig_20053	Root	B47&F56	contig_20053	2017	0	0	0	0	0	3	0	0	0	0	0	1	Medtr2g072110.2	0	33	AT4G27190.1	0	NB-ARC domain-containing disease resistance protein	Q9T048	0	28	DRL27_ARATH Disease resistance protein At4g27190 OS=Arabidopsis thaliana GN=At4g27190 PE=2 SV=1	AT4G27190	GO:0006952	defense_response	GO:0000166 GO:0017111 GO:0043531	ADP_binding nucleoside-triphosphatase_activity nucleotide_binding
contig_48833	Root	B47&F56	contig_48833	315	0	0	0	0	0	2	0	0	0	0	0	2	Medtr4g014310.1	0	9	AT5G48770.1	0	Disease resistance protein (TIR-NBS-LRR class) family	Q40392	0	40	TMVRN_NICGU TMV resistance protein N OS=Nicotiana glutinosa GN=N PE=1 SV=1	AT5G48770	GO:0006952 GO:0007165	defense_response signal_transduction	GO:0043531	ADP_binding
contig_48988	Root	B47&F56	contig_48988	425	0	0	0	0	0	2	0	0	0	0	0	1	Medtr7g056663.1	0	10	AT1G11300.1	0	protein serine/threonine kinases;protein kinases;ATP binding;sugar binding;kinases;carbohydrate binding	Q9SXB4	0	49	Y1130_ARATH G-type lectin S-receptor-like serine/threonine-protein kinase At1g11300 OS=Arabidopsis thaliana GN=At1g11300 PE=2 SV=1	AT1G11300	GO:0006468 GO:0048544	protein_phosphorylation recognition_of_pollen	GO:0004672 GO:0004674 GO:0004713 GO:0005524 GO:0016301 GO:0016772 GO:0030246	ATP_binding carbohydrate_binding kinase_activity protein_kinase_activity protein_serine/threonine_kinase_activity protein_tyrosine_kinase_activity transferase_activity,_transferring_phosphorus-containing_groups
contig_91046	Root	B47&F56	contig_91046	182	0	0	0	0	0	1	0	0	0	0	0	2
contig_50389	Root	B47&F56	contig_50389	668	0	0	0	0	0	2	0	0	0	0	0	1	Medtr0137s0070.1	0	25	AT3G14470.1	0	NB-ARC domain-containing disease resistance protein	Q9LRR4	0	39	R13L1_ARATH Putative disease resistance RPP13-like protein 1 OS=Arabidopsis thaliana GN=RPPL1 PE=3 SV=1	AT3G14470	GO:0006952 GO:0009627 GO:0009697	defense_response salicylic_acid_biosynthetic_process systemic_acquired_resistance	GO:0005515 GO:0043531	ADP_binding protein_binding
contig_45938	Root	B47&F56	contig_45938	3441	0	0	0	0	0	4	0	0	0	0	0	2	Medtr8g037820.1	0	58
contig_91409	Root	B47&F56	contig_91409	298	0	0	0	0	0	1	0	0	0	0	0	2
contig_91221	Root	B47&F56	contig_91221	250	0	0	0	0	0	2	0	0	0	0	0	2	Medtr8g090310.1	0	14
contig_47450	Root	B47&F56	contig_47450	778	0	0	0	0	0	23	0	0	0	0	0	15	Medtr7g102770.1	0	63	AT3G09925.1	0	Pollen Ole e 1 allergen and extensin family protein					AT3G09925	GO:0008150	biological_process	GO:0003674	molecular_function
contig_21363	Root	B47&F56	contig_21363	257	0	0	0	0	0	4	0	0	0	0	0	1	Medtr3g058210.1	0	14	AT5G25140.1	0	CYP71B13 | cytochrome P450, family 71, subfamily B, polypeptide 13 | chr5	O81971	0	56	C71D9_SOYBN Cytochrome P450 71D9 OS=Glycine max GN=CYP71D9 PE=2 SV=1	AT5G25140	GO:0055114	oxidation-reduction_process	GO:0005506 GO:0009055 GO:0016705 GO:0019825 GO:0020037	electron_carrier_activity heme_binding iron_ion_binding oxidoreductase_activity,_acting_on_paired_donors,_with_incorporation_or_reduction_of_molecular_oxygen oxygen_binding
contig_18977	Root	B47&F56	contig_18977	856	0	0	0	0	0	4	0	0	0	0	0	2
contig_90976	Root	B47&F56	contig_90976	488	0	0	0	0	0	1	0	0	0	0	0	2
contig_94258	Root	B47&F56	contig_94258	385	0	0	0	0	0	6	0	0	0	0	0	4	Medtr3g056320.1	0	11
contig_103322	Root	B47&F56	contig_103322	4667	0	0	0	0	0	4	0	0	0	0	0	3	Medtr4g023260.1	0	24	AT4G12010.1	0	Disease resistance protein (TIR-NBS-LRR class) family	Q40392	0	31	TMVRN_NICGU TMV resistance protein N OS=Nicotiana glutinosa GN=N PE=1 SV=1	AT4G12010	GO:0006612 GO:0006952 GO:0007165 GO:0009963 GO:0010363	defense_response positive_regulation_of_flavonoid_biosynthetic_process protein_targeting_to_membrane regulation_of_plant-type_hypersensitive_response signal_transduction	GO:0043531	ADP_binding
contig_94628	Root	B47&F56	contig_94628	309	0	0	0	0	0	3	0	0	0	0	0	2
contig_48764	Root	B47&F56	contig_48764	2102	0	0	0	0	0	3	0	0	0	0	0	7	Medtr3g086890.1	0	50	AT4G40020.1	0	Myosin heavy chain-related protein	Q9LFE4	0	27	Y5673_ARATH WEB family protein At5g16730, chloroplastic OS=Arabidopsis thaliana GN=At5g16730 PE=1 SV=1	AT4G40020	GO:0008150	biological_process	GO:0003674	molecular_function
contig_15109	Root	B47&F56	contig_15109	870	0	0	0	0	0	168	0	0	0	0	0	31	Medtr4g026590.1	0	79				P62930	0	51	ALB1E_PEA Albumin-1 E OS=Pisum sativum PE=3 SV=1
contig_19469	Root	B47&F56	contig_19469	1855	0	0	0	0	0	3	0	0	0	0	0	1	Medtr4g014280.1	0	35	AT4G12010.1	0	Disease resistance protein (TIR-NBS-LRR class) family	Q40392	0	35	TMVRN_NICGU TMV resistance protein N OS=Nicotiana glutinosa GN=N PE=1 SV=1	AT4G12010	GO:0006612 GO:0006952 GO:0007165 GO:0009963 GO:0010363	defense_response positive_regulation_of_flavonoid_biosynthetic_process protein_targeting_to_membrane regulation_of_plant-type_hypersensitive_response signal_transduction	GO:0043531	ADP_binding
contig_99069	Root	B47&F56	contig_99069	613	0	0	0	0	0	2	0	0	0	0	0	1	Medtr3g014510.1	0	15				Q9LRR4	0	40	R13L1_ARATH Putative disease resistance RPP13-like protein 1 OS=Arabidopsis thaliana GN=RPPL1 PE=3 SV=1
contig_50755	Root	B47&F56	contig_50755	675	0	0	0	0	0	2	0	0	0	0	0	1	Medtr4g087925.1	0	14
contig_18617	Root	B47&F56	contig_18617	405	0	0	0	0	0	3	0	0	0	0	0	3	Medtr3g058210.1	0	16	AT2G45560.1	0	CYP76C1 | cytochrome P450, family 76, subfamily C, polypeptide 1 | chr2	O22307	0	67	C71DB_LOTJA Cytochrome P450 71D11 (Fragment) OS=Lotus japonicus GN=CYP71D11 PE=2 SV=1	AT2G45560	GO:0055114	oxidation-reduction_process	GO:0005506 GO:0009055 GO:0016705 GO:0020037	electron_carrier_activity heme_binding iron_ion_binding oxidoreductase_activity,_acting_on_paired_donors,_with_incorporation_or_reduction_of_molecular_oxygen
contig_49408	Root	B47&F56	contig_49408	715	0	0	0	0	0	2	0	0	0	0	0	1
contig_69558	Root	B47&F56	contig_69558	850	0	0	0	0	0	2	0	0	0	0	0	2	Medtr3g023030.1	0	11	AT3G14470.1	0	NB-ARC domain-containing disease resistance protein	Q9LRR4	0	37	R13L1_ARATH Putative disease resistance RPP13-like protein 1 OS=Arabidopsis thaliana GN=RPPL1 PE=3 SV=1	AT3G14470	GO:0006952 GO:0009627 GO:0009697	defense_response salicylic_acid_biosynthetic_process systemic_acquired_resistance	GO:0005515 GO:0043531	ADP_binding protein_binding
contig_112245	Root	B47&F56	contig_112245	924	0	0	0	0	0	3	0	0	0	0	0	3	Medtr7g006470.1	0	41
contig_50365	Root	B47&F56	contig_50365	718	0	0	0	0	0	2	0	0	0	0	0	1
contig_50891	Root	B47&F56	contig_50891	438	0	0	0	0	0	1	0	0	0	0	0	1
contig_69382	Root	B47&F56	contig_69382	400	0	0	0	0	0	5	0	0	0	0	0	4	Medtr7g056510.1	0	13	AT1G11300.1	0	protein serine/threonine kinases;protein kinases;ATP binding;sugar binding;kinases;carbohydrate binding	Q9SXB4	0	78	Y1130_ARATH G-type lectin S-receptor-like serine/threonine-protein kinase At1g11300 OS=Arabidopsis thaliana GN=At1g11300 PE=2 SV=1	AT1G11300	GO:0006468 GO:0048544	protein_phosphorylation recognition_of_pollen	GO:0004672 GO:0004674 GO:0004713 GO:0005524 GO:0016301 GO:0016772 GO:0030246	ATP_binding carbohydrate_binding kinase_activity protein_kinase_activity protein_serine/threonine_kinase_activity protein_tyrosine_kinase_activity transferase_activity,_transferring_phosphorus-containing_groups
contig_18579	Root	B47&F56	contig_18579	1451	0	0	0	0	0	3	0	0	0	0	0	2	Medtr7g078300.1	0	32	AT5G18350.1	0	Disease resistance protein (TIR-NBS-LRR class) family	Q7XA42	0	35	RGA1_SOLBU Putative disease resistance protein RGA1 OS=Solanum bulbocastanum GN=RGA1 PE=2 SV=2	AT5G18350	GO:0006952 GO:0007165	defense_response signal_transduction	GO:0000166 GO:0017111 GO:0043531	ADP_binding nucleoside-triphosphatase_activity nucleotide_binding
contig_90486	Root	B47&F56	contig_90486	550	0	0	0	0	0	7	0	0	0	0	0	19	Medtr3g464390.1	0	38
contig_48902	Root	B47&F56	contig_48902	657	0	0	0	0	0	2	0	0	0	0	0	2	Medtr5g027710.1	0	41
contig_48943	Root	B47&F56	contig_48943	591	0	0	0	0	0	3	0	0	0	0	0	2
contig_67677	Root	B47&F56	contig_67677	1321	0	0	0	0	0	1	0	0	0	0	0	3	Medtr6g043280.1	0	91	AT2G24800.1	0	Peroxidase superfamily protein	Q96520	0	49	PER12_ARATH Peroxidase 12 OS=Arabidopsis thaliana GN=PER12 PE=1 SV=1	AT2G24800	GO:0006979 GO:0055114	oxidation-reduction_process response_to_oxidative_stress	GO:0004601 GO:0020037	heme_binding peroxidase_activity
contig_48840	Root	B47&F56	contig_48840	1124	0	0	0	0	0	6	0	0	0	0	0	4	Medtr6g029180.1	0	35	AT5G19790.1	0	RAP2.11 | related to AP2 11 |	Q6J9S1	0	50	RA211_ARATH Ethylene-responsive transcription factor RAP2-11 OS=Arabidopsis thaliana GN=RAP2-11 PE=2 SV=1	AT5G19790	GO:0000302 GO:0009723 GO:0035865 GO:0048528	cellular_response_to_potassium_ion post-embryonic_root_development response_to_ethylene_stimulus response_to_reactive_oxygen_species	GO:0003677 GO:0003700 GO:0043565	DNA_binding sequence-specific_DNA_binding sequence-specific_DNA_binding_transcription_factor_activity
contig_48022	Root	B47&F56	contig_48022	3189	0	0	0	0	0	10	0	0	0	0	0	8	Medtr4g058760.1	0	89	AT5G60700.1	0	glycosyltransferase family protein 2					AT5G60700	GO:0009058	biosynthetic_process	GO:0016757	transferase_activity,_transferring_glycosyl_groups
contig_90222	Root	B47&F56	contig_90222	921	0	0	0	0	0	2	0	0	0	0	0	2	Medtr8g038590.1	0	5
contig_50574	Root	B47&F56	contig_50574	509	0	0	0	0	0	1	0	0	0	0	0	1	Medtr2g072080.1	0	7
contig_48459	Root	B47&F56	contig_48459	1678	0	0	0	0	0	9	0	0	0	0	0	2	Medtr1g027310.1	0	72	AT5G59540.2	0	2-oxoglutarate (2OG) and Fe(II)-dependent oxygenase superfamily protein	Q41931	0	29	ACCO2_ARATH 1-aminocyclopropane-1-carboxylate oxidase 2 OS=Arabidopsis thaliana GN=ACO2 PE=1 SV=2	AT5G59540	GO:0010167 GO:0015706 GO:0055114	nitrate_transport oxidation-reduction_process response_to_nitrate	GO:0016491 GO:0016706	oxidoreductase_activity oxidoreductase_activity,_acting_on_paired_donors,_with_incorporation_or_reduction_of_molecular_oxygen,_2-oxoglutarate_as_one_donor,_and_incorporation_of_one_atom_each_of_oxygen_into_both_donors
contig_89883	Root	B47&F56	contig_89883	532	0	0	0	0	0	2	0	0	0	0	0	21	Medtr5g092350.1	0	20	AT5G17680.1	0	disease resistance protein (TIR-NBS-LRR class), putative	Q40392	0	50	TMVRN_NICGU TMV resistance protein N OS=Nicotiana glutinosa GN=N PE=1 SV=1	AT5G17680	GO:0006952 GO:0007165	defense_response signal_transduction	GO:0043531	ADP_binding
contig_45860	Root	B47&F56	contig_45860	453	0	0	0	0	0	5	0	0	0	0	0	1
contig_49156	Root	B47&F56	contig_49156	341	0	0	0	0	0	1	0	0	0	0	0	1
contig_91207	Root	B47&F56	contig_91207	313	0	0	0	0	0	2	0	0	0	0	0	3
contig_89075	Root	B47&F56	contig_89075	1254	0	0	0	0	0	3	0	0	0	0	0	19	Medtr7g012070.1	0	85	AT5G54160.1	0	ATOMT1, OMT1 | O-methyltransferase 1 |	P93324	0	59	CHOMT_MEDSA Isoliquiritigenin 2'-O-methyltransferase OS=Medicago sativa PE=1 SV=1	AT5G54160	GO:0006598 GO:0009611 GO:0009698 GO:0009805 GO:0009809 GO:0009963 GO:0016126 GO:0042398 GO:0051555	cellular_modified_amino_acid_biosynthetic_process coumarin_biosynthetic_process flavonol_biosynthetic_process lignin_biosynthetic_process phenylpropanoid_metabolic_process polyamine_catabolic_process positive_regulation_of_flavonoid_biosynthetic_process response_to_wounding sterol_biosynthetic_process	GO:0030744 GO:0030755 GO:0033799 GO:0047763	caffeate_O-methyltransferase_activity luteolin_O-methyltransferase_activity myricetin_3'-O-methyltransferase_activity quercetin_3-O-methyltransferase_activity
contig_46601	Root	B47&F56	contig_46601	1032	0	0	0	0	0	3	0	0	0	0	0	1	Medtr4g014310.1	0	22
contig_94680	Root	B47&F56	contig_94680	919	0	0	0	0	0	14	0	0	0	0	0	11	Medtr8g014690.1	0	13	AT1G49100.1	0	Leucine-rich repeat protein kinase family protein	C0LGR6	0	63	Y4291_ARATH Probable LRR receptor-like serine/threonine-protein kinase At4g29180 OS=Arabidopsis thaliana GN=At4g29180 PE=2 SV=2	AT1G49100	GO:0006468	protein_phosphorylation	GO:0004672 GO:0004674 GO:0004713 GO:0005524 GO:0016301 GO:0016772	ATP_binding kinase_activity protein_kinase_activity protein_serine/threonine_kinase_activity protein_tyrosine_kinase_activity transferase_activity,_transferring_phosphorus-containing_groups
contig_89779	Root	B47&F56	contig_89779	339	0	0	0	0	0	3	0	0	0	0	0	4
contig_91014	Root	B47&F56	contig_91014	525	0	0	0	0	0	1	0	0	0	0	0	3
contig_49082	Root	B47&F56	contig_49082	1479	0	0	0	0	0	1	0	0	0	0	0	2	Medtr3g464030.1	0	36	AT5G17680.1	0	disease resistance protein (TIR-NBS-LRR class), putative	Q9SZ67	0	41	WRK19_ARATH Probable WRKY transcription factor 19 OS=Arabidopsis thaliana GN=WRKY19 PE=2 SV=1	AT5G17680	GO:0006952 GO:0007165	defense_response signal_transduction	GO:0043531	ADP_binding
contig_89910	Root	B47&F56	contig_89910	2218	0	0	0	0	0	2	0	0	0	0	0	3	Medtr1g039240.1	0	51	AT4G08850.2	0	Leucine-rich repeat receptor-like protein kinase family protein	Q8VZG8	0	46	Y4885_ARATH Probable LRR receptor-like serine/threonine-protein kinase At4g08850 OS=Arabidopsis thaliana GN=At4g08850 PE=1 SV=3	AT4G08850	GO:0006468 GO:0006857 GO:0006995 GO:0009627 GO:0031347	cellular_response_to_nitrogen_starvation oligopeptide_transport protein_phosphorylation regulation_of_defense_response systemic_acquired_resistance	GO:0004672 GO:0004713 GO:0005524 GO:0016301 GO:0016772	ATP_binding kinase_activity protein_kinase_activity protein_tyrosine_kinase_activity transferase_activity,_transferring_phosphorus-containing_groups
contig_21222	Root	B47&F56	contig_21222	661	0	0	0	0	0	2	0	0	0	0	0	1	Eucgr.E02903.1	0	10
contig_50560	Root	B47&F56	contig_50560	322	0	0	0	0	0	2	0	0	0	0	0	1	Medtr8g069400.1	0	6	AT1G70630.1	0	Nucleotide-diphospho-sugar transferase family protein					AT1G70630	GO:0042546	cell_wall_biogenesis	GO:0016757	transferase_activity,_transferring_glycosyl_groups
contig_90320	Root	B47&F56	contig_90320	1519	0	0	0	0	0	3	0	0	0	0	0	6	Medtr4g081270.1	0	30	AT5G45230.1	0	Disease resistance protein (TIR-NBS-LRR class) family	Q9SZ67	0	36	WRK19_ARATH Probable WRKY transcription factor 19 OS=Arabidopsis thaliana GN=WRKY19 PE=2 SV=1	AT5G45230	GO:0006952 GO:0007165	defense_response signal_transduction	GO:0043531	ADP_binding
contig_90677	Root	B47&F56	contig_90677	552	0	0	0	0	0	1	0	0	0	0	0	4	Medtr8g042980.1	0	39
contig_50885	Root	B47&F56	contig_50885	322	0	0	0	0	0	1	0	0	0	0	0	1
contig_50188	Root	B47&F56	contig_50188	493	0	0	0	0	0	1	0	0	0	0	0	1
contig_90438	Root	B47&F56	contig_90438	1252	0	0	0	0	0	2	0	0	0	0	0	3	Medtr7g091550.1	0	31	AT3G14470.1	0	NB-ARC domain-containing disease resistance protein	Q7XA40	0	43	RGA3_SOLBU Putative disease resistance protein RGA3 OS=Solanum bulbocastanum GN=RGA3 PE=2 SV=2	AT3G14470	GO:0006952 GO:0009627 GO:0009697	defense_response salicylic_acid_biosynthetic_process systemic_acquired_resistance	GO:0005515 GO:0043531	ADP_binding protein_binding
contig_90568	Root	B47&F56	contig_90568	294	0	0	0	0	0	2	0	0	0	0	0	2	Medtr3g080460.1	0	8
contig_46359	Root	B47&F56	contig_46359	303	0	0	0	0	0	2	0	0	0	0	0	10	mrna28142.1-v1.0-hybrid	0	28				P15232	0	53	PER1B_ARMRU Peroxidase C1B OS=Armoracia rusticana GN=PRXC1B PE=3 SV=1
contig_47458	Root	B47&F56	contig_47458	385	0	0	0	0	0	4	0	0	0	0	0	3	Medtr5g066700.1	0	77	AT1G15100.1	0	RHA2A | RING-H2 finger A2A |	Q9ZT50	0	53	RHA2A_ARATH E3 ubiquitin-protein ligase RHA2A OS=Arabidopsis thaliana GN=RHA2A PE=1 SV=1	AT1G15100	GO:0009651 GO:0009789 GO:0016567 GO:0047484	positive_regulation_of_abscisic_acid_mediated_signaling_pathway protein_ubiquitination regulation_of_response_to_osmotic_stress response_to_salt_stress	GO:0004842 GO:0005515 GO:0008270	protein_binding ubiquitin-protein_ligase_activity zinc_ion_binding
contig_49266	Root	B47&F56	contig_49266	606	0	0	0	0	0	1	0	0	0	0	0	1
contig_69035	Root	B47&F56	contig_69035	346	0	0	0	0	0	1	0	0	0	0	0	2	Medtr5g071220.1	0	10	AT3G14470.1	0	NB-ARC domain-containing disease resistance protein	Q7XA40	0	46	RGA3_SOLBU Putative disease resistance protein RGA3 OS=Solanum bulbocastanum GN=RGA3 PE=2 SV=2	AT3G14470	GO:0006952 GO:0009627 GO:0009697	defense_response salicylic_acid_biosynthetic_process systemic_acquired_resistance	GO:0005515 GO:0043531	ADP_binding protein_binding
contig_49955	Root	B47&F56	contig_49955	291	0	0	0	0	0	1	0	0	0	0	0	1
contig_89437	Root	B47&F56	contig_89437	583	0	0	0	0	0	17	0	0	0	0	0	47	Medtr7g107520.1	0	34	AT1G05260.1	0	RCI3, RCI3A | Peroxidase superfamily protein |	O23044	0	62	PER3_ARATH Peroxidase 3 OS=Arabidopsis thaliana GN=PER3 PE=2 SV=1	AT1G05260	GO:0006826 GO:0006979 GO:0009269 GO:0009409 GO:0010054 GO:0010106 GO:0010167 GO:0015706 GO:0016132 GO:0042538 GO:0055114	brassinosteroid_biosynthetic_process cellular_response_to_iron_ion_starvation hyperosmotic_salinity_response iron_ion_transport nitrate_transport oxidation-reduction_process response_to_cold response_to_desiccation response_to_nitrate response_to_oxidative_stress trichoblast_differentiation	GO:0004601 GO:0020037	heme_binding peroxidase_activity
contig_50739	Root	B47&F56	contig_50739	256	0	0	0	0	0	3	0	0	0	0	0	2
contig_47032	Root	B47&F56	contig_47032	301	0	0	0	0	0	1	0	0	0	0	0	1
contig_50809	Root	B47&F56	contig_50809	437	0	0	0	0	0	2	0	0	0	0	0	1	Medtr3g080450.1	0	75
contig_49795	Root	B47&F56	contig_49795	280	0	0	0	0	0	1	0	0	0	0	0	1
contig_90875	Root	B47&F56	contig_90875	435	0	0	0	0	0	1	0	0	0	0	0	1	Medtr8g062410.1	0	28	AT4G10720.2	0	Ankyrin repeat family protein					AT4G10720	GO:0008150	biological_process
contig_17490	Root	B47&F56	contig_17490	2252	0	0	0	0	0	2	0	0	0	0	0	1	Medtr6g088260.1	0	11	AT1G72930.2	0	TIR | toll/interleukin-1 receptor-like |	Q9FL92	0	33	WRK16_ARATH Probable WRKY transcription factor 16 OS=Arabidopsis thaliana GN=WRKY16 PE=2 SV=1	AT1G72930	GO:0006952 GO:0007165	defense_response signal_transduction
contig_49928	Root	B47&F56	contig_49928	261	0	0	0	0	0	2	0	0	0	0	0	1	Medtr4g013260.1	0	8	AT1G13960.1	0	WRKY4 | WRKY DNA-binding protein 4 |					AT1G13960	GO:0006355	regulation_of_transcription,_DNA-dependent	GO:0003677 GO:0003700 GO:0043565	DNA_binding sequence-specific_DNA_binding sequence-specific_DNA_binding_transcription_factor_activity
contig_89333	Root	B47&F56	contig_89333	497	0	0	0	0	0	8	0	0	0	0	0	12	Medtr5g037700.1	0	33
contig_47585	Root	B47&F56	contig_47585	1271	0	0	0	0	0	3	0	0	0	0	0	2	Medtr8g014760.1	0	20	AT5G59680.1	0	Leucine-rich repeat protein kinase family protein	C0LGD6	0	43	Y1570_ARATH Probable LRR receptor-like serine/threonine-protein kinase At1g05700 OS=Arabidopsis thaliana GN=At1g05700 PE=2 SV=1	AT5G59680	GO:0006468	protein_phosphorylation	GO:0004672 GO:0004674 GO:0005524 GO:0016301 GO:0016772	ATP_binding kinase_activity protein_kinase_activity protein_serine/threonine_kinase_activity transferase_activity,_transferring_phosphorus-containing_groups
contig_47925	Root	B47&F56	contig_47925	2378	0	0	0	0	0	3	0	0	0	0	0	1	Glyma.01G013300.1	0	25	AT5G04700.1	0	Ankyrin repeat family protein					AT5G04700	GO:0008150	biological_process	GO:0003674	molecular_function
contig_98865	Root	B47&F56	contig_98865	857	0	0	0	0	0	7	0	0	0	0	0	10	Medtr4g044463.1	0	71	AT1G50720.1	0	Stigma-specific Stig1 family protein					AT1G50720	GO:0008150	biological_process	GO:0003674	molecular_function
contig_67412	Root	B47&F56	contig_67412	1814	0	0	0	0	0	3	0	0	0	0	0	4	Medtr1g115175.1	0	66	AT4G17970.1	0	ALMT12, ATALMT12 | aluminum-activated, malate transporter 12 |	O49696	0	56	ALMTC_ARATH Aluminum-activated malate transporter 12 OS=Arabidopsis thaliana GN=ALMT12 PE=2 SV=1	AT4G17970	GO:0010044 GO:0010118	response_to_aluminum_ion stomatal_movement	GO:0008509	anion_transmembrane_transporter_activity
contig_49978	Root	B47&F56	contig_49978	308	0	0	0	0	0	1	0	0	0	0	0	1	Medtr3g112330.1	0	50
contig_47537	Root	B47&F56	contig_47537	966	0	0	0	0	0	11	0	0	0	0	0	6	Medtr4g035855.1	0	66	AT5G51520.1	0	Plant invertase/pectin methylesterase inhibitor superfamily protein	P17407	0	34	21KD_DAUCA 21 kDa protein OS=Daucus carota PE=2 SV=1	AT5G51520			GO:0004857 GO:0030599 GO:0046910	enzyme_inhibitor_activity pectinesterase_activity pectinesterase_inhibitor_activity
contig_46738	Root	B47&F56	contig_46738	1232	0	0	0	0	0	5	0	0	0	0	0	2	Medtr0691s0020.1	0	25	AT3G07040.1	0	RPM1, RPS3 | NB-ARC domain-containing disease resistance protein |	Q39214	0	28	RPM1_ARATH Disease resistance protein RPM1 OS=Arabidopsis thaliana GN=RPM1 PE=1 SV=1	AT3G07040	GO:0006952 GO:0009626	defense_response plant-type_hypersensitive_response	GO:0000166 GO:0005515 GO:0043531	ADP_binding nucleotide_binding protein_binding
contig_112402	Root	B47&F56	contig_112402	419	0	0	0	0	0	1	0	0	0	0	0	1
contig_90366	Root	B47&F56	contig_90366	1260	0	0	0	0	0	3	0	0	0	0	0	19	Medtr8g036050.1	0	81	AT2G45440.1	0	DHDPS2 | dihydrodipicolinate synthase |	Q42948	0	63	DAPA_TOBAC 4-hydroxy-tetrahydrodipicolinate synthase, chloroplastic OS=Nicotiana tabacum GN=DHPS1 PE=2 SV=1	AT2G45440	GO:0008152 GO:0009089	lysine_biosynthetic_process_via_diaminopimelate metabolic_process	GO:0003824 GO:0008840 GO:0016829	4-hydroxy-tetrahydrodipicolinate_synthase catalytic_activity lyase_activity
contig_47323	Root	B47&F56	contig_47323	1089	0	0	0	0	0	24	0	0	0	0	0	29	Medtr7g107520.1	0	67	AT1G05260.1	0	RCI3, RCI3A | Peroxidase superfamily protein |	O23044	0	58	PER3_ARATH Peroxidase 3 OS=Arabidopsis thaliana GN=PER3 PE=2 SV=1	AT1G05260	GO:0006826 GO:0006979 GO:0009269 GO:0009409 GO:0010054 GO:0010106 GO:0010167 GO:0015706 GO:0016132 GO:0042538 GO:0055114	brassinosteroid_biosynthetic_process cellular_response_to_iron_ion_starvation hyperosmotic_salinity_response iron_ion_transport nitrate_transport oxidation-reduction_process response_to_cold response_to_desiccation response_to_nitrate response_to_oxidative_stress trichoblast_differentiation	GO:0004601 GO:0020037	heme_binding peroxidase_activity
contig_45800	Root	B47&F56	contig_45800	105	0	0	0	0	0	7	0	0	0	0	0	3
contig_112449	Root	B47&F56	contig_112449	1000	0	0	0	0	0	4	0	0	0	0	0	2	Medtr6g039950.1	0	93	AT1G23740.1	0	Oxidoreductase, zinc-binding dehydrogenase family protein		0	61		AT1G23740	GO:0000096 GO:0006546 GO:0006636 GO:0006733 GO:0006766 GO:0008652 GO:0009072 GO:0009106 GO:0009108 GO:0009117 GO:0009409 GO:0009416 GO:0009695 GO:0010264 GO:0015994 GO:0015995 GO:0016117 GO:0019216 GO:0019288 GO:0019748 GO:0031408 GO:0042742 GO:0044272 GO:0055114	aromatic_amino_acid_family_metabolic_process carotenoid_biosynthetic_process cellular_amino_acid_biosynthetic_process chlorophyll_biosynthetic_process chlorophyll_metabolic_process coenzyme_biosynthetic_process defense_response_to_bacterium glycine_catabolic_process isopentenyl_diphosphate_biosynthetic_process,_mevalonate-independent_pathway jasmonic_acid_biosynthetic_process lipoate_metabolic_pr…	GO:0000166 GO:0008270 GO:0016491 GO:0035671 GO:0035798	2-alkenal_reductase_(NADP+)_activity enone_reductase_activity nucleotide_binding oxidoreductase_activity zinc_ion_binding
contig_19730	Root	B47&F56	contig_19730	1402	0	0	0	0	0	5	0	0	0	0	0	1	Medtr3g058000.1	0	81	AT3G26310.1	0	CYP71B35 | cytochrome P450, family 71, subfamily B, polypeptide 35 | chr3	O22307	0	73	C71DB_LOTJA Cytochrome P450 71D11 (Fragment) OS=Lotus japonicus GN=CYP71D11 PE=2 SV=1	AT3G26310	GO:0055114	oxidation-reduction_process	GO:0005506 GO:0009055 GO:0016705 GO:0019825 GO:0020037	electron_carrier_activity heme_binding iron_ion_binding oxidoreductase_activity,_acting_on_paired_donors,_with_incorporation_or_reduction_of_molecular_oxygen oxygen_binding
contig_90904	Root	B47&F56	contig_90904	709	0	0	0	0	0	2	0	0	0	0	0	4	Medtr6g078140.1	0	55	AT1G17860.1	0	Kunitz family trypsin and protease inhibitor protein	P13087	0	43	MIRA_SYNDU Miraculin OS=Synsepalum dulcificum PE=1 SV=3	AT1G17860	GO:0006457 GO:0009408 GO:0009644 GO:0010167 GO:0015706 GO:0034976 GO:0042542	nitrate_transport protein_folding response_to_endoplasmic_reticulum_stress response_to_heat response_to_high_light_intensity response_to_hydrogen_peroxide response_to_nitrate	GO:0004866	endopeptidase_inhibitor_activity
contig_47583	Root	B47&F56	contig_47583	1099	0	0	0	0	0	3	0	0	0	0	0	3	cassava4.1	0	14				C0LGD6	0	40	Y1570_ARATH Probable LRR receptor-like serine/threonine-protein kinase At1g05700 OS=Arabidopsis thaliana GN=At1g05700 PE=2 SV=1
contig_18982	Root	B47&F56	contig_18982	1804	0	0	0	0	0	6	0	0	0	0	0	11	Medtr2g054870.1	0	60	AT5G20050.1	0	Protein kinase superfamily protein	Q94C25	0	58	Y5005_ARATH Probable receptor-like protein kinase At5g20050 OS=Arabidopsis thaliana GN=At5g20050 PE=2 SV=1	AT5G20050	GO:0006468 GO:0010167 GO:0015706	nitrate_transport protein_phosphorylation response_to_nitrate	GO:0004672 GO:0004674 GO:0005524 GO:0016301 GO:0016772	ATP_binding kinase_activity protein_kinase_activity protein_serine/threonine_kinase_activity transferase_activity,_transferring_phosphorus-containing_groups
contig_69235	Root	B47&F56	contig_69235	890	0	0	0	0	0	3	0	0	0	0	0	6	Medtr5g007820.1	0	86	AT5G17060.1	0	ATARFB1B, ARFB1B | ADP-ribosylation factor B1B |	P91924	0	58	ARF_DUGJA ADP-ribosylation factor OS=Dugesia japonica PE=2 SV=3	AT5G17060	GO:0006499 GO:0007264	N-terminal_protein_myristoylation small_GTPase_mediated_signal_transduction	GO:0005525	GTP_binding
contig_69239	Root	B47&F56	contig_69239	682	0	0	0	0	0	2	0	0	0	0	0	4	Medtr8g014860.1	0	23	AT2G19230.1	0	Leucine-rich repeat transmembrane protein kinase protein	O64556	0	68	Y2923_ARATH Putative leucine-rich repeat receptor-like serine/threonine-protein kinase At2g19230 OS=Arabidopsis thaliana GN=At2g19230 PE=2 SV=3	AT2G19230	GO:0006468 GO:0006499	N-terminal_protein_myristoylation protein_phosphorylation	GO:0004672 GO:0004674 GO:0004713 GO:0005524 GO:0016301 GO:0016772	ATP_binding kinase_activity protein_kinase_activity protein_serine/threonine_kinase_activity protein_tyrosine_kinase_activity transferase_activity,_transferring_phosphorus-containing_groups
contig_67634	Root	B47&F56	contig_67634	1111	0	0	0	0	0	2	0	0	0	0	0	11	Medtr6g040290.1	0	28				P08688	0	43	ALB2_PEA Albumin-2 OS=Pisum sativum PE=2 SV=1
contig_50749	Root	B47&F56	contig_50749	609	0	0	0	0	0	2	0	0	0	0	0	1	Medtr8g075610.1	0	27	AT5G48930.1	0	HCT | hydroxycinnamoyl-CoA shikimate/quinate hydroxycinnamoyl transferase |	Q8GSM7	0	64	HST_TOBAC Shikimate O-hydroxycinnamoyltransferase OS=Nicotiana tabacum GN=HST PE=1 SV=1	AT5G48930	GO:0006612 GO:0009611 GO:0009805 GO:0009809 GO:0009963 GO:0010252 GO:0010363	auxin_homeostasis coumarin_biosynthetic_process lignin_biosynthetic_process positive_regulation_of_flavonoid_biosynthetic_process protein_targeting_to_membrane regulation_of_plant-type_hypersensitive_response response_to_wounding	GO:0005515 GO:0016740 GO:0047172 GO:0047205	protein_binding quinate_O-hydroxycinnamoyltransferase_activity shikimate_O-hydroxycinnamoyltransferase_activity transferase_activity
contig_20301	Root	B47&F56	contig_20301	368	0	0	0	0	0	3	0	0	0	0	0	3	Medtr6g074810.1	0	7
contig_66205	Root	B47&F56	contig_66205	1413	0	0	0	0	0	5	0	0	0	0	0	3	Medtr8g079980.1	0	100	AT3G26040.1	0	HXXXD-type acyl-transferase family protein	Q70PR7	0	34	VINSY_RAUSE Vinorine synthase OS=Rauvolfia serpentina GN=ACT PE=1 SV=2	AT3G26040			GO:0016740 GO:0016747	transferase_activity transferase_activity,_transferring_acyl_groups_other_than_amino-acyl_groups
contig_48713	Root	B47&F56	contig_48713	1352	0	0	0	0	0	4	0	0	0	0	0	3	Medtr3g053330.1	0	31	AT1G62300.1	0	WRKY6, ATWRKY6 | WRKY family transcription factor |	Q93WT0	0	35	WRK31_ARATH Probable WRKY transcription factor 31 OS=Arabidopsis thaliana GN=WRKY31 PE=2 SV=1	AT1G62300	GO:0002679 GO:0006355 GO:0009407 GO:0010200 GO:0010583 GO:0016036 GO:0035556 GO:0043090 GO:0045892 GO:0080169	amino_acid_import cellular_response_to_boron-containing_substance_deprivation cellular_response_to_phosphate_starvation intracellular_signal_transduction negative_regulation_of_transcription,_DNA-dependent regulation_of_transcription,_DNA-dependent respiratory_burst_involved_in_defense_response response_to_chitin response_to_cyclopentenone toxin_catabolic_process	GO:0003700 GO:0005515 GO:0043565 GO:0044212	protein_binding sequence-specific_DNA_binding sequence-specific_DNA_binding_transcription_factor_activity transcription_regulatory_region_DNA_binding
contig_90950	Root	B47&F56	contig_90950	139	0	0	0	0	0	1	0	0	0	0	0	3
contig_20901	Root	B47&F56	contig_20901	1302	0	0	0	0	0	7	0	0	0	0	0	4	Medtr5g074580.1	0	65	AT4G35160.1	0	O-methyltransferase family protein	B6VJS4	0	56	ROMT_VITVI Trans-resveratrol di-O-methyltransferase OS=Vitis vinifera GN=ROMT PE=1 SV=2	AT4G35160			GO:0008168 GO:0008171 GO:0046983	O-methyltransferase_activity methyltransferase_activity protein_dimerization_activity
contig_50274	Root	B47&F56	contig_50274	1604	0	0	0	0	0	5	0	0	0	0	0	3	Glyma.01G079800.1	0	72	AT2G43890.1	0	Pectin lyase-like superfamily protein	P48979	0	53	PGLR_PRUPE Polygalacturonase OS=Prunus persica PE=2 SV=1	AT2G43890	GO:0005975	carbohydrate_metabolic_process	GO:0004650	polygalacturonase_activity
contig_49215	Root	B47&F56	contig_49215	231	0	0	0	0	0	3	0	0	0	0	0	4	Medtr3g011390.1	0	7
contig_19170	Root	B47&F56	contig_19170	2472	0	0	0	0	0	3	0	0	0	0	0	2	Medtr7g056640.1	0	43	AT1G61420.1	0	S-locus lectin protein kinase family protein	Q9SXB8	0	49	Y1133_ARATH G-type lectin S-receptor-like serine/threonine-protein kinase At1g11330 OS=Arabidopsis thaliana GN=At1g11330 PE=1 SV=3	AT1G61420	GO:0006468 GO:0048544	protein_phosphorylation recognition_of_pollen	GO:0004672 GO:0004674 GO:0004713 GO:0005524 GO:0016301 GO:0016772 GO:0030246	ATP_binding carbohydrate_binding kinase_activity protein_kinase_activity protein_serine/threonine_kinase_activity protein_tyrosine_kinase_activity transferase_activity,_transferring_phosphorus-containing_groups
contig_90931	Root	B47&F56	contig_90931	747	0	0	0	0	0	1	0	0	0	0	0	2	Medtr6g477680.1	0	12
contig_14991	Root	B47&F56	contig_14991	136	0	0	0	0	0	4	0	0	0	0	0	2
contig_46917	Root	B47&F56	contig_46917	348	0	0	0	0	0	4	0	0	0	0	0	8
contig_21270	Root	B47&F56	contig_21270	929	0	0	0	0	0	1	0	0	0	0	0	1
contig_67667	Root	B47&F56	contig_67667	806	0	0	0	0	0	1	0	0	0	0	0	2	Medtr4g080777.1	0	6
contig_50764	Root	B47&F56	contig_50764	212	0	0	0	0	0	1	0	0	0	0	0	1
contig_20973	Root	B47&F56	contig_20973	328	0	0	0	0	0	2	0	0	0	0	0	1	Medtr6g027090.1	0	13
contig_99028	Root	B47&F56	contig_99028	387	0	0	0	0	0	2	0	0	0	0	0	2
contig_49095	Root	B47&F56	contig_49095	283	0	0	0	0	0	2	0	0	0	0	0	1
contig_99077	Root	B47&F56	contig_99077	220	0	0	0	0	0	2	0	0	0	0	0	3
contig_99011	Root	B47&F56	contig_99011	884	0	0	0	0	0	2	0	0	0	0	0	1	Medtr1g027360.1	0	42
contig_50671	Root	B47&F56	contig_50671	229	0	0	0	0	0	2	0	0	0	0	0	1	Medtr7g056663.1	0	5
contig_48324	Root	B47&F56	contig_48324	517	0	0	0	0	0	2	0	0	0	0	0	1	Medtr6g079140.1	0	5
contig_48305	Root	B47&F56	contig_48305	1237	0	0	0	0	0	2	0	0	0	0	0	5	Medtr6g045077.1	0	39				P08688	0	44	ALB2_PEA Albumin-2 OS=Pisum sativum PE=2 SV=1
contig_45948	Root	B47&F56	contig_45948	476	0	0	0	0	0	1	0	0	0	0	0	1
contig_99192	Root	B47&F56	contig_99192	420	0	0	0	0	0	3	0	0	0	0	0	2
contig_99231	Root	B47&F56	contig_99231	997	0	0	0	0	0	2	0	0	0	0	0	1	Medtr4g069840.1	0	24	AT1G52420.1	0	UDP-Glycosyltransferase superfamily protein					AT1G52420	GO:0001666 GO:0009058 GO:0019375	biosynthetic_process galactolipid_biosynthetic_process response_to_hypoxia	GO:0016757	transferase_activity,_transferring_glycosyl_groups
contig_49869	Root	B47&F56	contig_49869	210	0	0	0	0	0	2	0	0	0	0	0	1	Medtr5g058860.1	0	12
contig_47183	Root	B47&F56	contig_47183	507	0	0	0	0	0	5	0	0	0	0	0	1	Medtr3g056320.1	0	6	AT3G07040.1	0	RPM1, RPS3 | NB-ARC domain-containing disease resistance protein |					AT3G07040	GO:0006952 GO:0009626	defense_response plant-type_hypersensitive_response	GO:0000166 GO:0005515 GO:0043531	ADP_binding nucleotide_binding protein_binding
contig_21939	Root	B47&F56	contig_21939	412	0	0	0	0	0	2	0	0	0	0	0	1
contig_90674	Root	B47&F56	contig_90674	242	0	0	0	0	0	2	0	0	0	0	0	5
contig_50454	Root	B47&F56	contig_50454	229	0	0	0	0	0	1	0	0	0	0	0	1	Medtr1g028090.1	0	14
contig_67904	Root	B47&F56	contig_67904	2064	0	0	0	0	0	1	0	0	0	0	0	12	Medtr3g465090.1	0	68	AT1G61680.2	0	TPS14 | terpene synthase 14 |	P0CV94	0	50	NES1_FRAAN (3S,6E)-nerolidol synthase 1 OS=Fragaria ananassa PE=1 SV=1	AT1G61680	GO:0008152 GO:0043693	metabolic_process monoterpene_biosynthetic_process	GO:0000287 GO:0010333 GO:0016829 GO:0034007	S-linalool_synthase_activity lyase_activity magnesium_ion_binding terpene_synthase_activity
contig_16544	Root	B47&F56	contig_16544	526	0	0	0	0	0	4	0	0	0	0	0	3	Medtr5g084870.1	0	35	AT3G26040.1	0	HXXXD-type acyl-transferase family protein	Q94FT4	0	32	SALAT_PAPSO Salutaridinol 7-O-acetyltransferase OS=Papaver somniferum GN=SALAT PE=1 SV=1	AT3G26040			GO:0016740 GO:0016747	transferase_activity transferase_activity,_transferring_acyl_groups_other_than_amino-acyl_groups
contig_90623	Root	B47&F56	contig_90623	431	0	0	0	0	0	1	0	0	0	0	0	2	Medtr4g014280.1	0	7	AT1G56540.1	0	Disease resistance protein (TIR-NBS-LRR class) family					AT1G56540	GO:0006952 GO:0007165	defense_response signal_transduction	GO:0000166 GO:0017111 GO:0043531	ADP_binding nucleoside-triphosphatase_activity nucleotide_binding
contig_49472	Root	B47&F56	contig_49472	303	0	0	0	0	0	12	0	0	0	0	0	3	Medtr4g039720.1	0	12
contig_48303	Root	B47&F56	contig_48303	1720	0	0	0	0	0	2	0	0	0	0	0	2	Medtr6g048880.1	0	38				P08688	0	43	ALB2_PEA Albumin-2 OS=Pisum sativum PE=2 SV=1
contig_66300	Root	B47&F56	contig_66300	3746	0	0	0	0	0	1	0	0	0	0	0	3	Medtr8g018130.1	0	40	AT3G04220.1	0	Disease resistance protein (TIR-NBS-LRR class) family	Q40392	0	37	TMVRN_NICGU TMV resistance protein N OS=Nicotiana glutinosa GN=N PE=1 SV=1	AT3G04220	GO:0006952 GO:0007165	defense_response signal_transduction	GO:0000166 GO:0017111 GO:0043531	ADP_binding nucleoside-triphosphatase_activity nucleotide_binding
contig_89963	Root	B47&F56	contig_89963	1199	0	0	0	0	0	7	0	0	0	0	0	16	Medtr4g118480.1	0	50	AT3G21550.1	0	DMP2, AtDMP2 | DUF679 domain membrane protein 2 |					AT3G21550	GO:0008150	biological_process	GO:0003674	molecular_function
contig_99253	Root	B47&F56	contig_99253	757	0	0	0	0	0	2	0	0	0	0	0	1	Medtr8g465980.1	0	27	AT4G23150.1	0	CRK7 | cysteine-rich RLK (RECEPTOR-like protein kinase) 7 |	O81833	0	60	SD11_ARATH G-type lectin S-receptor-like serine/threonine-protein kinase SD1-1 OS=Arabidopsis thaliana GN=SD11 PE=1 SV=1	AT4G23150	GO:0006468 GO:0009627 GO:0009697 GO:0034976	protein_phosphorylation response_to_endoplasmic_reticulum_stress salicylic_acid_biosynthetic_process systemic_acquired_resistance	GO:0004672 GO:0004674 GO:0005524 GO:0016301 GO:0016772	ATP_binding kinase_activity protein_kinase_activity protein_serine/threonine_kinase_activity transferase_activity,_transferring_phosphorus-containing_groups
contig_48119	Root	B47&F56	contig_48119	2737	0	0	0	0	0	3	0	0	0	0	0	1	Medtr6g016200.1	0	87	AT2G34930.1	0	disease resistance family protein / LRR family protein	C0LGQ5	0	31	GSO1_ARATH LRR receptor-like serine/threonine-protein kinase GSO1 OS=Arabidopsis thaliana GN=GSO1 PE=2 SV=1	AT2G34930	GO:0006952 GO:0007165 GO:0050832	defense_response defense_response_to_fungus signal_transduction
contig_49544	Root	B47&F56	contig_49544	393	0	0	0	0	0	3	0	0	0	0	0	1	Medtr4g014310.1	0	12	AT5G18370.1	0	Disease resistance protein (TIR-NBS-LRR class) family					AT5G18370	GO:0006952 GO:0007165	defense_response signal_transduction	GO:0000166 GO:0017111 GO:0043531	ADP_binding nucleoside-triphosphatase_activity nucleotide_binding
contig_49007	Root	B47&F56	contig_49007	201	0	0	0	0	0	6	0	0	0	0	0	2
contig_50531	Root	B47&F56	contig_50531	262	0	0	0	0	0	1	0	0	0	0	0	1
contig_88717	Root	B47&F56	contig_88717	688	0	0	0	0	0	29	0	0	0	0	0	29	Glyma.07G243700.1	0	28				P27047	0	52	DRR4_PEA Disease resistance response protein DRRG49-C OS=Pisum sativum PE=2 SV=1
contig_48461	Root	B47&F56	contig_48461	764	0	0	0	0	0	7	0	0	0	0	0	7	Medtr8g087410.1	0	27	AT2G29440.1	0	ATGSTU6, GST24, GSTU6 | glutathione S-transferase tau 6 |	Q9ZW26	0	63	GSTU6_ARATH Glutathione S-transferase U6 OS=Arabidopsis thaliana GN=GSTU6 PE=2 SV=1	AT2G29440	GO:0009407	toxin_catabolic_process	GO:0004364	glutathione_transferase_activity
contig_66105	Root	B47&F56	contig_66105	1454	0	0	0	0	0	2	0	0	0	0	0	5	Medtr2g435550.2	0	54	AT3G05640.2	0	Protein phosphatase 2C family protein	Q9M9W9	0	59	P2C34_ARATH Probable protein phosphatase 2C 34 OS=Arabidopsis thaliana GN=At3g05640 PE=2 SV=1	AT3G05640	GO:0009409 GO:0009414 GO:0009737 GO:0042538	hyperosmotic_salinity_response response_to_abscisic_acid_stimulus response_to_cold response_to_water_deprivation	GO:0003824 GO:0004722	catalytic_activity protein_serine/threonine_phosphatase_activity
contig_112500	Root	B47&F56	contig_112500	954	0	0	0	0	0	1	0	0	0	0	0	3	Medtr1g067480.1	0	42	AT3G09520.1	0	ATEXO70H4, EXO70H4 | exocyst subunit exo70 family protein H4 |		0	28		AT3G09520	GO:0006887 GO:0006904	exocytosis vesicle_docking_involved_in_exocytosis
contig_49434	Root	B47&F56	contig_49434	315	0	0	0	0	0	1	0	0	0	0	0	1	Medtr5g086340.1	0	15
contig_16768	Root	B47&F56	contig_16768	1258	0	0	0	0	0	5	0	0	0	0	0	4	Medtr8g087410.1	0	29	AT2G29460.1	0	ATGSTU4, GST22, GSTU4 | glutathione S-transferase tau 4 |	Q9FQA3	0	33	GST23_MAIZE Glutathione transferase GST 23 OS=Zea mays PE=2 SV=1	AT2G29460	GO:0009407 GO:0010583	response_to_cyclopentenone toxin_catabolic_process	GO:0004364	glutathione_transferase_activity
contig_21160	Root	B47&F56	contig_21160	464	0	0	0	0	0	3	0	0	0	0	0	4	Medtr5g037710.1	0	11
contig_46546	Root	B47&F56	contig_46546	342	0	0	0	0	0	1	0	0	0	0	0	1	Medtr8g020433.1	0	20
contig_48498	Root	B47&F56	contig_48498	1887	0	0	0	0	0	4	0	0	0	0	0	2	Medtr7g068160.1	0	42	AT4G31980.1	0	unknown protein; CONTAINS InterPro DOMAIN/s: Protein of unknown function DUF247, plant (InterPro:IPR004158),					AT4G31980	GO:0006865 GO:0008150	amino_acid_transport biological_process	GO:0003674	molecular_function
contig_49206	Root	B47&F56	contig_49206	1610	0	0	0	0	0	3	0	0	0	0	0	1	Medtr4g115540.1	0	59	AT3G42180.1	0	Exostosin family protein	Q3EAR7	0	65	GLYT2_ARATH Probable glycosyltransferase At3g42180 OS=Arabidopsis thaliana GN=At3g42180 PE=2 SV=2	AT3G42180	GO:0008150	biological_process	GO:0003824 GO:0016757	catalytic_activity transferase_activity,_transferring_glycosyl_groups
contig_68578	Root	B47&F56	contig_68578	286	0	0	0	0	0	1	0	0	0	0	0	3
contig_94100	Root	B47&F56	contig_94100	1015	0	0	0	0	0	5	0	0	0	0	0	11	Medtr8g470390.1	0	47	AT2G20142.1	0	Toll-Interleukin-Resistance (TIR) domain family protein	Q40392	0	45	TMVRN_NICGU TMV resistance protein N OS=Nicotiana glutinosa GN=N PE=1 SV=1	AT2G20142	GO:0007165	signal_transduction
contig_89471	Root	B47&F56	contig_89471	736	0	0	0	0	0	2	0	0	0	0	0	6	Medtr1g043200.1	0	34	AT3G54700.1	0	PHT1;7 | phosphate transporter 1;7 |	Q494P0	0	74	PHT17_ARATH Probable inorganic phosphate transporter 1-7 OS=Arabidopsis thaliana GN=PHT1-7 PE=2 SV=2	AT3G54700	GO:1901684	arsenate_ion_transmembrane_transport	GO:0005351 GO:0015114 GO:0015144 GO:1901683	arsenate_ion_transmembrane_transporter_activity carbohydrate_transmembrane_transporter_activity phosphate_ion_transmembrane_transporter_activity sugar:hydrogen_symporter_activity
contig_91209	Root	B47&F56	contig_91209	173	0	0	0	0	0	3	0	0	0	0	0	1	Glyma.03G248400.1	0	18				C6TBN2	0	61	AKR1_SOYBN Probable aldo-keto reductase 1 OS=Glycine max GN=AKR1 PE=2 SV=1
contig_90178	Root	B47&F56	contig_90178	2780	0	0	0	0	0	2	0	0	0	0	0	2	Glyma.U003300.1	0	22	AT2G01830.2	0	WOL, CRE1, WOL1, AHK4, ATCRE1 | CHASE domain containing histidine kinase protein |	Q3S4A7	0	66	AHK5_ARATH Histidine kinase 5 OS=Arabidopsis thaliana GN=AHK5 PE=1 SV=1	AT2G01830	GO:0000160 GO:0006468 GO:0007231 GO:0008272 GO:0009414 GO:0009736 GO:0009744 GO:0009749 GO:0009750 GO:0010029 GO:0010086 GO:0016036 GO:0031537 GO:0033500 GO:0042742 GO:0048509 GO:0048831 GO:0071329	carbohydrate_homeostasis cellular_response_to_phosphate_starvation cellular_response_to_sucrose_stimulus cytokinin_mediated_signaling_pathway defense_response_to_bacterium embryonic_root_morphogenesis osmosensory_signaling_pathway phosphorelay_signal_transduction_system protein_phosphorylation regulation_of_anthocyanin_metabolic_process regulation_of_meristem_development regulation_of_seed_germin…	GO:0000155 GO:0000156 GO:0004673 GO:0004721 GO:0004871 GO:0005034 GO:0005515 GO:0005524 GO:0009884 GO:0009885 GO:0016772 GO:0019899 GO:0019901 GO:0019955 GO:0043424	ATP_binding cytokine_binding cytokinin_receptor_activity enzyme_binding osmosensor_activity phosphoprotein_phosphatase_activity phosphorelay_response_regulator_activity phosphorelay_sensor_kinase_activity protein_binding protein_histidine_kinase_activity protein_histidine_kinase_binding protein_kinase_binding signal_transducer_activity transferase_activity,_transferring_phosphorus-containing_grou…
contig_50859	Root	B47&F56	contig_50859	261	0	0	0	0	0	2	0	0	0	0	0	1	Medtr0133s0030.1	0	6
contig_89889	Root	B47&F56	contig_89889	1012	0	0	0	0	0	2	0	0	0	0	0	5	Medtr8g038070.1	0	13				P08688	0	41	ALB2_PEA Albumin-2 OS=Pisum sativum PE=2 SV=1
contig_19938	Root	B47&F56	contig_19938	1162	0	0	0	0	0	4	0	0	0	0	0	2	Medtr8g079980.1	0	27	AT1G24420.1	0	HXXXD-type acyl-transferase family protein	Q94FT4	0	32	SALAT_PAPSO Salutaridinol 7-O-acetyltransferase OS=Papaver somniferum GN=SALAT PE=1 SV=1	AT1G24420			GO:0016740 GO:0016747	transferase_activity transferase_activity,_transferring_acyl_groups_other_than_amino-acyl_groups
contig_50330	Root	B47&F56	contig_50330	211	0	0	0	0	0	2	0	0	0	0	0	1	Medtr4g070530.1	0	19	AT2G17080.1	0	Arabidopsis protein of unknown function (DUF241)					AT2G17080	GO:0008150	biological_process	GO:0003674	molecular_function
contig_98957	Root	B47&F56	contig_98957	472	0	0	0	0	0	2	0	0	0	0	0	1	Medtr6g077640.1	0	7
contig_112437	Root	B47&F56	contig_112437	377	0	0	0	0	0	2	0	0	0	0	0	2
contig_69223	Root	B47&F56	contig_69223	368	0	0	0	0	0	2	0	0	0	0	0	1	Medtr4g101990.1	0	13
contig_90233	Root	B47&F56	contig_90233	1219	0	0	0	0	0	2	0	0	0	0	0	3	Medtr7g056510.1	0	43	AT1G11330.1	0	S-locus lectin protein kinase family protein	Q9SXB8	0	36	Y1133_ARATH G-type lectin S-receptor-like serine/threonine-protein kinase At1g11330 OS=Arabidopsis thaliana GN=At1g11330 PE=1 SV=3	AT1G11330	GO:0006468 GO:0048544	protein_phosphorylation recognition_of_pollen	GO:0004672 GO:0004674 GO:0004713 GO:0005524 GO:0016301 GO:0016772 GO:0030246	ATP_binding carbohydrate_binding kinase_activity protein_kinase_activity protein_serine/threonine_kinase_activity protein_tyrosine_kinase_activity transferase_activity,_transferring_phosphorus-containing_groups
contig_47897	Root	B47&F56	contig_47897	1530	0	0	0	0	0	2	0	0	0	0	0	1	Medtr5g028750.1	0	16	AT3G14460.1	0	LRR and NB-ARC domains-containing disease resistance protein	Q9LRR5	0	34	DRL21_ARATH Putative disease resistance protein At3g14460 OS=Arabidopsis thaliana GN=At3g14460 PE=3 SV=1	AT3G14460	GO:0006952	defense_response	GO:0043531	ADP_binding
contig_48458	Root	B47&F56	contig_48458	1357	0	0	0	0	0	9	0	0	0	0	0	3	Medtr1g027290.1	0	79	AT2G44800.1	0	2-oxoglutarate (2OG) and Fe(II)-dependent oxygenase superfamily protein	Q41931	0	30	ACCO2_ARATH 1-aminocyclopropane-1-carboxylate oxidase 2 OS=Arabidopsis thaliana GN=ACO2 PE=1 SV=2	AT2G44800	GO:0055114 GO:0071456	cellular_response_to_hypoxia oxidation-reduction_process	GO:0016491 GO:0016706	oxidoreductase_activity oxidoreductase_activity,_acting_on_paired_donors,_with_incorporation_or_reduction_of_molecular_oxygen,_2-oxoglutarate_as_one_donor,_and_incorporation_of_one_atom_each_of_oxygen_into_both_donors
contig_99249	Root	B47&F56	contig_99249	687	0	0	0	0	0	2	0	0	0	0	0	2	Medtr5g058860.1	0	45	AT4G08250.1	0	GRAS family transcription factor	Q5NE24	0	74	NSP2_MEDTR Nodulation-signaling pathway 2 protein OS=Medicago truncatula GN=NSP2 PE=1 SV=1	AT4G08250	GO:0006355	regulation_of_transcription,_DNA-dependent	GO:0003700	sequence-specific_DNA_binding_transcription_factor_activity
contig_47141	Root	B47&F56	contig_47141	419	0	0	0	0	0	1	0	0	0	0	0	1	Medtr3g027420.1	0	5	AT3G14460.1	0	LRR and NB-ARC domains-containing disease resistance protein	Q9LRR5	0	39	DRL21_ARATH Putative disease resistance protein At3g14460 OS=Arabidopsis thaliana GN=At3g14460 PE=3 SV=1	AT3G14460	GO:0006952	defense_response	GO:0043531	ADP_binding
contig_112442	Root	B47&F56	contig_112442	522	0	0	0	0	0	4	0	0	0	0	0	5	Glyma.13G171500.1	0	39
contig_66643	Root	B47&F56	contig_66643	2683	0	0	0	0	0	1	0	0	0	0	0	1	Medtr4g078510.1	0	43	AT3G51895.1	0	SULTR3;1, AST12 | sulfate transporter 3;1 |	O04289	0	56	SUT32_ARATH Sulfate transporter 3.2 OS=Arabidopsis thaliana GN=SULTR3;2 PE=2 SV=1	AT3G51895	GO:0008272	sulfate_transport	GO:0015116	sulfate_transmembrane_transporter_activity
contig_49658	Root	B47&F56	contig_49658	213	0	0	0	0	0	1	0	0	0	0	0	1
contig_103512	Root	B47&F56	contig_103512	3388	0	0	0	0	0	2	0	0	0	0	0	2	Medtr5g028750.1	0	33	AT3G14460.1	0	LRR and NB-ARC domains-containing disease resistance protein	Q7XA40	0	27	RGA3_SOLBU Putative disease resistance protein RGA3 OS=Solanum bulbocastanum GN=RGA3 PE=2 SV=2	AT3G14460	GO:0006952	defense_response	GO:0043531	ADP_binding
contig_89557	Root	B47&F56	contig_89557	1398	0	0	0	0	0	5	0	0	0	0	0	4	Medtr8g079980.1	0	96	AT3G26040.1	0	HXXXD-type acyl-transferase family protein	Q94FT4	0	31	SALAT_PAPSO Salutaridinol 7-O-acetyltransferase OS=Papaver somniferum GN=SALAT PE=1 SV=1	AT3G26040			GO:0016740 GO:0016747	transferase_activity transferase_activity,_transferring_acyl_groups_other_than_amino-acyl_groups
contig_19827	Root	B47&F56	contig_19827	379	0	0	0	0	0	6	0	0	0	0	0	2
contig_90928	Root	B47&F56	contig_90928	339	0	0	0	0	0	3	0	0	0	0	0	4	Medtr1g019715.1	0	51
contig_50064	Root	B47&F56	contig_50064	279	0	0	0	0	0	2	0	0	0	0	0	1
contig_91059	Root	B47&F56	contig_91059	385	0	0	0	0	0	1	0	0	0	0	0	2
contig_20318	Root	B47&F56	contig_20318	219	0	0	0	0	0	5	0	0	0	0	0	6	Medtr6g074810.1	0	7
contig_112535	Root	B47&F56	contig_112535	240	0	0	0	0	0	1	0	0	0	0	0	1
contig_103797	Root	B47&F56	contig_103797	321	0	0	0	0	0	3	0	0	0	0	0	2	Medtr0691s0020.1	0	10
contig_49818	Root	B47&F56	contig_49818	257	0	0	0	0	0	1	0	0	0	0	0	1
contig_20673	Root	B47&F56	contig_20673	368	0	0	0	0	0	3	0	0	0	0	0	2
contig_112397	Root	B47&F56	contig_112397	894	0	0	0	0	0	2	0	0	0	0	0	1
contig_69059	Root	B47&F56	contig_69059	326	0	0	0	0	0	2	0	0	0	0	0	3	Medtr8g014790.1	0	8	AT2G19190.1	0	FRK1 | FLG22-induced receptor-like kinase 1 |	C0LGD6	0	49	Y1570_ARATH Probable LRR receptor-like serine/threonine-protein kinase At1g05700 OS=Arabidopsis thaliana GN=At1g05700 PE=2 SV=1	AT2G19190	GO:0000165 GO:0006468 GO:0006612 GO:0006857 GO:0006865 GO:0009595 GO:0009697 GO:0009862 GO:0009867 GO:0010200 GO:0010310 GO:0010363 GO:0016045 GO:0031347 GO:0031348 GO:0042742 GO:0043900 GO:0050776 GO:0050832	MAPK_cascade amino_acid_transport defense_response_to_bacterium defense_response_to_fungus detection_of_bacterium detection_of_biotic_stimulus jasmonic_acid_mediated_signaling_pathway negative_regulation_of_defense_response oligopeptide_transport protein_phosphorylation protein_targeting_to_membrane regulation_of_defense_response regulation_of_hydrogen_peroxide_metabolic_process regulation_of_imm…	GO:0004672 GO:0004674 GO:0004713 GO:0005524 GO:0016301 GO:0016772	ATP_binding kinase_activity protein_kinase_activity protein_serine/threonine_kinase_activity protein_tyrosine_kinase_activity transferase_activity,_transferring_phosphorus-containing_groups
contig_103498	Root	B47&F56	contig_103498	470	0	0	0	0	0	6	0	0	0	0	0	6	Medtr8g014700.2	0	9
contig_90427	Root	B47&F56	contig_90427	568	0	0	0	0	0	2	0	0	0	0	0	2	Medtr7g068070.1	0	13
contig_89966	Root	B47&F56	contig_89966	1640	0	0	0	0	0	1	0	0	0	0	0	3	Medtr5g028190.1	0	62	AT3G18670.1	0	Ankyrin repeat family protein					AT3G18670
contig_49244	Root	B47&F56	contig_49244	555	0	0	0	0	0	7	0	0	0	0	0	14	Medtr2g085360.1	0	81	AT1G53130.1	0	GRI | Stigma-specific Stig1 family protein |					AT1G53130	GO:0009863 GO:0009867 GO:0010193 GO:0010942 GO:0042742 GO:0048316 GO:0080141 GO:0080142	defense_response_to_bacterium jasmonic_acid_mediated_signaling_pathway positive_regulation_of_cell_death regulation_of_jasmonic_acid_biosynthetic_process regulation_of_salicylic_acid_biosynthetic_process response_to_ozone salicylic_acid_mediated_signaling_pathway seed_development
contig_49538	Root	B47&F56	contig_49538	1073	0	0	0	0	0	3	0	0	0	0	0	2	Medtr6g073540.1	0	33				P08688	0	44	ALB2_PEA Albumin-2 OS=Pisum sativum PE=2 SV=1
contig_90636	Root	B47&F56	contig_90636	475	0	0	0	0	0	1	0	0	0	0	0	3	Medtr4g022825.1	0	11
contig_90978	Root	B47&F56	contig_90978	239	0	0	0	0	0	1	0	0	0	0	0	2	Medtr8g067690.1	0	11	AT5G10530.1	0	Concanavalin A-like lectin protein kinase family protein	Q9LXA5	0	73	LRK91_ARATH L-type lectin-domain containing receptor kinase IX.1 OS=Arabidopsis thaliana GN=LECRK91 PE=2 SV=1	AT5G10530	GO:0006468	protein_phosphorylation	GO:0004672 GO:0004674 GO:0005524 GO:0016301 GO:0016772	ATP_binding kinase_activity protein_kinase_activity protein_serine/threonine_kinase_activity transferase_activity,_transferring_phosphorus-containing_groups
contig_67690	Root	B47&F56	contig_67690	1400	0	0	0	0	0	4	0	0	0	0	0	11	Medtr2g075680.1	0	34	AT5G22570.1	0	WRKY38, ATWRKY38 | WRKY DNA-binding protein 38 |	Q8GWF1	0	56	WRK38_ARATH Probable WRKY transcription factor 38 OS=Arabidopsis thaliana GN=WRKY38 PE=1 SV=1	AT5G22570	GO:0000165 GO:0006355 GO:0006612 GO:0009595 GO:0009617 GO:0009627 GO:0009697 GO:0009862 GO:0009863 GO:0009867 GO:0010200 GO:0010310 GO:0010363 GO:0016045 GO:0031347 GO:0031348 GO:0034976 GO:0035304 GO:0042742 GO:0043069 GO:0043900 GO:0050776 GO:0050832 GO:0051707	MAPK_cascade defense_response_to_bacterium defense_response_to_fungus detection_of_bacterium detection_of_biotic_stimulus jasmonic_acid_mediated_signaling_pathway negative_regulation_of_defense_response negative_regulation_of_programmed_cell_death protein_targeting_to_membrane regulation_of_defense_response regulation_of_hydrogen_peroxide_metabolic_process regulation_of_immune_response regulation…	GO:0003700 GO:0005515 GO:0043565	protein_binding sequence-specific_DNA_binding sequence-specific_DNA_binding_transcription_factor_activity
contig_69477	Root	B47&F56	contig_69477	727	0	0	0	0	0	7	0	0	0	0	0	24	Medtr8g470390.1	0	45	AT2G20142.1	0	Toll-Interleukin-Resistance (TIR) domain family protein	Q40392	0	52	TMVRN_NICGU TMV resistance protein N OS=Nicotiana glutinosa GN=N PE=1 SV=1	AT2G20142	GO:0007165	signal_transduction
contig_50916	Root	B47&F56	contig_50916	298	0	0	0	0	0	1	0	0	0	0	0	1
contig_102928	Root	B47&F56	contig_102928	1263	0	0	0	0	0	12	0	0	0	0	0	25	Medtr8g445140.1	0	36	AT5G25610.1	0	RD22, ATRD22 | BURP domain-containing protein |	P21745	0	56	EA30_VICFA Embryonic abundant protein VF30.1 OS=Vicia faba PE=2 SV=1	AT5G25610	GO:0009269 GO:0009409 GO:0009651 GO:0009737	response_to_abscisic_acid_stimulus response_to_cold response_to_desiccation response_to_salt_stress	GO:0045735	nutrient_reservoir_activity
contig_46927	Root	B47&F56	contig_46927	146	0	0	0	0	0	2	0	0	0	0	0	4	Eucgr.B00771.1	0	20
contig_65540	Root	B47&F56	contig_65540	2451	0	0	0	0	0	1	0	0	0	0	0	1	Medtr8g095110.1	0	81	AT4G24290.2	0	MAC/Perforin domain-containing protein	Q9STW5	0	49	MACP2_ARATH MACPF domain-containing protein At4g24290 OS=Arabidopsis thaliana GN=At4g24290 PE=2 SV=1	AT4G24290	GO:0008150	biological_process	GO:0003674	molecular_function
contig_21399	Root	B47&F56	contig_21399	580	0	0	0	0	0	4	0	0	0	0	0	1	Medtr3g055720.1	0	14	AT1G50180.1	0	NB-ARC domain-containing disease resistance protein	Q9SX38	0	30	DRL4_ARATH Putative disease resistance protein At1g50180 OS=Arabidopsis thaliana GN=At1g50180 PE=3 SV=2	AT1G50180	GO:0006952	defense_response	GO:0043531	ADP_binding
contig_50571	Root	B47&F56	contig_50571	696	0	0	0	0	0	3	0	0	0	0	0	2
contig_50730	Root	B47&F56	contig_50730	358	0	0	0	0	0	2	0	0	0	0	0	1
contig_19342	Root	B47&F56	contig_19342	1687	0	0	0	0	0	4	0	0	0	0	0	2	Medtr7g082300.1	0	19	AT3G23750.1	0	Leucine-rich repeat protein kinase family protein	P43298	0	33	TMK1_ARATH Probable receptor protein kinase TMK1 OS=Arabidopsis thaliana GN=TMK1 PE=2 SV=1	AT3G23750	GO:0006468	protein_phosphorylation	GO:0004672 GO:0004674 GO:0005524 GO:0016772	ATP_binding protein_kinase_activity protein_serine/threonine_kinase_activity transferase_activity,_transferring_phosphorus-containing_groups
contig_90161	Root	B47&F56	contig_90161	289	0	0	0	0	0	4	0	0	0	0	0	5	Medtr7g098750.1	0	3
contig_49445	Root	B47&F56	contig_49445	397	0	0	0	0	0	3	0	0	0	0	0	2	Medtr3g058000.1	0	15	AT3G26290.1	0	CYP71B26 | cytochrome P450, family 71, subfamily B, polypeptide 26 | chr3	O22307	0	78	C71DB_LOTJA Cytochrome P450 71D11 (Fragment) OS=Lotus japonicus GN=CYP71D11 PE=2 SV=1	AT3G26290	GO:0055114	oxidation-reduction_process	GO:0005506 GO:0009055 GO:0016705 GO:0019825 GO:0020037	electron_carrier_activity heme_binding iron_ion_binding oxidoreductase_activity,_acting_on_paired_donors,_with_incorporation_or_reduction_of_molecular_oxygen oxygen_binding
contig_90553	Root	B47&F56	contig_90553	243	0	0	0	0	0	1	0	0	0	0	0	3	Glyma.08G118800.1	0	12	AT2G29450.1	0	ATGSTU5, ATGSTU1, AT103-1A, GSTU5 | glutathione S-transferase tau 5 |	Q03664	0	73	GSTX3_TOBAC Probable glutathione S-transferase OS=Nicotiana tabacum PE=2 SV=1	AT2G29450	GO:0006979 GO:0009407 GO:0009694 GO:0009753	jasmonic_acid_metabolic_process response_to_jasmonic_acid_stimulus response_to_oxidative_stress toxin_catabolic_process	GO:0004364 GO:0043295	glutathione_binding glutathione_transferase_activity
contig_47641	Root	B47&F56	contig_47641	614	0	0	0	0	0	1	0	0	0	0	0	2
contig_89365	Root	B47&F56	contig_89365	347	0	0	0	0	0	5	0	0	0	0	0	8
contig_50187	Root	B47&F56	contig_50187	1094	0	0	0	0	0	4	0	0	0	0	0	5	Medtr2g017660.1	0	81	AT4G18910.1	0	NIP1;2, NLM2, ATNLM2 | NOD26-like intrinsic protein 1;2 |	P08995	0	61	NO26_SOYBN Nodulin-26 OS=Glycine max PE=1 SV=2	AT4G18910	GO:0006810 GO:0006833 GO:0006857 GO:0015700 GO:0046685 GO:0055085 GO:0080170	arsenite_transport hydrogen_peroxide_transmembrane_transport oligopeptide_transport response_to_arsenic-containing_substance transmembrane_transport transport water_transport	GO:0005215 GO:0015105 GO:0015250	arsenite_transmembrane_transporter_activity transporter_activity water_channel_activity
contig_98975	Root	B47&F56	contig_98975	1165	0	0	0	0	0	9	0	0	0	0	0	12	Medtr4g082355.1	0	49	AT3G11810.1	0	unknown protein; BEST Arabidopsis thaliana protein match is: unknown protein (TAIR:AT2G03330.1); Has 141 Blas					AT3G11810
contig_66536	Root	B47&F56	contig_66536	1450	0	0	0	0	0	5	0	0	0	0	0	9	Medtr3g028720.1	0	43	AT2G44480.2	0	BGLU17 | beta glucosidase 17 |	Q7XKV4	0	56	BGL12_ORYSJ Beta-glucosidase 12 OS=Oryza sativa subsp. japonica GN=BGLU12 PE=2 SV=2	AT2G44480	GO:0005975	carbohydrate_metabolic_process	GO:0003824 GO:0004553 GO:0043169	catalytic_activity cation_binding hydrolase_activity,_hydrolyzing_O-glycosyl_compounds
contig_50570	Root	B47&F56	contig_50570	766	0	0	0	0	0	3	0	0	0	0	0	1	Medtr5g005110.1	0	59	AT2G14760.1	0	basic helix-loop-helix (bHLH) DNA-binding superfamily protein	Q7XHI9	0	54	BH084_ARATH Transcription factor bHLH84 OS=Arabidopsis thaliana GN=BHLH84 PE=2 SV=1	AT2G14760	GO:0009555	pollen_development	GO:0003700	sequence-specific_DNA_binding_transcription_factor_activity
contig_99019	Root	B47&F56	contig_99019	428	0	0	0	0	0	1	0	0	0	0	0	2	Medtr4g014280.1	0	7
contig_90629	Root	B47&F56	contig_90629	248	0	0	0	0	0	1	0	0	0	0	0	3
contig_47586	Root	B47&F56	contig_47586	1676	0	0	0	0	0	3	0	0	0	0	0	2	Medtr8g014930.1	0	20	AT2G04300.1	0	Leucine-rich repeat protein kinase family protein	C0LGD6	0	40	Y1570_ARATH Probable LRR receptor-like serine/threonine-protein kinase At1g05700 OS=Arabidopsis thaliana GN=At1g05700 PE=2 SV=1	AT2G04300	GO:0006468	protein_phosphorylation	GO:0004672 GO:0004674 GO:0005524 GO:0016301 GO:0016772	ATP_binding kinase_activity protein_kinase_activity protein_serine/threonine_kinase_activity transferase_activity,_transferring_phosphorus-containing_groups
contig_20039	Root	B47&F56	contig_20039	480	0	0	0	0	0	2	0	0	0	0	0	1	Medtr4g133610.1	0	8
contig_90505	Root	B47&F56	contig_90505	415	0	0	0	0	0	1	0	0	0	0	0	2
contig_49701	Root	B47&F56	contig_49701	302	0	0	0	0	0	1	0	0	0	0	0	1
contig_112517	Root	B47&F56	contig_112517	313	0	0	0	0	0	2	0	0	0	0	0	2
contig_89682	Root	B47&F56	contig_89682	414	0	0	0	0	0	18	0	0	0	0	0	11	Medtr2g030825.1	0	18	AT5G60520.1	0	Late embryogenesis abundant (LEA) protein-related					AT5G60520			GO:0003674	molecular_function
contig_103277	Root	B47&F56	contig_103277	459	0	0	0	0	0	12	0	0	0	0	0	8	Medtr2g098060.1	0	10
contig_89141	Root	B47&F56	contig_89141	2401	0	0	0	0	0	7	0	0	0	0	0	9	Medtr5g005520.1	0	65	AT4G05200.1	0	CRK25 | cysteine-rich RLK (RECEPTOR-like protein kinase) 25 |	Q8GYA4	0	39	CRK10_ARATH Cysteine-rich receptor-like protein kinase 10 OS=Arabidopsis thaliana GN=CRK10 PE=1 SV=3	AT4G05200	GO:0000041 GO:0006468 GO:0006826 GO:0010106 GO:0010167 GO:0010413 GO:0015706 GO:0045492	cellular_response_to_iron_ion_starvation glucuronoxylan_metabolic_process iron_ion_transport nitrate_transport protein_phosphorylation response_to_nitrate transition_metal_ion_transport xylan_biosynthetic_process	GO:0004672 GO:0004674 GO:0005524 GO:0016301 GO:0016772	ATP_binding kinase_activity protein_kinase_activity protein_serine/threonine_kinase_activity transferase_activity,_transferring_phosphorus-containing_groups
contig_48999	Root	B47&F56	contig_48999	1006	0	0	0	0	0	6	0	0	0	0	0	6	Medtr8g007675.1	0	75	AT3G50440.1	0	ATMES10, MES10 | methyl esterase 10 |	Q8S9K8	0	43	MES10_ARATH Methylesterase 10 OS=Arabidopsis thaliana GN=MES10 PE=2 SV=1	AT3G50440			GO:0016787 GO:0016788 GO:0080032	hydrolase_activity hydrolase_activity,_acting_on_ester_bonds methyl_jasmonate_esterase_activity
contig_69721	Root	B47&F56	contig_69721	2118	0	0	0	0	0	1	0	0	0	0	0	11	Medtr3g465090.1	0	50	AT1G61680.1	0	TPS14, ATTPS14 | terpene synthase 14 |	P0CV94	0	45	NES1_FRAAN (3S,6E)-nerolidol synthase 1 OS=Fragaria ananassa PE=1 SV=1	AT1G61680	GO:0008152 GO:0043693	metabolic_process monoterpene_biosynthetic_process	GO:0000287 GO:0010333 GO:0016829 GO:0034007	S-linalool_synthase_activity lyase_activity magnesium_ion_binding terpene_synthase_activity
contig_89253	Root	B47&F56	contig_89253	701	0	0	0	0	0	6	0	0	0	0	0	9	Medtr1g009150.1	0	61	AT4G31320.1	0	SAUR-like auxin-responsive protein family	P33081	0	51	AX15A_SOYBN Auxin-induced protein 15A OS=Glycine max PE=2 SV=1	AT4G31320	GO:0009733	response_to_auxin_stimulus	GO:0005516	calmodulin_binding
contig_49983	Root	B47&F56	contig_49983	310	0	0	0	0	0	1	0	0	0	0	0	1
contig_112364	Root	B47&F56	contig_112364	752	0	0	0	0	0	2	0	0	0	0	0	2	Medtr6g069000.2	0	37	AT1G73340.1	0	Cytochrome P450 superfamily protein chr1	Q50EK6	0	46	C72B1_PINTA Abietadienol/abietadienal oxidase OS=Pinus taeda GN=CYP720B1 PE=1 SV=1	AT1G73340	GO:0055114	oxidation-reduction_process	GO:0004497 GO:0005506 GO:0009055 GO:0016705 GO:0019825 GO:0020037	electron_carrier_activity heme_binding iron_ion_binding monooxygenase_activity oxidoreductase_activity,_acting_on_paired_donors,_with_incorporation_or_reduction_of_molecular_oxygen oxygen_binding
contig_49043	Root	B47&F56	contig_49043	510	0	0	0	0	0	2	0	0	0	0	0	1	Medtr5g028610.1	0	12	AT3G14460.1	0	LRR and NB-ARC domains-containing disease resistance protein	Q7XA39	0	41	RGA4_SOLBU Putative disease resistance protein RGA4 OS=Solanum bulbocastanum GN=RGA4 PE=2 SV=1	AT3G14460	GO:0006952	defense_response	GO:0043531	ADP_binding
contig_50808	Root	B47&F56	contig_50808	254	0	0	0	0	0	2	0	0	0	0	0	2
contig_48602	Root	B47&F56	contig_48602	1405	0	0	0	0	0	2	0	0	0	0	0	1
contig_69644	Root	B47&F56	contig_69644	565	0	0	0	0	0	1	0	0	0	0	0	35	Medtr6g022490.1	0	53
contig_94276	Root	B47&F56	contig_94276	1631	0	0	0	0	0	2	0	0	0	0	0	2	Medtr0256s0050.1	0	14	AT3G56150.2	0	EIF3C | eukaryotic translation initiation factor 3C |	Q9XHM1	0	73	EIF3C_MEDTR Eukaryotic translation initiation factor 3 subunit C OS=Medicago truncatula GN=TIF3C1 PE=2 SV=1	AT3G56150	GO:0006413	translational_initiation	GO:0003743 GO:0005515	protein_binding translation_initiation_factor_activity
contig_49696	Root	B47&F56	contig_49696	626	0	0	0	0	0	2	0	0	0	0	0	1
contig_49836	Root	B47&F56	contig_49836	632	0	0	0	0	0	5	0	0	0	0	0	2	Medtr4g062340.1	0	41
contig_89268	Root	B47&F56	contig_89268	1286	0	0	0	0	0	27	0	0	0	0	0	31	Medtr4g059670.1	0	42	AT5G60530.1	0	late embryogenesis abundant protein-related / LEA protein-related					AT5G60530	GO:0000041	transition_metal_ion_transport	GO:0003674	molecular_function
contig_15616	Root	B47&F56	contig_15616	4082	0	0	0	0	0	4	0	0	0	0	0	4	Medtr2g083520.1	0	27	AT5G41750.2	0	Disease resistance protein (TIR-NBS-LRR class) family	Q40392	0	34	TMVRN_NICGU TMV resistance protein N OS=Nicotiana glutinosa GN=N PE=1 SV=1	AT5G41750	GO:0006952 GO:0007165	defense_response signal_transduction	GO:0000166 GO:0017111 GO:0043531	ADP_binding nucleoside-triphosphatase_activity nucleotide_binding
contig_49584	Root	B47&F56	contig_49584	193	0	0	0	0	0	2	0	0	0	0	0	1	Medtr3g011480.1	0	6	AT3G50950.1	0	ZAR1 | HOPZ-ACTIVATED RESISTANCE 1 |					AT3G50950	GO:0006952	defense_response	GO:0043531	ADP_binding
contig_47931	Root	B47&F56	contig_47931	859	0	0	0	0	0	2	0	0	0	0	0	1	Medtr8g066670.1	0	14	AT4G10720.2	0	Ankyrin repeat family protein	Q5F478	0	29	ANR44_CHICK Serine/threonine-protein phosphatase 6 regulatory ankyrin repeat subunit B OS=Gallus gallus GN=ANKRD44 PE=2 SV=1	AT4G10720	GO:0008150	biological_process
contig_111960	Root	B47&F56	contig_111960	870	0	0	0	0	0	3	0	0	0	0	0	3	Medtr1g106920.1	0	100
contig_47237	Root	B47&F56	contig_47237	1535	0	0	0	0	0	17	0	0	0	0	0	16	Medtr5g074740.1	0	44	AT5G05340.1	0	Peroxidase superfamily protein	P22195	0	52	PER1_ARAHY Cationic peroxidase 1 OS=Arachis hypogaea GN=PNC1 PE=1 SV=2	AT5G05340	GO:0006979 GO:0055114	oxidation-reduction_process response_to_oxidative_stress	GO:0004601 GO:0005515 GO:0020037	heme_binding peroxidase_activity protein_binding
contig_111918	Root	B47&F56	contig_111918	231	0	0	0	0	0	1	0	0	0	0	0	3
contig_91186	Root	B47&F56	contig_91186	819	0	0	0	0	0	5	0	0	0	0	0	2	Medtr7g106030.1	0	72	AT2G35980.1	0	YLS9, NHL10, ATNHL10 | Late embryogenesis abundant (LEA) hydroxyproline-rich glycoprotein family |		0	37		AT2G35980	GO:0000165 GO:0002679 GO:0006612 GO:0006944 GO:0009862 GO:0009867 GO:0010150 GO:0010200 GO:0010310 GO:0010363 GO:0031348 GO:0042742 GO:0043069 GO:0050832 GO:0051607 GO:0051707	MAPK_cascade cellular_membrane_fusion defense_response_to_bacterium defense_response_to_fungus defense_response_to_virus jasmonic_acid_mediated_signaling_pathway leaf_senescence negative_regulation_of_defense_response negative_regulation_of_programmed_cell_death protein_targeting_to_membrane regulation_of_hydrogen_peroxide_metabolic_process regulation_of_plant-type_hypersensitive_response respira…	GO:0003674	molecular_function
contig_47441	Root	B47&F56	contig_47441	1163	0	0	0	0	0	2	0	0	0	0	0	1
contig_61776	Root	B47&F56	contig_61776	1987	0	0	0	0	0	4	0	0	0	0	0	12	Medtr1g062470.1	0	55	AT3G53180.1	0	glutamate-ammonia ligases;catalytics;glutamate-ammonia ligases	Q86B00	0	30	GLNA1_DICDI Type-1 glutamine synthetase 1 OS=Dictyostelium discoideum GN=glnA1 PE=3 SV=1	AT3G53180	GO:0002679 GO:0006499 GO:0006542 GO:0006569 GO:0006807 GO:0008152 GO:0009399 GO:0009617 GO:0009684 GO:0009737 GO:0010200 GO:0010311 GO:0048829	N-terminal_protein_myristoylation glutamine_biosynthetic_process indoleacetic_acid_biosynthetic_process lateral_root_formation metabolic_process nitrogen_compound_metabolic_process nitrogen_fixation respiratory_burst_involved_in_defense_response response_to_abscisic_acid_stimulus response_to_bacterium response_to_chitin root_cap_development tryptophan_catabolic_process	GO:0003824 GO:0004356 GO:0008017 GO:0043015 GO:0043621	catalytic_activity gamma-tubulin_binding glutamate-ammonia_ligase_activity microtubule_binding protein_self-association
contig_90437	Root	B47&F56	contig_90437	283	0	0	0	0	0	2	0	0	0	0	0	3	Medtr7g056680.5	0	4
contig_68713	Root	B47&F56	contig_68713	1061	0	0	0	0	0	2	0	0	0	0	0	2	Medtr4g080320.1	0	19	AT5G17680.1	0	disease resistance protein (TIR-NBS-LRR class), putative	Q40392	0	35	TMVRN_NICGU TMV resistance protein N OS=Nicotiana glutinosa GN=N PE=1 SV=1	AT5G17680	GO:0006952 GO:0007165	defense_response signal_transduction	GO:0043531	ADP_binding
contig_49890	Root	B47&F56	contig_49890	245	0	0	0	0	0	1	0	0	0	0	0	1
contig_99059	Root	B47&F56	contig_99059	516	0	0	0	0	0	3	0	0	0	0	0	2
contig_112497	Root	B47&F56	contig_112497	728	0	0	0	0	0	3	0	0	0	0	0	1	Medtr4g020590.1	0	6				Q40392	0	32	TMVRN_NICGU TMV resistance protein N OS=Nicotiana glutinosa GN=N PE=1 SV=1
contig_98748	Root	B47&F56	contig_98748	428	0	0	0	0	0	2	0	0	0	0	0	2
contig_19306	Root	B47&F56	contig_19306	1614	0	0	0	0	0	4	0	0	0	0	0	1
contig_50840	Root	B47&F56	contig_50840	357	0	0	0	0	0	1	0	0	0	0	0	1
contig_69675	Root	B47&F56	contig_69675	1651	0	0	0	0	0	4	0	0	0	0	0	3
contig_19633	Root	B47&F56	contig_19633	422	0	0	0	0	0	2	0	0	0	0	0	3	Medtr6g015505.1	0	11	AT5G36930.1	0	Disease resistance protein (TIR-NBS-LRR class) family	Q40392	0	40	TMVRN_NICGU TMV resistance protein N OS=Nicotiana glutinosa GN=N PE=1 SV=1	AT5G36930	GO:0006952 GO:0007165	defense_response signal_transduction	GO:0043531	ADP_binding
contig_112486	Root	B47&F56	contig_112486	529	0	0	0	0	0	6	0	0	0	0	0	2	Medtr1g075250.1	0	19	AT1G06750.2	0	P-loop containing nucleoside triphosphate hydrolases superfamily protein					AT1G06750	GO:0009827 GO:0009860 GO:0048610 GO:0048868	cellular_process_involved_in_reproduction plant-type_cell_wall_modification pollen_tube_development pollen_tube_growth	GO:0005524 GO:0016301	ATP_binding kinase_activity
contig_66877	Root	B47&F56	contig_66877	1995	0	0	0	0	0	1	0	0	0	0	0	8	Medtr2g082010.1	0	100	AT5G23960.2	0	TPS21 | terpene synthase 21 |	B9SCB6	0	48	TPS2_RICCO Probable terpene synthase 2 OS=Ricinus communis GN=TPS2 PE=3 SV=1	AT5G23960	GO:0008152 GO:0016106 GO:0051762 GO:0080027	metabolic_process response_to_herbivore sesquiterpene_biosynthetic_process sesquiterpenoid_biosynthetic_process	GO:0000287 GO:0010333 GO:0016829 GO:0080016 GO:0080017	(-)-E-beta-caryophyllene_synthase_activity alpha-humulene_synthase_activity lyase_activity magnesium_ion_binding terpene_synthase_activity
contig_90264	Root	B47&F56	contig_90264	1363	0	0	0	0	0	1	0	0	0	0	0	6	Medtr1g027540.1	0	30	AT5G39020.1	0	Malectin/receptor-like protein kinase family protein	Q9FID6	0	41	Y5392_ARATH Probable receptor-like protein kinase At5g39020 OS=Arabidopsis thaliana GN=At5g39020 PE=2 SV=1	AT5G39020	GO:0000165 GO:0002237 GO:0006355 GO:0006468 GO:0006612 GO:0009581 GO:0009595 GO:0009617 GO:0009625 GO:0009697 GO:0009862 GO:0009863 GO:0009867 GO:0010200 GO:0010310 GO:0010363 GO:0031348 GO:0035304 GO:0042742 GO:0043069 GO:0043900 GO:0045088 GO:0050832 GO:0051707	MAPK_cascade defense_response_to_bacterium defense_response_to_fungus detection_of_biotic_stimulus detection_of_external_stimulus jasmonic_acid_mediated_signaling_pathway negative_regulation_of_defense_response negative_regulation_of_programmed_cell_death protein_phosphorylation protein_targeting_to_membrane regulation_of_hydrogen_peroxide_metabolic_process regulation_of_innate_immune_response re…	GO:0004672 GO:0004674 GO:0005524 GO:0016301 GO:0016772	ATP_binding kinase_activity protein_kinase_activity protein_serine/threonine_kinase_activity transferase_activity,_transferring_phosphorus-containing_groups
contig_49749	Root	B47&F56	contig_49749	258	0	0	0	0	0	3	0	0	0	0	0	1	Medtr8g465980.1	0	9	AT1G11330.2	0	S-locus lectin protein kinase family protein	Q9SXB8	0	68	Y1133_ARATH G-type lectin S-receptor-like serine/threonine-protein kinase At1g11330 OS=Arabidopsis thaliana GN=At1g11330 PE=1 SV=3	AT1G11330	GO:0006468 GO:0048544	protein_phosphorylation recognition_of_pollen	GO:0004672 GO:0004674 GO:0004713 GO:0005524 GO:0016301 GO:0016772 GO:0030246	ATP_binding carbohydrate_binding kinase_activity protein_kinase_activity protein_serine/threonine_kinase_activity protein_tyrosine_kinase_activity transferase_activity,_transferring_phosphorus-containing_groups
contig_48623	Root	B47&F56	contig_48623	285	0	0	0	0	0	10	0	0	0	0	0	17
contig_68811	Root	B47&F56	contig_68811	1382	0	0	0	0	0	4	0	0	0	0	0	14	Medtr1g043200.1	0	58	AT3G54700.1	0	PHT1;7 | phosphate transporter 1;7 |	Q494P0	0	72	PHT17_ARATH Probable inorganic phosphate transporter 1-7 OS=Arabidopsis thaliana GN=PHT1-7 PE=2 SV=2	AT3G54700	GO:1901684	arsenate_ion_transmembrane_transport	GO:0005351 GO:0015114 GO:0015144 GO:1901683	arsenate_ion_transmembrane_transporter_activity carbohydrate_transmembrane_transporter_activity phosphate_ion_transmembrane_transporter_activity sugar:hydrogen_symporter_activity
contig_48394	Root	B47&F56	contig_48394	627	0	0	0	0	0	1	0	0	0	0	0	1	Medtr5g086340.1	0	41	AT3G50120.1	0	Plant protein of unknown function (DUF247)	P0C897	0	31	Y3264_ARATH Putative UPF0481 protein At3g02645 OS=Arabidopsis thaliana GN=At3g02645 PE=3 SV=1	AT3G50120	GO:0008150	biological_process	GO:0003674	molecular_function
contig_94465	Root	B47&F56	contig_94465	1926	0	0	0	0	0	4	0	0	0	0	0	1	Medtr6g015705.1	0	31
contig_48886	Root	B47&F56	contig_48886	973	0	0	0	0	0	5	0	0	0	0	0	5	Medtr3g112000.1	0	51
contig_90189	Root	B47&F56	contig_90189	515	0	0	0	0	0	4	0	0	0	0	0	16	Medtr8g470390.1	0	36
contig_49031	Root	B47&F56	contig_49031	1700	0	0	0	0	0	5	0	0	0	0	0	1	Medtr4g029200.1	0	56	AT5G05340.1	0	Peroxidase superfamily protein	P22195	0	65	PER1_ARAHY Cationic peroxidase 1 OS=Arachis hypogaea GN=PNC1 PE=1 SV=2	AT5G05340	GO:0006979 GO:0055114	oxidation-reduction_process response_to_oxidative_stress	GO:0004601 GO:0005515 GO:0020037	heme_binding peroxidase_activity protein_binding
contig_49329	Root	B47&F56	contig_49329	247	0	0	0	0	0	2	0	0	0	0	0	1
contig_91061	Root	B47&F56	contig_91061	215	0	0	0	0	0	1	0	0	0	0	0	2
contig_48351	Root	B47&F56	contig_48351	965	0	0	0	0	0	4	0	0	0	0	0	7	Medtr7g096930.1	0	56	AT3G23250.1	0	MYB15, ATY19, ATMYB15 | myb domain protein 15 |	Q7XBH4	0	77	MYB4_ORYSJ Myb-related protein Myb4 OS=Oryza sativa subsp. japonica GN=MYB4 PE=2 SV=2	AT3G23250	GO:0002679 GO:0006355 GO:0007165 GO:0009414 GO:0009611 GO:0009651 GO:0009695 GO:0009723 GO:0009733 GO:0009737 GO:0009738 GO:0009753 GO:0009867 GO:0009873 GO:0010200 GO:0035556 GO:0042538 GO:0046686 GO:0052542	abscisic_acid_mediated_signaling_pathway defense_response_by_callose_deposition ethylene_mediated_signaling_pathway hyperosmotic_salinity_response intracellular_signal_transduction jasmonic_acid_biosynthetic_process jasmonic_acid_mediated_signaling_pathway regulation_of_transcription,_DNA-dependent respiratory_burst_involved_in_defense_response response_to_abscisic_acid_stimulus response_to_auxin…	GO:0003677 GO:0003700	DNA_binding sequence-specific_DNA_binding_transcription_factor_activity
contig_49140	Root	B47&F56	contig_49140	418	0	0	0	0	0	2	0	0	0	0	0	2	Medtr4g040330.1	0	13	AT2G34930.1	0	disease resistance family protein / LRR family protein					AT2G34930	GO:0006952 GO:0007165 GO:0050832	defense_response defense_response_to_fungus signal_transduction
contig_66092	Root	B47&F56	contig_66092	599	0	0	0	0	0	1	0	0	0	0	0	10	Medtr8g070055.1	0	52
contig_112570	Root	B47&F56	contig_112570	285	0	0	0	0	0	2	0	0	0	0	0	1
contig_91330	Root	B47&F56	contig_91330	774	0	0	0	0	0	1	0	0	0	0	0	3	Medtr1g067480.1	0	29	AT3G09520.1	0	ATEXO70H4, EXO70H4 | exocyst subunit exo70 family protein H4 |					AT3G09520	GO:0006887 GO:0006904	exocytosis vesicle_docking_involved_in_exocytosis
contig_67937	Root	B47&F56	contig_67937	1189	0	0	0	0	0	4	0	0	0	0	0	9	Medtr2g010720.1	0	59	AT5G48540.1	0	receptor-like protein kinase-related family protein	Q9C5S9	0	32	CRK6_ARATH Cysteine-rich receptor-like protein kinase 6 OS=Arabidopsis thaliana GN=CRK6 PE=1 SV=1	AT5G48540	GO:0080167	response_to_karrikin	GO:0003674	molecular_function
contig_89318	Root	B47&F56	contig_89318	1200	0	0	0	0	0	2	0	0	0	0	0	3	Medtr4g094412.4	0	11	AT1G62300.1	0	WRKY6, ATWRKY6 | WRKY family transcription factor |	Q9C519	0	39	WRKY6_ARATH WRKY transcription factor 6 OS=Arabidopsis thaliana GN=WRKY6 PE=1 SV=1	AT1G62300	GO:0002679 GO:0006355 GO:0009407 GO:0010200 GO:0010583 GO:0016036 GO:0035556 GO:0043090 GO:0045892 GO:0080169	amino_acid_import cellular_response_to_boron-containing_substance_deprivation cellular_response_to_phosphate_starvation intracellular_signal_transduction negative_regulation_of_transcription,_DNA-dependent regulation_of_transcription,_DNA-dependent respiratory_burst_involved_in_defense_response response_to_chitin response_to_cyclopentenone toxin_catabolic_process	GO:0003700 GO:0005515 GO:0043565 GO:0044212	protein_binding sequence-specific_DNA_binding sequence-specific_DNA_binding_transcription_factor_activity transcription_regulatory_region_DNA_binding
contig_90964	Root	B47&F56	contig_90964	1189	0	0	0	0	0	1	0	0	0	0	0	9
contig_49519	Root	B47&F56	contig_49519	481	0	0	0	0	0	3	0	0	0	0	0	2	Medtr7g065810.1	0	34
contig_49911	Root	B47&F56	contig_49911	788	0	0	0	0	0	3	0	0	0	0	0	1	Medtr4g104480.1	0	37	AT1G43760.1	0	DNAse I-like superfamily protein					AT1G43760	GO:0006863 GO:0008150	biological_process purine_nucleobase_transport	GO:0003674	molecular_function
contig_19788	Root	B47&F56	contig_19788	1565	0	0	0	0	0	8	0	0	0	0	0	4	Medtr4g117660.1	0	41	AT1G31710.1	0	Copper amine oxidase family protein	Q43077	0	77	AMO_PEA Primary amine oxidase OS=Pisum sativum PE=1 SV=1	AT1G31710	GO:0006569 GO:0009308 GO:0009611 GO:0009684 GO:0009805 GO:0055114	amine_metabolic_process coumarin_biosynthetic_process indoleacetic_acid_biosynthetic_process oxidation-reduction_process response_to_wounding tryptophan_catabolic_process	GO:0005507 GO:0008131 GO:0048038	copper_ion_binding primary_amine_oxidase_activity quinone_binding
contig_18315	Root	B47&F56	contig_18315	816	0	0	0	0	0	12	0	0	0	0	0	5	Medtr3g435130.1	0	48	AT2G03760.1	0	ST, ATST1, RAR047, ST1, AtSOT1, AtSOT12, SOT12 | sulphotransferase 12 |	P52839	0	54	SOT12_ARATH Cytosolic sulfotransferase 12 OS=Arabidopsis thaliana GN=SOT12 PE=1 SV=2	AT2G03760	GO:0000165 GO:0006612 GO:0006952 GO:0009595 GO:0009610 GO:0009651 GO:0009697 GO:0009751 GO:0009862 GO:0009867 GO:0010200 GO:0010310 GO:0010363 GO:0016131 GO:0031348 GO:0042742 GO:0043900 GO:0050832	MAPK_cascade brassinosteroid_metabolic_process defense_response defense_response_to_bacterium defense_response_to_fungus detection_of_biotic_stimulus jasmonic_acid_mediated_signaling_pathway negative_regulation_of_defense_response protein_targeting_to_membrane regulation_of_hydrogen_peroxide_metabolic_process regulation_of_multi-organism_process regulation_of_plant-type_hypersensitive_response re…	GO:0008146 GO:0080118	brassinosteroid_sulfotransferase_activity sulfotransferase_activity
contig_48160	Root	B47&F56	contig_48160	1651	0	0	0	0	0	8	0	0	0	0	0	5	Eucgr.B00338.1	0	45	AT5G13690.1	0	CYL1, NAGLU | alpha-N-acetylglucosaminidase family / NAGLU family |	P54802	0	49	ANAG_HUMAN Alpha-N-acetylglucosaminidase OS=Homo sapiens GN=NAGLU PE=1 SV=2	AT5G13690	GO:0048316	seed_development	GO:0004561	alpha-N-acetylglucosaminidase_activity
contig_98941	Root	B47&F56	contig_98941	461	0	0	0	0	0	2	0	0	0	0	0	1
contig_50369	Root	B47&F56	contig_50369	157	0	0	0	0	0	2	0	0	0	0	0	1
contig_67510	Root	B47&F56	contig_67510	3505	0	0	0	0	0	2	0	0	0	0	0	2	Medtr1g013360.1	0	36	AT5G10720.1	0	AHK5, CKI2, HK5 | histidine kinase 5 |	Q3S4A7	0	65	AHK5_ARATH Histidine kinase 5 OS=Arabidopsis thaliana GN=AHK5 PE=1 SV=1	AT5G10720	GO:0000160 GO:0006355 GO:0007165 GO:0009736 GO:0009788 GO:0010048 GO:0010105 GO:0016310 GO:0018106 GO:0043481 GO:0048364 GO:0048440 GO:0070301 GO:0071219 GO:0071732 GO:0090333	anthocyanin_accumulation_in_tissues_in_response_to_UV_light carpel_development cellular_response_to_hydrogen_peroxide cellular_response_to_molecule_of_bacterial_origin cellular_response_to_nitric_oxide cytokinin_mediated_signaling_pathway negative_regulation_of_abscisic_acid_mediated_signaling_pathway negative_regulation_of_ethylene_mediated_signaling_pathway peptidyl-histidine_phosphorylation ph…	GO:0000155 GO:0000156 GO:0004673 GO:0004871 GO:0005524 GO:0016772	ATP_binding phosphorelay_response_regulator_activity phosphorelay_sensor_kinase_activity protein_histidine_kinase_activity signal_transducer_activity transferase_activity,_transferring_phosphorus-containing_groups
contig_16333	Root	B47&F56	contig_16333	3550	0	0	0	0	0	2	0	0	0	0	0	1	Medtr5g028070.1	0	19	AT3G14460.1	0	LRR and NB-ARC domains-containing disease resistance protein	Q7XA39	0	27	RGA4_SOLBU Putative disease resistance protein RGA4 OS=Solanum bulbocastanum GN=RGA4 PE=2 SV=1	AT3G14460	GO:0006952	defense_response	GO:0043531	ADP_binding
contig_67232	Root	B47&F56	contig_67232	1934	0	0	0	0	0	26	0	0	0	0	0	27	Medtr7g108890.1	0	83	AT4G02330.1	0	ATPMEPCRB | Plant invertase/pectin methylesterase inhibitor superfamily |	Q8RXK7	0	61	PME41_ARATH Probable pectinesterase/pectinesterase inhibitor 41 OS=Arabidopsis thaliana GN=PME41 PE=2 SV=2	AT4G02330	GO:0009409 GO:0009741 GO:0015824 GO:0042545	cell_wall_modification proline_transport response_to_brassinosteroid_stimulus response_to_cold	GO:0004857 GO:0030599	enzyme_inhibitor_activity pectinesterase_activity
contig_90662	Root	B47&F56	contig_90662	598	0	0	0	0	0	1	0	0	0	0	0	3	Medtr1g070205.1	0	36
contig_46357	Root	B47&F56	contig_46357	524	0	0	0	0	0	3	0	0	0	0	0	3	Medtr6g022540.1	0	37
contig_94372	Root	B47&F56	contig_94372	1986	0	0	0	0	0	3	0	0	0	0	0	4	Medtr5g055070.3	0	44	AT4G27290.1	0	S-locus lectin protein kinase family protein	O81832	0	48	Y4729_ARATH G-type lectin S-receptor-like serine/threonine-protein kinase At4g27290 OS=Arabidopsis thaliana GN=At4g27290 PE=3 SV=4	AT4G27290	GO:0006468 GO:0048544 GO:0048765	protein_phosphorylation recognition_of_pollen root_hair_cell_differentiation	GO:0004672 GO:0004674 GO:0004713 GO:0005524 GO:0016772 GO:0030246	ATP_binding carbohydrate_binding protein_kinase_activity protein_serine/threonine_kinase_activity protein_tyrosine_kinase_activity transferase_activity,_transferring_phosphorus-containing_groups
contig_45864	Root	B47&F56	contig_45864	314	0	0	0	0	0	3	0	0	0	0	0	1	cassava4.1	0	13				Q39548	0	58	KSB_CUCMA Ent-kaur-16-ene synthase, chloroplastic OS=Cucurbita maxima PE=1 SV=1
contig_91129	Root	B47&F56	contig_91129	235	0	0	0	0	0	1	0	0	0	0	0	3
contig_99247	Root	B47&F56	contig_99247	453	0	0	0	0	0	2	0	0	0	0	0	2
contig_112466	Root	B47&F56	contig_112466	660	0	0	0	0	0	4	0	0	0	0	0	4	Medtr4g026830.1	0	54	AT2G45140.1	0	PVA12 | plant VAP homolog 12 |	Q9SHC8	0	41	VAP12_ARATH Vesicle-associated protein 1-2 OS=Arabidopsis thaliana GN=PVA12 PE=1 SV=1	AT2G45140	GO:0006605 GO:0030968 GO:0046482 GO:0046777	endoplasmic_reticulum_unfolded_protein_response para-aminobenzoic_acid_metabolic_process protein_autophosphorylation protein_targeting	GO:0005198 GO:0005515	protein_binding structural_molecule_activity
contig_90614	Root	B47&F56	contig_90614	1820	0	0	0	0	0	9	0	0	0	0	0	7	Medtr2g028610.1	0	91	AT3G05390.1	0	FUNCTIONS IN: molecular_function unknown; INVOLVED IN: biological_process unknown; LOCATED IN: mitochondrion;					AT3G05390			GO:0008168	methyltransferase_activity
contig_50355	Root	B47&F56	contig_50355	288	0	0	0	0	0	2	0	0	0	0	0	1
contig_50294	Root	B47&F56	contig_50294	368	0	0	0	0	0	3	0	0	0	0	0	1	Medtr6g406210.1	0	38
contig_20974	Root	B47&F56	contig_20974	444	0	0	0	0	0	1	0	0	0	0	0	1
contig_50178	Root	B47&F56	contig_50178	197	0	0	0	0	0	3	0	0	0	0	0	3	Medtr8g014700.2	0	6
contig_103316	Root	B47&F56	contig_103316	340	0	0	0	0	0	18	0	0	0	0	0	10
contig_48948	Root	B47&F56	contig_48948	728	0	0	0	0	0	2	0	0	0	0	0	1
contig_47438	Root	B47&F56	contig_47438	128	0	0	0	0	0	1	0	0	0	0	0	5	Medtr4g018860.1	0	13
contig_21934	Root	B47&F56	contig_21934	296	0	0	0	0	0	3	0	0	0	0	0	1	Medtr7g013560.1	0	9	AT3G14460.1	0	LRR and NB-ARC domains-containing disease resistance protein	Q7XA42	0	43	RGA1_SOLBU Putative disease resistance protein RGA1 OS=Solanum bulbocastanum GN=RGA1 PE=2 SV=2	AT3G14460	GO:0006952	defense_response	GO:0043531	ADP_binding
contig_49444	Root	B47&F56	contig_49444	399	0	0	0	0	0	4	0	0	0	0	0	1	Medtr3g058110.1	0	13	AT5G25120.1	0	CYP71B11 | ytochrome p450, family 71, subfamily B, polypeptide 11 | chr5	O22307	0	77	C71DB_LOTJA Cytochrome P450 71D11 (Fragment) OS=Lotus japonicus GN=CYP71D11 PE=2 SV=1	AT5G25120	GO:0055114	oxidation-reduction_process	GO:0005506 GO:0009055 GO:0016705 GO:0019825 GO:0020037	electron_carrier_activity heme_binding iron_ion_binding oxidoreductase_activity,_acting_on_paired_donors,_with_incorporation_or_reduction_of_molecular_oxygen oxygen_binding
contig_90452	Root	B47&F56	contig_90452	721	0	0	0	0	0	1	0	0	0	0	0	2	Medtr4g081250.1	0	17	AT4G19510.1	0	Disease resistance protein (TIR-NBS-LRR class)	Q40392	0	34	TMVRN_NICGU TMV resistance protein N OS=Nicotiana glutinosa GN=N PE=1 SV=1	AT4G19510	GO:0006952 GO:0007165	defense_response signal_transduction	GO:0043531	ADP_binding
contig_46905	Root	B47&F56	contig_46905	213	0	0	0	0	0	5	0	0	0	0	0	5
contig_89788	Root	B47&F56	contig_89788	1245	0	0	0	0	0	2	0	0	0	0	0	4							Q6J9S1	0	49	RA211_ARATH Ethylene-responsive transcription factor RAP2-11 OS=Arabidopsis thaliana GN=RAP2-11 PE=2 SV=1
contig_46527	Root	B47&F56	contig_46527	1602	0	0	0	0	0	15	0	0	0	0	0	18	Medtr8g045880.1	0	46	AT5G25610.1	0	RD22, ATRD22 | BURP domain-containing protein |	P21745	0	63	EA30_VICFA Embryonic abundant protein VF30.1 OS=Vicia faba PE=2 SV=1	AT5G25610	GO:0009269 GO:0009409 GO:0009651 GO:0009737	response_to_abscisic_acid_stimulus response_to_cold response_to_desiccation response_to_salt_stress	GO:0045735	nutrient_reservoir_activity
contig_45936	Root	B47&F56	contig_45936	2763	0	0	0	0	0	4	0	0	0	0	0	1
contig_50554	Root	B47&F56	contig_50554	165	0	0	0	0	0	6	0	0	0	0	0	4	Medtr4g039720.1	0	12
contig_69271	Root	B47&F56	contig_69271	646	0	0	0	0	0	1	0	0	0	0	0	4
contig_112571	Root	B47&F56	contig_112571	554	0	0	0	0	0	2	0	0	0	0	0	4	Medtr8g072170.1	0	45
contig_69398	Root	B47&F56	contig_69398	613	0	0	0	0	0	2	0	0	0	0	0	2	Medtr6g072730.1	0	14	AT5G36930.1	0	Disease resistance protein (TIR-NBS-LRR class) family					AT5G36930	GO:0006952 GO:0007165	defense_response signal_transduction	GO:0043531	ADP_binding
contig_89430	Root	B47&F56	contig_89430	1733	0	0	0	0	0	6	0	0	0	0	0	7	mrna34740.1-v1.0-hybrid	0	43	AT3G48290.2	0	CYP71A24 | cytochrome P450, family 71, subfamily A, polypeptide 24 | chr3	O22307	0	50	C71DB_LOTJA Cytochrome P450 71D11 (Fragment) OS=Lotus japonicus GN=CYP71D11 PE=2 SV=1	AT3G48290	GO:0055114	oxidation-reduction_process	GO:0005506 GO:0009055 GO:0016705 GO:0019825 GO:0020037	electron_carrier_activity heme_binding iron_ion_binding oxidoreductase_activity,_acting_on_paired_donors,_with_incorporation_or_reduction_of_molecular_oxygen oxygen_binding
contig_49426	Root	B47&F56	contig_49426	435	0	0	0	0	0	1	0	0	0	0	0	1	Medtr4g014320.1	0	11	AT3G04220.1	0	Disease resistance protein (TIR-NBS-LRR class) family					AT3G04220	GO:0006952 GO:0007165	defense_response signal_transduction	GO:0000166 GO:0017111 GO:0043531	ADP_binding nucleoside-triphosphatase_activity nucleotide_binding
contig_49788	Root	B47&F56	contig_49788	367	0	0	0	0	0	2	0	0	0	0	0	1	Medtr6g034955.1	0	23	AT1G58440.1	0	XF1, SQE1 | FAD/NAD(P)-binding oxidoreductase family protein |		0	74		AT1G58440	GO:0000271 GO:0008152 GO:0009228 GO:0009414 GO:0016126 GO:0016132 GO:0019745 GO:0055114	brassinosteroid_biosynthetic_process metabolic_process oxidation-reduction_process pentacyclic_triterpenoid_biosynthetic_process polysaccharide_biosynthetic_process response_to_water_deprivation sterol_biosynthetic_process thiamine_biosynthetic_process	GO:0004506 GO:0016491 GO:0050660	flavin_adenine_dinucleotide_binding oxidoreductase_activity squalene_monooxygenase_activity
contig_21723	Root	B47&F56	contig_21723	217	0	0	0	0	0	2	0	0	0	0	0	1
contig_49715	Root	B47&F56	contig_49715	335	0	0	0	0	0	3	0	0	0	0	0	1
contig_47892	Root	B47&F56	contig_47892	916	0	0	0	0	0	3	0	0	0	0	0	2							Q9M2E2	0	60	SDR1_ARATH (+)-neomenthol dehydrogenase OS=Arabidopsis thaliana GN=SDR1 PE=1 SV=1
contig_90621	Root	B47&F56	contig_90621	640	0	0	0	0	0	3	0	0	0	0	0	4	Medtr8g028780.2	0	25	AT1G01580.1	0	FRO2, FRD1, ATFRO2 | ferric reduction oxidase 2 |	P92949	0	57	FRO2_ARATH Ferric reduction oxidase 2 OS=Arabidopsis thaliana GN=FRO2 PE=1 SV=2	AT1G01580	GO:0009617 GO:0009735 GO:0015688 GO:0055072 GO:0055114	iron_chelate_transport iron_ion_homeostasis oxidation-reduction_process response_to_bacterium response_to_cytokinin_stimulus	GO:0000293 GO:0005506 GO:0009055 GO:0016491 GO:0050660	electron_carrier_activity ferric-chelate_reductase_activity flavin_adenine_dinucleotide_binding iron_ion_binding oxidoreductase_activity
contig_112482	Root	B47&F56	contig_112482	271	0	0	0	0	0	2	0	0	0	0	0	2
contig_93950	Root	B47&F56	contig_93950	1374	0	0	0	0	0	1	0	0	0	0	0	3	Medtr5g035665.1	0	91	AT1G13510.1	0	Protein of unknown function (DUF1262)					AT1G13510	GO:0008150	biological_process	GO:0003674	molecular_function
contig_66796	Root	B47&F56	contig_66796	1727	0	0	0	0	0	11	0	0	0	0	0	5	Medtr1g054880.1	0	91	AT1G02810.1	0	Plant invertase/pectin methylesterase inhibitor superfamily	O22256	0	57	PME20_ARATH Probable pectinesterase/pectinesterase inhibitor 20 OS=Arabidopsis thaliana GN=PME20 PE=2 SV=2	AT1G02810	GO:0042545	cell_wall_modification	GO:0004857 GO:0030599	enzyme_inhibitor_activity pectinesterase_activity
contig_89914	Root	B47&F56	contig_89914	1389	0	0	0	0	0	1	0	0	0	0	0	2	Medtr4g080330.1	0	35	AT5G17680.1	0	disease resistance protein (TIR-NBS-LRR class), putative	Q40392	0	40	TMVRN_NICGU TMV resistance protein N OS=Nicotiana glutinosa GN=N PE=1 SV=1	AT5G17680	GO:0006952 GO:0007165	defense_response signal_transduction	GO:0043531	ADP_binding
contig_47392	Root	B47&F56	contig_47392	2459	0	0	0	0	0	3	0	0	0	0	0	2	PGSC0003DMT400025571	0	25				Q9SSA7	0	56	GLIP5_ARATH GDSL esterase/lipase 5 OS=Arabidopsis thaliana GN=GLIP5 PE=2 SV=2
contig_90811	Root	B47&F56	contig_90811	191	0	0	0	0	0	8	0	0	0	0	0	4	Medtr2g098060.1	0	9
contig_50337	Root	B47&F56	contig_50337	281	0	0	0	0	0	2	0	0	0	0	0	4	Medtr8g041710.1	0	12	AT3G22060.1	0	Receptor-like protein kinase-related family protein					AT3G22060	GO:0002237 GO:0009737	response_to_abscisic_acid_stimulus response_to_molecule_of_bacterial_origin	GO:0003674	molecular_function
contig_112399	Root	B47&F56	contig_112399	789	0	0	0	0	0	3	0	0	0	0	0	1	Medtr5g028340.1	0	15	AT1G69550.1	0	disease resistance protein (TIR-NBS-LRR class)	Q7XBQ9	0	31	RGA2_SOLBU Disease resistance protein RGA2 OS=Solanum bulbocastanum GN=RGA2 PE=1 SV=1	AT1G69550	GO:0006952 GO:0007165	defense_response signal_transduction	GO:0000166 GO:0017111 GO:0043531	ADP_binding nucleoside-triphosphatase_activity nucleotide_binding
contig_21055	Root	B47&F56	contig_21055	688	0	0	0	0	0	7	0	0	0	0	0	1	Medtr8g012080.1	0	17
contig_50552	Root	B47&F56	contig_50552	373	0	0	0	0	0	2	0	0	0	0	0	1	Medtr7g050405.1	0	34
contig_112373	Root	B47&F56	contig_112373	1227	0	0	0	0	0	5	0	0	0	0	0	2	Medtr2g049400.1	0	85	AT2G43880.1	0	Pectin lyase-like superfamily protein	P48979	0	55	PGLR_PRUPE Polygalacturonase OS=Prunus persica PE=2 SV=1	AT2G43880	GO:0005975	carbohydrate_metabolic_process	GO:0004650	polygalacturonase_activity
contig_48956	Root	B47&F56	contig_48956	190	0	0	0	0	0	1	0	0	0	0	0	2
contig_48887	Root	B47&F56	contig_48887	542	0	0	0	0	0	4	0	0	0	0	0	2
contig_112156	Root	B47&F56	contig_112156	690	0	0	0	0	0	2	0	0	0	0	0	1	Medtr7g446160.1	0	17	AT4G08850.2	0	Leucine-rich repeat receptor-like protein kinase family protein	Q9LP24	0	43	Y1571_ARATH Probable leucine-rich repeat receptor-like protein kinase At1g35710 OS=Arabidopsis thaliana GN=At1g35710 PE=2 SV=1	AT4G08850	GO:0006468 GO:0006857 GO:0006995 GO:0009627 GO:0031347	cellular_response_to_nitrogen_starvation oligopeptide_transport protein_phosphorylation regulation_of_defense_response systemic_acquired_resistance	GO:0004672 GO:0004713 GO:0005524 GO:0016301 GO:0016772	ATP_binding kinase_activity protein_kinase_activity protein_tyrosine_kinase_activity transferase_activity,_transferring_phosphorus-containing_groups
contig_50418	Root	B47&F56	contig_50418	735	0	0	0	0	0	2	0	0	0	0	0	1	Medtr4g019360.1	0	13	AT3G14460.1	0	LRR and NB-ARC domains-containing disease resistance protein	Q9LRR5	0	32	DRL21_ARATH Putative disease resistance protein At3g14460 OS=Arabidopsis thaliana GN=At3g14460 PE=3 SV=1	AT3G14460	GO:0006952	defense_response	GO:0043531	ADP_binding
contig_91018	Root	B47&F56	contig_91018	252	0	0	0	0	0	1	0	0	0	0	0	2	Glyma.03G137200.1	0	8
contig_91196	Root	B47&F56	contig_91196	391	0	0	0	0	0	1	0	0	0	0	0	2	Medtr4g017710.1	0	13	AT1G47890.1	0	AtRLP7, RLP7 | receptor like protein 7 |	C0LGQ9	0	41	Y4294_ARATH Probable LRR receptor-like serine/threonine-protein kinase At4g20940 OS=Arabidopsis thaliana GN=At4g20940 PE=1 SV=1	AT1G47890	GO:0002237 GO:0006952 GO:0007165 GO:0010103 GO:0048443	defense_response response_to_molecule_of_bacterial_origin signal_transduction stamen_development stomatal_complex_morphogenesis	GO:0016301	kinase_activity
contig_50773	Root	B47&F56	contig_50773	229	0	0	0	0	0	2	0	0	0	0	0	1	Medtr6g406210.1	0	20
contig_47371	Root	B47&F56	contig_47371	640	0	0	0	0	0	2	0	0	0	0	0	2	Medtr4g080777.1	0	14				Q9SZ67	0	39	WRK19_ARATH Probable WRKY transcription factor 19 OS=Arabidopsis thaliana GN=WRKY19 PE=2 SV=1
contig_88779	Root	B47&F56	contig_88779	1494	0	0	0	0	0	9	0	0	0	0	0	29	Medtr5g031250.1	0	70	AT4G37990.1	0	ELI3-2, ELI3, ATCAD8, CAD-B2 | elicitor-activated gene 3-2 |	Q9ZRF1	0	74	MTDH_FRAAN Probable mannitol dehydrogenase OS=Fragaria ananassa GN=CAD PE=1 SV=1	AT4G37990	GO:0006865 GO:0009407 GO:0009617 GO:0009626 GO:0009809 GO:0010583 GO:0055114	amino_acid_transport lignin_biosynthetic_process oxidation-reduction_process plant-type_hypersensitive_response response_to_bacterium response_to_cyclopentenone toxin_catabolic_process	GO:0000166 GO:0008270 GO:0016491 GO:0045551 GO:0047681	aryl-alcohol_dehydrogenase_(NADP+)_activity cinnamyl-alcohol_dehydrogenase_activity nucleotide_binding oxidoreductase_activity zinc_ion_binding
contig_49263	Root	B47&F56	contig_49263	1494	0	0	0	0	0	9	0	0	0	0	0	8	Medtr5g028370.1	0	82	AT4G10955.2	0	alpha/beta-Hydrolases superfamily protein	Q680C0	0	51	GDL62_ARATH GDSL esterase/lipase At4g10955 OS=Arabidopsis thaliana GN=At4g10955 PE=2 SV=1	AT4G10955	GO:0006629	lipid_metabolic_process	GO:0004806	triglyceride_lipase_activity
contig_50196	Root	B47&F56	contig_50196	426	0	0	0	0	0	1	0	0	0	0	0	2	Medtr1g031320.1	0	11
contig_88725	Root	B47&F56	contig_88725	1836	0	0	0	0	0	10	0	0	0	0	0	12	Medtr5g095230.1	0	84	AT3G14690.1	0	CYP72A15 | cytochrome P450, family 72, subfamily A, polypeptide 15 | chr3		0	57		AT3G14690	GO:0055114	oxidation-reduction_process	GO:0005506 GO:0009055 GO:0016705 GO:0019825 GO:0020037	electron_carrier_activity heme_binding iron_ion_binding oxidoreductase_activity,_acting_on_paired_donors,_with_incorporation_or_reduction_of_molecular_oxygen oxygen_binding
contig_49782	Root	B47&F56	contig_49782	673	0	0	0	0	0	3	0	0	0	0	0	3
contig_19641	Root	B47&F56	contig_19641	1489	0	0	0	0	0	11	0	0	0	0	0	10	Medtr5g077710.1	0	51	AT3G05390.1	0	FUNCTIONS IN: molecular_function unknown; INVOLVED IN: biological_process unknown; LOCATED IN: mitochondrion;					AT3G05390			GO:0008168	methyltransferase_activity
contig_50276	Root	B47&F56	contig_50276	657	0	0	0	0	0	2	0	0	0	0	0	2	Medtr3g111620.1	0	85	AT1G75030.1	0	ATLP-3, TLP-3 | thaumatin-like protein 3 |	P28493	0	62	PR5_ARATH Pathogenesis-related protein 5 OS=Arabidopsis thaliana GN=At1g75040 PE=1 SV=1	AT1G75030	GO:0051707	response_to_other_organism	GO:0003674	molecular_function
contig_49070	Root	B47&F56	contig_49070	308	0	0	0	0	0	1	0	0	0	0	0	1	Medtr5g005450.1	0	14	AT4G23130.1	0	CRK5, RLK6 | cysteine-rich RLK (RECEPTOR-like protein kinase) 5 |	Q9C5S8	0	63	CRK5_ARATH Cysteine-rich receptor-like protein kinase 5 OS=Arabidopsis thaliana GN=CRK5 PE=1 SV=1	AT4G23130	GO:0006468 GO:0009751 GO:0012501 GO:0042742	defense_response_to_bacterium programmed_cell_death protein_phosphorylation response_to_salicylic_acid_stimulus	GO:0004672 GO:0004674 GO:0004713 GO:0005524 GO:0016301 GO:0016772	ATP_binding kinase_activity protein_kinase_activity protein_serine/threonine_kinase_activity protein_tyrosine_kinase_activity transferase_activity,_transferring_phosphorus-containing_groups
contig_90955	Root	B47&F56	contig_90955	353	0	0	0	0	0	1	0	0	0	0	0	3
contig_18797	Root	B47&F56	contig_18797	1805	0	0	0	0	0	3	0	0	0	0	0	3	Medtr1g115175.1	0	63	AT4G17970.1	0	ALMT12, ATALMT12 | aluminum-activated, malate transporter 12 |	O49696	0	51	ALMTC_ARATH Aluminum-activated malate transporter 12 OS=Arabidopsis thaliana GN=ALMT12 PE=2 SV=1	AT4G17970	GO:0010044 GO:0010118	response_to_aluminum_ion stomatal_movement	GO:0008509	anion_transmembrane_transporter_activity
contig_69724	Root	B47&F56	contig_69724	928	0	0	0	0	0	2	0	0	0	0	0	4
contig_48862	Root	B47&F56	contig_48862	351	0	0	0	0	0	2	0	0	0	0	0	1	Medtr1g110180.1	0	7
contig_49489	Root	B47&F56	contig_49489	293	0	0	0	0	0	1	0	0	0	0	0	1
contig_46796	Root	B47&F56	contig_46796	152	0	0	0	0	0	3	0	0	0	0	0	1
contig_48563	Root	B47&F56	contig_48563	3247	0	0	0	0	0	8	0	0	0	0	0	5	Medtr5g010390.1	0	88	AT4G11610.1	0	C2 calcium/lipid-binding plant phosphoribosyltransferase family protein					AT4G11610	GO:0008150	biological_process	GO:0003674	molecular_function
contig_49473	Root	B47&F56	contig_49473	310	0	0	0	0	0	19	0	0	0	0	0	13	Medtr4g039740.1	0	8
contig_47975	Root	B47&F56	contig_47975	1155	0	0	0	0	0	7	0	0	0	0	0	2	Medtr1g088020.1	0	49	AT1G02810.1	0	Plant invertase/pectin methylesterase inhibitor superfamily	Q9SRX4	0	74	PME7_ARATH Probable pectinesterase/pectinesterase inhibitor 7 OS=Arabidopsis thaliana GN=PME7 PE=2 SV=1	AT1G02810	GO:0042545	cell_wall_modification	GO:0004857 GO:0030599	enzyme_inhibitor_activity pectinesterase_activity
contig_49991	Root	B47&F56	contig_49991	355	0	0	0	0	0	1	0	0	0	0	0	1
contig_112434	Root	B47&F56	contig_112434	337	0	0	0	0	0	2	0	0	0	0	0	2
contig_18832	Root	B47&F56	contig_18832	338	0	0	0	0	0	2	0	0	0	0	0	1
contig_89888	Root	B47&F56	contig_89888	795	0	0	0	0	0	1	0	0	0	0	0	6	Medtr6g073540.1	0	33				P08688	0	46	ALB2_PEA Albumin-2 OS=Pisum sativum PE=2 SV=1
contig_48622	Root	B47&F56	contig_48622	860	0	0	0	0	0	4	0	0	0	0	0	2	Medtr6g036620.1	0	35				P62929	0	44	ALB1D_PEA Albumin-1 D OS=Pisum sativum PE=1 SV=1
contig_50408	Root	B47&F56	contig_50408	430	0	0	0	0	0	2	0	0	0	0	0	1	Medtr4g097090.1	0	25	AT2G19070.1	0	SHT | spermidine hydroxycinnamoyl transferase |	O64470	0	64	SHT_ARATH Spermidine hydroxycinnamoyl transferase OS=Arabidopsis thaliana GN=SHT PE=1 SV=1	AT2G19070	GO:0009555 GO:0010584 GO:0080088	pollen_development pollen_exine_formation spermidine_hydroxycinnamate_conjugate_biosynthetic_process	GO:0016410 GO:0016747 GO:0050734 GO:0080072 GO:0080073 GO:0080074 GO:0080075	N-acyltransferase_activity hydroxycinnamoyltransferase_activity spermidine:caffeoyl_CoA_N-acyltransferase_activity spermidine:coumaroyl_CoA_N-acyltransferase_activity spermidine:feruloyl_CoA_N-acyltransferase_activity spermidine:sinapoyl_CoA_N-acyltransferase_activity transferase_activity,_transferring_acyl_groups_other_than_amino-acyl_groups
contig_88879	Root	B47&F56	contig_88879	207	0	0	0	0	0	1	0	0	0	0	0	8
contig_68045	Root	B47&F56	contig_68045	1923	0	0	0	0	0	1	0	0	0	0	0	3	Medtr5g092990.1	0	42	AT1G72950.1	0	Disease resistance protein (TIR-NBS class)	Q40392	0	51	TMVRN_NICGU TMV resistance protein N OS=Nicotiana glutinosa GN=N PE=1 SV=1	AT1G72950	GO:0006952 GO:0007165	defense_response signal_transduction	GO:0043531	ADP_binding
contig_90271	Root	B47&F56	contig_90271	406	0	0	0	0	0	4	0	0	0	0	0	9	Aquca	0	9	AT2G26710.1	0	BAS1, CYP734A1, CYP72B1 | Cytochrome P450 superfamily protein | chr2	Q05047	0	35	C72A1_CATRO Secologanin synthase OS=Catharanthus roseus GN=CYP72A1 PE=2 SV=1	AT2G26710	GO:0009416 GO:0009733 GO:0009741 GO:0010268 GO:0016131 GO:0055114	brassinosteroid_homeostasis brassinosteroid_metabolic_process oxidation-reduction_process response_to_auxin_stimulus response_to_brassinosteroid_stimulus response_to_light_stimulus	GO:0005506 GO:0008395 GO:0009055 GO:0016705 GO:0019825 GO:0020037	electron_carrier_activity heme_binding iron_ion_binding oxidoreductase_activity,_acting_on_paired_donors,_with_incorporation_or_reduction_of_molecular_oxygen oxygen_binding steroid_hydroxylase_activity
contig_88836	Root	B47&F56	contig_88836	191	0	0	0	0	0	2	0	0	0	0	0	1							P38414	0	65	LOX1_LENCU Linoleate 9S-lipoxygenase OS=Lens culinaris GN=LOX1.1 PE=1 SV=1
contig_68675	Root	B47&F56	contig_68675	2156	0	0	0	0	0	1	0	0	0	0	0	4	Medtr4g076640.1	0	34	AT2G43250.1	0	unknown protein; Has 32 Blast hits to 32 proteins in 11 species: Archae - 0; Bacteria - 0; Metazoa - 0; Fungi					AT2G43250
contig_50608	Root	B47&F56	contig_50608	222	0	0	0	0	0	1	0	0	0	0	0	1
contig_47982	Root	B47&F56	contig_47982	520	0	0	0	0	0	3	0	0	0	0	0	3	Medtr8g079970.1	0	28	AT1G24430.1	0	HXXXD-type acyl-transferase family protein	Q9FI40	0	39	BAHD1_ARATH BAHD acyltransferase At5g47980 OS=Arabidopsis thaliana GN=BAHD1 PE=2 SV=1	AT1G24430	GO:0006499	N-terminal_protein_myristoylation	GO:0016740 GO:0016747	transferase_activity transferase_activity,_transferring_acyl_groups_other_than_amino-acyl_groups
contig_46543	Root	B47&F56	contig_46543	107	0	0	0	0	0	5	0	0	0	0	0	3
contig_90370	Root	B47&F56	contig_90370	797	0	0	0	0	0	2	0	0	0	0	0	4	Medtr2g010720.1	0	35				Q9M0X5	0	30	CRK25_ARATH Cysteine-rich receptor-like protein kinase 25 OS=Arabidopsis thaliana GN=CRK25 PE=2 SV=1
contig_48419	Root	B47&F56	contig_48419	839	0	0	0	0	0	4	0	0	0	0	0	1	Medtr7g045860.1	0	15	AT1G17230.1	0	Leucine-rich receptor-like protein kinase family protein	Q8VZG8	0	48	Y4885_ARATH Probable LRR receptor-like serine/threonine-protein kinase At4g08850 OS=Arabidopsis thaliana GN=At4g08850 PE=1 SV=3	AT1G17230	GO:0002237 GO:0006468 GO:0007165 GO:0010103 GO:0048443	protein_phosphorylation response_to_molecule_of_bacterial_origin signal_transduction stamen_development stomatal_complex_morphogenesis	GO:0004672 GO:0004674 GO:0004713 GO:0005524 GO:0016772	ATP_binding protein_kinase_activity protein_serine/threonine_kinase_activity protein_tyrosine_kinase_activity transferase_activity,_transferring_phosphorus-containing_groups
contig_88888	Root	B47&F56	contig_88888	847	0	0	0	0	0	1	0	0	0	0	0	3	Medtr5g008130.1	0	96
contig_48626	Root	B47&F56	contig_48626	231	0	0	0	0	0	1	0	0	0	0	0	1
contig_50530	Root	B47&F56	contig_50530	484	0	0	0	0	0	2	0	0	0	0	0	1							Q9STY3	0	39	PME33_ARATH Probable pectinesterase/pectinesterase inhibitor 33 OS=Arabidopsis thaliana GN=PME33 PE=2 SV=1
contig_90347	Root	B47&F56	contig_90347	2005	0	0	0	0	0	1	0	0	0	0	0	2	Medtr7g067990.1	0	16	AT5G22560.1	0	Plant protein of unknown function (DUF247)					AT5G22560	GO:0008150	biological_process
contig_50289	Root	B47&F56	contig_50289	674	0	0	0	0	0	2	0	0	0	0	0	2	Medtr6g015950.1	0	36	AT5G24530.1	0	DMR6 | 2-oxoglutarate (2OG) and Fe(II)-dependent oxygenase superfamily protein |	P24397	0	40	HY6H_HYONI Hyoscyamine 6-dioxygenase OS=Hyoscyamus niger GN=H6H PE=1 SV=1	AT5G24530	GO:0000165 GO:0001666 GO:0006612 GO:0009595 GO:0009617 GO:0009620 GO:0009627 GO:0009697 GO:0009813 GO:0009862 GO:0009867 GO:0010200 GO:0010310 GO:0010363 GO:0031347 GO:0031348 GO:0034976 GO:0042742 GO:0043900 GO:0045087 GO:0050832 GO:0055114	MAPK_cascade defense_response_to_bacterium defense_response_to_fungus detection_of_biotic_stimulus flavonoid_biosynthetic_process innate_immune_response jasmonic_acid_mediated_signaling_pathway negative_regulation_of_defense_response oxidation-reduction_process protein_targeting_to_membrane regulation_of_defense_response regulation_of_hydrogen_peroxide_metabolic_process regulation_of_multi-organi…	GO:0016491 GO:0016706	oxidoreductase_activity oxidoreductase_activity,_acting_on_paired_donors,_with_incorporation_or_reduction_of_molecular_oxygen,_2-oxoglutarate_as_one_donor,_and_incorporation_of_one_atom_each_of_oxygen_into_both_donors
contig_47930	Root	B47&F56	contig_47930	747	0	0	0	0	0	2	0	0	0	0	0	2
contig_46542	Root	B47&F56	contig_46542	110	0	0	0	0	0	3	0	0	0	0	0	1
contig_90748	Root	B47&F56	contig_90748	714	0	0	0	0	0	3	0	0	0	0	0	4	Medtr7g056663.1	0	18				Q9SXB8	0	40	Y1133_ARATH G-type lectin S-receptor-like serine/threonine-protein kinase At1g11330 OS=Arabidopsis thaliana GN=At1g11330 PE=1 SV=3
contig_50199	Root	B47&F56	contig_50199	231	0	0	0	0	0	2	0	0	0	0	0	1
contig_112254	Root	B47&F56	contig_112254	2815	0	0	0	0	0	3	0	0	0	0	0	9	Medtr5g062070.1	0	25	AT1G78160.1	0	APUM7, PUM7 | pumilio 7 |	Q9C9R6	0	55	PUM7_ARATH Putative pumilio homolog 7, chloroplastic OS=Arabidopsis thaliana GN=APUM7 PE=3 SV=2	AT1G78160			GO:0003723 GO:0003729	RNA_binding mRNA_binding
contig_46526	Root	B47&F56	contig_46526	533	0	0	0	0	0	1	0	0	0	0	0	2
contig_50751	Root	B47&F56	contig_50751	252	0	0	0	0	0	2	0	0	0	0	0	1	Medtr1g022040.1	0	12	AT3G14690.1	0	CYP72A15 | cytochrome P450, family 72, subfamily A, polypeptide 15 | chr3		0	47		AT3G14690	GO:0055114	oxidation-reduction_process	GO:0005506 GO:0009055 GO:0016705 GO:0019825 GO:0020037	electron_carrier_activity heme_binding iron_ion_binding oxidoreductase_activity,_acting_on_paired_donors,_with_incorporation_or_reduction_of_molecular_oxygen oxygen_binding
contig_48799	Root	B47&F56	contig_48799	246	0	0	0	0	0	1	0	0	0	0	0	1	Medtr3g435210.1	0	8	AT3G14460.1	0	LRR and NB-ARC domains-containing disease resistance protein	Q9LRR5	0	46	DRL21_ARATH Putative disease resistance protein At3g14460 OS=Arabidopsis thaliana GN=At3g14460 PE=3 SV=1	AT3G14460	GO:0006952	defense_response	GO:0043531	ADP_binding
contig_69513	Root	B47&F56	contig_69513	429	0	0	0	0	0	1	0	0	0	0	0	1	Medtr1g069985.1	0	38	AT3G23240.1	0	ERF1, ATERF1 | ethylene response factor 1 |	Q8LDC8	0	45	ERF92_ARATH Ethylene-responsive transcription factor 1B OS=Arabidopsis thaliana GN=ERF1B PE=1 SV=2	AT3G23240	GO:0006355 GO:0006952 GO:0009867 GO:0009873	defense_response ethylene_mediated_signaling_pathway jasmonic_acid_mediated_signaling_pathway regulation_of_transcription,_DNA-dependent	GO:0003677 GO:0003700	DNA_binding sequence-specific_DNA_binding_transcription_factor_activity
contig_103361	Root	B47&F56	contig_103361	206	0	0	0	0	0	3	0	0	0	0	0	9	Medtr6g478080.1	0	4
contig_50505	Root	B47&F56	contig_50505	240	0	0	0	0	0	1	0	0	0	0	0	2	Medtr2g071890.1	0	3
contig_50880	Root	B47&F56	contig_50880	290	0	0	0	0	0	1	0	0	0	0	0	2	Glyma.16G210300.1	0	8	AT1G73340.1	0	Cytochrome P450 superfamily protein chr1					AT1G73340	GO:0055114	oxidation-reduction_process	GO:0004497 GO:0005506 GO:0009055 GO:0016705 GO:0019825 GO:0020037	electron_carrier_activity heme_binding iron_ion_binding monooxygenase_activity oxidoreductase_activity,_acting_on_paired_donors,_with_incorporation_or_reduction_of_molecular_oxygen oxygen_binding
contig_103598	Root	B47&F56	contig_103598	444	0	0	0	0	0	2	0	0	0	0	0	1	Medtr4g015410.1	0	40
contig_46358	Root	B47&F56	contig_46358	242	0	0	0	0	0	2	0	0	0	0	0	3
contig_50110	Root	B47&F56	contig_50110	244	0	0	0	0	0	1	0	0	0	0	0	1
contig_89172	Root	B47&F56	contig_89172	2423	0	0	0	0	0	1	0	0	0	0	0	2	Medtr8g095140.1	0	60	AT4G24290.2	0	MAC/Perforin domain-containing protein	Q9STW5	0	49	MACP2_ARATH MACPF domain-containing protein At4g24290 OS=Arabidopsis thaliana GN=At4g24290 PE=2 SV=1	AT4G24290	GO:0008150	biological_process	GO:0003674	molecular_function
contig_50732	Root	B47&F56	contig_50732	427	0	0	0	0	0	1	0	0	0	0	0	2	Medtr1g083520.1	0	24	AT4G02330.1	0	ATPMEPCRB | Plant invertase/pectin methylesterase inhibitor superfamily |	Q8RXK7	0	62	PME41_ARATH Probable pectinesterase/pectinesterase inhibitor 41 OS=Arabidopsis thaliana GN=PME41 PE=2 SV=2	AT4G02330	GO:0009409 GO:0009741 GO:0015824 GO:0042545	cell_wall_modification proline_transport response_to_brassinosteroid_stimulus response_to_cold	GO:0004857 GO:0030599	enzyme_inhibitor_activity pectinesterase_activity
contig_19293	Root	B47&F56	contig_19293	1326	0	0	0	0	0	13	0	0	0	0	0	9	Medtr2g010530.1	0	79	AT3G48310.1	0	CYP71A22 | cytochrome P450, family 71, subfamily A, polypeptide 22 | chr3	O22307	0	55	C71DB_LOTJA Cytochrome P450 71D11 (Fragment) OS=Lotus japonicus GN=CYP71D11 PE=2 SV=1	AT3G48310	GO:0055114	oxidation-reduction_process	GO:0005506 GO:0009055 GO:0016705 GO:0019825 GO:0020037	electron_carrier_activity heme_binding iron_ion_binding oxidoreductase_activity,_acting_on_paired_donors,_with_incorporation_or_reduction_of_molecular_oxygen oxygen_binding
contig_17533	Root	B47&F56	contig_17533	1335	0	0	0	0	0	22	0	0	0	0	0	27	Medtr4g081440.1	0	94	AT4G27250.1	0	NAD(P)-binding Rossmann-fold superfamily protein	P51110	0	41	DFRA_VITVI Dihydroflavonol-4-reductase OS=Vitis vinifera GN=DFR PE=1 SV=1	AT4G27250	GO:0009062 GO:0009686 GO:0009740 GO:0010162 GO:0044237	cellular_metabolic_process fatty_acid_catabolic_process gibberellic_acid_mediated_signaling_pathway gibberellin_biosynthetic_process seed_dormancy_process	GO:0000166 GO:0003824 GO:0045551 GO:0050662	catalytic_activity cinnamyl-alcohol_dehydrogenase_activity coenzyme_binding nucleotide_binding
contig_47439	Root	B47&F56	contig_47439	133	0	0	0	0	0	2	0	0	0	0	0	1
contig_47701	Root	B47&F56	contig_47701	2023	0	0	0	0	0	8	0	0	0	0	0	2	Medtr2g082010.1	0	100	AT5G23960.2	0	TPS21 | terpene synthase 21 |	B9SCB6	0	47	TPS2_RICCO Probable terpene synthase 2 OS=Ricinus communis GN=TPS2 PE=3 SV=1	AT5G23960	GO:0008152 GO:0016106 GO:0051762 GO:0080027	metabolic_process response_to_herbivore sesquiterpene_biosynthetic_process sesquiterpenoid_biosynthetic_process	GO:0000287 GO:0010333 GO:0016829 GO:0080016 GO:0080017	(-)-E-beta-caryophyllene_synthase_activity alpha-humulene_synthase_activity lyase_activity magnesium_ion_binding terpene_synthase_activity
contig_48530	Root	B47&F56	contig_48530	777	0	0	0	0	0	4	0	0	0	0	0	1	Medtr1g062860.1	0	17
contig_49732	Root	B47&F56	contig_49732	988	0	0	0	0	0	2	0	0	0	0	0	2	Medtr3g465930.1	0	42	AT2G25150.1	0	HXXXD-type acyl-transferase family protein	Q94CD1	0	29	HHT1_ARATH Omega-hydroxypalmitate O-feruloyl transferase OS=Arabidopsis thaliana GN=HHT1 PE=1 SV=1	AT2G25150			GO:0016740 GO:0016747	transferase_activity transferase_activity,_transferring_acyl_groups_other_than_amino-acyl_groups
contig_48320	Root	B47&F56	contig_48320	1441	0	0	0	0	0	3	0	0	0	0	0	2							Q9SZW4	0	55	HMA2_ARATH Cadmium/zinc-transporting ATPase HMA2 OS=Arabidopsis thaliana GN=HMA2 PE=2 SV=1
contig_47132	Root	B47&F56	contig_47132	1173	0	0	0	0	0	2	0	0	0	0	0	1	Medtr8g020700.1	0	14
contig_91429	Root	B47&F56	contig_91429	157	0	0	0	0	0	2	0	0	0	0	0	1
contig_112235	Root	B47&F56	contig_112235	190	0	0	0	0	0	1	0	0	0	0	0	4
contig_111932	Root	B47&F56	contig_111932	498	0	0	0	0	0	15	0	0	0	0	0	8	Medtr2g098060.1	0	8
contig_91415	Root	B47&F56	contig_91415	234	0	0	0	0	0	1	0	0	0	0	0	2
contig_90880	Root	B47&F56	contig_90880	699	0	0	0	0	0	2	0	0	0	0	0	3	Medtr4g065370.1	0	37	AT1G51190.1	0	PLT2 | Integrase-type DNA-binding superfamily protein |	Q5YGP7	0	72	PLET2_ARATH AP2-like ethylene-responsive transcription factor PLT2 OS=Arabidopsis thaliana GN=PLT2 PE=2 SV=1	AT1G51190	GO:0006355 GO:0007389 GO:0019827 GO:0048364 GO:0051302	pattern_specification_process regulation_of_cell_division regulation_of_transcription,_DNA-dependent root_development stem_cell_maintenance	GO:0003677 GO:0003700	DNA_binding sequence-specific_DNA_binding_transcription_factor_activity
contig_90642	Root	B47&F56	contig_90642	570	0	0	0	0	0	1	0	0	0	0	0	5	Medtr4g014280.1	0	7
contig_89406	Root	B47&F56	contig_89406	1071	0	0	0	0	0	1	0	0	0	0	0	3	Eucgr.E01337.1	0	31	AT5G28310.1	0	NAD(P)-binding Rossmann-fold superfamily protein	Q9LE33	0	63	HPR3_ARATH Glyoxylate/hydroxypyruvate reductase HPR3 OS=Arabidopsis thaliana GN=HPR3 PE=2 SV=1	AT5G28310	GO:0055114	oxidation-reduction_process	GO:0000166 GO:0016491 GO:0016616 GO:0048037	cofactor_binding nucleotide_binding oxidoreductase_activity oxidoreductase_activity,_acting_on_the_CH-OH_group_of_donors,_NAD_or_NADP_as_acceptor
contig_98942	Root	B47&F56	contig_98942	1223	0	0	0	0	0	3	0	0	0	0	0	1	Medtr0087s0070.1	0	33	AT2G33060.1	0	AtRLP27, RLP27 | receptor like protein 27 |	Q9SHI3	0	34	RLP2_ARATH Receptor-like protein 2 OS=Arabidopsis thaliana GN=RLP2 PE=2 SV=1	AT2G33060	GO:0006952 GO:0007165	defense_response signal_transduction	GO:0016301	kinase_activity
contig_45937	Root	B47&F56	contig_45937	2722	0	0	0	0	0	4	0	0	0	0	0	1
contig_66892	Root	B47&F56	contig_66892	2960	0	0	0	0	0	3	0	0	0	0	0	4	Medtr3g098380.1	0	27	AT5G47910.1	0	RBOHD, ATRBOHD | respiratory burst oxidase homologue D |	Q2HXL0	0	57	RBOHC_SOLTU Respiratory burst oxidase homolog protein C OS=Solanum tuberosum GN=RBOHC PE=1 SV=2	AT5G47910	GO:0006952 GO:0007231 GO:0009408 GO:0009611 GO:0033500 GO:0042744 GO:0043069 GO:0050832 GO:0072593	carbohydrate_homeostasis defense_response defense_response_to_fungus hydrogen_peroxide_catabolic_process negative_regulation_of_programmed_cell_death osmosensory_signaling_pathway reactive_oxygen_species_metabolic_process response_to_heat response_to_wounding	GO:0004601 GO:0005506 GO:0005509 GO:0009055 GO:0016174 GO:0016491 GO:0050660 GO:0050664	NAD(P)H_oxidase_activity calcium_ion_binding electron_carrier_activity flavin_adenine_dinucleotide_binding iron_ion_binding oxidoreductase_activity oxidoreductase_activity,_acting_on_NAD(P)H,_oxygen_as_acceptor peroxidase_activity
contig_49844	Root	B47&F56	contig_49844	210	0	0	0	0	0	4	0	0	0	0	0	2	Medtr6g038090.1	0	7
contig_15104	Root	B47&F56	contig_15104	1391	0	0	0	0	0	7	0	0	0	0	0	7	Medtr4g048460.1	0	35	AT5G23960.2	0	TPS21 | terpene synthase 21 |	B9SCB6	0	55	TPS2_RICCO Probable terpene synthase 2 OS=Ricinus communis GN=TPS2 PE=3 SV=1	AT5G23960	GO:0008152 GO:0016106 GO:0051762 GO:0080027	metabolic_process response_to_herbivore sesquiterpene_biosynthetic_process sesquiterpenoid_biosynthetic_process	GO:0000287 GO:0010333 GO:0016829 GO:0080016 GO:0080017	(-)-E-beta-caryophyllene_synthase_activity alpha-humulene_synthase_activity lyase_activity magnesium_ion_binding terpene_synthase_activity
contig_99160	Root	B47&F56	contig_99160	299	0	0	0	0	0	2	0	0	0	0	0	1	Medtr8g098880.1	0	18
contig_17537	Root	B47&F56	contig_17537	1996	0	0	0	0	0	1	0	0	0	0	0	2	Medtr4g076640.1	0	34	AT2G43250.1	0	unknown protein; Has 32 Blast hits to 32 proteins in 11 species: Archae - 0; Bacteria - 0; Metazoa - 0; Fungi					AT2G43250
contig_47534	Root	B47&F56	contig_47534	2344	0	0	0	0	0	10	0	0	0	0	0	5	Medtr2g008470.1	0	88	AT1G22150.1	0	SULTR1;3 | sulfate transporter 1;3 |	P53392	0	75	SUT2_STYHA High affinity sulfate transporter 2 OS=Stylosanthes hamata GN=ST2 PE=2 SV=1	AT1G22150	GO:0006810 GO:0008272 GO:0055085	sulfate_transport transmembrane_transport transport	GO:0005215 GO:0008271 GO:0015116	secondary_active_sulfate_transmembrane_transporter_activity sulfate_transmembrane_transporter_activity transporter_activity
contig_112412	Root	B47&F56	contig_112412	345	0	0	0	0	0	8	0	0	0	0	0	6	Medtr7g065980.1	0	3
contig_49476	Root	B47&F56	contig_49476	266	0	0	0	0	0	2	0	0	0	0	0	1
contig_65844	Root	B47&F56	contig_65844	460	0	0	0	0	0	20	0	0	0	0	0	19
contig_91226	Root	B47&F56	contig_91226	176	0	0	0	0	0	1	0	0	0	0	0	3	Medtr2g071880.1	0	11
contig_48288	Root	B47&F56	contig_48288	526	0	0	0	0	0	2	0	0	0	0	0	2
contig_69078	Root	B47&F56	contig_69078	326	0	0	0	0	0	4	0	0	0	0	0	3
contig_89930	Root	B47&F56	contig_89930	1396	0	0	0	0	0	2	0	0	0	0	0	6	Medtr5g035690.1	0	87	AT1G13480.1	0	Protein of unknown function (DUF1262)					AT1G13480	GO:0008150	biological_process	GO:0003674	molecular_function
contig_112474	Root	B47&F56	contig_112474	188	0	0	0	0	0	2	0	0	0	0	0	2
contig_49118	Root	B47&F56	contig_49118	315	0	0	0	0	0	4	0	0	0	0	0	2	Medtr3g011280.1	0	5
contig_48230	Root	B47&F56	contig_48230	701	0	0	0	0	0	4	0	0	0	0	0	1
contig_48340	Root	B47&F56	contig_48340	907	0	0	0	0	0	3	0	0	0	0	0	1	Medtr2g013000.1	0	27	AT4G04980.1	0	unknown protein; BEST Arabidopsis thaliana protein match is: unknown protein (TAIR:AT1G11070.1); Has 23100 Bl	Q1PEB4	0	28	Y4498_ARATH Uncharacterized protein At4g04980 OS=Arabidopsis thaliana GN=At4g04980 PE=2 SV=1	AT4G04980	GO:0008150	biological_process	GO:0003674	molecular_function
contig_65697	Root	B47&F56	contig_65697	239	0	0	0	0	0	2	0	0	0	0	0	16	Glyma.08G181500.1	0	13				P15233	0	57	PER1C_ARMRU Peroxidase C1C (Fragment) OS=Armoracia rusticana GN=PRXC1C PE=3 SV=1
contig_48108	Root	B47&F56	contig_48108	1599	0	0	0	0	0	2	0	0	0	0	0	1	Glyma.07G194400.1	0	29	AT4G39490.1	0	CYP96A10 | cytochrome P450, family 96, subfamily A, polypeptide 10 | chr4	P98183	0	52	C71DC_CATRO Tabersonine 16-hydroxylase (Fragment) OS=Catharanthus roseus GN=CYP71D12 PE=1 SV=1	AT4G39490	GO:0055114	oxidation-reduction_process	GO:0005506 GO:0009055 GO:0016705 GO:0020037	electron_carrier_activity heme_binding iron_ion_binding oxidoreductase_activity,_acting_on_paired_donors,_with_incorporation_or_reduction_of_molecular_oxygen
contig_46625	Root	B47&F56	contig_46625	233	0	0	0	0	0	2	0	0	0	0	0	2
contig_89374	Root	B47&F56	contig_89374	1309	0	0	0	0	0	8	0	0	0	0	0	6	Medtr5g074600.1	0	78	AT4G35160.1	0	O-methyltransferase family protein	B6VJS4	0	55	ROMT_VITVI Trans-resveratrol di-O-methyltransferase OS=Vitis vinifera GN=ROMT PE=1 SV=2	AT4G35160			GO:0008168 GO:0008171 GO:0046983	O-methyltransferase_activity methyltransferase_activity protein_dimerization_activity
contig_47913	Root	B47&F56	contig_47913	1103	0	0	0	0	0	2	0	0	0	0	0	1
contig_46687	Root	B47&F56	contig_46687	1628	0	0	0	0	0	3	0	0	0	0	0	4	Medtr3g056590.1	0	47	AT3G07040.1	0	RPM1, RPS3 | NB-ARC domain-containing disease resistance protein |	Q39214	0	26	RPM1_ARATH Disease resistance protein RPM1 OS=Arabidopsis thaliana GN=RPM1 PE=1 SV=1	AT3G07040	GO:0006952 GO:0009626	defense_response plant-type_hypersensitive_response	GO:0000166 GO:0005515 GO:0043531	ADP_binding nucleotide_binding protein_binding
contig_47522	Root	B47&F56	contig_47522	238	0	0	0	0	0	14	0	0	0	0	0	14	Medtr6g005340.1	0	25
contig_46583	Root	B47&F56	contig_46583	365	0	0	0	0	0	15	0	0	0	0	0	7
contig_50301	Root	B47&F56	contig_50301	184	0	0	0	0	0	1	0	0	0	0	0	1
contig_49936	Root	B47&F56	contig_49936	213	0	0	0	0	0	3	0	0	0	0	0	1	Medtr0691s0020.1	0	6
contig_80324	Root	B47&F56	contig_80324	546	0	0	0	0	0	2	0	0	0	0	0	2	Medtr6g092970.1	0	25	AT4G10310.1	0	HKT1, ATHKT1 | high-affinity K+ transporter 1 |	Q6H501	0	41	HKT6_ORYSJ Probable cation transporter HKT6 OS=Oryza sativa subsp. japonica GN=HKT6 PE=2 SV=1	AT4G10310	GO:0006813 GO:0006814 GO:0006970 GO:0009651 GO:0035725	potassium_ion_transport response_to_osmotic_stress response_to_salt_stress sodium_ion_transmembrane_transport sodium_ion_transport	GO:0008324 GO:0015079 GO:0015081	cation_transmembrane_transporter_activity potassium_ion_transmembrane_transporter_activity sodium_ion_transmembrane_transporter_activity
contig_48873	Root	B47&F56	contig_48873	392	0	0	0	0	0	2	0	0	0	0	0	1	Medtr8g011170.1	0	12
contig_50687	Root	B47&F56	contig_50687	516	0	0	0	0	0	3	0	0	0	0	0	1	Medtr5g032730.1	0	36
contig_49994	Root	B47&F56	contig_49994	525	0	0	0	0	0	2	0	0	0	0	0	1
contig_50270	Root	B47&F56	contig_50270	332	0	0	0	0	0	2	0	0	0	0	0	1	Medtr5g028610.1	0	9	AT5G47280.1	0	ADR1-L3 | ADR1-like 3 |	Q9LVT1	0	43	DRL39_ARATH Putative disease resistance protein At5g47280 OS=Arabidopsis thaliana GN=At5g47280 PE=3 SV=1	AT5G47280	GO:0006952	defense_response	GO:0000166 GO:0017111 GO:0043531	ADP_binding nucleoside-triphosphatase_activity nucleotide_binding
contig_65863	Root	B47&F56	contig_65863	1508	0	0	0	0	0	4	0	0	0	0	0	6	Medtr5g074600.1	0	80	AT4G35160.1	0	O-methyltransferase family protein	B6VJS4	0	58	ROMT_VITVI Trans-resveratrol di-O-methyltransferase OS=Vitis vinifera GN=ROMT PE=1 SV=2	AT4G35160			GO:0008168 GO:0008171 GO:0046983	O-methyltransferase_activity methyltransferase_activity protein_dimerization_activity
contig_112233	Root	B47&F56	contig_112233	610	0	0	0	0	0	3	0	0	0	0	0	4	Medtr1g075820.1	0	28
contig_112352	Root	B47&F56	contig_112352	346	0	0	0	0	0	1	0	0	0	0	0	1
contig_16034	Root	B47&F56	contig_16034	1838	0	0	0	0	0	18	0	0	0	0	0	24	Medtr5g095220.1	0	81	AT3G26330.1	0	CYP71B37 | cytochrome P450, family 71, subfamily B, polypeptide 37 | chr3	O22307	0	52	C71DB_LOTJA Cytochrome P450 71D11 (Fragment) OS=Lotus japonicus GN=CYP71D11 PE=2 SV=1	AT3G26330	GO:0055114	oxidation-reduction_process	GO:0005506 GO:0009055 GO:0016705 GO:0019825 GO:0020037	electron_carrier_activity heme_binding iron_ion_binding oxidoreductase_activity,_acting_on_paired_donors,_with_incorporation_or_reduction_of_molecular_oxygen oxygen_binding
contig_49424	Root	B47&F56	contig_49424	1253	0	0	0	0	0	3	0	0	0	0	0	3	Medtr5g034810.1	0	92	AT2G30900.1	0	TBL43 | TRICHOME BIREFRINGENCE-LIKE 43 |		0	55		AT2G30900	GO:0008150	biological_process
contig_91034	Root	B47&F56	contig_91034	776	0	0	0	0	0	2	0	0	0	0	0	2	Medtr4g081330.1	0	13
contig_67958	Root	B47&F56	contig_67958	723	0	0	0	0	0	2	0	0	0	0	0	4	Medtr4g036950.1	0	34
contig_49142	Root	B47&F56	contig_49142	963	0	0	0	0	0	2	0	0	0	0	0	2	Medtr7g063090.1	0	51	AT2G37730.1	0	Protein of unknown function (DUF604)					AT2G37730	GO:0008150	biological_process	GO:0016757	transferase_activity,_transferring_glycosyl_groups
contig_47963	Root	B47&F56	contig_47963	785	0	0	0	0	0	4	0	0	0	0	0	3	Medtr1g103680.1	0	42	AT2G45580.1	0	CYP76C3 | cytochrome P450, family 76, subfamily C, polypeptide 3 | chr2	Q8VWZ7	0	48	C76B6_CATRO Geraniol 8-hydroxylase OS=Catharanthus roseus GN=CYP76B6 PE=1 SV=1	AT2G45580	GO:0055114	oxidation-reduction_process	GO:0005506 GO:0009055 GO:0016705 GO:0019825 GO:0020037	electron_carrier_activity heme_binding iron_ion_binding oxidoreductase_activity,_acting_on_paired_donors,_with_incorporation_or_reduction_of_molecular_oxygen oxygen_binding
contig_90094	Root	B47&F56	contig_90094	1952	0	0	0	0	0	1	0	0	0	0	0	2	Medtr4g094858.1	0	66	AT4G00340.1	0	RLK4 | receptor-like protein kinase 4 |	P17801	0	39	KPRO_MAIZE Putative receptor protein kinase ZmPK1 OS=Zea mays GN=PK1 PE=2 SV=2	AT4G00340	GO:0006468 GO:0048544	protein_phosphorylation recognition_of_pollen	GO:0004672 GO:0004674 GO:0004713 GO:0005524 GO:0016772 GO:0030246	ATP_binding carbohydrate_binding protein_kinase_activity protein_serine/threonine_kinase_activity protein_tyrosine_kinase_activity transferase_activity,_transferring_phosphorus-containing_groups
contig_94112	Root	B47&F56	contig_94112	1165	0	0	0	0	0	3	0	0	0	0	0	1	Medtr2g071980.1	0	12
contig_112380	Root	B47&F56	contig_112380	421	0	0	0	0	0	1	0	0	0	0	0	2	Medtr3g015260.1	0	12	AT3G14470.1	0	NB-ARC domain-containing disease resistance protein	Q9LRR4	0	32	R13L1_ARATH Putative disease resistance RPP13-like protein 1 OS=Arabidopsis thaliana GN=RPPL1 PE=3 SV=1	AT3G14470	GO:0006952 GO:0009627 GO:0009697	defense_response salicylic_acid_biosynthetic_process systemic_acquired_resistance	GO:0005515 GO:0043531	ADP_binding protein_binding
contig_50482	Root	B47&F56	contig_50482	144	0	0	0	0	0	3	0	0	0	0	0	1
contig_112341	Root	B47&F56	contig_112341	269	0	0	0	0	0	1	0	0	0	0	0	2	Medtr3g086380.1	0	13
contig_50857	Root	B47&F56	contig_50857	261	0	0	0	0	0	2	0	0	0	0	0	3	Medtr4g069840.1	0	12	AT3G15940.2	0	UDP-Glycosyltransferase superfamily protein					AT3G15940	GO:0001666 GO:0009058 GO:0019375	biosynthetic_process galactolipid_biosynthetic_process response_to_hypoxia	GO:0016757	transferase_activity,_transferring_glycosyl_groups
contig_103180	Root	B47&F56	contig_103180	1532	0	0	0	0	0	2	0	0	0	0	0	1	Medtr8g038590.1	0	25	AT3G14470.1	0	NB-ARC domain-containing disease resistance protein	Q9LRR4	0	44	R13L1_ARATH Putative disease resistance RPP13-like protein 1 OS=Arabidopsis thaliana GN=RPPL1 PE=3 SV=1	AT3G14470	GO:0006952 GO:0009627 GO:0009697	defense_response salicylic_acid_biosynthetic_process systemic_acquired_resistance	GO:0005515 GO:0043531	ADP_binding protein_binding
contig_103158	Root	B47&F56	contig_103158	1541	0	0	0	0	0	2	0	0	0	0	0	4	Medtr2g072820.1	0	17
contig_91419	Root	B47&F56	contig_91419	305	0	0	0	0	0	1	0	0	0	0	0	2	Medtr3g101410.1	0	20	AT4G37050.1	0	PLP4, PLA V, AtPLAIVC | PATATIN-like protein 4 |		0	62		AT4G37050	GO:0006629 GO:0008152 GO:0009737	lipid_metabolic_process metabolic_process response_to_abscisic_acid_stimulus	GO:0004620 GO:0045735	nutrient_reservoir_activity phospholipase_activity
contig_65907	Root	B47&F56	contig_65907	300	0	0	0	0	0	1	0	0	0	0	0	2
contig_48069	Root	B47&F56	contig_48069	665	0	0	0	0	0	10	0	0	0	0	0	6	Medtr4g048460.1	0	20	AT5G23960.2	0	TPS21 | terpene synthase 21 |	B2KSJ5	0	40	GCSY1_CUCME (+)-gamma-cadinene synthase OS=Cucumis melo PE=1 SV=1	AT5G23960	GO:0008152 GO:0016106 GO:0051762 GO:0080027	metabolic_process response_to_herbivore sesquiterpene_biosynthetic_process sesquiterpenoid_biosynthetic_process	GO:0000287 GO:0010333 GO:0016829 GO:0080016 GO:0080017	(-)-E-beta-caryophyllene_synthase_activity alpha-humulene_synthase_activity lyase_activity magnesium_ion_binding terpene_synthase_activity
contig_88860	Root	B47&F56	contig_88860	305	0	0	0	0	0	6	0	0	0	0	0	2
contig_50758	Root	B47&F56	contig_50758	513	0	0	0	0	0	1	0	0	0	0	0	1	Medtr1g018090.1	0	38	AT4G33880.1	0	RSL2 | ROOT HAIR DEFECTIVE 6-LIKE 2 |	Q84WK0	0	71	BH085_ARATH Transcription factor bHLH85 OS=Arabidopsis thaliana GN=BHLH85 PE=2 SV=1	AT4G33880	GO:0006355 GO:0009733 GO:0016049 GO:0048766	cell_growth regulation_of_transcription,_DNA-dependent response_to_auxin_stimulus root_hair_initiation	GO:0003677 GO:0003700	DNA_binding sequence-specific_DNA_binding_transcription_factor_activity
contig_50688	Root	B47&F56	contig_50688	471	0	0	0	0	0	1	0	0	0	0	0	1
contig_50112	Root	B47&F56	contig_50112	259	0	0	0	0	0	1	0	0	0	0	0	1
contig_91289	Root	B47&F56	contig_91289	335	0	0	0	0	0	2	0	0	0	0	0	2
contig_49253	Root	B47&F56	contig_49253	1244	0	0	0	0	0	4	0	0	0	0	0	4	Medtr8g007395.1	0	100	AT1G28710.3	0	Nucleotide-diphospho-sugar transferase family protein	Q3E6Y3	0	59	Y1869_ARATH Uncharacterized protein At1g28695 OS=Arabidopsis thaliana GN=At1g28695 PE=2 SV=1	AT1G28710	GO:0008150	biological_process	GO:0003674	molecular_function
contig_89627	Root	B47&F56	contig_89627	674	0	0	0	0	0	10	0	0	0	0	0	14	Medtr5g074740.1	0	29	AT5G05340.1	0	Peroxidase superfamily protein	Q9LVL2	0	56	PER67_ARATH Peroxidase 67 OS=Arabidopsis thaliana GN=PER67 PE=2 SV=1	AT5G05340	GO:0006979 GO:0055114	oxidation-reduction_process response_to_oxidative_stress	GO:0004601 GO:0005515 GO:0020037	heme_binding peroxidase_activity protein_binding
contig_19776	Root	B47&F56	contig_19776	396	0	0	0	0	0	10	0	0	0	0	0	7	Medtr7g052240.1	0	48
contig_50652	Root	B47&F56	contig_50652	234	0	0	0	0	0	2	0	0	0	0	0	1	Medtr5g037700.1	0	20
contig_45939	Root	B47&F56	contig_45939	3021	0	0	0	0	0	5	0	0	0	0	0	1
contig_89290	Root	B47&F56	contig_89290	317	0	0	0	0	0	1	0	0	0	0	0	24	Medtr7g062550.1	0	16
contig_89885	Root	B47&F56	contig_89885	694	0	0	0	0	0	2	0	0	0	0	0	5	Medtr8g041710.1	0	30	AT4G23140.1	0	CRK6 | cysteine-rich RLK (RECEPTOR-like protein kinase) 6 |	O65468	0	52	CRK8_ARATH Cysteine-rich receptor-like protein kinase 8 OS=Arabidopsis thaliana GN=CRK8 PE=2 SV=2	AT4G23140	GO:0006468	protein_phosphorylation	GO:0004672 GO:0004674 GO:0004713 GO:0005515 GO:0005524 GO:0016301 GO:0016772	ATP_binding kinase_activity protein_binding protein_kinase_activity protein_serine/threonine_kinase_activity protein_tyrosine_kinase_activity transferase_activity,_transferring_phosphorus-containing_groups
contig_49436	Root	B47&F56	contig_49436	547	0	0	0	0	0	2	0	0	0	0	0	1
contig_90498	Root	B47&F56	contig_90498	686	0	0	0	0	0	5	0	0	0	0	0	4
contig_45911	Root	B47&F56	contig_45911	164	0	0	0	0	0	2	0	0	0	0	0	1
contig_49898	Root	B47&F56	contig_49898	303	0	0	0	0	0	2	0	0	0	0	0	2
contig_94392	Root	B47&F56	contig_94392	193	0	0	0	0	0	4	0	0	0	0	0	1
contig_50234	Root	B47&F56	contig_50234	314	0	0	0	0	0	1	0	0	0	0	0	1
contig_90180	Root	B47&F56	contig_90180	3665	0	0	0	0	0	2	0	0	0	0	0	3	Medtr1g013360.1	0	54	AT5G10720.1	0	AHK5, CKI2, HK5 | histidine kinase 5 |	Q3S4A7	0	67	AHK5_ARATH Histidine kinase 5 OS=Arabidopsis thaliana GN=AHK5 PE=1 SV=1	AT5G10720	GO:0000160 GO:0006355 GO:0007165 GO:0009736 GO:0009788 GO:0010048 GO:0010105 GO:0016310 GO:0018106 GO:0043481 GO:0048364 GO:0048440 GO:0070301 GO:0071219 GO:0071732 GO:0090333	anthocyanin_accumulation_in_tissues_in_response_to_UV_light carpel_development cellular_response_to_hydrogen_peroxide cellular_response_to_molecule_of_bacterial_origin cellular_response_to_nitric_oxide cytokinin_mediated_signaling_pathway negative_regulation_of_abscisic_acid_mediated_signaling_pathway negative_regulation_of_ethylene_mediated_signaling_pathway peptidyl-histidine_phosphorylation ph…	GO:0000155 GO:0000156 GO:0004673 GO:0004871 GO:0005524 GO:0016772	ATP_binding phosphorelay_response_regulator_activity phosphorelay_sensor_kinase_activity protein_histidine_kinase_activity signal_transducer_activity transferase_activity,_transferring_phosphorus-containing_groups
contig_89502	Root	B47&F56	contig_89502	106	0	0	0	0	0	4	0	0	0	0	0	1
contig_112584	Root	B47&F56	contig_112584	1172	0	0	0	0	0	2	0	0	0	0	0	2	Medtr4g104350.2	0	38	AT4G24790.2	0	AAA-type ATPase family protein		0	49		AT4G24790	GO:0006260	DNA_replication	GO:0003677 GO:0003887 GO:0005524	ATP_binding DNA-directed_DNA_polymerase_activity DNA_binding
contig_68643	Root	B47&F56	contig_68643	220	0	0	0	0	0	1	0	0	0	0	0	3	Medtr3g015260.1	0	6	AT3G14470.1	0	NB-ARC domain-containing disease resistance protein	Q9LRR4	0	51	R13L1_ARATH Putative disease resistance RPP13-like protein 1 OS=Arabidopsis thaliana GN=RPPL1 PE=3 SV=1	AT3G14470	GO:0006952 GO:0009627 GO:0009697	defense_response salicylic_acid_biosynthetic_process systemic_acquired_resistance	GO:0005515 GO:0043531	ADP_binding protein_binding
contig_50036	Root	B47&F56	contig_50036	1189	0	0	0	0	0	2	0	0	0	0	0	1	Medtr7g091550.1	0	29	AT3G14460.1	0	LRR and NB-ARC domains-containing disease resistance protein	Q7XA42	0	39	RGA1_SOLBU Putative disease resistance protein RGA1 OS=Solanum bulbocastanum GN=RGA1 PE=2 SV=2	AT3G14460	GO:0006952	defense_response	GO:0043531	ADP_binding
contig_68623	Root	B47&F56	contig_68623	354	0	0	0	0	0	1	0	0	0	0	0	3
contig_19384	Root	B47&F56	contig_19384	2664	0	0	0	0	0	3	0	0	0	0	0	2	Medtr8g020790.1	0	46	AT3G07040.1	0	RPM1, RPS3 | NB-ARC domain-containing disease resistance protein |	A7XGN8	0	26	LOV1B_ARATH Disease susceptibility protein LOV1 OS=Arabidopsis thaliana GN=LOV1 PE=1 SV=1	AT3G07040	GO:0006952 GO:0009626	defense_response plant-type_hypersensitive_response	GO:0000166 GO:0005515 GO:0043531	ADP_binding nucleotide_binding protein_binding
contig_66055	Root	B47&F56	contig_66055	1679	0	0	0	0	0	5	0	0	0	0	0	21	Medtr8g445140.1	0	34	AT5G25610.1	0	RD22, ATRD22 | BURP domain-containing protein |	P21745	0	55	EA30_VICFA Embryonic abundant protein VF30.1 OS=Vicia faba PE=2 SV=1	AT5G25610	GO:0009269 GO:0009409 GO:0009651 GO:0009737	response_to_abscisic_acid_stimulus response_to_cold response_to_desiccation response_to_salt_stress	GO:0045735	nutrient_reservoir_activity
contig_112291	Root	B47&F56	contig_112291	317	0	0	0	0	0	14	0	0	0	0	0	4
contig_90302	Root	B47&F56	contig_90302	1678	0	0	0	0	0	1	0	0	0	0	0	4	Medtr1g076830.1	0	76	AT1G30760.1	0	FAD-binding Berberine family protein	P93479	0	43	RETO_PAPSO Reticuline oxidase OS=Papaver somniferum GN=BBE1 PE=3 SV=1	AT1G30760	GO:0055114	oxidation-reduction_process	GO:0003824 GO:0008762 GO:0009055 GO:0016491 GO:0016614 GO:0050660	UDP-N-acetylmuramate_dehydrogenase_activity catalytic_activity electron_carrier_activity flavin_adenine_dinucleotide_binding oxidoreductase_activity oxidoreductase_activity,_acting_on_CH-OH_group_of_donors
contig_50513	Root	B47&F56	contig_50513	134	0	0	0	0	0	2	0	0	0	0	0	1
contig_50799	Root	B47&F56	contig_50799	987	0	0	0	0	0	6	0	0	0	0	0	1	Medtr6g059530.1	0	25	AT1G17860.1	0	Kunitz family trypsin and protease inhibitor protein	Q41015	0	39	PIP21_PEA Kunitz-type trypsin inhibitor-like 1 protein OS=Pisum sativum GN=PIP20-1 PE=1 SV=2	AT1G17860	GO:0006457 GO:0009408 GO:0009644 GO:0010167 GO:0015706 GO:0034976 GO:0042542	nitrate_transport protein_folding response_to_endoplasmic_reticulum_stress response_to_heat response_to_high_light_intensity response_to_hydrogen_peroxide response_to_nitrate	GO:0004866	endopeptidase_inhibitor_activity
contig_48981	Root	B47&F56	contig_48981	895	0	0	0	0	0	4	0	0	0	0	0	2	Medtr7g106030.1	0	72	AT2G35980.1	0	YLS9, NHL10, ATNHL10 | Late embryogenesis abundant (LEA) hydroxyproline-rich glycoprotein family |		0	38		AT2G35980	GO:0000165 GO:0002679 GO:0006612 GO:0006944 GO:0009862 GO:0009867 GO:0010150 GO:0010200 GO:0010310 GO:0010363 GO:0031348 GO:0042742 GO:0043069 GO:0050832 GO:0051607 GO:0051707	MAPK_cascade cellular_membrane_fusion defense_response_to_bacterium defense_response_to_fungus defense_response_to_virus jasmonic_acid_mediated_signaling_pathway leaf_senescence negative_regulation_of_defense_response negative_regulation_of_programmed_cell_death protein_targeting_to_membrane regulation_of_hydrogen_peroxide_metabolic_process regulation_of_plant-type_hypersensitive_response respira…	GO:0003674	molecular_function
contig_50085	Root	B47&F56	contig_50085	479	0	0	0	0	0	3	0	0	0	0	0	3	Medtr7g011310.1	0	40	AT1G26730.1	0	EXS (ERD1/XPR1/SYG1) family protein	Q6R8G0	0	35	PHO1A_ARATH Phosphate transporter PHO1 homolog 10 OS=Arabidopsis thaliana GN=PHO1-H10 PE=2 SV=1	AT1G26730	GO:0006817 GO:0016036	cellular_response_to_phosphate_starvation phosphate_ion_transport
contig_15330	Root	B47&F56	contig_15330	1487	0	0	0	0	0	20	0	0	0	0	0	36	Medtr5g031250.1	0	71	AT4G37990.1	0	ELI3-2, ELI3, ATCAD8, CAD-B2 | elicitor-activated gene 3-2 |	Q9ZRF1	0	73	MTDH_FRAAN Probable mannitol dehydrogenase OS=Fragaria ananassa GN=CAD PE=1 SV=1	AT4G37990	GO:0006865 GO:0009407 GO:0009617 GO:0009626 GO:0009809 GO:0010583 GO:0055114	amino_acid_transport lignin_biosynthetic_process oxidation-reduction_process plant-type_hypersensitive_response response_to_bacterium response_to_cyclopentenone toxin_catabolic_process	GO:0000166 GO:0008270 GO:0016491 GO:0045551 GO:0047681	aryl-alcohol_dehydrogenase_(NADP+)_activity cinnamyl-alcohol_dehydrogenase_activity nucleotide_binding oxidoreductase_activity zinc_ion_binding
contig_50279	Root	B47&F56	contig_50279	194	0	0	0	0	0	2	0	0	0	0	0	1
contig_89465	Root	B47&F56	contig_89465	778	0	0	0	0	0	6	0	0	0	0	0	12	Medtr5g041080.1	0	76	AT1G14220.1	0	Ribonuclease T2 family protein	P42815	0	55	RNS3_ARATH Ribonuclease 3 OS=Arabidopsis thaliana GN=RNS3 PE=2 SV=1	AT1G14220	GO:0006499	N-terminal_protein_myristoylation	GO:0003723 GO:0004521 GO:0033897	RNA_binding endoribonuclease_activity ribonuclease_T2_activity
contig_91053	Root	B47&F56	contig_91053	174	0	0	0	0	0	10	0	0	0	0	0	3	Medtr0458s0030.1	0	18	AT2G47550.1	0	Plant invertase/pectin methylesterase inhibitor superfamily	O22256	0	88	PME20_ARATH Probable pectinesterase/pectinesterase inhibitor 20 OS=Arabidopsis thaliana GN=PME20 PE=2 SV=2	AT2G47550	GO:0042545	cell_wall_modification	GO:0004857 GO:0030599	enzyme_inhibitor_activity pectinesterase_activity
contig_112453	Root	B47&F56	contig_112453	1467	0	0	0	0	0	2	0	0	0	0	0	4	Medtr4g123020.1	0	75	AT1G47990.1	0	ATGA2OX4, GA2OX4 | gibberellin 2-oxidase 4 |	Q9XHM5	0	58	G2OX2_PEA Gibberellin 2-beta-dioxygenase 2 OS=Pisum sativum GN=GA2OX2 PE=2 SV=1	AT1G47990	GO:0045487 GO:0055114	gibberellin_catabolic_process oxidation-reduction_process	GO:0005506 GO:0016491 GO:0016706 GO:0052634	C-19_gibberellin_2-beta-dioxygenase_activity iron_ion_binding oxidoreductase_activity oxidoreductase_activity,_acting_on_paired_donors,_with_incorporation_or_reduction_of_molecular_oxygen,_2-oxoglutarate_as_one_donor,_and_incorporation_of_one_atom_each_of_oxygen_into_both_donors
contig_90745	Root	B47&F56	contig_90745	740	0	0	0	0	0	1	0	0	0	0	0	2	Medtr7g071940.1	0	13	AT3G11130.1	0	Clathrin, heavy chain	Q7XA42	0	46	RGA1_SOLBU Putative disease resistance protein RGA1 OS=Solanum bulbocastanum GN=RGA1 PE=2 SV=2	AT3G11130	GO:0006886 GO:0006897 GO:0016192	endocytosis intracellular_protein_transport vesicle-mediated_transport	GO:0005198 GO:0005515	protein_binding structural_molecule_activity
contig_48321	Root	B47&F56	contig_48321	1261	0	0	0	0	0	4	0	0	0	0	0	2	cassava4.1	0	20	AT4G37270.1	0	HMA1, ATHMA1 | heavy metal atpase 1 |	O64474	0	52	HMA4_ARATH Putative cadmium/zinc-transporting ATPase HMA4 OS=Arabidopsis thaliana GN=HMA4 PE=1 SV=2	AT4G37270	GO:0006754 GO:0006812 GO:0006816 GO:0006878 GO:0008152 GO:0009636 GO:0009642 GO:0030001 GO:0055069	ATP_biosynthetic_process calcium_ion_transport cation_transport cellular_copper_ion_homeostasis metabolic_process metal_ion_transport response_to_light_intensity response_to_toxic_substance zinc_ion_homeostasis	GO:0000166 GO:0003824 GO:0004008 GO:0005388 GO:0005524 GO:0015434 GO:0015633 GO:0015662 GO:0016818 GO:0016887 GO:0046872 GO:0046873	ATP_binding ATPase_activity ATPase_activity,_coupled_to_transmembrane_movement_of_ions,_phosphorylative_mechanism cadmium-transporting_ATPase_activity calcium-transporting_ATPase_activity catalytic_activity copper-exporting_ATPase_activity hydrolase_activity,_acting_on_acid_anhydrides,_in_phosphorus-containing_anhydrides metal_ion_binding metal_ion_transmembrane_transporter_activity nucleotide_bi…
contig_99013	Root	B47&F56	contig_99013	534	0	0	0	0	0	3	0	0	0	0	0	2
contig_90981	Root	B47&F56	contig_90981	226	0	0	0	0	0	3	0	0	0	0	0	2	Medtr4g025550.1	0	24
contig_46099	Root	B47&F56	contig_46099	2729	0	0	0	0	0	11	0	0	0	0	0	7	Medtr7g098760.1	0	42	AT1G15520.1	0	PDR12, ATPDR12, ABCG40, ATABCG40 | pleiotropic drug resistance 12 |	Q76CU2	0	71	PDR1_TOBAC Pleiotropic drug resistance protein 1 OS=Nicotiana tabacum GN=PDR1 PE=2 SV=1	AT1G15520	GO:0000165 GO:0006612 GO:0006855 GO:0007165 GO:0009414 GO:0009595 GO:0009697 GO:0009723 GO:0009733 GO:0009737 GO:0009738 GO:0009751 GO:0009753 GO:0009862 GO:0009867 GO:0010193 GO:0010200 GO:0010310 GO:0010363 GO:0015692 GO:0031348 GO:0042538 GO:0042742 GO:0043069 GO:0043900 GO:0046865 GO:0050832 GO:0080168	MAPK_cascade abscisic_acid_mediated_signaling_pathway abscisic_acid_transport defense_response_to_bacterium defense_response_to_fungus detection_of_biotic_stimulus drug_transmembrane_transport hyperosmotic_salinity_response jasmonic_acid_mediated_signaling_pathway lead_ion_transport negative_regulation_of_defense_response negative_regulation_of_programmed_cell_death protein_targeting_to_membrane …	GO:0000166 GO:0005524 GO:0016887 GO:0017111 GO:0042626	ATP_binding ATPase_activity ATPase_activity,_coupled_to_transmembrane_movement_of_substances nucleoside-triphosphatase_activity nucleotide_binding
contig_48599	Root	B47&F56	contig_48599	511	0	0	0	0	0	2	0	0	0	0	0	1	Medtr8g089595.1	0	20
contig_112477	Root	B47&F56	contig_112477	999	0	0	0	0	0	7	0	0	0	0	0	2	Medtr3g116920.1	0	89	AT2G17080.1	0	Arabidopsis protein of unknown function (DUF241)					AT2G17080	GO:0008150	biological_process	GO:0003674	molecular_function
contig_50480	Root	B47&F56	contig_50480	249	0	0	0	0	0	2	0	0	0	0	0	1
contig_102970	Root	B47&F56	contig_102970	2086	0	0	0	0	0	9	0	0	0	0	0	9	Medtr4g048460.1	0	32	AT5G23960.2	0	TPS21 | terpene synthase 21 |	Q6Q3H3	0	55	TPSGD_VITVI (-)-germacrene D synthase OS=Vitis vinifera GN=VIT_19s0014g04930 PE=1 SV=1	AT5G23960	GO:0008152 GO:0016106 GO:0051762 GO:0080027	metabolic_process response_to_herbivore sesquiterpene_biosynthetic_process sesquiterpenoid_biosynthetic_process	GO:0000287 GO:0010333 GO:0016829 GO:0080016 GO:0080017	(-)-E-beta-caryophyllene_synthase_activity alpha-humulene_synthase_activity lyase_activity magnesium_ion_binding terpene_synthase_activity
contig_94369	Root	B47&F56	contig_94369	523	0	0	0	0	0	2	0	0	0	0	0	1
contig_69448	Root	B47&F56	contig_69448	201	0	0	0	0	0	1	0	0	0	0	0	4	Medtr5g048470.1	0	9
contig_47734	Root	B47&F56	contig_47734	368	0	0	0	0	0	3	0	0	0	0	0	3	Medtr7g081480.1	0	5
contig_20592	Root	B47&F56	contig_20592	619	0	0	0	0	0	4	0	0	0	0	0	4	Medtr8g042980.1	0	45
contig_91287	Root	B47&F56	contig_91287	259	0	0	0	0	0	1	0	0	0	0	0	2
contig_48190	Root	B47&F56	contig_48190	1324	0	0	0	0	0	2	0	0	0	0	0	2	mrna30650.1-v1.0-hybrid	0	31	AT1G65790.1	0	ARK1, RK1 | receptor kinase 1 |	Q9SXB8	0	69	Y1133_ARATH G-type lectin S-receptor-like serine/threonine-protein kinase At1g11330 OS=Arabidopsis thaliana GN=At1g11330 PE=1 SV=3	AT1G65790	GO:0006468 GO:0046777 GO:0048544	protein_autophosphorylation protein_phosphorylation recognition_of_pollen	GO:0004672 GO:0004674 GO:0005524 GO:0016301 GO:0016772 GO:0019199 GO:0030246	ATP_binding carbohydrate_binding kinase_activity protein_kinase_activity protein_serine/threonine_kinase_activity transferase_activity,_transferring_phosphorus-containing_groups transmembrane_receptor_protein_kinase_activity
contig_49485	Root	B47&F56	contig_49485	272	0	0	0	0	0	2	0	0	0	0	0	1	Medtr7g060350.1	0	43
contig_48775	Root	B47&F56	contig_48775	900	0	0	0	0	0	3	0	0	0	0	0	1
contig_47843	Root	B47&F56	contig_47843	1982	0	0	0	0	0	2	0	0	0	0	0	1	Medtr4g080330.1	0	31	AT5G17680.1	0	disease resistance protein (TIR-NBS-LRR class), putative	Q40392	0	43	TMVRN_NICGU TMV resistance protein N OS=Nicotiana glutinosa GN=N PE=1 SV=1	AT5G17680	GO:0006952 GO:0007165	defense_response signal_transduction	GO:0043531	ADP_binding
contig_47133	Root	B47&F56	contig_47133	1833	0	0	0	0	0	7	0	0	0	0	0	6	Medtr8g020700.1	0	80	AT4G36470.1	0	S-adenosyl-L-methionine-dependent methyltransferases superfamily protein	Q9SPV4	0	54	SAMT_CLABR Salicylate O-methyltransferase OS=Clarkia breweri GN=SAMT PE=1 SV=1	AT4G36470			GO:0008168 GO:0008757	S-adenosylmethionine-dependent_methyltransferase_activity methyltransferase_activity
contig_17351	Root	B47&F56	contig_17351	443	0	0	0	0	0	18	0	0	0	0	0	24	Medtr5g092440.1	0	20	AT5G41540.1	0	Disease resistance protein (TIR-NBS-LRR class) family	Q40392	0	49	TMVRN_NICGU TMV resistance protein N OS=Nicotiana glutinosa GN=N PE=1 SV=1	AT5G41540	GO:0006952 GO:0007165	defense_response signal_transduction	GO:0000166 GO:0017111 GO:0043531	ADP_binding nucleoside-triphosphatase_activity nucleotide_binding
contig_48271	Root	B47&F56	contig_48271	678	0	0	0	0	0	2	0	0	0	0	0	1	Medtr5g028610.1	0	5
contig_91307	Root	B47&F56	contig_91307	256	0	0	0	0	0	2	0	0	0	0	0	2	Glyma.13G033400.1	0	11
contig_45858	Root	B47&F56	contig_45858	407	0	0	0	0	0	5	0	0	0	0	0	1	mrna19690.1-v1.0-hybrid	0	25				Q9SAK2	0	55	KSB_ARATH Ent-kaur-16-ene synthase, chloroplastic OS=Arabidopsis thaliana GN=GA2 PE=1 SV=1
contig_98973	Root	B47&F56	contig_98973	501	0	0	0	0	0	8	0	0	0	0	0	2	Medtr6g078480.2	0	5
contig_48912	Root	B47&F56	contig_48912	1805	0	0	0	0	0	3	0	0	0	0	0	2	Medtr3g027240.1	0	48
contig_47320	Root	B47&F56	contig_47320	1324	0	0	0	0	0	28	0	0	0	0	0	32	Glyma.03G208200.1	0	48				O23044	0	54	PER3_ARATH Peroxidase 3 OS=Arabidopsis thaliana GN=PER3 PE=2 SV=1
contig_99044	Root	B47&F56	contig_99044	732	0	0	0	0	0	1	0	0	0	0	0	2
contig_49165	Root	B47&F56	contig_49165	325	0	0	0	0	0	2	0	0	0	0	0	1	Medtr3g451650.1	0	11
contig_103836	Root	B47&F56	contig_103836	396	0	0	0	0	0	1	0	0	0	0	0	9	Medtr1g044470.1	0	51
contig_99078	Root	B47&F56	contig_99078	504	0	0	0	0	0	1	0	0	0	0	0	1
contig_49131	Root	B47&F56	contig_49131	277	0	0	0	0	0	2	0	0	0	0	0	1
contig_69467	Root	B47&F56	contig_69467	1538	0	0	0	0	0	5	0	0	0	0	0	5	Medtr8g079950.1	0	46	AT3G26040.1	0	HXXXD-type acyl-transferase family protein	Q70PR7	0	33	VINSY_RAUSE Vinorine synthase OS=Rauvolfia serpentina GN=ACT PE=1 SV=2	AT3G26040			GO:0016740 GO:0016747	transferase_activity transferase_activity,_transferring_acyl_groups_other_than_amino-acyl_groups
contig_89962	Root	B47&F56	contig_89962	1129	0	0	0	0	0	4	0	0	0	0	0	12	Glyma.17G020900.1	0	41
contig_90503	Root	B47&F56	contig_90503	399	0	0	0	0	0	1	0	0	0	0	0	9	Medtr7g062600.1	0	20
contig_49396	Root	B47&F56	contig_49396	321	0	0	0	0	0	2	0	0	0	0	0	2	Medtr4g094478.1	0	5
contig_21675	Root	B47&F56	contig_21675	682	0	0	0	0	0	1	0	0	0	0	0	2	Medtr7g056647.1	0	22	AT1G11330.1	0	S-locus lectin protein kinase family protein	Q9SXB8	0	41	Y1133_ARATH G-type lectin S-receptor-like serine/threonine-protein kinase At1g11330 OS=Arabidopsis thaliana GN=At1g11330 PE=1 SV=3	AT1G11330	GO:0006468 GO:0048544	protein_phosphorylation recognition_of_pollen	GO:0004672 GO:0004674 GO:0004713 GO:0005524 GO:0016301 GO:0016772 GO:0030246	ATP_binding carbohydrate_binding kinase_activity protein_kinase_activity protein_serine/threonine_kinase_activity protein_tyrosine_kinase_activity transferase_activity,_transferring_phosphorus-containing_groups
contig_49495	Root	B47&F56	contig_49495	482	0	0	0	0	0	3	0	0	0	0	0	1	Medtr7g068140.1	0	49
contig_47207	Root	B47&F56	contig_47207	294	0	0	0	0	0	1	0	0	0	0	0	1
contig_90368	Root	B47&F56	contig_90368	290	0	0	0	0	0	2	0	0	0	0	0	4	Medtr4g080777.1	0	8	AT1G72950.1	0	Disease resistance protein (TIR-NBS class)	Q40392	0	53	TMVRN_NICGU TMV resistance protein N OS=Nicotiana glutinosa GN=N PE=1 SV=1	AT1G72950	GO:0006952 GO:0007165	defense_response signal_transduction	GO:0043531	ADP_binding
contig_50051	Root	B47&F56	contig_50051	269	0	0	0	0	0	2	0	0	0	0	0	1
contig_45915	Root	B47&F56	contig_45915	245	0	0	0	0	0	1	0	0	0	0	0	1
contig_90111	Root	B47&F56	contig_90111	380	0	0	0	0	0	1	0	0	0	0	0	2	Medtr8g020360.1	0	11	AT4G19510.2	0	Disease resistance protein (TIR-NBS-LRR class)	O82500	0	51	Y4117_ARATH Putative disease resistance protein At4g11170 OS=Arabidopsis thaliana GN=At4g11170 PE=2 SV=1	AT4G19510	GO:0006952 GO:0007165	defense_response signal_transduction	GO:0043531	ADP_binding
contig_68875	Root	B47&F56	contig_68875	287	0	0	0	0	0	3	0	0	0	0	0	5	Medtr3g020230.1	0	6
contig_17628	Root	B47&F56	contig_17628	3434	0	0	0	0	0	2	0	0	0	0	0	1	Medtr1g019550.1	0	40	AT5G17680.1	0	disease resistance protein (TIR-NBS-LRR class), putative	O23530	0	30	SNC1_ARATH Protein SUPPRESSOR OF npr1-1, CONSTITUTIVE 1 OS=Arabidopsis thaliana GN=SNC1 PE=1 SV=3	AT5G17680	GO:0006952 GO:0007165	defense_response signal_transduction	GO:0043531	ADP_binding
contig_45805	Root	B47&F56	contig_45805	1844	0	0	0	0	0	3	0	0	0	0	0	4
contig_48928	Root	B47&F56	contig_48928	940	0	0	0	0	0	3	0	0	0	0	0	2	PGSC0003DMT400096648	0	55
contig_50680	Root	B47&F56	contig_50680	290	0	0	0	0	0	2	0	0	0	0	0	1
contig_47914	Root	B47&F56	contig_47914	1067	0	0	0	0	0	1	0	0	0	0	0	1
contig_18639	Root	B47&F56	contig_18639	1466	0	0	0	0	0	10	0	0	0	0	0	3	Glyma.13G036200.1	0	79	AT2G44800.1	0	2-oxoglutarate (2OG) and Fe(II)-dependent oxygenase superfamily protein	Q41931	0	30	ACCO2_ARATH 1-aminocyclopropane-1-carboxylate oxidase 2 OS=Arabidopsis thaliana GN=ACO2 PE=1 SV=2	AT2G44800	GO:0055114 GO:0071456	cellular_response_to_hypoxia oxidation-reduction_process	GO:0016491 GO:0016706	oxidoreductase_activity oxidoreductase_activity,_acting_on_paired_donors,_with_incorporation_or_reduction_of_molecular_oxygen,_2-oxoglutarate_as_one_donor,_and_incorporation_of_one_atom_each_of_oxygen_into_both_donors
contig_68732	Root	B47&F56	contig_68732	578	0	0	0	0	0	1	0	0	0	0	0	2
contig_6606	Root	B47&F56	contig_6606	1855	0	0	0	0	0	3	0	0	0	0	0	3	Medtr3g027240.1	0	44
contig_112342	Root	B47&F56	contig_112342	752	0	0	0	0	0	17	0	0	0	0	0	8	Medtr2g098060.1	0	29				P06599	0	34	EXTN_DAUCA Extensin OS=Daucus carota PE=2 SV=1
contig_112240	Root	B47&F56	contig_112240	626	0	0	0	0	0	2	0	0	0	0	0	1
contig_49861	Root	B47&F56	contig_49861	296	0	0	0	0	0	1	0	0	0	0	0	1
contig_89265	Root	B47&F56	contig_89265	224	0	0	0	0	0	4	0	0	0	0	0	3	Medtr7g098790.1	0	21				Q76CU2	0	81	PDR1_TOBAC Pleiotropic drug resistance protein 1 OS=Nicotiana tabacum GN=PDR1 PE=2 SV=1
contig_90871	Root	B47&F56	contig_90871	285	0	0	0	0	0	4	0	0	0	0	0	4	Medtr7g056510.1	0	7	AT1G61370.1	0	S-locus lectin protein kinase family protein	O64783	0	44	Y1137_ARATH G-type lectin S-receptor-like serine/threonine-protein kinase At1g61370 OS=Arabidopsis thaliana GN=At1g61370 PE=3 SV=2	AT1G61370	GO:0006468 GO:0048544	protein_phosphorylation recognition_of_pollen	GO:0004672 GO:0004674 GO:0004713 GO:0005524 GO:0016301 GO:0016772 GO:0030246	ATP_binding carbohydrate_binding kinase_activity protein_kinase_activity protein_serine/threonine_kinase_activity protein_tyrosine_kinase_activity transferase_activity,_transferring_phosphorus-containing_groups
contig_50668	Root	B47&F56	contig_50668	288	0	0	0	0	0	2	0	0	0	0	0	2
contig_49448	Root	B47&F56	contig_49448	161	0	0	0	0	0	4	0	0	0	0	0	1	Medtr2g030845.1	0	6
contig_50851	Root	B47&F56	contig_50851	131	0	0	0	0	0	2	0	0	0	0	0	4
contig_19700	Root	B47&F56	contig_19700	707	0	0	0	0	0	3	0	0	0	0	0	1
contig_103647	Root	B47&F56	contig_103647	1206	0	0	0	0	0	2	0	0	0	0	0	2	Medtr3g012050.1	0	33	AT3G07040.1	0	RPM1, RPS3 | NB-ARC domain-containing disease resistance protein |	Q9STE7	0	31	R13L3_ARATH Putative disease resistance RPP13-like protein 3 OS=Arabidopsis thaliana GN=RPP13L3 PE=3 SV=1	AT3G07040	GO:0006952 GO:0009626	defense_response plant-type_hypersensitive_response	GO:0000166 GO:0005515 GO:0043531	ADP_binding nucleotide_binding protein_binding
contig_47626	Root	B47&F56	contig_47626	1522	0	0	0	0	0	4	0	0	0	0	0	1	Medtr7g083575.1	0	66
contig_112225	Root	B47&F56	contig_112225	1259	0	0	0	0	0	2	0	0	0	0	0	3	Eucgr.K00524.1	0	38	AT1G49730.3	0	Protein kinase superfamily protein	Q9FID6	0	46	Y5392_ARATH Probable receptor-like protein kinase At5g39020 OS=Arabidopsis thaliana GN=At5g39020 PE=2 SV=1	AT1G49730	GO:0006468	protein_phosphorylation	GO:0004672 GO:0004674 GO:0004713 GO:0005524 GO:0016301 GO:0016772	ATP_binding kinase_activity protein_kinase_activity protein_serine/threonine_kinase_activity protein_tyrosine_kinase_activity transferase_activity,_transferring_phosphorus-containing_groups
contig_103287	Root	B47&F56	contig_103287	1794	0	0	0	0	0	4	0	0	0	0	0	2	Medtr4g073090.1	0	73	AT4G24220.2	0	VEP1, AWI31 | NAD(P)-binding Rossmann-fold superfamily protein |	K7WDL7	0	41	IRIS_CATRO Iridoid synthase OS=Catharanthus roseus PE=1 SV=1	AT4G24220	GO:0008202 GO:0009611 GO:0010051	response_to_wounding steroid_metabolic_process xylem_and_phloem_pattern_formation	GO:0000166 GO:0035671	enone_reductase_activity nucleotide_binding
contig_48613	Root	B47&F56	contig_48613	1801	0	0	0	0	0	7	0	0	0	0	0	1	Medtr4g088425.1	0	69	AT4G31940.1	0	CYP82C4 | cytochrome P450, family 82, subfamily C, polypeptide 4 | chr4	O49858	0	48	C82A3_SOYBN Cytochrome P450 82A3 OS=Glycine max GN=CYP82A3 PE=2 SV=1	AT4G31940	GO:0010043 GO:0055114 GO:0071281	cellular_response_to_iron_ion oxidation-reduction_process response_to_zinc_ion	GO:0004497 GO:0005506 GO:0009055 GO:0016705 GO:0019825 GO:0020037	electron_carrier_activity heme_binding iron_ion_binding monooxygenase_activity oxidoreductase_activity,_acting_on_paired_donors,_with_incorporation_or_reduction_of_molecular_oxygen oxygen_binding
contig_90986	Root	B47&F56	contig_90986	742	0	0	0	0	0	1	0	0	0	0	0	2	Medtr8g018280.1	0	11
contig_103525	Root	B47&F56	contig_103525	2299	0	0	0	0	0	2	0	0	0	0	0	1	Medtr8g095235.1	0	23
contig_103451	Root	B47&F56	contig_103451	742	0	0	0	0	0	1	0	0	0	0	0	2	Medtr2g072110.2	0	11
contig_69219	Root	B47&F56	contig_69219	423	0	0	0	0	0	1	0	0	0	0	0	2
contig_99027	Root	B47&F56	contig_99027	393	0	0	0	0	0	5	0	0	0	0	0	6	Medtr7g052240.1	0	60
contig_19570	Root	B47&F56	contig_19570	883	0	0	0	0	0	6	0	0	0	0	0	4	Medtr7g017380.1	0	44
contig_68365	Root	B47&F56	contig_68365	1134	0	0	0	0	0	5	0	0	0	0	0	6	Medtr8g087410.1	0	27	AT2G29460.1	0	ATGSTU4, GST22, GSTU4 | glutathione S-transferase tau 4 |	P32110	0	38	GSTX6_SOYBN Probable glutathione S-transferase OS=Glycine max GN=HSP26-A PE=2 SV=1	AT2G29460	GO:0009407 GO:0010583	response_to_cyclopentenone toxin_catabolic_process	GO:0004364	glutathione_transferase_activity
contig_65673	Root	B47&F56	contig_65673	1498	0	0	0	0	0	29	0	0	0	0	0	39	Medtr4g059670.1	0	62	AT5G60530.1	0	late embryogenesis abundant protein-related / LEA protein-related					AT5G60530	GO:0000041	transition_metal_ion_transport	GO:0003674	molecular_function
contig_53682	Root	B47&F56	contig_53682	1334	0	0	0	0	0	3	0	0	0	0	0	6	Medtr4g022825.1	0	90	AT5G67150.1	0	HXXXD-type acyl-transferase family protein	Q9SND9	0	39	Y3028_ARATH Uncharacterized acetyltransferase At3g50280 OS=Arabidopsis thaliana GN=At3g50280 PE=1 SV=1	AT5G67150			GO:0016740 GO:0016747	transferase_activity transferase_activity,_transferring_acyl_groups_other_than_amino-acyl_groups
contig_89104	Root	B47&F56	contig_89104	1219	0	0	0	0	0	2	0	0	0	0	0	7	Medtr8g447290.1	0	33	AT2G24640.1	0	UBP19 | ubiquitin-specific protease 19 |					AT2G24640	GO:0006511	ubiquitin-dependent_protein_catabolic_process	GO:0004197 GO:0004221 GO:0008270	cysteine-type_endopeptidase_activity ubiquitin_thiolesterase_activity zinc_ion_binding
contig_47562	Root	B47&F56	contig_47562	1933	0	0	0	0	0	8	0	0	0	0	0	10	Medtr8g042900.1	0	69	AT3G10710.1	0	RHS12 | root hair specific 12 |	Q9SG77	0	53	PME24_ARATH Putative pectinesterase/pectinesterase inhibitor 24 OS=Arabidopsis thaliana GN=PME24 PE=3 SV=1	AT3G10710	GO:0010054 GO:0042545	cell_wall_modification trichoblast_differentiation	GO:0004857 GO:0030599	enzyme_inhibitor_activity pectinesterase_activity
contig_19783	Root	B47&F56	contig_19783	1476	0	0	0	0	0	5	0	0	0	0	0	5	Medtr2g435550.2	0	54	AT3G05640.2	0	Protein phosphatase 2C family protein	Q9M9W9	0	59	P2C34_ARATH Probable protein phosphatase 2C 34 OS=Arabidopsis thaliana GN=At3g05640 PE=2 SV=1	AT3G05640	GO:0009409 GO:0009414 GO:0009737 GO:0042538	hyperosmotic_salinity_response response_to_abscisic_acid_stimulus response_to_cold response_to_water_deprivation	GO:0003824 GO:0004722	catalytic_activity protein_serine/threonine_phosphatase_activity
contig_21878	Root	B47&F56	contig_21878	413	0	0	0	0	0	1	0	0	0	0	0	2	Medtr5g007820.1	0	42	AT5G17060.1	0	ATARFB1B, ARFB1B | ADP-ribosylation factor B1B |	P91924	0	59	ARF_DUGJA ADP-ribosylation factor OS=Dugesia japonica PE=2 SV=3	AT5G17060	GO:0006499 GO:0007264	N-terminal_protein_myristoylation small_GTPase_mediated_signal_transduction	GO:0005525	GTP_binding
contig_48962	Root	B47&F56	contig_48962	387	0	0	0	0	0	2	0	0	0	0	0	2
contig_20550	Root	B47&F56	contig_20550	2034	0	0	0	0	0	7	0	0	0	0	0	6	Medtr4g095500.1	0	35	AT3G49950.1	0	GRAS family transcription factor	Q9SN22	0	56	SCL32_ARATH Scarecrow-like protein 32 OS=Arabidopsis thaliana GN=SCL32 PE=2 SV=1	AT3G49950	GO:0006355	regulation_of_transcription,_DNA-dependent	GO:0003700	sequence-specific_DNA_binding_transcription_factor_activity
contig_91329	Root	B47&F56	contig_91329	214	0	0	0	0	0	10	0	0	0	0	0	4
contig_19970	Root	B47&F56	contig_19970	1092	0	0	0	0	0	3	0	0	0	0	0	1	Medtr0057s0170.1	0	30				P08688	0	45	ALB2_PEA Albumin-2 OS=Pisum sativum PE=2 SV=1
contig_50524	Root	B47&F56	contig_50524	566	0	0	0	0	0	2	0	0	0	0	0	1				ATMG00810.1	0	ORF240B | DNA/RNA polymerases superfamily protein |	P92519	0	36	M810_ARATH Uncharacterized mitochondrial protein AtMg00810 OS=Arabidopsis thaliana GN=AtMg00810 PE=4 SV=1	ATMG00810	GO:0008150	biological_process	GO:0003674	molecular_function
contig_112070	Root	B47&F56	contig_112070	1507	0	0	0	0	0	6	0	0	0	0	0	6	Medtr5g074600.1	0	59	AT1G51990.2	0	O-methyltransferase family protein	B6VJS4	0	56	ROMT_VITVI Trans-resveratrol di-O-methyltransferase OS=Vitis vinifera GN=ROMT PE=1 SV=2	AT1G51990	GO:0009809	lignin_biosynthetic_process	GO:0008168 GO:0008171 GO:0046983	O-methyltransferase_activity methyltransferase_activity protein_dimerization_activity
contig_92672	Root	B47&F56	contig_92672	1537	0	0	0	0	0	3	0	0	0	0	0	4	Medtr1g112780.1	0	50	AT4G38540.1	0	FAD/NAD(P)-binding oxidoreductase family protein	B5B0J6	0	23	HPXO_KLEOX FAD-dependent urate hydroxylase OS=Klebsiella oxytoca GN=hpxO PE=3 SV=1	AT4G38540	GO:0008152 GO:0009407 GO:0010583 GO:0050832	defense_response_to_fungus metabolic_process response_to_cyclopentenone toxin_catabolic_process	GO:0004497 GO:0016491	monooxygenase_activity oxidoreductase_activity
contig_67614	Root	B47&F56	contig_67614	1220	0	0	0	0	0	2	0	0	0	0	0	3	Medtr7g056650.1	0	30				Q9SXB8	0	34	Y1133_ARATH G-type lectin S-receptor-like serine/threonine-protein kinase At1g11330 OS=Arabidopsis thaliana GN=At1g11330 PE=1 SV=3
contig_43780	Root	B47&F56	contig_43780	248	0	0	0	0	0	4	0	0	0	0	0	2	Medtr6g034905.1	0	9
contig_46167	Root	B47&F56	contig_46167	473	0	0	0	0	0	7	0	0	0	0	0	1	Glyma.07G077700.1	0	6
contig_91430	Root	B47&F56	contig_91430	337	0	0	0	0	0	1	0	0	0	0	0	2
contig_46184	Root	B47&F56	contig_46184	2059	0	0	0	0	0	5	0	0	0	0	0	4	Medtr2g089100.1	0	67	AT3G49950.1	0	GRAS family transcription factor	Q9SN22	0	43	SCL32_ARATH Scarecrow-like protein 32 OS=Arabidopsis thaliana GN=SCL32 PE=2 SV=1	AT3G49950	GO:0006355	regulation_of_transcription,_DNA-dependent	GO:0003700	sequence-specific_DNA_binding_transcription_factor_activity
contig_67341	Root	B47&F56	contig_67341	1994	0	0	0	0	0	2	0	0	0	0	0	3	Medtr4g094858.1	0	64	AT4G00340.1	0	RLK4 | receptor-like protein kinase 4 |	P17801	0	39	KPRO_MAIZE Putative receptor protein kinase ZmPK1 OS=Zea mays GN=PK1 PE=2 SV=2	AT4G00340	GO:0006468 GO:0048544	protein_phosphorylation recognition_of_pollen	GO:0004672 GO:0004674 GO:0004713 GO:0005524 GO:0016772 GO:0030246	ATP_binding carbohydrate_binding protein_kinase_activity protein_serine/threonine_kinase_activity protein_tyrosine_kinase_activity transferase_activity,_transferring_phosphorus-containing_groups
contig_90137	Root	B47&F56	contig_90137	1144	0	0	0	0	0	1	0	0	0	0	0	2	Medtr1g115175.1	0	53	AT4G17970.1	0	ALMT12, ATALMT12 | aluminum-activated, malate transporter 12 |	O49696	0	68	ALMTC_ARATH Aluminum-activated malate transporter 12 OS=Arabidopsis thaliana GN=ALMT12 PE=2 SV=1	AT4G17970	GO:0010044 GO:0010118	response_to_aluminum_ion stomatal_movement	GO:0008509	anion_transmembrane_transporter_activity
contig_68375	Root	B47&F56	contig_68375	595	0	0	0	0	0	1	0	0	0	0	0	4
contig_68654	Root	B47&F56	contig_68654	828	0	0	0	0	0	5	0	0	0	0	0	3	Medtr5g010390.1	0	20	AT4G11610.1	0	C2 calcium/lipid-binding plant phosphoribosyltransferase family protein					AT4G11610	GO:0008150	biological_process	GO:0003674	molecular_function
contig_90796	Root	B47&F56	contig_90796	203	0	0	0	0	0	5	0	0	0	0	0	5
contig_94656	Root	B47&F56	contig_94656	1551	0	0	0	0	0	3	0	0	0	0	0	1
contig_50663	Root	B47&F56	contig_50663	175	0	0	0	0	0	2	0	0	0	0	0	1	Medtr1g074230.1	0	31
contig_89510	Root	B47&F56	contig_89510	643	0	0	0	0	0	1	0	0	0	0	0	9	Medtr7g062570.1	0	59	AT3G21420.1	0	2-oxoglutarate (2OG) and Fe(II)-dependent oxygenase superfamily protein	D4N501	0	40	DIOX2_PAPSO Probable 2-oxoglutarate/Fe(II)-dependent dioxygenase OS=Papaver somniferum GN=DIOX2 PE=2 SV=1	AT3G21420	GO:0008152 GO:0055114	metabolic_process oxidation-reduction_process	GO:0016491 GO:0016706	oxidoreductase_activity oxidoreductase_activity,_acting_on_paired_donors,_with_incorporation_or_reduction_of_molecular_oxygen,_2-oxoglutarate_as_one_donor,_and_incorporation_of_one_atom_each_of_oxygen_into_both_donors
contig_49368	Root	B47&F56	contig_49368	233	0	0	0	0	0	2	0	0	0	0	0	1
contig_47391	Root	B47&F56	contig_47391	1545	0	0	0	0	0	4	0	0	0	0	0	3							Q9SSA7	0	56	GLIP5_ARATH GDSL esterase/lipase 5 OS=Arabidopsis thaliana GN=GLIP5 PE=2 SV=2
contig_49784	Root	B47&F56	contig_49784	191	0	0	0	0	0	2	0	0	0	0	0	1
contig_50086	Root	B47&F56	contig_50086	350	0	0	0	0	0	2	0	0	0	0	0	1	Medtr2g062730.2	0	7
contig_49859	Root	B47&F56	contig_49859	1431	0	0	0	0	0	4	0	0	0	0	0	2	Medtr1g069110.1	0	36	AT5G51160.1	0	Ankyrin repeat family protein	Q9C7A2	0	26	Y3236_ARATH Ankyrin repeat-containing protein At3g12360 OS=Arabidopsis thaliana GN=At3g12360 PE=2 SV=1	AT5G51160	GO:0006826 GO:0008150 GO:0010043 GO:0010106 GO:0010167 GO:0015706	biological_process cellular_response_to_iron_ion_starvation iron_ion_transport nitrate_transport response_to_nitrate response_to_zinc_ion
contig_20219	Root	B47&F56	contig_20219	427	0	0	0	0	0	3	0	0	0	0	0	2
contig_90362	Root	B47&F56	contig_90362	877	0	0	0	0	0	1	0	0	0	0	0	2	Medtr4g023210.1	0	62	AT1G27170.1	0	transmembrane receptors;ATP binding	Q40392	0	34	TMVRN_NICGU TMV resistance protein N OS=Nicotiana glutinosa GN=N PE=1 SV=1	AT1G27170	GO:0006952 GO:0007165	defense_response signal_transduction	GO:0043531	ADP_binding
contig_18685	Root	B47&F56	contig_18685	559	0	0	0	0	0	1	0	0	0	0	0	1	Medtr2g014840.1	0	9	AT3G14460.1	0	LRR and NB-ARC domains-containing disease resistance protein	Q9LRR5	0	39	DRL21_ARATH Putative disease resistance protein At3g14460 OS=Arabidopsis thaliana GN=At3g14460 PE=3 SV=1	AT3G14460	GO:0006952	defense_response	GO:0043531	ADP_binding
contig_112292	Root	B47&F56	contig_112292	2722	0	0	0	0	0	3	0	0	0	0	0	7	Medtr6g088140.1	0	78	AT2G07050.1	0	CAS1 | cycloartenol synthase 1 |	P38605	0	65	CAS1_ARATH Cycloartenol synthase OS=Arabidopsis thaliana GN=CAS1 PE=1 SV=2	AT2G07050	GO:0006636 GO:0006655 GO:0009555 GO:0010027 GO:0015995 GO:0016117 GO:0016126 GO:0019288 GO:0019745	carotenoid_biosynthetic_process chlorophyll_biosynthetic_process isopentenyl_diphosphate_biosynthetic_process,_mevalonate-independent_pathway pentacyclic_triterpenoid_biosynthetic_process phosphatidylglycerol_biosynthetic_process pollen_development sterol_biosynthetic_process thylakoid_membrane_organization unsaturated_fatty_acid_biosynthetic_process	GO:0003824 GO:0016866 GO:0016871	catalytic_activity cycloartenol_synthase_activity intramolecular_transferase_activity
contig_19630	Root	B47&F56	contig_19630	1872	0	0	0	0	0	3	0	0	0	0	0	3	Medtr1g013360.1	0	37	AT5G10720.1	0	AHK5, CKI2, HK5 | histidine kinase 5 |	Q3S4A7	0	65	AHK5_ARATH Histidine kinase 5 OS=Arabidopsis thaliana GN=AHK5 PE=1 SV=1	AT5G10720	GO:0000160 GO:0006355 GO:0007165 GO:0009736 GO:0009788 GO:0010048 GO:0010105 GO:0016310 GO:0018106 GO:0043481 GO:0048364 GO:0048440 GO:0070301 GO:0071219 GO:0071732 GO:0090333	anthocyanin_accumulation_in_tissues_in_response_to_UV_light carpel_development cellular_response_to_hydrogen_peroxide cellular_response_to_molecule_of_bacterial_origin cellular_response_to_nitric_oxide cytokinin_mediated_signaling_pathway negative_regulation_of_abscisic_acid_mediated_signaling_pathway negative_regulation_of_ethylene_mediated_signaling_pathway peptidyl-histidine_phosphorylation ph…	GO:0000155 GO:0000156 GO:0004673 GO:0004871 GO:0005524 GO:0016772	ATP_binding phosphorelay_response_regulator_activity phosphorelay_sensor_kinase_activity protein_histidine_kinase_activity signal_transducer_activity transferase_activity,_transferring_phosphorus-containing_groups
contig_48795	Root	B47&F56	contig_48795	358	0	0	0	0	0	2	0	0	0	0	0	2	Medtr6g078490.1	0	4
contig_68067	Root	B47&F56	contig_68067	458	0	0	0	0	0	1	0	0	0	0	0	4	Medtr2g438330.1	0	28
contig_49849	Root	B47&F56	contig_49849	201	0	0	0	0	0	2	0	0	0	0	0	1
contig_112157	Root	B47&F56	contig_112157	886	0	0	0	0	0	5	0	0	0	0	0	3	Medtr1g028970.1	0	44	AT1G21360.1	0	GLTP2 | glycolipid transfer protein 2 |	D3ZY60	0	30	PKHA8_RAT Pleckstrin homology domain-containing family A member 8 OS=Rattus norvegicus GN=Plekha8 PE=3 SV=1	AT1G21360	GO:0046836	glycolipid_transport	GO:0017089 GO:0051861	glycolipid_binding glycolipid_transporter_activity
contig_50545	Root	B47&F56	contig_50545	178	0	0	0	0	0	2	0	0	0	0	0	2	Medtr3g115940.1	0	8
contig_66630	Root	B47&F56	contig_66630	2484	0	0	0	0	0	1	0	0	0	0	0	1	Medtr7g078770.1	0	38	AT4G19500.2	0	nucleoside-triphosphatases;transmembrane receptors;nucleotide binding;ATP binding	Q40392	0	31	TMVRN_NICGU TMV resistance protein N OS=Nicotiana glutinosa GN=N PE=1 SV=1	AT4G19500	GO:0006952 GO:0007165	defense_response signal_transduction	GO:0000166 GO:0017111 GO:0043531	ADP_binding nucleoside-triphosphatase_activity nucleotide_binding
contig_88718	Root	B47&F56	contig_88718	490	0	0	0	0	0	11	0	0	0	0	0	11	Medtr2g035120.1	0	24				Q43560	0	86	PR1_MEDSA Class-10 pathogenesis-related protein 1 OS=Medicago sativa GN=MSPR10-1 PE=2 SV=1
contig_19288	Root	B47&F56	contig_19288	898	0	0	0	0	0	2	0	0	0	0	0	1	mrna05696.1-v1.0-hybrid	0	18	AT1G73066.1	0	Leucine-rich repeat family protein	Q9SSL9	0	47	PEPR1_ARATH Leucine-rich repeat receptor-like protein kinase PEPR1 OS=Arabidopsis thaliana GN=PEPR1 PE=1 SV=1	AT1G73066	GO:0008150	biological_process
contig_46939	Root	B47&F56	contig_46939	745	0	0	0	0	0	3	0	0	0	0	0	2	Medtr3g080090.1	0	47	AT1G16310.1	0	Cation efflux family protein	Q0WU02	0	49	MTP10_ARATH Metal tolerance protein 10 OS=Arabidopsis thaliana GN=MTP10 PE=2 SV=1	AT1G16310	GO:0006812 GO:0009718 GO:0009744 GO:0010224 GO:0055085	anthocyanin-containing_compound_biosynthetic_process cation_transport response_to_UV-B response_to_sucrose_stimulus transmembrane_transport	GO:0008324	cation_transmembrane_transporter_activity
contig_47997	Root	B47&F56	contig_47997	2263	0	0	0	0	0	44	0	0	0	0	0	35	Medtr8g479380.1	0	43	AT4G37160.1	0	sks15 | SKU5 similar 15 |	P29162	0	49	ASOL_TOBAC L-ascorbate oxidase homolog OS=Nicotiana tabacum PE=1 SV=1	AT4G37160	GO:0055114	oxidation-reduction_process	GO:0005507 GO:0016491	copper_ion_binding oxidoreductase_activity
contig_50226	Root	B47&F56	contig_50226	246	0	0	0	0	0	2	0	0	0	0	0	1	Medtr1g086230.1	0	9	AT2G47060.5	0	Protein kinase superfamily protein	Q41328	0	67	PTI1_SOLLC Pto-interacting protein 1 OS=Solanum lycopersicum GN=PTI1 PE=1 SV=2	AT2G47060	GO:0006468 GO:0006979	protein_phosphorylation response_to_oxidative_stress	GO:0004672 GO:0004674 GO:0004713 GO:0005524 GO:0016301 GO:0016772	ATP_binding kinase_activity protein_kinase_activity protein_serine/threonine_kinase_activity protein_tyrosine_kinase_activity transferase_activity,_transferring_phosphorus-containing_groups
contig_90690	Root	B47&F56	contig_90690	474	0	0	0	0	0	1	0	0	0	0	0	2	Medtr3g019040.1	0	13	AT3G14460.1	0	LRR and NB-ARC domains-containing disease resistance protein	Q9LRR5	0	35	DRL21_ARATH Putative disease resistance protein At3g14460 OS=Arabidopsis thaliana GN=At3g14460 PE=3 SV=1	AT3G14460	GO:0006952	defense_response	GO:0043531	ADP_binding
contig_49008	Root	B47&F56	contig_49008	196	0	0	0	0	0	11	0	0	0	0	0	5
contig_49535	Root	B47&F56	contig_49535	656	0	0	0	0	0	4	0	0	0	0	0	6	Medtr6g003990.1	0	63	AT5G17450.1	0	HIPP21 | Heavy metal transport/detoxification superfamily protein |	Q9SZN7	0	44	HIP26_ARATH Heavy metal-associated isoprenylated plant protein 26 OS=Arabidopsis thaliana GN=HIPP26 PE=1 SV=1	AT5G17450	GO:0030001	metal_ion_transport	GO:0046872	metal_ion_binding
contig_67464	Root	B47&F56	contig_67464	265	0	0	0	0	0	4	0	0	0	0	0	7	Medtr5g094730.1	0	36
contig_17451	Root	B47&F56	contig_17451	609	0	0	0	0	0	16	0	0	0	0	0	4	Glyma.06G160400.1	0	36
contig_91003	Root	B47&F56	contig_91003	402	0	0	0	0	0	1	0	0	0	0	0	2	Medtr3g080220.1	0	8	AT4G01830.1	0	PGP5 | P-glycoprotein 5 |	Q9SYI3	0	79	AB5B_ARATH ABC transporter B family member 5 OS=Arabidopsis thaliana GN=ABCB5 PE=3 SV=1	AT4G01830	GO:0006810 GO:0055085	transmembrane_transport transport	GO:0000166 GO:0005524 GO:0016887 GO:0017111 GO:0042626	ATP_binding ATPase_activity ATPase_activity,_coupled_to_transmembrane_movement_of_substances nucleoside-triphosphatase_activity nucleotide_binding
contig_112275	Root	B47&F56	contig_112275	981	0	0	0	0	0	2	0	0	0	0	0	1	Medtr8g104290.1	0	61	AT1G48780.1	0	unknown protein; BEST Arabidopsis thaliana protein match is: unknown protein (TAIR:AT3G18300.1); Has 89 Blast					AT1G48780	GO:0008150	biological_process	GO:0003674	molecular_function
contig_18692	Root	B47&F56	contig_18692	837	0	0	0	0	0	3	0	0	0	0	0	1	Medtr6g015680.1	0	9
contig_112111	Root	B47&F56	contig_112111	976	0	0	0	0	0	10	0	0	0	0	0	14	Medtr4g048460.1	0	26	AT5G23960.1	0	ATTPS21, TPS21 | terpene synthase 21 |	Q6Q3H3	0	59	TPSGD_VITVI (-)-germacrene D synthase OS=Vitis vinifera GN=VIT_19s0014g04930 PE=1 SV=1	AT5G23960	GO:0008152 GO:0016106 GO:0051762 GO:0080027	metabolic_process response_to_herbivore sesquiterpene_biosynthetic_process sesquiterpenoid_biosynthetic_process	GO:0000287 GO:0010333 GO:0016829 GO:0080016 GO:0080017	(-)-E-beta-caryophyllene_synthase_activity alpha-humulene_synthase_activity lyase_activity magnesium_ion_binding terpene_synthase_activity
contig_48824	Root	B47&F56	contig_48824	354	0	0	0	0	0	3	0	0	0	0	0	11	Medtr1g090667.1	0	13	AT5G05320.1	0	FAD/NAD(P)-binding oxidoreductase family protein					AT5G05320	GO:0008152 GO:0009617 GO:0045087	innate_immune_response metabolic_process response_to_bacterium	GO:0004497 GO:0016491	monooxygenase_activity oxidoreductase_activity
contig_21200	Root	B47&F56	contig_21200	961	0	0	0	0	0	3	0	0	0	0	0	2	Medtr4g080777.1	0	11	AT5G17680.1	0	disease resistance protein (TIR-NBS-LRR class), putative					AT5G17680	GO:0006952 GO:0007165	defense_response signal_transduction	GO:0043531	ADP_binding
contig_89907	Root	B47&F56	contig_89907	1202	0	0	0	0	0	2	0	0	0	0	0	3	Medtr8g087130.1	0	17
contig_47942	Root	B47&F56	contig_47942	1217	0	0	0	0	0	13	0	0	0	0	0	6	Glyma.04G239900.1	0	19				D3ZY60	0	37	PKHA8_RAT Pleckstrin homology domain-containing family A member 8 OS=Rattus norvegicus GN=Plekha8 PE=3 SV=1
contig_103668	Root	B47&F56	contig_103668	262	0	0	0	0	0	2	0	0	0	0	0	3	Medtr8g014790.1	0	10	AT1G51840.1	0	protein kinase-related	C0LGD6	0	53	Y1570_ARATH Probable LRR receptor-like serine/threonine-protein kinase At1g05700 OS=Arabidopsis thaliana GN=At1g05700 PE=2 SV=1	AT1G51840	GO:0006826 GO:0008150 GO:0010106 GO:0010167 GO:0015706	biological_process cellular_response_to_iron_ion_starvation iron_ion_transport nitrate_transport response_to_nitrate	GO:0003674	molecular_function
contig_66125	Root	B47&F56	contig_66125	368	0	0	0	0	0	1	0	0	0	0	0	19	Medtr4g065060.1	0	6
contig_68066	Root	B47&F56	contig_68066	497	0	0	0	0	0	4	0	0	0	0	0	25	Medtr8g014930.1	0	11	AT1G51800.1	0	Leucine-rich repeat protein kinase family protein	C0LGD9	0	43	Y1756_ARATH Probable LRR receptor-like serine/threonine-protein kinase At1g07560 OS=Arabidopsis thaliana GN=At1g07560 PE=2 SV=1	AT1G51800	GO:0002679 GO:0006468 GO:0006569 GO:0006857 GO:0006865 GO:0009684 GO:0010200 GO:0015824 GO:0050832	amino_acid_transport defense_response_to_fungus indoleacetic_acid_biosynthetic_process oligopeptide_transport proline_transport protein_phosphorylation respiratory_burst_involved_in_defense_response response_to_chitin tryptophan_catabolic_process	GO:0004672 GO:0004674 GO:0005524 GO:0016301 GO:0016772	ATP_binding kinase_activity protein_kinase_activity protein_serine/threonine_kinase_activity transferase_activity,_transferring_phosphorus-containing_groups
contig_68970	Root	B47&F56	contig_68970	1684	0	0	0	0	0	2	0	0	0	0	0	4	Medtr4g084480.2	0	70	AT4G18340.1	0	Glycosyl hydrolase superfamily protein	Q9ZQG9	0	51	E1314_ARATH Glucan endo-1,3-beta-glucosidase 14 OS=Arabidopsis thaliana GN=At2g27500 PE=1 SV=2	AT4G18340	GO:0005975	carbohydrate_metabolic_process	GO:0003824 GO:0004553 GO:0043169	catalytic_activity cation_binding hydrolase_activity,_hydrolyzing_O-glycosyl_compounds
contig_15421	Root	B47&F56	contig_15421	2167	0	0	0	0	0	4	0	0	0	0	0	4	Medtr7g058830.1	0	77	AT4G00340.1	0	RLK4 | receptor-like protein kinase 4 |	P17801	0	36	KPRO_MAIZE Putative receptor protein kinase ZmPK1 OS=Zea mays GN=PK1 PE=2 SV=2	AT4G00340	GO:0006468 GO:0048544	protein_phosphorylation recognition_of_pollen	GO:0004672 GO:0004674 GO:0004713 GO:0005524 GO:0016772 GO:0030246	ATP_binding carbohydrate_binding protein_kinase_activity protein_serine/threonine_kinase_activity protein_tyrosine_kinase_activity transferase_activity,_transferring_phosphorus-containing_groups
contig_90995	Root	B47&F56	contig_90995	1045	0	0	0	0	0	4	0	0	0	0	0	4	Medtr0057s0170.1	0	30				P08688	0	43	ALB2_PEA Albumin-2 OS=Pisum sativum PE=2 SV=1
contig_46732	Root	B47&F56	contig_46732	1345	0	0	0	0	0	1	0	0	0	0	0	1	cassava4.1	0	100				Q6EP49	0	48	MAD27_ORYSJ MADS-box transcription factor 27 OS=Oryza sativa subsp. japonica GN=MADS27 PE=2 SV=2
contig_50347	Root	B47&F56	contig_50347	354	0	0	0	0	0	1	0	0	0	0	0	1
contig_50637	Root	B47&F56	contig_50637	237	0	0	0	0	0	1	0	0	0	0	0	3	Medtr5g094670.1	0	19	AT5G42590.1	0	CYP71A16 | cytochrome P450, family 71, subfamily A, polypeptide 16 | chr5	O81971	0	49	C71D9_SOYBN Cytochrome P450 71D9 OS=Glycine max GN=CYP71D9 PE=2 SV=1	AT5G42590	GO:0055114	oxidation-reduction_process	GO:0005506 GO:0009055 GO:0016705 GO:0019825 GO:0020037	electron_carrier_activity heme_binding iron_ion_binding oxidoreductase_activity,_acting_on_paired_donors,_with_incorporation_or_reduction_of_molecular_oxygen oxygen_binding
contig_49530	Root	B47&F56	contig_49530	339	0	0	0	0	0	2	0	0	0	0	0	1
contig_47313	Root	B47&F56	contig_47313	376	0	0	0	0	0	2	0	0	0	0	0	2	Medtr6g046620.1	0	8				Q7XA40	0	62	RGA3_SOLBU Putative disease resistance protein RGA3 OS=Solanum bulbocastanum GN=RGA3 PE=2 SV=2
contig_48624	Root	B47&F56	contig_48624	2585	0	0	0	0	0	8	0	0	0	0	0	9	Medtr3g102450.1	0	76	AT5G24080.1	0	Protein kinase superfamily protein	P17801	0	39	KPRO_MAIZE Putative receptor protein kinase ZmPK1 OS=Zea mays GN=PK1 PE=2 SV=2	AT5G24080	GO:0006468	protein_phosphorylation	GO:0004672 GO:0004674 GO:0004713 GO:0005524 GO:0016301 GO:0016772	ATP_binding kinase_activity protein_kinase_activity protein_serine/threonine_kinase_activity protein_tyrosine_kinase_activity transferase_activity,_transferring_phosphorus-containing_groups
contig_50920	Root	B47&F56	contig_50920	301	0	0	0	0	0	2	0	0	0	0	0	1
contig_18176	Root	B47&F56	contig_18176	787	0	0	0	0	0	4	0	0	0	0	0	1	Eucgr.A01875.1	0	96				Q6VMW0	0	55	Q8OMT_MENPI 8-hydroxyquercetin 8-O-methyltransferase OS=Mentha piperita GN=OMT2 PE=1 SV=1
contig_47321	Root	B47&F56	contig_47321	794	0	0	0	0	0	25	0	0	0	0	0	33	Eucgr.B01255.1	0	59				Q9SUT2	0	55	PER39_ARATH Peroxidase 39 OS=Arabidopsis thaliana GN=PER39 PE=1 SV=1
contig_19014	Root	B47&F56	contig_19014	826	0	0	0	0	0	2	0	0	0	0	0	1	Medtr6g078480.2	0	10	AT4G16890.1	0	SNC1, BAL | disease resistance protein (TIR-NBS-LRR class), putative |	O23530	0	30	SNC1_ARATH Protein SUPPRESSOR OF npr1-1, CONSTITUTIVE 1 OS=Arabidopsis thaliana GN=SNC1 PE=1 SV=3	AT4G16890	GO:0006952 GO:0007165 GO:0009733 GO:0009816 GO:0009862 GO:0042742	defense_response defense_response_to_bacterium defense_response_to_bacterium,_incompatible_interaction response_to_auxin_stimulus signal_transduction systemic_acquired_resistance,_salicylic_acid_mediated_signaling_pathway	GO:0000166 GO:0005515 GO:0017111 GO:0043531	ADP_binding nucleoside-triphosphatase_activity nucleotide_binding protein_binding
contig_103190	Root	B47&F56	contig_103190	3581	0	0	0	0	0	1	0	0	0	0	0	3	Medtr8g020300.1	0	70	AT5G41750.2	0	Disease resistance protein (TIR-NBS-LRR class) family	O82500	0	33	Y4117_ARATH Putative disease resistance protein At4g11170 OS=Arabidopsis thaliana GN=At4g11170 PE=2 SV=1	AT5G41750	GO:0006952 GO:0007165	defense_response signal_transduction	GO:0000166 GO:0017111 GO:0043531	ADP_binding nucleoside-triphosphatase_activity nucleotide_binding
contig_90781	Root	B47&F56	contig_90781	1510	0	0	0	0	0	2	0	0	0	0	0	4	Medtr3g465930.1	0	84	AT5G07080.1	0	HXXXD-type acyl-transferase family protein	Q9M6E2	0	31	DBAT_TAXCU 10-deacetylbaccatin III 10-O-acetyltransferase OS=Taxus cuspidata PE=1 SV=1	AT5G07080	GO:0010167 GO:0010413 GO:0015706 GO:0045492	glucuronoxylan_metabolic_process nitrate_transport response_to_nitrate xylan_biosynthetic_process	GO:0016740 GO:0016747	transferase_activity transferase_activity,_transferring_acyl_groups_other_than_amino-acyl_groups
contig_19385	Root	B47&F56	contig_19385	3331	0	0	0	0	0	3	0	0	0	0	0	2	Medtr8g020790.1	0	34	AT1G59620.1	0	CW9 | Disease resistance protein (CC-NBS-LRR class) family |	P0C8S1	0	25	RP8L2_ARATH Probable disease resistance RPP8-like protein 2 OS=Arabidopsis thaliana GN=RPP8L2 PE=2 SV=1	AT1G59620	GO:0006952	defense_response	GO:0043531	ADP_binding
contig_91298	Root	B47&F56	contig_91298	257	0	0	0	0	0	2	0	0	0	0	0	2
contig_50171	Root	B47&F56	contig_50171	475	0	0	0	0	0	1	0	0	0	0	0	1	Medtr8g069220.1	0	80
contig_50087	Root	B47&F56	contig_50087	213	0	0	0	0	0	4	0	0	0	0	0	3	Medtr3g011370.1	0	6
contig_98978	Root	B47&F56	contig_98978	1991	0	0	0	0	0	9	0	0	0	0	0	13	Medtr8g447290.1	0	53	AT1G79280.1	0	NUA, AtTPR | nuclear pore anchor |	A4GSN8	0	28	NUA_ARATH Nuclear-pore anchor OS=Arabidopsis thaliana GN=NUA PE=1 SV=1	AT1G79280	GO:0000226 GO:0006606 GO:0009910 GO:0016973 GO:0033234 GO:0048443	microtubule_cytoskeleton_organization negative_regulation_of_flower_development negative_regulation_of_protein_sumoylation poly(A)+_mRNA_export_from_nucleus protein_import_into_nucleus stamen_development	GO:0005515	protein_binding
contig_48488	Root	B47&F56	contig_48488	529	0	0	0	0	0	1	0	0	0	0	0	1	Medtr8g107670.1	0	7
contig_90719	Root	B47&F56	contig_90719	745	0	0	0	0	0	7	0	0	0	0	0	2	Medtr1g066530.1	0	17				D4AEP7	0	41	ALB2_LATSA Albumin-2 OS=Lathyrus sativus PE=1 SV=2
contig_49423	Root	B47&F56	contig_49423	382	0	0	0	0	0	2	0	0	0	0	0	1
contig_50713	Root	B47&F56	contig_50713	248	0	0	0	0	0	4	0	0	0	0	0	1
contig_19420	Root	B47&F56	contig_19420	974	0	0	0	0	0	5	0	0	0	0	0	1	Medtr3g058220.1	0	50	AT3G26310.1	0	CYP71B35 | cytochrome P450, family 71, subfamily B, polypeptide 35 | chr3	O22307	0	57	C71DB_LOTJA Cytochrome P450 71D11 (Fragment) OS=Lotus japonicus GN=CYP71D11 PE=2 SV=1	AT3G26310	GO:0055114	oxidation-reduction_process	GO:0005506 GO:0009055 GO:0016705 GO:0019825 GO:0020037	electron_carrier_activity heme_binding iron_ion_binding oxidoreductase_activity,_acting_on_paired_donors,_with_incorporation_or_reduction_of_molecular_oxygen oxygen_binding
contig_16554	Root	B47&F56	contig_16554	1303	0	0	0	0	0	18	0	0	0	0	0	22	Medtr5g074740.1	0	72	AT5G05340.1	0	Peroxidase superfamily protein	P22195	0	56	PER1_ARAHY Cationic peroxidase 1 OS=Arachis hypogaea GN=PNC1 PE=1 SV=2	AT5G05340	GO:0006979 GO:0055114	oxidation-reduction_process response_to_oxidative_stress	GO:0004601 GO:0005515 GO:0020037	heme_binding peroxidase_activity protein_binding
contig_49286	Root	B47&F56	contig_49286	307	0	0	0	0	0	1	0	0	0	0	0	1
contig_50919	Root	B47&F56	contig_50919	152	0	0	0	0	0	1	0	0	0	0	0	3
contig_48048	Root	B47&F56	contig_48048	372	0	0	0	0	0	3	0	0	0	0	0	1	Medtr5g023580.1	0	25
contig_90989	Root	B47&F56	contig_90989	775	0	0	0	0	0	1	0	0	0	0	0	2	Medtr5g086340.1	0	43	AT3G50120.1	0	Plant protein of unknown function (DUF247)	P0C897	0	32	Y3264_ARATH Putative UPF0481 protein At3g02645 OS=Arabidopsis thaliana GN=At3g02645 PE=3 SV=1	AT3G50120	GO:0008150	biological_process	GO:0003674	molecular_function
contig_90253	Root	B47&F56	contig_90253	831	0	0	0	0	0	7	0	0	0	0	0	12	Medtr4g044463.1	0	76	AT1G11925.1	0	Stigma-specific Stig1 family protein					AT1G11925	GO:0008150	biological_process	GO:0003674	molecular_function
contig_66348	Root	B47&F56	contig_66348	1667	0	0	0	0	0	13	0	0	0	0	0	20	Medtr5g074710.1	0	60	AT5G05340.1	0	Peroxidase superfamily protein	P22195	0	57	PER1_ARAHY Cationic peroxidase 1 OS=Arachis hypogaea GN=PNC1 PE=1 SV=2	AT5G05340	GO:0006979 GO:0055114	oxidation-reduction_process response_to_oxidative_stress	GO:0004601 GO:0005515 GO:0020037	heme_binding peroxidase_activity protein_binding
contig_111005	Root	B47&F56	contig_111005	383	0	0	0	0	0	2	0	0	0	0	0	1	Medtr0133s0030.1	0	6
contig_65430	Root	B47&F56	contig_65430	2477	0	0	0	0	0	2	0	0	0	0	0	2	Medtr7g078300.1	0	79	AT4G27220.1	0	NB-ARC domain-containing disease resistance protein	Q7XA40	0	36	RGA3_SOLBU Putative disease resistance protein RGA3 OS=Solanum bulbocastanum GN=RGA3 PE=2 SV=2	AT4G27220	GO:0006952	defense_response	GO:0043531	ADP_binding
contig_90218	Root	B47&F56	contig_90218	382	0	0	0	0	0	2	0	0	0	0	0	4	Medtr6g055910.1	0	12	AT4G25560.1	0	AtMYB18, MYB18 | myb domain protein 18 |					AT4G25560	GO:0006355 GO:0009639 GO:0009751 GO:0010018 GO:0045893	far-red_light_signaling_pathway positive_regulation_of_transcription,_DNA-dependent regulation_of_transcription,_DNA-dependent response_to_red_or_far_red_light response_to_salicylic_acid_stimulus	GO:0003677 GO:0003700 GO:0005515	DNA_binding protein_binding sequence-specific_DNA_binding_transcription_factor_activity
contig_102718	Root	B47&F56	contig_102718	253	0	0	0	0	0	1	0	0	0	0	0	3	Medtr7g082510.1	0	9
contig_91031	Root	B47&F56	contig_91031	352	0	0	0	0	0	1	0	0	0	0	0	3	Medtr6g488190.1	0	27
contig_48385	Root	B47&F56	contig_48385	691	0	0	0	0	0	3	0	0	0	0	0	2	Medtr7g018130.1	0	46	AT5G28680.1	0	ANX2 | Malectin/receptor-like protein kinase family protein |	Q3E8W4	0	39	ANX2_ARATH Receptor-like protein kinase ANXUR2 OS=Arabidopsis thaliana GN=ANX2 PE=2 SV=1	AT5G28680	GO:0006468 GO:0009860 GO:0051510	pollen_tube_growth protein_phosphorylation regulation_of_unidimensional_cell_growth	GO:0004672 GO:0004674 GO:0005524 GO:0016301 GO:0016772	ATP_binding kinase_activity protein_kinase_activity protein_serine/threonine_kinase_activity transferase_activity,_transferring_phosphorus-containing_groups
contig_94299	Root	B47&F56	contig_94299	1248	0	0	0	0	0	22	0	0	0	0	0	25	Medtr4g065660.1	0	49	AT2G26975.1	0	Ctr copper transporter family	Q9STG2	0	43	COPT2_ARATH Copper transporter 2 OS=Arabidopsis thaliana GN=COPT2 PE=2 SV=1	AT2G26975	GO:0006825 GO:0035434	copper_ion_transmembrane_transport copper_ion_transport	GO:0005375	copper_ion_transmembrane_transporter_activity
contig_112290	Root	B47&F56	contig_112290	5997	0	0	0	0	0	3	0	0	0	0	0	1	mrna24361.1-v1.0-hybrid	0	38	AT4G23160.1	0	CRK8 | cysteine-rich RLK (RECEPTOR-like protein kinase) 8 |	P10978	0	38	POLX_TOBAC Retrovirus-related Pol polyprotein from transposon TNT 1-94 OS=Nicotiana tabacum PE=2 SV=1	AT4G23160	GO:0006468	protein_phosphorylation	GO:0004672 GO:0004674 GO:0004713 GO:0005524 GO:0016301 GO:0016772	ATP_binding kinase_activity protein_kinase_activity protein_serine/threonine_kinase_activity protein_tyrosine_kinase_activity transferase_activity,_transferring_phosphorus-containing_groups
contig_90088	Root	B47&F56	contig_90088	1096	0	0	0	0	0	6	0	0	0	0	0	6	Medtr5g079500.1	0	65	AT5G37800.1	0	RSL1, ATRSL1 | RHD SIX-LIKE 1 |	Q9FJ00	0	44	BH086_ARATH Putative transcription factor bHLH086 OS=Arabidopsis thaliana GN=BHLH86 PE=4 SV=2	AT5G37800	GO:0006355	regulation_of_transcription,_DNA-dependent	GO:0003677 GO:0003700	DNA_binding sequence-specific_DNA_binding_transcription_factor_activity
contig_18431	Root	B47&F56	contig_18431	2625	0	0	0	0	0	4	0	0	0	0	0	3	Medtr1g028280.2	0	28	AT1G67000.1	0	Protein kinase superfamily protein	Q3ECH2	0	34	Y1670_ARATH Probable receptor-like protein kinase At1g67000 OS=Arabidopsis thaliana GN=At1g67000 PE=2 SV=2	AT1G67000	GO:0006468	protein_phosphorylation	GO:0004672 GO:0004674 GO:0005524 GO:0016301 GO:0016772	ATP_binding kinase_activity protein_kinase_activity protein_serine/threonine_kinase_activity transferase_activity,_transferring_phosphorus-containing_groups
contig_99037	Root	B47&F56	contig_99037	1062	0	0	0	0	0	1	0	0	0	0	0	2	Medtr6g015405.1	0	9
contig_47821	Root	B47&F56	contig_47821	1063	0	0	0	0	0	3	0	0	0	0	0	1	Medtr7g091570.1	0	62				Q7XBQ9	0	28	RGA2_SOLBU Disease resistance protein RGA2 OS=Solanum bulbocastanum GN=RGA2 PE=1 SV=1
contig_17852	Root	B47&F56	contig_17852	858	0	0	0	0	0	2	0	0	0	0	0	1	Medtr3g055720.1	0	25	AT3G07040.1	0	RPM1, RPS3 | NB-ARC domain-containing disease resistance protein |	Q39214	0	35	RPM1_ARATH Disease resistance protein RPM1 OS=Arabidopsis thaliana GN=RPM1 PE=1 SV=1	AT3G07040	GO:0006952 GO:0009626	defense_response plant-type_hypersensitive_response	GO:0000166 GO:0005515 GO:0043531	ADP_binding nucleotide_binding protein_binding
contig_50537	Root	B47&F56	contig_50537	276	0	0	0	0	0	2	0	0	0	0	0	1	Medtr1g090520.1	0	7	AT1G73066.1	0	Leucine-rich repeat family protein	P93194	0	44	RPK1_IPONI Receptor-like protein kinase OS=Ipomoea nil GN=INRPK1 PE=2 SV=2	AT1G73066	GO:0008150	biological_process
contig_90502	Root	B47&F56	contig_90502	407	0	0	0	0	0	1	0	0	0	0	0	6
contig_50736	Root	B47&F56	contig_50736	474	0	0	0	0	0	2	0	0	0	0	0	1	Medtr3g057980.1	0	29	AT3G26230.1	0	CYP71B24 | cytochrome P450, family 71, subfamily B, polypeptide 24 | chr3	O81971	0	75	C71D9_SOYBN Cytochrome P450 71D9 OS=Glycine max GN=CYP71D9 PE=2 SV=1	AT3G26230	GO:0055114	oxidation-reduction_process	GO:0005506 GO:0009055 GO:0016705 GO:0019825 GO:0020037	electron_carrier_activity heme_binding iron_ion_binding oxidoreductase_activity,_acting_on_paired_donors,_with_incorporation_or_reduction_of_molecular_oxygen oxygen_binding
contig_46794	Root	B47&F56	contig_46794	241	0	0	0	0	0	3	0	0	0	0	0	2	Medtr8g016660.1	0	33	AT5G40100.1	0	Disease resistance protein (TIR-NBS-LRR class) family					AT5G40100	GO:0006952 GO:0007165	defense_response signal_transduction	GO:0043531	ADP_binding
contig_46039	Root	B47&F56	contig_46039	123	0	0	0	0	0	3	0	0	0	0	0	9
contig_49969	Root	B47&F56	contig_49969	665	0	0	0	0	0	3	0	0	0	0	0	1	Medtr7g096980.1	0	17	AT4G08850.1	0	Leucine-rich repeat receptor-like protein kinase family protein	Q8VZG8	0	33	Y4885_ARATH Probable LRR receptor-like serine/threonine-protein kinase At4g08850 OS=Arabidopsis thaliana GN=At4g08850 PE=1 SV=3	AT4G08850	GO:0006468 GO:0006857 GO:0006995 GO:0009627 GO:0031347	cellular_response_to_nitrogen_starvation oligopeptide_transport protein_phosphorylation regulation_of_defense_response systemic_acquired_resistance	GO:0004672 GO:0004713 GO:0005524 GO:0016301 GO:0016772	ATP_binding kinase_activity protein_kinase_activity protein_tyrosine_kinase_activity transferase_activity,_transferring_phosphorus-containing_groups
contig_16954	Root	B47&F56	contig_16954	2814	0	0	0	0	0	5	0	0	0	0	0	2	Medtr6g078610.1	0	27	AT5G17680.1	0	disease resistance protein (TIR-NBS-LRR class), putative	Q40392	0	32	TMVRN_NICGU TMV resistance protein N OS=Nicotiana glutinosa GN=N PE=1 SV=1	AT5G17680	GO:0006952 GO:0007165	defense_response signal_transduction	GO:0043531	ADP_binding
contig_112507	Root	B47&F56	contig_112507	289	0	0	0	0	0	1	0	0	0	0	0	2
contig_49205	Root	B47&F56	contig_49205	455	0	0	0	0	0	2	0	0	0	0	0	2
contig_99094	Root	B47&F56	contig_99094	284	0	0	0	0	0	2	0	0	0	0	0	1	Medtr3g033240.1	0	8
contig_49356	Root	B47&F56	contig_49356	276	0	0	0	0	0	1	0	0	0	0	0	1
contig_89899	Root	B47&F56	contig_89899	2273	0	0	0	0	0	4	0	0	0	0	0	6	Medtr3g098320.1	0	32	AT5G47910.1	0	RBOHD, ATRBOHD | respiratory burst oxidase homologue D |	Q2HXL0	0	59	RBOHC_SOLTU Respiratory burst oxidase homolog protein C OS=Solanum tuberosum GN=RBOHC PE=1 SV=2	AT5G47910	GO:0006952 GO:0007231 GO:0009408 GO:0009611 GO:0033500 GO:0042744 GO:0043069 GO:0050832 GO:0072593	carbohydrate_homeostasis defense_response defense_response_to_fungus hydrogen_peroxide_catabolic_process negative_regulation_of_programmed_cell_death osmosensory_signaling_pathway reactive_oxygen_species_metabolic_process response_to_heat response_to_wounding	GO:0004601 GO:0005506 GO:0005509 GO:0009055 GO:0016174 GO:0016491 GO:0050660 GO:0050664	NAD(P)H_oxidase_activity calcium_ion_binding electron_carrier_activity flavin_adenine_dinucleotide_binding iron_ion_binding oxidoreductase_activity oxidoreductase_activity,_acting_on_NAD(P)H,_oxygen_as_acceptor peroxidase_activity
contig_90019	Root	B47&F56	contig_90019	393	0	0	0	0	0	1	0	0	0	0	0	3
contig_91402	Root	B47&F56	contig_91402	235	0	0	0	0	0	1	0	0	0	0	0	2	Medtr3g103020.1	0	14
contig_103853	Root	B47&F56	contig_103853	213	0	0	0	0	0	2	0	0	0	0	0	4	Medtr6g478080.1	0	4
contig_48627	Root	B47&F56	contig_48627	188	0	0	0	0	0	1	0	0	0	0	0	1
contig_90387	Root	B47&F56	contig_90387	734	0	0	0	0	0	17	0	0	0	0	0	30	Glyma.05G084100.1	0	54
contig_49959	Root	B47&F56	contig_49959	572	0	0	0	0	0	2	0	0	0	0	0	1
contig_91063	Root	B47&F56	contig_91063	488	0	0	0	0	0	2	0	0	0	0	0	3	Medtr1g028910.1	0	58	AT3G18690.1	0	MKS1 | MAP kinase substrate 1 |	Q8LGD5	0	48	MKS1_ARATH Protein MKS1 OS=Arabidopsis thaliana GN=MKS1 PE=1 SV=2	AT3G18690	GO:0009870	defense_response_signaling_pathway,_resistance_gene-dependent	GO:0005515	protein_binding
contig_50213	Root	B47&F56	contig_50213	280	0	0	0	0	0	2	0	0	0	0	0	1	Medtr2g022560.1	0	11
contig_48603	Root	B47&F56	contig_48603	338	0	0	0	0	0	3	0	0	0	0	0	1	Medtr3g006280.1	0	5
contig_90388	Root	B47&F56	contig_90388	753	0	0	0	0	0	1	0	0	0	0	0	2	Medtr3g109880.1	0	24	AT4G32870.1	0	Polyketide cyclase/dehydrase and lipid transport superfamily protein					AT4G32870	GO:0008150	biological_process	GO:0003674	molecular_function
contig_94183	Root	B47&F56	contig_94183	936	0	0	0	0	0	2	0	0	0	0	0	1
contig_17654	Root	B47&F56	contig_17654	1796	0	0	0	0	0	12	0	0	0	0	0	13	Medtr1g103680.1	0	87	AT2G45570.1	0	CYP76C2 | cytochrome P450, family 76, subfamily C, polypeptide 2 | chr2	Q8VWZ7	0	49	C76B6_CATRO Geraniol 8-hydroxylase OS=Catharanthus roseus GN=CYP76B6 PE=1 SV=1	AT2G45570	GO:0016036 GO:0019375 GO:0042631 GO:0055114	cellular_response_to_phosphate_starvation cellular_response_to_water_deprivation galactolipid_biosynthetic_process oxidation-reduction_process	GO:0005506 GO:0009055 GO:0016705 GO:0019825 GO:0020037	electron_carrier_activity heme_binding iron_ion_binding oxidoreductase_activity,_acting_on_paired_donors,_with_incorporation_or_reduction_of_molecular_oxygen oxygen_binding
contig_90377	Root	B47&F56	contig_90377	397	0	0	0	0	0	5	0	0	0	0	0	4	Medtr7g056680.5	0	10	AT1G11300.1	0	protein serine/threonine kinases;protein kinases;ATP binding;sugar binding;kinases;carbohydrate binding	Q9SXB4	0	52	Y1130_ARATH G-type lectin S-receptor-like serine/threonine-protein kinase At1g11300 OS=Arabidopsis thaliana GN=At1g11300 PE=2 SV=1	AT1G11300	GO:0006468 GO:0048544	protein_phosphorylation recognition_of_pollen	GO:0004672 GO:0004674 GO:0004713 GO:0005524 GO:0016301 GO:0016772 GO:0030246	ATP_binding carbohydrate_binding kinase_activity protein_kinase_activity protein_serine/threonine_kinase_activity protein_tyrosine_kinase_activity transferase_activity,_transferring_phosphorus-containing_groups
contig_65695	Root	B47&F56	contig_65695	2133	0	0	0	0	0	1	0	0	0	0	0	3	Medtr8g093560.1	0	72				P99177	0	24	CSD_STAAN Probable cysteine desulfurase OS=Staphylococcus aureus (strain N315) GN=csd PE=1 SV=1
contig_49879	Root	B47&F56	contig_49879	467	0	0	0	0	0	4	0	0	0	0	0	1	Medtr0007s0090.1	0	14
contig_99021	Root	B47&F56	contig_99021	500	0	0	0	0	0	5	0	0	0	0	0	2	Medtr4g021170.1	0	7
contig_48132	Root	B47&F56	contig_48132	259	0	0	0	0	0	1	0	0	0	0	0	2
contig_15617	Root	B47&F56	contig_15617	4046	0	0	0	0	0	4	0	0	0	0	0	4	Medtr7g069180.1	0	25	AT5G17680.1	0	disease resistance protein (TIR-NBS-LRR class), putative	Q40392	0	34	TMVRN_NICGU TMV resistance protein N OS=Nicotiana glutinosa GN=N PE=1 SV=1	AT5G17680	GO:0006952 GO:0007165	defense_response signal_transduction	GO:0043531	ADP_binding
contig_89375	Root	B47&F56	contig_89375	1526	0	0	0	0	0	5	0	0	0	0	0	6	Medtr5g074600.1	0	79	AT4G35160.1	0	O-methyltransferase family protein	B6VJS4	0	56	ROMT_VITVI Trans-resveratrol di-O-methyltransferase OS=Vitis vinifera GN=ROMT PE=1 SV=2	AT4G35160			GO:0008168 GO:0008171 GO:0046983	O-methyltransferase_activity methyltransferase_activity protein_dimerization_activity
contig_90489	Root	B47&F56	contig_90489	778	0	0	0	0	0	2	0	0	0	0	0	2	Medtr7g068160.1	0	35	AT3G47250.3	0	Plant protein of unknown function (DUF247)					AT3G47250	GO:0008150	biological_process
contig_19659	Root	B47&F56	contig_19659	498	0	0	0	0	0	2	0	0	0	0	0	1	Medtr7g056663.1	0	14	AT1G11300.1	0	protein serine/threonine kinases;protein kinases;ATP binding;sugar binding;kinases;carbohydrate binding	Q9SXB4	0	48	Y1130_ARATH G-type lectin S-receptor-like serine/threonine-protein kinase At1g11300 OS=Arabidopsis thaliana GN=At1g11300 PE=2 SV=1	AT1G11300	GO:0006468 GO:0048544	protein_phosphorylation recognition_of_pollen	GO:0004672 GO:0004674 GO:0004713 GO:0005524 GO:0016301 GO:0016772 GO:0030246	ATP_binding carbohydrate_binding kinase_activity protein_kinase_activity protein_serine/threonine_kinase_activity protein_tyrosine_kinase_activity transferase_activity,_transferring_phosphorus-containing_groups
contig_66703	Root	B47&F56	contig_66703	650	0	0	0	0	0	19	0	0	0	0	0	14	Glyma.18G025200.1	0	100	AT5G05500.1	0	Pollen Ole e 1 allergen and extensin family protein					AT5G05500	GO:0008150 GO:0010054 GO:0048767	biological_process root_hair_elongation trichoblast_differentiation	GO:0003674	molecular_function
contig_103532	Root	B47&F56	contig_103532	1854	0	0	0	0	0	1	0	0	0	0	0	3	Medtr3g062340.1	0	7
contig_89541	Root	B47&F56	contig_89541	1211	0	0	0	0	0	1	0	0	0	0	0	2	Medtr4g029200.1	0	71	AT5G05340.1	0	Peroxidase superfamily protein	P22195	0	59	PER1_ARAHY Cationic peroxidase 1 OS=Arachis hypogaea GN=PNC1 PE=1 SV=2	AT5G05340	GO:0006979 GO:0055114	oxidation-reduction_process response_to_oxidative_stress	GO:0004601 GO:0005515 GO:0020037	heme_binding peroxidase_activity protein_binding
contig_91255	Root	B47&F56	contig_91255	278	0	0	0	0	0	1	0	0	0	0	0	2	Medtr4g017710.1	0	9	AT3G25020.1	0	AtRLP42, RLP42 | receptor like protein 42 |					AT3G25020	GO:0006952 GO:0007165	defense_response signal_transduction
contig_20555	Root	B47&F56	contig_20555	710	0	0	0	0	0	2	0	0	0	0	0	1	Medtr3g027420.1	0	4
contig_67399	Root	B47&F56	contig_67399	1791	0	0	0	0	0	2	0	0	0	0	0	1	Medtr7g018670.1	0	44	AT4G10780.1	0	LRR and NB-ARC domains-containing disease resistance protein	O82484	0	31	DRL23_ARATH Putative disease resistance protein At4g10780 OS=Arabidopsis thaliana GN=At4g10780 PE=2 SV=1	AT4G10780	GO:0006499 GO:0006952	N-terminal_protein_myristoylation defense_response	GO:0000166 GO:0017111 GO:0043531	ADP_binding nucleoside-triphosphatase_activity nucleotide_binding
contig_47047	Root	B47&F56	contig_47047	692	0	0	0	0	0	16	0	0	0	0	0	12	Medtr4g044463.1	0	57	AT1G50720.1	0	Stigma-specific Stig1 family protein					AT1G50720	GO:0008150	biological_process	GO:0003674	molecular_function
contig_90638	Root	B47&F56	contig_90638	888	0	0	0	0	0	4	0	0	0	0	0	2	Medtr5g037710.1	0	52	AT2G20142.1	0	Toll-Interleukin-Resistance (TIR) domain family protein	Q40392	0	43	TMVRN_NICGU TMV resistance protein N OS=Nicotiana glutinosa GN=N PE=1 SV=1	AT2G20142	GO:0007165	signal_transduction
contig_91316	Root	B47&F56	contig_91316	497	0	0	0	0	0	1	0	0	0	0	0	4	Medtr7g082360.1	0	32	AT1G70250.1	0	receptor serine/threonine kinase, putative	Q3ECH2	0	46	Y1670_ARATH Probable receptor-like protein kinase At1g67000 OS=Arabidopsis thaliana GN=At1g67000 PE=2 SV=2	AT1G70250	GO:0006468	protein_phosphorylation	GO:0004672 GO:0004674 GO:0004675 GO:0004713 GO:0005524 GO:0016772	ATP_binding protein_kinase_activity protein_serine/threonine_kinase_activity protein_tyrosine_kinase_activity transferase_activity,_transferring_phosphorus-containing_groups transmembrane_receptor_protein_serine/threonine_kinase_activity
contig_90695	Root	B47&F56	contig_90695	1208	0	0	0	0	0	9	0	0	0	0	0	7	Medtr5g011210.1	0	70	AT1G12560.1	0	ATEXPA7, EXP7, ATEXP7, ATHEXP ALPHA 1.26, EXPA7 | expansin A7 |	Q9LN94	0	63	EXPA7_ARATH Expansin-A7 OS=Arabidopsis thaliana GN=EXPA7 PE=3 SV=1	AT1G12560	GO:0009664 GO:0009826 GO:0009828 GO:0009831 GO:0010054 GO:0048446 GO:0048765 GO:0048767	petal_morphogenesis plant-type_cell_wall_loosening plant-type_cell_wall_modification_involved_in_multidimensional_cell_growth plant-type_cell_wall_organization root_hair_cell_differentiation root_hair_elongation trichoblast_differentiation unidimensional_cell_growth
contig_112541	Root	B47&F56	contig_112541	982	0	0	0	0	0	3	0	0	0	0	0	3	Medtr6g088320.1	0	73	AT4G28850.1	0	XTH26, ATXTH26 | xyloglucan endotransglucosylase/hydrolase 26 |	Q9SVV2	0	62	XTH26_ARATH Probable xyloglucan endotransglucosylase/hydrolase protein 26 OS=Arabidopsis thaliana GN=XTH26 PE=2 SV=1	AT4G28850	GO:0005975 GO:0006073	carbohydrate_metabolic_process cellular_glucan_metabolic_process	GO:0004553 GO:0016762 GO:0016798	hydrolase_activity,_acting_on_glycosyl_bonds hydrolase_activity,_hydrolyzing_O-glycosyl_compounds xyloglucan:xyloglucosyl_transferase_activity
contig_48467	Root	B47&F56	contig_48467	763	0	0	0	0	0	4	0	0	0	0	0	4	Glyma.17G030100.1	0	31				P17642	0	49	PRS2_SOLTU Pathogenesis-related protein STH-2 OS=Solanum tuberosum GN=STH-2 PE=2 SV=1
contig_99177	Root	B47&F56	contig_99177	1784	0	0	0	0	0	3	0	0	0	0	0	2	Medtr0067s0010.1	0	12	AT3G50150.1	0	Plant protein of unknown function (DUF247)	Q9SD53	0	24	Y3720_ARATH UPF0481 protein At3g47200 OS=Arabidopsis thaliana GN=At3g47200 PE=1 SV=1	AT3G50150	GO:0008150	biological_process
contig_49755	Root	B47&F56	contig_49755	277	0	0	0	0	0	3	0	0	0	0	0	1	Medtr4g070530.1	0	25	AT2G17080.1	0	Arabidopsis protein of unknown function (DUF241)					AT2G17080	GO:0008150	biological_process	GO:0003674	molecular_function
contig_50378	Root	B47&F56	contig_50378	349	0	0	0	0	0	3	0	0	0	0	0	1
contig_89804	Root	B47&F56	contig_89804	1739	0	0	0	0	0	1	0	0	0	0	0	2	Medtr2g073520.1	0	43	AT3G14840.2	0	Leucine-rich repeat transmembrane protein kinase	C0LGN2	0	49	Y3148_ARATH Probable leucine-rich repeat receptor-like serine/threonine-protein kinase At3g14840 OS=Arabidopsis thaliana GN=LRR-RLK PE=1 SV=1	AT3G14840	GO:0006468	protein_phosphorylation	GO:0004672 GO:0004674 GO:0005524 GO:0016772	ATP_binding protein_kinase_activity protein_serine/threonine_kinase_activity transferase_activity,_transferring_phosphorus-containing_groups
contig_91016	Root	B47&F56	contig_91016	526	0	0	0	0	0	7	0	0	0	0	0	2	Glyma.07G077700.1	0	4
contig_48420	Root	B47&F56	contig_48420	1533	0	0	0	0	0	4	0	0	0	0	0	1	Medtr7g446160.1	0	33	AT4G08850.1	0	Leucine-rich repeat receptor-like protein kinase family protein	Q8VZG8	0	43	Y4885_ARATH Probable LRR receptor-like serine/threonine-protein kinase At4g08850 OS=Arabidopsis thaliana GN=At4g08850 PE=1 SV=3	AT4G08850	GO:0006468 GO:0006857 GO:0006995 GO:0009627 GO:0031347	cellular_response_to_nitrogen_starvation oligopeptide_transport protein_phosphorylation regulation_of_defense_response systemic_acquired_resistance	GO:0004672 GO:0004713 GO:0005524 GO:0016301 GO:0016772	ATP_binding kinase_activity protein_kinase_activity protein_tyrosine_kinase_activity transferase_activity,_transferring_phosphorus-containing_groups
contig_19629	Root	B47&F56	contig_19629	3582	0	0	0	0	0	4	0	0	0	0	0	3	Aquca	0	6	AT2G01830.2	0	WOL, CRE1, WOL1, AHK4, ATCRE1 | CHASE domain containing histidine kinase protein |	Q3S4A7	0	63	AHK5_ARATH Histidine kinase 5 OS=Arabidopsis thaliana GN=AHK5 PE=1 SV=1	AT2G01830	GO:0000160 GO:0006468 GO:0007231 GO:0008272 GO:0009414 GO:0009736 GO:0009744 GO:0009749 GO:0009750 GO:0010029 GO:0010086 GO:0016036 GO:0031537 GO:0033500 GO:0042742 GO:0048509 GO:0048831 GO:0071329	carbohydrate_homeostasis cellular_response_to_phosphate_starvation cellular_response_to_sucrose_stimulus cytokinin_mediated_signaling_pathway defense_response_to_bacterium embryonic_root_morphogenesis osmosensory_signaling_pathway phosphorelay_signal_transduction_system protein_phosphorylation regulation_of_anthocyanin_metabolic_process regulation_of_meristem_development regulation_of_seed_germin…	GO:0000155 GO:0000156 GO:0004673 GO:0004721 GO:0004871 GO:0005034 GO:0005515 GO:0005524 GO:0009884 GO:0009885 GO:0016772 GO:0019899 GO:0019901 GO:0019955 GO:0043424	ATP_binding cytokine_binding cytokinin_receptor_activity enzyme_binding osmosensor_activity phosphoprotein_phosphatase_activity phosphorelay_response_regulator_activity phosphorelay_sensor_kinase_activity protein_binding protein_histidine_kinase_activity protein_histidine_kinase_binding protein_kinase_binding signal_transducer_activity transferase_activity,_transferring_phosphorus-containing_grou…
contig_89780	Root	B47&F56	contig_89780	1519	0	0	0	0	0	1	0	0	0	0	0	10
contig_65694	Root	B47&F56	contig_65694	2163	0	0	0	0	0	2	0	0	0	0	0	4	Medtr8g093550.1	0	63				P99177	0	23	CSD_STAAN Probable cysteine desulfurase OS=Staphylococcus aureus (strain N315) GN=csd PE=1 SV=1
contig_68373	Root	B47&F56	contig_68373	837	0	0	0	0	0	1	0	0	0	0	0	2	Medtr4g080070.1	0	26	AT5G17680.1	0	disease resistance protein (TIR-NBS-LRR class), putative	Q40392	0	34	TMVRN_NICGU TMV resistance protein N OS=Nicotiana glutinosa GN=N PE=1 SV=1	AT5G17680	GO:0006952 GO:0007165	defense_response signal_transduction	GO:0043531	ADP_binding
contig_50720	Root	B47&F56	contig_50720	215	0	0	0	0	0	2	0	0	0	0	0	6	Medtr7g062600.1	0	16	AT4G25300.1	0	2-oxoglutarate (2OG) and Fe(II)-dependent oxygenase superfamily protein	A2A1A0	0	50	NCS1_COPJA S-norcoclaurine synthase 1 OS=Coptis japonica GN=NCS1 PE=1 SV=1	AT4G25300	GO:0009813 GO:0055114	flavonoid_biosynthetic_process oxidation-reduction_process	GO:0016491 GO:0016706	oxidoreductase_activity oxidoreductase_activity,_acting_on_paired_donors,_with_incorporation_or_reduction_of_molecular_oxygen,_2-oxoglutarate_as_one_donor,_and_incorporation_of_one_atom_each_of_oxygen_into_both_donors
contig_48513	Root	B47&F56	contig_48513	334	0	0	0	0	0	2	0	0	0	0	0	1	Medtr3g085840.1	0	8	AT3G23890.1	0	TOPII, ATTOPII | topoisomerase II |	O24308	0	69	TOP2_PEA DNA topoisomerase 2 OS=Pisum sativum GN=TOP2 PE=2 SV=1	AT3G23890	GO:0000226 GO:0000712 GO:0000819 GO:0000911 GO:0006200 GO:0006259 GO:0006260 GO:0006261 GO:0006265 GO:0006270 GO:0006275 GO:0006306 GO:0006312 GO:0006342 GO:0007059 GO:0008283 GO:0009909 GO:0009957 GO:0010583 GO:0016458 GO:0016572 GO:0034968 GO:0044774 GO:0051225 GO:0051567 GO:0051726	ATP_catabolic_process DNA-dependent_DNA_replication DNA_metabolic_process DNA_methylation DNA_replication DNA_replication_initiation DNA_topological_change cell_proliferation chromatin_silencing chromosome_segregation cytokinesis_by_cell_plate_formation epidermal_cell_fate_specification gene_silencing histone_H3-K9_methylation histone_lysine_methylation histone_phosphorylation microtubule_cytoske…	GO:0003677 GO:0003916 GO:0003918 GO:0005524 GO:0008094	ATP_binding DNA-dependent_ATPase_activity DNA_binding DNA_topoisomerase_activity DNA_topoisomerase_type_II_(ATP-hydrolyzing)_activity
contig_103777	Root	B47&F56	contig_103777	1555	0	0	0	0	0	11	0	0	0	0	0	8	Medtr6g055910.1	0	27	AT4G25560.1	0	AtMYB18, MYB18 | myb domain protein 18 |	Q9M0K4	0	53	LAF1_ARATH Transcription factor LAF1 OS=Arabidopsis thaliana GN=LAF1 PE=1 SV=2	AT4G25560	GO:0006355 GO:0009639 GO:0009751 GO:0010018 GO:0045893	far-red_light_signaling_pathway positive_regulation_of_transcription,_DNA-dependent regulation_of_transcription,_DNA-dependent response_to_red_or_far_red_light response_to_salicylic_acid_stimulus	GO:0003677 GO:0003700 GO:0005515	DNA_binding protein_binding sequence-specific_DNA_binding_transcription_factor_activity
contig_112556	Root	B47&F56	contig_112556	1052	0	0	0	0	0	1	0	0	0	0	0	1	Medtr1g026950.1	0	27
contig_45881	Root	B47&F56	contig_45881	794	0	0	0	0	0	3	0	0	0	0	0	1	Medtr2g073520.1	0	23	AT3G14840.2	0	Leucine-rich repeat transmembrane protein kinase	C0LGN2	0	55	Y3148_ARATH Probable leucine-rich repeat receptor-like serine/threonine-protein kinase At3g14840 OS=Arabidopsis thaliana GN=LRR-RLK PE=1 SV=1	AT3G14840	GO:0006468	protein_phosphorylation	GO:0004672 GO:0004674 GO:0005524 GO:0016772	ATP_binding protein_kinase_activity protein_serine/threonine_kinase_activity transferase_activity,_transferring_phosphorus-containing_groups
contig_48485	Root	B47&F56	contig_48485	575	0	0	0	0	0	3	0	0	0	0	0	3	Medtr1g027460.1	0	23	AT5G39020.1	0	Malectin/receptor-like protein kinase family protein	Q9FID6	0	53	Y5392_ARATH Probable receptor-like protein kinase At5g39020 OS=Arabidopsis thaliana GN=At5g39020 PE=2 SV=1	AT5G39020	GO:0000165 GO:0002237 GO:0006355 GO:0006468 GO:0006612 GO:0009581 GO:0009595 GO:0009617 GO:0009625 GO:0009697 GO:0009862 GO:0009863 GO:0009867 GO:0010200 GO:0010310 GO:0010363 GO:0031348 GO:0035304 GO:0042742 GO:0043069 GO:0043900 GO:0045088 GO:0050832 GO:0051707	MAPK_cascade defense_response_to_bacterium defense_response_to_fungus detection_of_biotic_stimulus detection_of_external_stimulus jasmonic_acid_mediated_signaling_pathway negative_regulation_of_defense_response negative_regulation_of_programmed_cell_death protein_phosphorylation protein_targeting_to_membrane regulation_of_hydrogen_peroxide_metabolic_process regulation_of_innate_immune_response re…	GO:0004672 GO:0004674 GO:0005524 GO:0016301 GO:0016772	ATP_binding kinase_activity protein_kinase_activity protein_serine/threonine_kinase_activity transferase_activity,_transferring_phosphorus-containing_groups
contig_68368	Root	B47&F56	contig_68368	555	0	0	0	0	0	2	0	0	0	0	0	4
contig_98878	Root	B47&F56	contig_98878	628	0	0	0	0	0	7	0	0	0	0	0	5
contig_48975	Root	B47&F56	contig_48975	1552	0	0	0	0	0	3	0	0	0	0	0	2	Medtr1g014670.1	0	47	AT5G10720.1	0	AHK5, CKI2, HK5 | histidine kinase 5 |	Q3S4A7	0	63	AHK5_ARATH Histidine kinase 5 OS=Arabidopsis thaliana GN=AHK5 PE=1 SV=1	AT5G10720	GO:0000160 GO:0006355 GO:0007165 GO:0009736 GO:0009788 GO:0010048 GO:0010105 GO:0016310 GO:0018106 GO:0043481 GO:0048364 GO:0048440 GO:0070301 GO:0071219 GO:0071732 GO:0090333	anthocyanin_accumulation_in_tissues_in_response_to_UV_light carpel_development cellular_response_to_hydrogen_peroxide cellular_response_to_molecule_of_bacterial_origin cellular_response_to_nitric_oxide cytokinin_mediated_signaling_pathway negative_regulation_of_abscisic_acid_mediated_signaling_pathway negative_regulation_of_ethylene_mediated_signaling_pathway peptidyl-histidine_phosphorylation ph…	GO:0000155 GO:0000156 GO:0004673 GO:0004871 GO:0005524 GO:0016772	ATP_binding phosphorelay_response_regulator_activity phosphorelay_sensor_kinase_activity protein_histidine_kinase_activity signal_transducer_activity transferase_activity,_transferring_phosphorus-containing_groups
contig_46602	Root	B47&F56	contig_46602	1596	0	0	0	0	0	2	0	0	0	0	0	1	Medtr4g014280.1	0	27	AT1G56520.2	0	Disease resistance protein (TIR-NBS-LRR class) family	O82500	0	26	Y4117_ARATH Putative disease resistance protein At4g11170 OS=Arabidopsis thaliana GN=At4g11170 PE=2 SV=1	AT1G56520	GO:0006952 GO:0007165	defense_response signal_transduction	GO:0000166 GO:0017111 GO:0043531	ADP_binding nucleoside-triphosphatase_activity nucleotide_binding
contig_20117	Root	B47&F56	contig_20117	1307	0	0	0	0	0	1	0	0	0	0	0	1	Medtr6g071455.1	0	34	AT1G51800.1	0	Leucine-rich repeat protein kinase family protein	O65924	0	33	Y2921_ARATH Putative leucine-rich repeat receptor-like protein kinase At2g19210 OS=Arabidopsis thaliana GN=At2g19210 PE=3 SV=1	AT1G51800	GO:0002679 GO:0006468 GO:0006569 GO:0006857 GO:0006865 GO:0009684 GO:0010200 GO:0015824 GO:0050832	amino_acid_transport defense_response_to_fungus indoleacetic_acid_biosynthetic_process oligopeptide_transport proline_transport protein_phosphorylation respiratory_burst_involved_in_defense_response response_to_chitin tryptophan_catabolic_process	GO:0004672 GO:0004674 GO:0005524 GO:0016301 GO:0016772	ATP_binding kinase_activity protein_kinase_activity protein_serine/threonine_kinase_activity transferase_activity,_transferring_phosphorus-containing_groups
contig_112420	Root	B47&F56	contig_112420	3437	0	0	0	0	0	3	0	0	0	0	0	2	Eucgr.C02833.1	0	61	AT1G15520.1	0	PDR12, ATPDR12, ABCG40, ATABCG40 | pleiotropic drug resistance 12 |	Q76CU2	0	68	PDR1_TOBAC Pleiotropic drug resistance protein 1 OS=Nicotiana tabacum GN=PDR1 PE=2 SV=1	AT1G15520	GO:0000165 GO:0006612 GO:0006855 GO:0007165 GO:0009414 GO:0009595 GO:0009697 GO:0009723 GO:0009733 GO:0009737 GO:0009738 GO:0009751 GO:0009753 GO:0009862 GO:0009867 GO:0010193 GO:0010200 GO:0010310 GO:0010363 GO:0015692 GO:0031348 GO:0042538 GO:0042742 GO:0043069 GO:0043900 GO:0046865 GO:0050832 GO:0080168	MAPK_cascade abscisic_acid_mediated_signaling_pathway abscisic_acid_transport defense_response_to_bacterium defense_response_to_fungus detection_of_biotic_stimulus drug_transmembrane_transport hyperosmotic_salinity_response jasmonic_acid_mediated_signaling_pathway lead_ion_transport negative_regulation_of_defense_response negative_regulation_of_programmed_cell_death protein_targeting_to_membrane …	GO:0000166 GO:0005524 GO:0016887 GO:0017111 GO:0042626	ATP_binding ATPase_activity ATPase_activity,_coupled_to_transmembrane_movement_of_substances nucleoside-triphosphatase_activity nucleotide_binding
contig_112334	Root	B47&F56	contig_112334	1203	0	0	0	0	0	2	0	0	0	0	0	2				AT3G20020.2	0	ATPRMT6, PRMT6 | protein arginine methyltransferase 6 |	Q08A71	0	43	ANM6_ARATH Probable protein arginine N-methyltransferase 6 OS=Arabidopsis thaliana GN=PRMT6 PE=2 SV=1	AT3G20020	GO:0006479	protein_methylation	GO:0008168 GO:0008276	methyltransferase_activity protein_methyltransferase_activity
contig_112335	Root	B47&F56	contig_112335	291	0	0	0	0	0	1	0	0	0	0	0	2
contig_50218	Root	B47&F56	contig_50218	685	0	0	0	0	0	2	0	0	0	0	0	1	Medtr8g022270.1	0	8	AT3G28860.1	0	ATMDR1, ATMDR11, PGP19, MDR11, MDR1, ATPGP19, ABCB19, ATABCB19 | ATP binding cassette subfamily B19 |					AT3G28860	GO:0000271 GO:0006200 GO:0007389 GO:0008361 GO:0009637 GO:0009639 GO:0009640 GO:0009733 GO:0009825 GO:0009926 GO:0009932 GO:0009958 GO:0010015 GO:0010048 GO:0010160 GO:0010218 GO:0010540 GO:0010541 GO:0010817 GO:0040007 GO:0043481 GO:0048364 GO:0048440 GO:0048443 GO:0048527 GO:0048765 GO:0048767 GO:0055085 GO:0060918 GO:0071555	ATP_catabolic_process acropetal_auxin_transport anthocyanin_accumulation_in_tissues_in_response_to_UV_light auxin_polar_transport auxin_transport basipetal_auxin_transport carpel_development cell_tip_growth cell_wall_organization formation_of_organ_boundary growth lateral_root_development multidimensional_cell_growth pattern_specification_process photomorphogenesis polysaccharide_biosynthetic_pro…	GO:0000166 GO:0005515 GO:0005524 GO:0010329 GO:0016887 GO:0017111 GO:0042626	ATP_binding ATPase_activity ATPase_activity,_coupled_to_transmembrane_movement_of_substances auxin_efflux_transmembrane_transporter_activity nucleoside-triphosphatase_activity nucleotide_binding protein_binding
contig_99230	Root	B47&F56	contig_99230	369	0	0	0	0	0	1	0	0	0	0	0	1
contig_99189	Root	B47&F56	contig_99189	362	0	0	0	0	0	4	0	0	0	0	0	1
contig_98819	Root	B47&F56	contig_98819	5208	0	0	0	0	0	6	0	0	0	0	0	4	Eucgr.C02208.1	0	44	AT5G57150.2	0	basic helix-loop-helix (bHLH) DNA-binding superfamily protein	Q2HIV9	0	58	BH035_ARATH Transcription factor bHLH35 OS=Arabidopsis thaliana GN=BHLH35 PE=2 SV=1	AT5G57150	GO:0006355 GO:0009694 GO:0009753	jasmonic_acid_metabolic_process regulation_of_transcription,_DNA-dependent response_to_jasmonic_acid_stimulus	GO:0003677 GO:0003700	DNA_binding sequence-specific_DNA_binding_transcription_factor_activity
contig_49512	Root	B47&F56	contig_49512	310	0	0	0	0	0	2	0	0	0	0	0	2	Medtr3g011280.1	0	5
contig_50417	Root	B47&F56	contig_50417	598	0	0	0	0	0	2	0	0	0	0	0	1	Medtr4g082930.1	0	21	AT2G03450.1	0	PAP9, ATPAP9 | purple acid phosphatase 9 |	Q9ZQ81	0	56	PPA9_ARATH Probable inactive purple acid phosphatase 9 OS=Arabidopsis thaliana GN=PAP9 PE=2 SV=1	AT2G03450			GO:0003993 GO:0004722 GO:0016787 GO:0046872	acid_phosphatase_activity hydrolase_activity metal_ion_binding protein_serine/threonine_phosphatase_activity
contig_21201	Root	B47&F56	contig_21201	805	0	0	0	0	0	2	0	0	0	0	0	4	Medtr4g080777.1	0	6
contig_18381	Root	B47&F56	contig_18381	986	0	0	0	0	0	4	0	0	0	0	0	9	Medtr7g096930.1	0	56	AT3G23250.1	0	MYB15, ATY19, ATMYB15 | myb domain protein 15 |	Q7XBH4	0	77	MYB4_ORYSJ Myb-related protein Myb4 OS=Oryza sativa subsp. japonica GN=MYB4 PE=2 SV=2	AT3G23250	GO:0002679 GO:0006355 GO:0007165 GO:0009414 GO:0009611 GO:0009651 GO:0009695 GO:0009723 GO:0009733 GO:0009737 GO:0009738 GO:0009753 GO:0009867 GO:0009873 GO:0010200 GO:0035556 GO:0042538 GO:0046686 GO:0052542	abscisic_acid_mediated_signaling_pathway defense_response_by_callose_deposition ethylene_mediated_signaling_pathway hyperosmotic_salinity_response intracellular_signal_transduction jasmonic_acid_biosynthetic_process jasmonic_acid_mediated_signaling_pathway regulation_of_transcription,_DNA-dependent respiratory_burst_involved_in_defense_response response_to_abscisic_acid_stimulus response_to_auxin…	GO:0003677 GO:0003700	DNA_binding sequence-specific_DNA_binding_transcription_factor_activity
contig_48596	Root	B47&F56	contig_48596	1679	0	0	0	0	0	2	0	0	0	0	0	2	Medtr1g109390.1	0	100	AT2G01170.1	0	BAT1 | bidirectional amino acid transporter 1 |	B9EXZ6	0	68	BAT1_ORYSJ Amino-acid permease BAT1 homolog OS=Oryza sativa subsp. japonica GN=BAT1 PE=2 SV=1	AT2G01170	GO:0003333 GO:0015812	amino_acid_transmembrane_transport gamma-aminobutyric_acid_transport	GO:0005313 GO:0015171 GO:0015180 GO:0015181 GO:0015185 GO:0015189	L-alanine_transmembrane_transporter_activity L-glutamate_transmembrane_transporter_activity L-lysine_transmembrane_transporter_activity amino_acid_transmembrane_transporter_activity arginine_transmembrane_transporter_activity gamma-aminobutyric_acid_transmembrane_transporter_activity
contig_90128	Root	B47&F56	contig_90128	1049	0	0	0	0	0	1	0	0	0	0	0	3	Medtr5g090940.1	0	8
contig_47548	Root	B47&F56	contig_47548	147	0	0	0	0	0	2	0	0	0	0	0	1
contig_19453	Root	B47&F56	contig_19453	1698	0	0	0	0	0	8	0	0	0	0	0	9	Medtr4g005230.1	0	75	AT2G32440.2	0	KAO2 | ent-kaurenoic acid hydroxylase 2 |	B5BSX1	0	59	BAMO_GLYUR Beta-amyrin 11-oxidase OS=Glycyrrhiza uralensis GN=CYP88D6 PE=1 SV=1	AT2G32440	GO:0009686 GO:0055114	gibberellin_biosynthetic_process oxidation-reduction_process	GO:0004497 GO:0005506 GO:0009055 GO:0016705 GO:0019825 GO:0020037 GO:0051777	electron_carrier_activity ent-kaurenoate_oxidase_activity heme_binding iron_ion_binding monooxygenase_activity oxidoreductase_activity,_acting_on_paired_donors,_with_incorporation_or_reduction_of_molecular_oxygen oxygen_binding
contig_47762	Root	B47&F56	contig_47762	1075	0	0	0	0	0	5	0	0	0	0	0	8	Medtr8g008500.1	0	37	AT2G23570.1	0	MES19, ATMES19 | methyl esterase 19 |	Q0JG98	0	38	PIR7A_ORYSJ Probable esterase PIR7A OS=Oryza sativa subsp. japonica GN=PIR7A PE=2 SV=2	AT2G23570	GO:0008150	biological_process	GO:0016787	hydrolase_activity
contig_91365	Root	B47&F56	contig_91365	442	0	0	0	0	0	2	0	0	0	0	0	2
contig_50656	Root	B47&F56	contig_50656	338	0	0	0	0	0	2	0	0	0	0	0	1
contig_90525	Root	B47&F56	contig_90525	512	0	0	0	0	0	1	0	0	0	0	0	2
contig_89146	Root	B47&F56	contig_89146	585	0	0	0	0	0	1	0	0	0	0	0	3	Medtr3g045720.1	0	20
contig_20523	Root	B47&F56	contig_20523	660	0	0	0	0	0	14	0	0	0	0	0	11	Medtr3g438070.1	0	44	AT1G74500.1	0	ATBS1, TMO7, BS1 | activation-tagged BRI1(brassinosteroid-insensitive 1)-suppressor 1 |	Q9CA64	0	78	BH135_ARATH Transcription factor bHLH135 OS=Arabidopsis thaliana GN=BHLH135 PE=1 SV=1	AT1G74500	GO:0009742 GO:0010086 GO:0048364	brassinosteroid_mediated_signaling_pathway embryonic_root_morphogenesis root_development	GO:0003677 GO:0003700 GO:0005515	DNA_binding protein_binding sequence-specific_DNA_binding_transcription_factor_activity
contig_50525	Root	B47&F56	contig_50525	263	0	0	0	0	0	2	0	0	0	0	0	1	Medtr6g007743.1	0	12
contig_47210	Root	B47&F56	contig_47210	1349	0	0	0	0	0	1	0	0	0	0	0	2	Medtr3g016210.1	0	53	AT4G10720.1	0	Ankyrin repeat family protein	Q9C7A2	0	25	Y3236_ARATH Ankyrin repeat-containing protein At3g12360 OS=Arabidopsis thaliana GN=At3g12360 PE=2 SV=1	AT4G10720	GO:0008150	biological_process
contig_112394	Root	B47&F56	contig_112394	409	0	0	0	0	0	3	0	0	0	0	0	2
contig_110686	Root	B47&F56	contig_110686	651	0	0	0	0	0	2	0	0	0	0	0	3	Medtr4g014280.1	0	10	AT5G22690.1	0	Disease resistance protein (TIR-NBS-LRR class) family	Q40392	0	32	TMVRN_NICGU TMV resistance protein N OS=Nicotiana glutinosa GN=N PE=1 SV=1	AT5G22690	GO:0006952 GO:0007165	defense_response signal_transduction	GO:0043531	ADP_binding
contig_99217	Root	B47&F56	contig_99217	536	0	0	0	0	0	2	0	0	0	0	0	3	Medtr3g435040.1	0	5
contig_50499	Root	B47&F56	contig_50499	290	0	0	0	0	0	2	0	0	0	0	0	1	Medtr3g022920.1	0	8
contig_47916	Root	B47&F56	contig_47916	1220	0	0	0	0	0	3	0	0	0	0	0	1	Medtr2g071980.1	0	8
contig_48475	Root	B47&F56	contig_48475	602	0	0	0	0	0	2	0	0	0	0	0	2
contig_46213	Root	B47&F56	contig_46213	1259	0	0	0	0	0	18	0	0	0	0	0	3	Medtr6g043460.1	0	67	AT1G71695.1	0	Peroxidase superfamily protein	Q96520	0	46	PER12_ARATH Peroxidase 12 OS=Arabidopsis thaliana GN=PER12 PE=1 SV=1	AT1G71695	GO:0006979 GO:0010075 GO:0048653 GO:0055114	anther_development oxidation-reduction_process regulation_of_meristem_growth response_to_oxidative_stress	GO:0004601 GO:0020037	heme_binding peroxidase_activity
contig_50507	Root	B47&F56	contig_50507	358	0	0	0	0	0	2	0	0	0	0	0	1
contig_47977	Root	B47&F56	contig_47977	874	0	0	0	0	0	3	0	0	0	0	0	2
contig_17705	Root	B47&F56	contig_17705	2051	0	0	0	0	0	53	0	0	0	0	0	43	Medtr8g479380.1	0	43	AT4G37160.1	0	sks15 | SKU5 similar 15 |	P29162	0	49	ASOL_TOBAC L-ascorbate oxidase homolog OS=Nicotiana tabacum PE=1 SV=1	AT4G37160	GO:0055114	oxidation-reduction_process	GO:0005507 GO:0016491	copper_ion_binding oxidoreductase_activity
contig_91398	Root	B47&F56	contig_91398	545	0	0	0	0	0	1	0	0	0	0	0	2	Medtr7g102890.1	0	21
contig_88716	Root	B47&F56	contig_88716	456	0	0	0	0	0	3	0	0	0	0	0	2	Medtr2g035120.1	0	15				P27047	0	51	DRR4_PEA Disease resistance response protein DRRG49-C OS=Pisum sativum PE=2 SV=1
contig_89426	Root	B47&F56	contig_89426	1666	0	0	0	0	0	2	0	0	0	0	0	3	Eucgr.H02605.1	0	32					0	73
contig_50879	Root	B47&F56	contig_50879	393	0	0	0	0	0	2	0	0	0	0	0	1
contig_68596	Root	B47&F56	contig_68596	167	0	0	0	0	0	54	0	0	0	0	0	17
contig_69032	Root	B47&F56	contig_69032	871	0	0	0	0	0	1	0	0	0	0	0	3	Medtr6g462640.1	0	33	AT3G26300.1	0	CYP71B34 | cytochrome P450, family 71, subfamily B, polypeptide 34 | chr3	O81971	0	62	C71D9_SOYBN Cytochrome P450 71D9 OS=Glycine max GN=CYP71D9 PE=2 SV=1	AT3G26300	GO:0055114	oxidation-reduction_process	GO:0005506 GO:0009055 GO:0016705 GO:0019825 GO:0020037	electron_carrier_activity heme_binding iron_ion_binding oxidoreductase_activity,_acting_on_paired_donors,_with_incorporation_or_reduction_of_molecular_oxygen oxygen_binding
contig_112360	Root	B47&F56	contig_112360	483	0	0	0	0	0	1	0	0	0	0	0	1	Medtr8g011550.1	0	12
contig_47621	Root	B47&F56	contig_47621	448	0	0	0	0	0	10	0	0	0	0	0	5	Medtr2g030825.1	0	18	AT1G54890.1	0	Late embryogenesis abundant (LEA) protein-related					AT1G54890	GO:0008150	biological_process	GO:0003674	molecular_function
contig_65173	Root	B47&F56	contig_65173	1171	0	0	0	0	0	2	0	0	0	0	0	8	Medtr8g008500.1	0	54	AT3G50440.1	0	ATMES10, MES10 | methyl esterase 10 |	Q0JG98	0	40	PIR7A_ORYSJ Probable esterase PIR7A OS=Oryza sativa subsp. japonica GN=PIR7A PE=2 SV=2	AT3G50440			GO:0016787 GO:0016788 GO:0080032	hydrolase_activity hydrolase_activity,_acting_on_ester_bonds methyl_jasmonate_esterase_activity
contig_91381	Root	B47&F56	contig_91381	183	0	0	0	0	0	1	0	0	0	0	0	4
contig_89005	Root	B47&F56	contig_89005	294	0	0	0	0	0	1	0	0	0	0	0	2
contig_67162	Root	B47&F56	contig_67162	498	0	0	0	0	0	1	0	0	0	0	0	4	Medtr8g470390.1	0	37
contig_50147	Root	B47&F56	contig_50147	421	0	0	0	0	0	1	0	0	0	0	0	1
contig_50493	Root	B47&F56	contig_50493	174	0	0	0	0	0	1	0	0	0	0	0	1	Medtr2g012940.1	0	37	AT1G52900.1	0	Toll-Interleukin-Resistance (TIR) domain family protein					AT1G52900	GO:0006952 GO:0007165	defense_response signal_transduction
contig_50121	Root	B47&F56	contig_50121	531	0	0	0	0	0	1	0	0	0	0	0	1	PGSC0003DMT400074691	0	41				P04146	0	42	COPIA_DROME Copia protein OS=Drosophila melanogaster GN=GIP PE=1 SV=3
contig_89263	Root	B47&F56	contig_89263	242	0	0	0	0	0	3	0	0	0	0	0	3							Q9M9E1	0	65	AB40G_ARATH ABC transporter G family member 40 OS=Arabidopsis thaliana GN=ABCG40 PE=1 SV=1
contig_91092	Root	B47&F56	contig_91092	491	0	0	0	0	0	1	0	0	0	0	0	2	Medtr3g080220.1	0	12	AT1G02520.1	0	PGP11 | P-glycoprotein 11 |	Q9FWX7	0	72	AB11B_ARATH ABC transporter B family member 11 OS=Arabidopsis thaliana GN=ABCB11 PE=2 SV=1	AT1G02520	GO:0006810 GO:0055085	transmembrane_transport transport	GO:0000166 GO:0005524 GO:0016887 GO:0017111 GO:0042626	ATP_binding ATPase_activity ATPase_activity,_coupled_to_transmembrane_movement_of_substances nucleoside-triphosphatase_activity nucleotide_binding
contig_47488	Root	B47&F56	contig_47488	836	0	0	0	0	0	6	0	0	0	0	0	5	Medtr3g109880.1	0	14	AT4G32870.1	0	Polyketide cyclase/dehydrase and lipid transport superfamily protein	P59082	0	29	LFS_ALLCE Lachrymatory-factor synthase OS=Allium cepa GN=LFS PE=1 SV=1	AT4G32870	GO:0008150	biological_process	GO:0003674	molecular_function
contig_45799	Root	B47&F56	contig_45799	168	0	0	0	0	0	3	0	0	0	0	0	2
contig_50251	Root	B47&F56	contig_50251	253	0	0	0	0	0	1	0	0	0	0	0	1
contig_17685	Root	B47&F56	contig_17685	1155	0	0	0	0	0	7	0	0	0	0	0	3	Medtr1g088020.1	0	49	AT1G02810.1	0	Plant invertase/pectin methylesterase inhibitor superfamily	Q9SRX4	0	75	PME7_ARATH Probable pectinesterase/pectinesterase inhibitor 7 OS=Arabidopsis thaliana GN=PME7 PE=2 SV=1	AT1G02810	GO:0042545	cell_wall_modification	GO:0004857 GO:0030599	enzyme_inhibitor_activity pectinesterase_activity
contig_50908	Root	B47&F56	contig_50908	163	0	0	0	0	0	1	0	0	0	0	0	4
contig_91234	Root	B47&F56	contig_91234	273	0	0	0	0	0	7	0	0	0	0	0	2	Medtr8g018280.1	0	6
contig_89429	Root	B47&F56	contig_89429	1778	0	0	0	0	0	8	0	0	0	0	0	9	Medtr2g010530.1	0	55	AT4G19230.2	0	CYP707A1 | cytochrome P450, family 707, subfamily A, polypeptide 1 | chr4	O22307	0	48	C71DB_LOTJA Cytochrome P450 71D11 (Fragment) OS=Lotus japonicus GN=CYP71D11 PE=2 SV=1	AT4G19230	GO:0009639 GO:0009687 GO:0048838 GO:0050832 GO:0055114	abscisic_acid_metabolic_process defense_response_to_fungus oxidation-reduction_process release_of_seed_from_dormancy response_to_red_or_far_red_light	GO:0005506 GO:0009055 GO:0010295 GO:0016705 GO:0019825 GO:0020037	(+)-abscisic_acid_8'-hydroxylase_activity electron_carrier_activity heme_binding iron_ion_binding oxidoreductase_activity,_acting_on_paired_donors,_with_incorporation_or_reduction_of_molecular_oxygen oxygen_binding
contig_103201	Root	B47&F56	contig_103201	798	0	0	0	0	0	1	0	0	0	0	0	3	Medtr2g030855.1	0	69	AT3G05950.1	0	RmlC-like cupins superfamily protein	Q6K5P9	0	61	GL22_ORYSJ Putative germin-like protein 2-2 OS=Oryza sativa subsp. japonica GN=Os02g0491700 PE=2 SV=1	AT3G05950	GO:0008150	biological_process	GO:0030145 GO:0045735	manganese_ion_binding nutrient_reservoir_activity
contig_67612	Root	B47&F56	contig_67612	1138	0	0	0	0	0	3	0	0	0	0	0	5	Medtr7g056680.5	0	32	AT2G19130.1	0	S-locus lectin protein kinase family protein	Q9SXB5	0	41	Y1135_ARATH G-type lectin S-receptor-like serine/threonine-protein kinase At1g11305 OS=Arabidopsis thaliana GN=At1g11305 PE=2 SV=1	AT2G19130	GO:0006468 GO:0048544	protein_phosphorylation recognition_of_pollen	GO:0004672 GO:0004674 GO:0005524 GO:0016772 GO:0030246	ATP_binding carbohydrate_binding protein_kinase_activity protein_serine/threonine_kinase_activity transferase_activity,_transferring_phosphorus-containing_groups
contig_48885	Root	B47&F56	contig_48885	931	0	0	0	0	0	4	0	0	0	0	0	4
contig_68545	Root	B47&F56	contig_68545	1055	0	0	0	0	0	5	0	0	0	0	0	6	Medtr3g112000.1	0	28
contig_68607	Root	B47&F56	contig_68607	169	0	0	0	0	0	12	0	0	0	0	0	26
contig_68036	Root	B47&F56	contig_68036	479	0	0	0	0	0	1	0	0	0	0	0	1	Medtr2g022560.1	0	13	AT3G06080.2	0	Plant protein of unknown function (DUF828)		0	61		AT3G06080	GO:0007623	circadian_rhythm
contig_90683	Root	B47&F56	contig_90683	1090	0	0	0	0	0	1	0	0	0	0	0	5	Medtr5g095710.1	0	29
contig_90535	Root	B47&F56	contig_90535	366	0	0	0	0	0	1	0	0	0	0	0	2
contig_50221	Root	B47&F56	contig_50221	568	0	0	0	0	0	1	0	0	0	0	0	2
contig_65969	Root	B47&F56	contig_65969	1737	0	0	0	0	0	1	0	0	0	0	0	4	Eucgr.H02605.1	0	34					0	75
contig_48663	Root	B47&F56	contig_48663	1636	0	0	0	0	0	7	0	0	0	0	0	12	Medtr8g095040.1	0	93	AT2G38290.1	0	ATAMT2, AMT2;1, AMT2 | ammonium transporter 2 |	Q84KJ6	0	69	AMT31_ORYSJ Ammonium transporter 3 member 1 OS=Oryza sativa subsp. japonica GN=AMT3-1 PE=2 SV=1	AT2G38290	GO:0000165 GO:0002237 GO:0006612 GO:0006820 GO:0006862 GO:0006888 GO:0006944 GO:0006995 GO:0007154 GO:0009409 GO:0009581 GO:0009595 GO:0009624 GO:0009627 GO:0009697 GO:0009738 GO:0009744 GO:0009749 GO:0009750 GO:0009862 GO:0009863 GO:0009867 GO:0010200 GO:0010310 GO:0010363 GO:0015695 GO:0015696 GO:0015802 GO:0030968 GO:0031347 GO:0031348 GO:0042742 GO:0043069 GO:0043090 GO:0043269 GO:0043900 GO:…	ER_to_Golgi_vesicle-mediated_transport MAPK_cascade abscisic_acid_mediated_signaling_pathway amino_acid_import ammonium_transport anion_transport basic_amino_acid_transport cell_communication cellular_membrane_fusion cellular_response_to_nitrogen_starvation defense_response_to_bacterium defense_response_to_fungus detection_of_biotic_stimulus detection_of_external_stimulus endoplasmic_reticulum_un…	GO:0008519 GO:0015398	ammonium_transmembrane_transporter_activity high_affinity_secondary_active_ammonium_transmembrane_transporter_activity
contig_14876	Root	B47&F56	contig_14876	3396	0	0	0	0	0	4	0	0	0	0	0	3	Medtr1g116947.1	0	6
contig_19301	Root	B47&F56	contig_19301	1698	0	0	0	0	0	3	0	0	0	0	0	4	Medtr4g133750.1	0	67	AT3G48280.1	0	CYP71A25 | cytochrome P450, family 71, subfamily A, polypeptide 25 | chr3	O81974	0	57	C71D8_SOYBN Cytochrome P450 71D8 OS=Glycine max GN=CYP71D8 PE=2 SV=1	AT3G48280	GO:0055114	oxidation-reduction_process	GO:0005506 GO:0009055 GO:0016705 GO:0019825 GO:0020037	electron_carrier_activity heme_binding iron_ion_binding oxidoreductase_activity,_acting_on_paired_donors,_with_incorporation_or_reduction_of_molecular_oxygen oxygen_binding
contig_50817	Root	B47&F56	contig_50817	279	0	0	0	0	0	2	0	0	0	0	0	1	Medtr1g019550.1	0	6
contig_91085	Root	B47&F56	contig_91085	562	0	0	0	0	0	1	0	0	0	0	0	4
contig_49330	Root	B47&F56	contig_49330	236	0	0	0	0	0	2	0	0	0	0	0	1	Medtr7g081780.1	0	7	AT1G08590.1	0	Leucine-rich receptor-like protein kinase family protein	Q9FRS6	0	51	PXL1_ARATH Leucine-rich repeat receptor-like protein kinase PXL1 OS=Arabidopsis thaliana GN=PXL1 PE=2 SV=1	AT1G08590	GO:0002237 GO:0006468 GO:0007165 GO:0010067 GO:0010103 GO:0048443	procambium_histogenesis protein_phosphorylation response_to_molecule_of_bacterial_origin signal_transduction stamen_development stomatal_complex_morphogenesis	GO:0004672 GO:0004674 GO:0005524 GO:0016301 GO:0016772	ATP_binding kinase_activity protein_kinase_activity protein_serine/threonine_kinase_activity transferase_activity,_transferring_phosphorus-containing_groups
contig_49038	Root	B47&F56	contig_49038	838	0	0	0	0	0	2	0	0	0	0	0	2	Medtr4g014320.1	0	23
contig_98946	Root	B47&F56	contig_98946	1142	0	0	0	0	0	10	0	0	0	0	0	5	Medtr1g090090.1	0	31
contig_49989	Root	B47&F56	contig_49989	257	0	0	0	0	0	2	0	0	0	0	0	1
contig_50884	Root	B47&F56	contig_50884	221	0	0	0	0	0	3	0	0	0	0	0	1
contig_68177	Root	B47&F56	contig_68177	740	0	0	0	0	0	1	0	0	0	0	0	5	Medtr3g011300.1	0	14
contig_50501	Root	B47&F56	contig_50501	172	0	0	0	0	0	1	0	0	0	0	0	1
contig_47703	Root	B47&F56	contig_47703	1957	0	0	0	0	0	7	0	0	0	0	0	2	Medtr2g082010.1	0	76	AT5G23960.2	0	TPS21 | terpene synthase 21 |	B9SCB6	0	45	TPS2_RICCO Probable terpene synthase 2 OS=Ricinus communis GN=TPS2 PE=3 SV=1	AT5G23960	GO:0008152 GO:0016106 GO:0051762 GO:0080027	metabolic_process response_to_herbivore sesquiterpene_biosynthetic_process sesquiterpenoid_biosynthetic_process	GO:0000287 GO:0010333 GO:0016829 GO:0080016 GO:0080017	(-)-E-beta-caryophyllene_synthase_activity alpha-humulene_synthase_activity lyase_activity magnesium_ion_binding terpene_synthase_activity
contig_46373	Root	B47&F56	contig_46373	593	0	0	0	0	0	3	0	0	0	0	0	1
contig_61786	Root	B47&F56	contig_61786	282	0	0	0	0	0	1	0	0	0	0	0	2	Medtr3g056410.1	0	10	AT3G07040.1	0	RPM1, RPS3 | NB-ARC domain-containing disease resistance protein |	Q39214	0	38	RPM1_ARATH Disease resistance protein RPM1 OS=Arabidopsis thaliana GN=RPM1 PE=1 SV=1	AT3G07040	GO:0006952 GO:0009626	defense_response plant-type_hypersensitive_response	GO:0000166 GO:0005515 GO:0043531	ADP_binding nucleotide_binding protein_binding
contig_69487	Root	B47&F56	contig_69487	311	0	0	0	0	0	1	0	0	0	0	0	2
contig_90396	Root	B47&F56	contig_90396	1378	0	0	0	0	0	4	0	0	0	0	0	6
contig_47993	Root	B47&F56	contig_47993	941	0	0	0	0	0	3	0	0	0	0	0	5	Medtr3g112410.1	0	25	AT3G51030.1	0	ATTRX1, ATTRX H1, TRX1 | thioredoxin H-type 1 |	Q43636	0	73	TRXH_RICCO Thioredoxin H-type OS=Ricinus communis PE=3 SV=1	AT3G51030	GO:0006662 GO:0043085 GO:0045454	cell_redox_homeostasis glycerol_ether_metabolic_process positive_regulation_of_catalytic_activity	GO:0008047 GO:0009055 GO:0015035 GO:0016671	electron_carrier_activity enzyme_activator_activity oxidoreductase_activity,_acting_on_a_sulfur_group_of_donors,_disulfide_as_acceptor protein_disulfide_oxidoreductase_activity
contig_65541	Root	B47&F56	contig_65541	2415	0	0	0	0	0	1	0	0	0	0	0	2	Medtr8g095150.1	0	47	AT4G24290.1	0	MAC/Perforin domain-containing protein	Q9STW5	0	49	MACP2_ARATH MACPF domain-containing protein At4g24290 OS=Arabidopsis thaliana GN=At4g24290 PE=2 SV=1	AT4G24290	GO:0008150	biological_process	GO:0003674	molecular_function
contig_91319	Root	B47&F56	contig_91319	147	0	0	0	0	0	4	0	0	0	0	0	2	Medtr3g058240.1	0	10	AT3G26310.1	0	CYP71B35 | cytochrome P450, family 71, subfamily B, polypeptide 35 | chr3	O81971	0	73	C71D9_SOYBN Cytochrome P450 71D9 OS=Glycine max GN=CYP71D9 PE=2 SV=1	AT3G26310	GO:0055114	oxidation-reduction_process	GO:0005506 GO:0009055 GO:0016705 GO:0019825 GO:0020037	electron_carrier_activity heme_binding iron_ion_binding oxidoreductase_activity,_acting_on_paired_donors,_with_incorporation_or_reduction_of_molecular_oxygen oxygen_binding
contig_49884	Root	B47&F56	contig_49884	326	0	0	0	0	0	2	0	0	0	0	0	1
contig_90432	Root	B47&F56	contig_90432	1331	0	0	0	0	0	5	0	0	0	0	0	5	Medtr4g132460.1	0	89	AT1G11920.1	0	Pectin lyase-like superfamily protein	O65388	0	66	PLY2_ARATH Putative pectate lyase 2 OS=Arabidopsis thaliana GN=At1g11920 PE=2 SV=2	AT1G11920	GO:0008150	biological_process	GO:0016829 GO:0030570	lyase_activity pectate_lyase_activity
contig_90862	Root	B47&F56	contig_90862	281	0	0	0	0	0	8	0	0	0	0	0	6
contig_68795	Root	B47&F56	contig_68795	612	0	0	0	0	0	1	0	0	0	0	0	3	Medtr5g013070.1	0	20	AT5G60900.1	0	RLK1 | receptor-like protein kinase 1 |	Q39202	0	62	RLK1_ARATH G-type lectin S-receptor-like serine/threonine-protein kinase RLK1 OS=Arabidopsis thaliana GN=RLK1 PE=2 SV=2	AT5G60900	GO:0000165 GO:0006355 GO:0006468 GO:0006612 GO:0009617 GO:0009862 GO:0009867 GO:0010310 GO:0010363 GO:0031348 GO:0035304	MAPK_cascade jasmonic_acid_mediated_signaling_pathway negative_regulation_of_defense_response protein_phosphorylation protein_targeting_to_membrane regulation_of_hydrogen_peroxide_metabolic_process regulation_of_plant-type_hypersensitive_response regulation_of_protein_dephosphorylation regulation_of_transcription,_DNA-dependent response_to_bacterium systemic_acquired_resistance,_salicylic_acid_me…	GO:0004672 GO:0004674 GO:0004713 GO:0005524 GO:0016301 GO:0016772 GO:0030246	ATP_binding carbohydrate_binding kinase_activity protein_kinase_activity protein_serine/threonine_kinase_activity protein_tyrosine_kinase_activity transferase_activity,_transferring_phosphorus-containing_groups
contig_90531	Root	B47&F56	contig_90531	1434	0	0	0	0	0	1	0	0	0	0	0	6	Medtr7g081180.1	0	44	AT2G41100.3	0	TCH3, ATCAL4 | Calcium-binding EF hand family protein |	P25071	0	29	CML12_ARATH Calmodulin-like protein 12 OS=Arabidopsis thaliana GN=CML12 PE=1 SV=3	AT2G41100	GO:0006612 GO:0006944 GO:0009266 GO:0009611 GO:0009612 GO:0009646 GO:0009652 GO:0010200 GO:0010363 GO:0019722 GO:0043069	calcium-mediated_signaling cellular_membrane_fusion negative_regulation_of_programmed_cell_death protein_targeting_to_membrane regulation_of_plant-type_hypersensitive_response response_to_absence_of_light response_to_chitin response_to_mechanical_stimulus response_to_temperature_stimulus response_to_wounding thigmotropism	GO:0005509 GO:0005515	calcium_ion_binding protein_binding
contig_99031	Root	B47&F56	contig_99031	942	0	0	0	0	0	8	0	0	0	0	0	7	Glyma.09G204500.1	0	22	AT4G17880.1	0	Basic helix-loop-helix (bHLH) DNA-binding family protein	O49687	0	52	BH004_ARATH Transcription factor MYC4 OS=Arabidopsis thaliana GN=BHLH4 PE=2 SV=1	AT4G17880	GO:0006355 GO:0006952 GO:0009718 GO:0045893	anthocyanin-containing_compound_biosynthetic_process defense_response positive_regulation_of_transcription,_DNA-dependent regulation_of_transcription,_DNA-dependent	GO:0003677 GO:0003700 GO:0043425	DNA_binding bHLH_transcription_factor_binding sequence-specific_DNA_binding_transcription_factor_activity
contig_47084	Root	B47&F56	contig_47084	3472	0	0	0	0	0	3	0	0	0	0	0	1	Medtr5g028750.1	0	29	AT3G14460.1	0	LRR and NB-ARC domains-containing disease resistance protein	Q7XA39	0	28	RGA4_SOLBU Putative disease resistance protein RGA4 OS=Solanum bulbocastanum GN=RGA4 PE=2 SV=1	AT3G14460	GO:0006952	defense_response	GO:0043531	ADP_binding
contig_90227	Root	B47&F56	contig_90227	498	0	0	0	0	0	1	0	0	0	0	0	3	Medtr6g014150.1	0	18	AT1G22370.2	0	AtUGT85A5, UGT85A5 | UDP-glucosyl transferase 85A5 |	Q9LME8	0	52	U85A7_ARATH UDP-glycosyltransferase 85A7 OS=Arabidopsis thaliana GN=UGT85A7 PE=2 SV=1	AT1G22370	GO:0008152	metabolic_process	GO:0015020 GO:0016757 GO:0016758	glucuronosyltransferase_activity transferase_activity,_transferring_glycosyl_groups transferase_activity,_transferring_hexosyl_groups
contig_99108	Root	B47&F56	contig_99108	1235	0	0	0	0	0	3	0	0	0	0	0	2	Medtr8g467490.1	0	34	AT1G26870.1	0	FEZ, ANAC009 | NAC (No Apical Meristem) domain transcriptional regulator superfamily protein |	Q9ZVH0	0	72	FEZ_ARATH Protein FEZ OS=Arabidopsis thaliana GN=FEZ PE=2 SV=1	AT1G26870	GO:0006355 GO:0007275 GO:0009733 GO:0045770 GO:0048103 GO:0048829	multicellular_organismal_development positive_regulation_of_asymmetric_cell_division regulation_of_transcription,_DNA-dependent response_to_auxin_stimulus root_cap_development somatic_stem_cell_division	GO:0003677 GO:0003700	DNA_binding sequence-specific_DNA_binding_transcription_factor_activity
contig_68046	Root	B47&F56	contig_68046	1981	0	0	0	0	0	1	0	0	0	0	0	4	Medtr5g036460.1	0	8	AT5G63020.1	0	Disease resistance protein (CC-NBS-LRR class) family	Q40392	0	55	TMVRN_NICGU TMV resistance protein N OS=Nicotiana glutinosa GN=N PE=1 SV=1	AT5G63020	GO:0006499 GO:0006952	N-terminal_protein_myristoylation defense_response	GO:0043531	ADP_binding
contig_48391	Root	B47&F56	contig_48391	2063	0	0	0	0	0	4	0	0	0	0	0	2	Medtr1g080440.1	0	40	AT1G08590.1	0	Leucine-rich receptor-like protein kinase family protein	Q9FRS6	0	57	PXL1_ARATH Leucine-rich repeat receptor-like protein kinase PXL1 OS=Arabidopsis thaliana GN=PXL1 PE=2 SV=1	AT1G08590	GO:0002237 GO:0006468 GO:0007165 GO:0010067 GO:0010103 GO:0048443	procambium_histogenesis protein_phosphorylation response_to_molecule_of_bacterial_origin signal_transduction stamen_development stomatal_complex_morphogenesis	GO:0004672 GO:0004674 GO:0005524 GO:0016301 GO:0016772	ATP_binding kinase_activity protein_kinase_activity protein_serine/threonine_kinase_activity transferase_activity,_transferring_phosphorus-containing_groups
contig_49756	Root	B47&F56	contig_49756	213	0	0	0	0	0	1	0	0	0	0	0	2	Medtr4g014280.1	0	6
contig_47380	Root	B47&F56	contig_47380	295	0	0	0	0	0	1	0	0	0	0	0	1
contig_21097	Root	B47&F56	contig_21097	1512	0	0	0	0	0	3	0	0	0	0	0	2	Medtr4g080600.1	0	30
contig_99155	Root	B47&F56	contig_99155	1326	0	0	0	0	0	1	0	0	0	0	0	3	Medtr1g110710.1	0	29	AT1G68480.1	0	JAG | C2H2 and C2HC zinc fingers superfamily protein |	Q6S591	0	34	JAG_ARATH Zinc finger protein JAGGED OS=Arabidopsis thaliana GN=JAG PE=2 SV=1	AT1G68480	GO:0009908 GO:0009965 GO:0010093 GO:0010158 GO:0048440 GO:0048443 GO:0048451 GO:0048453 GO:0048507 GO:0048653	abaxial_cell_fate_specification anther_development carpel_development flower_development leaf_morphogenesis meristem_development petal_formation sepal_formation specification_of_floral_organ_identity stamen_development	GO:0003676 GO:0003700 GO:0008270	nucleic_acid_binding sequence-specific_DNA_binding_transcription_factor_activity zinc_ion_binding
contig_90391	Root	B47&F56	contig_90391	990	0	0	0	0	0	2	0	0	0	0	0	4	Medtr3g082440.1	0	41	AT1G65610.1	0	ATGH9A2, KOR2 | Six-hairpin glycosidases superfamily protein |	O04478	0	67	GUN7_ARATH Endoglucanase 7 OS=Arabidopsis thaliana GN=KOR2 PE=2 SV=1	AT1G65610	GO:0005975	carbohydrate_metabolic_process	GO:0003824 GO:0004553	catalytic_activity hydrolase_activity,_hydrolyzing_O-glycosyl_compounds
contig_90363	Root	B47&F56	contig_90363	909	0	0	0	0	0	1	0	0	0	0	0	2
contig_90252	Root	B47&F56	contig_90252	660	0	0	0	0	0	6	0	0	0	0	0	11	cassava4.1	0	57	AT1G50720.1	0	Stigma-specific Stig1 family protein					AT1G50720	GO:0008150	biological_process	GO:0003674	molecular_function
contig_91233	Root	B47&F56	contig_91233	130	0	0	0	0	0	2	0	0	0	0	0	4	Medtr6g074875.2	0	3
contig_19845	Root	B47&F56	contig_19845	758	0	0	0	0	0	1	0	0	0	0	0	1	Medtr2g090520.1	0	21
contig_49010	Root	B47&F56	contig_49010	579	0	0	0	0	0	2	0	0	0	0	0	1
contig_98988	Root	B47&F56	contig_98988	292	0	0	0	0	0	2	0	0	0	0	0	3	Medtr1870s0010.1	0	23
contig_50223	Root	B47&F56	contig_50223	220	0	0	0	0	0	2	0	0	0	0	0	1
contig_67558	Root	B47&F56	contig_67558	542	0	0	0	0	0	1	0	0	0	0	0	2	Medtr2g090555.1	0	34
contig_49892	Root	B47&F56	contig_49892	521	0	0	0	0	0	1	0	0	0	0	0	1	Medtr7g013560.1	0	6
contig_98918	Root	B47&F56	contig_98918	635	0	0	0	0	0	18	0	0	0	0	0	8	Medtr2g030825.1	0	13	AT3G19430.1	0	late embryogenesis abundant protein-related / LEA protein-related					AT3G19430
contig_68184	Root	B47&F56	contig_68184	1792	0	0	0	0	0	3	0	0	0	0	0	6	Medtr8g073260.1	0	56	AT4G10720.1	0	Ankyrin repeat family protein	Q6AWW5	0	26	Y5262_ARATH Ankyrin repeat-containing protein At5g02620 OS=Arabidopsis thaliana GN=At5g02620 PE=1 SV=1	AT4G10720	GO:0008150	biological_process
contig_50181	Root	B47&F56	contig_50181	431	0	0	0	0	0	1	0	0	0	0	0	1	Glyma.12G150900.1	0	30	AT3G15370.1	0	ATEXPA12, EXP12, ATEXP12, ATHEXP ALPHA 1.24, EXPA12 | expansin 12 |	Q9LDJ3	0	71	EXP12_ARATH Expansin-A12 OS=Arabidopsis thaliana GN=EXPA12 PE=2 SV=1	AT3G15370	GO:0009664 GO:0009826 GO:0009828	plant-type_cell_wall_loosening plant-type_cell_wall_organization unidimensional_cell_growth
contig_89816	Root	B47&F56	contig_89816	183	0	0	0	0	0	4	0	0	0	0	0	9
contig_48198	Root	B47&F56	contig_48198	1718	0	0	0	0	0	5	0	0	0	0	0	5	Medtr8g005225.1	0	18	AT4G31980.1	0	unknown protein; CONTAINS InterPro DOMAIN/s: Protein of unknown function DUF247, plant (InterPro:IPR004158),	Q9SD53	0	28	Y3720_ARATH UPF0481 protein At3g47200 OS=Arabidopsis thaliana GN=At3g47200 PE=1 SV=1	AT4G31980	GO:0006865 GO:0008150	amino_acid_transport biological_process	GO:0003674	molecular_function
contig_94273	Root	B47&F56	contig_94273	3019	0	0	0	0	0	9	0	0	0	0	0	7	Medtr7g098760.1	0	45	AT1G15520.1	0	PDR12, ATPDR12, ABCG40, ATABCG40 | pleiotropic drug resistance 12 |	Q76CU2	0	70	PDR1_TOBAC Pleiotropic drug resistance protein 1 OS=Nicotiana tabacum GN=PDR1 PE=2 SV=1	AT1G15520	GO:0000165 GO:0006612 GO:0006855 GO:0007165 GO:0009414 GO:0009595 GO:0009697 GO:0009723 GO:0009733 GO:0009737 GO:0009738 GO:0009751 GO:0009753 GO:0009862 GO:0009867 GO:0010193 GO:0010200 GO:0010310 GO:0010363 GO:0015692 GO:0031348 GO:0042538 GO:0042742 GO:0043069 GO:0043900 GO:0046865 GO:0050832 GO:0080168	MAPK_cascade abscisic_acid_mediated_signaling_pathway abscisic_acid_transport defense_response_to_bacterium defense_response_to_fungus detection_of_biotic_stimulus drug_transmembrane_transport hyperosmotic_salinity_response jasmonic_acid_mediated_signaling_pathway lead_ion_transport negative_regulation_of_defense_response negative_regulation_of_programmed_cell_death protein_targeting_to_membrane …	GO:0000166 GO:0005524 GO:0016887 GO:0017111 GO:0042626	ATP_binding ATPase_activity ATPase_activity,_coupled_to_transmembrane_movement_of_substances nucleoside-triphosphatase_activity nucleotide_binding
contig_65972	Root	B47&F56	contig_65972	1651	0	0	0	0	0	9	0	0	0	0	0	15	Medtr2g010530.1	0	91	AT3G26310.1	0	CYP71B35 | cytochrome P450, family 71, subfamily B, polypeptide 35 | chr3	O22307	0	50	C71DB_LOTJA Cytochrome P450 71D11 (Fragment) OS=Lotus japonicus GN=CYP71D11 PE=2 SV=1	AT3G26310	GO:0055114	oxidation-reduction_process	GO:0005506 GO:0009055 GO:0016705 GO:0019825 GO:0020037	electron_carrier_activity heme_binding iron_ion_binding oxidoreductase_activity,_acting_on_paired_donors,_with_incorporation_or_reduction_of_molecular_oxygen oxygen_binding
contig_91338	Root	B47&F56	contig_91338	187	0	0	0	0	0	3	0	0	0	0	0	2	Medtr4g017740.1	0	31
contig_69180	Root	B47&F56	contig_69180	1636	0	0	0	0	0	2	0	0	0	0	0	5	Medtr7g082300.1	0	28	AT3G23750.1	0	Leucine-rich repeat protein kinase family protein	P43298	0	35	TMK1_ARATH Probable receptor protein kinase TMK1 OS=Arabidopsis thaliana GN=TMK1 PE=2 SV=1	AT3G23750	GO:0006468	protein_phosphorylation	GO:0004672 GO:0004674 GO:0005524 GO:0016772	ATP_binding protein_kinase_activity protein_serine/threonine_kinase_activity transferase_activity,_transferring_phosphorus-containing_groups
contig_91325	Root	B47&F56	contig_91325	586	0	0	0	0	0	1	0	0	0	0	0	3	Glyma.03G116300.1	0	38	AT5G26260.1	0	TRAF-like family protein					AT5G26260	GO:0008150	biological_process	GO:0003674	molecular_function
contig_16285	Root	B47&F56	contig_16285	1351	0	0	0	0	0	2	0	0	0	0	0	1	Medtr8g075440.1	0	14	AT4G19530.1	0	disease resistance protein (TIR-NBS-LRR class) family					AT4G19530	GO:0006952 GO:0007165 GO:0009637 GO:0009870 GO:0010155 GO:0016556 GO:0046777	defense_response defense_response_signaling_pathway,_resistance_gene-dependent mRNA_modification protein_autophosphorylation regulation_of_proton_transport response_to_blue_light signal_transduction	GO:0043531	ADP_binding
contig_99050	Root	B47&F56	contig_99050	1503	0	0	0	0	0	3	0	0	0	0	0	1	Medtr1g022040.1	0	63	AT1G75130.1	0	CYP721A1 | cytochrome P450, family 721, subfamily A, polypeptide 1 | chr1	O48786	0	37	C734A_ARATH Cytochrome P450 734A1 OS=Arabidopsis thaliana GN=CYP734A1 PE=2 SV=1	AT1G75130	GO:0055114	oxidation-reduction_process	GO:0005506 GO:0009055 GO:0016705 GO:0019825 GO:0020037	electron_carrier_activity heme_binding iron_ion_binding oxidoreductase_activity,_acting_on_paired_donors,_with_incorporation_or_reduction_of_molecular_oxygen oxygen_binding
contig_112346	Root	B47&F56	contig_112346	307	0	0	0	0	0	2	0	0	0	0	0	2	Medtr0137s0010.1	0	10
contig_48788	Root	B47&F56	contig_48788	311	0	0	0	0	0	1	0	0	0	0	0	2	Medtr8g090280.1	0	10
contig_50601	Root	B47&F56	contig_50601	294	0	0	0	0	0	2	0	0	0	0	0	1
contig_49961	Root	B47&F56	contig_49961	230	0	0	0	0	0	2	0	0	0	0	0	1
contig_89274	Root	B47&F56	contig_89274	2084	0	0	0	0	0	1	0	0	0	0	0	3	Medtr8g093560.1	0	59				P99177	0	24	CSD_STAAN Probable cysteine desulfurase OS=Staphylococcus aureus (strain N315) GN=csd PE=1 SV=1
contig_111982	Root	B47&F56	contig_111982	975	0	0	0	0	0	1	0	0	0	0	0	6	Medtr5g062070.1	0	16	AT1G22240.1	0	APUM8, PUM8 | pumilio 8 |					AT1G22240			GO:0003723	RNA_binding
contig_64993	Root	B47&F56	contig_64993	275	0	0	0	0	0	1	0	0	0	0	0	3
contig_68742	Root	B47&F56	contig_68742	1509	0	0	0	0	0	2	0	0	0	0	0	5	Medtr8g066670.1	0	29	AT4G10720.1	0	Ankyrin repeat family protein	Q9C7A2	0	23	Y3236_ARATH Ankyrin repeat-containing protein At3g12360 OS=Arabidopsis thaliana GN=At3g12360 PE=2 SV=1	AT4G10720	GO:0008150	biological_process
contig_50401	Root	B47&F56	contig_50401	241	0	0	0	0	0	1	0	0	0	0	0	1
contig_69258	Root	B47&F56	contig_69258	729	0	0	0	0	0	2	0	0	0	0	0	7	Medtr5g036260.1	0	60
contig_112447	Root	B47&F56	contig_112447	592	0	0	0	0	0	2	0	0	0	0	0	2	Medtr1g031700.1	0	36	AT2G45550.1	0	CYP76C4 | cytochrome P450, family 76, subfamily C, polypeptide 4 | chr2	Q8VWZ7	0	61	C76B6_CATRO Geraniol 8-hydroxylase OS=Catharanthus roseus GN=CYP76B6 PE=1 SV=1	AT2G45550	GO:0055114	oxidation-reduction_process	GO:0005506 GO:0009055 GO:0016705 GO:0019825 GO:0020037	electron_carrier_activity heme_binding iron_ion_binding oxidoreductase_activity,_acting_on_paired_donors,_with_incorporation_or_reduction_of_molecular_oxygen oxygen_binding
contig_67205	Root	B47&F56	contig_67205	1021	0	0	0	0	0	3	0	0	0	0	0	3	Medtr7g096610.1	0	55	AT3G58190.1	0	LBD29, ASL16 | lateral organ boundaries-domain 29 |	Q9M2J7	0	66	LBD29_ARATH LOB domain-containing protein 29 OS=Arabidopsis thaliana GN=LBD29 PE=2 SV=1	AT3G58190	GO:0009733 GO:0009741 GO:0010311 GO:0010583	lateral_root_formation response_to_auxin_stimulus response_to_brassinosteroid_stimulus response_to_cyclopentenone
contig_46464	Root	B47&F56	contig_46464	868	0	0	0	0	0	3	0	0	0	0	0	5	mrna23722.1-v1.0-hybrid	0	45
contig_46168	Root	B47&F56	contig_46168	258	0	0	0	0	0	6	0	0	0	0	0	1	Glyma.18G226800.1	0	4
contig_91412	Root	B47&F56	contig_91412	225	0	0	0	0	0	2	0	0	0	0	0	3
contig_47898	Root	B47&F56	contig_47898	1633	0	0	0	0	0	2	0	0	0	0	0	1	Medtr5g028420.1	0	18				Q9LRR5	0	34	DRL21_ARATH Putative disease resistance protein At3g14460 OS=Arabidopsis thaliana GN=At3g14460 PE=3 SV=1
contig_49018	Root	B47&F56	contig_49018	876	0	0	0	0	0	6	0	0	0	0	0	5	Medtr8g014930.1	0	13	AT1G49100.1	0	Leucine-rich repeat protein kinase family protein	C0LGR6	0	63	Y4291_ARATH Probable LRR receptor-like serine/threonine-protein kinase At4g29180 OS=Arabidopsis thaliana GN=At4g29180 PE=2 SV=2	AT1G49100	GO:0006468	protein_phosphorylation	GO:0004672 GO:0004674 GO:0004713 GO:0005524 GO:0016301 GO:0016772	ATP_binding kinase_activity protein_kinase_activity protein_serine/threonine_kinase_activity protein_tyrosine_kinase_activity transferase_activity,_transferring_phosphorus-containing_groups
contig_89086	Root	B47&F56	contig_89086	703	0	0	0	0	0	9	0	0	0	0	0	43	Medtr3g087890.1	0	50
contig_47817	Root	B47&F56	contig_47817	891	0	0	0	0	0	5	0	0	0	0	0	3	Medtr5g041040.1	0	94	AT1G26820.1	0	RNS3 | ribonuclease 3 |	P42815	0	54	RNS3_ARATH Ribonuclease 3 OS=Arabidopsis thaliana GN=RNS3 PE=2 SV=1	AT1G26820	GO:0007568	aging	GO:0003723 GO:0004521 GO:0033897	RNA_binding endoribonuclease_activity ribonuclease_T2_activity
contig_49030	Root	B47&F56	contig_49030	1633	0	0	0	0	0	4	0	0	0	0	0	1	Medtr4g029190.1	0	50	AT5G58390.1	0	Peroxidase superfamily protein	P22195	0	68	PER1_ARAHY Cationic peroxidase 1 OS=Arachis hypogaea GN=PNC1 PE=1 SV=2	AT5G58390	GO:0006979 GO:0055114	oxidation-reduction_process response_to_oxidative_stress	GO:0004601 GO:0020037	heme_binding peroxidase_activity
contig_112403	Root	B47&F56	contig_112403	453	0	0	0	0	0	2	0	0	0	0	0	2	Medtr8g041100.1	0	17	AT2G34930.1	0	disease resistance family protein / LRR family protein	Q9FIZ3	0	34	GSO2_ARATH LRR receptor-like serine/threonine-protein kinase GSO2 OS=Arabidopsis thaliana GN=GSO2 PE=2 SV=2	AT2G34930	GO:0006952 GO:0007165 GO:0050832	defense_response defense_response_to_fungus signal_transduction
contig_112563	Root	B47&F56	contig_112563	554	0	0	0	0	0	2	0	0	0	0	0	1
contig_47830	Root	B47&F56	contig_47830	1961	0	0	0	0	0	18	0	0	0	0	0	7	cassava4.1	0	60	AT3G14690.1	0	CYP72A15 | cytochrome P450, family 72, subfamily A, polypeptide 15 | chr3		0	47		AT3G14690	GO:0055114	oxidation-reduction_process	GO:0005506 GO:0009055 GO:0016705 GO:0019825 GO:0020037	electron_carrier_activity heme_binding iron_ion_binding oxidoreductase_activity,_acting_on_paired_donors,_with_incorporation_or_reduction_of_molecular_oxygen oxygen_binding
contig_112457	Root	B47&F56	contig_112457	607	0	0	0	0	0	2	0	0	0	0	0	3
contig_19010	Root	B47&F56	contig_19010	1684	0	0	0	0	0	4	0	0	0	0	0	3	Medtr8g071900.1	0	94	AT4G19460.1	0	UDP-Glycosyltransferase superfamily protein	Q59002	0	25	Y1607_METJA Uncharacterized glycosyltransferase MJ1607 OS=Methanocaldococcus jannaschii (strain ATCC 43067 / DSM 2661 / JAL-1 / JCM 10045 / NBRC 100440) GN=MJ1607 PE=3 SV=1	AT4G19460	GO:0001666 GO:0009058 GO:0019375	biosynthetic_process galactolipid_biosynthetic_process response_to_hypoxia	GO:0016757	transferase_activity,_transferring_glycosyl_groups
contig_46566	Root	B47&F56	contig_46566	1400	0	0	0	0	0	7	0	0	0	0	0	7	Eucgr.G01539.1	0	14	AT1G51460.1	0	ABC-2 type transporter family protein	Q8RXN0	0	58	AB11G_ARATH ABC transporter G family member 11 OS=Arabidopsis thaliana GN=ABCG11 PE=1 SV=1	AT1G51460	GO:0009651 GO:0080051 GO:0080172	cutin_transport petal_epidermis_patterning response_to_salt_stress	GO:0000166 GO:0005524 GO:0016887 GO:0017111 GO:0042626	ATP_binding ATPase_activity ATPase_activity,_coupled_to_transmembrane_movement_of_substances nucleoside-triphosphatase_activity nucleotide_binding
contig_45123	PES	B47&F56	contig_45123	821	0	0	0	0	6	0	0	0	0	0	1	0	Medtr3g065700.1	0	58	AT2G02650.1	0	Ribonuclease H-like superfamily protein					AT2G02650	GO:0008150	biological_process	GO:0003676	nucleic_acid_binding
contig_45387	PES	B47&F56	contig_45387	889	0	0	0	0	3	0	0	0	0	0	1	0	Medtr1g023810.1	0	57	AT3G48340.1	0	Cysteine proteinases superfamily protein	O65039	0	49	CYSEP_RICCO Vignain OS=Ricinus communis GN=CYSEP PE=1 SV=1	AT3G48340	GO:0006508	proteolysis	GO:0008234	cysteine-type_peptidase_activity
contig_88567	PES	B47&F56	contig_88567	479	0	0	0	0	1	0	0	0	0	0	3	0	Medtr8g027290.1	0	68
contig_88322	PES	B47&F56	contig_88322	583	0	0	0	0	1	0	0	0	0	0	3	0
contig_88603	PES	B47&F56	contig_88603	1085	0	0	0	0	1	0	0	0	0	0	3	0	Glyma.03G250500.1	0	20	AT5G63700.1	0	zinc ion binding;DNA binding	Q9SD34	0	29	C3H44_ARATH Zinc finger CCCH domain-containing protein 44 OS=Arabidopsis thaliana GN=At3g51120 PE=2 SV=3	AT5G63700	GO:0006352 GO:0010264 GO:0016570	DNA-dependent_transcription,_initiation histone_modification myo-inositol_hexakisphosphate_biosynthetic_process	GO:0003677 GO:0008270	DNA_binding zinc_ion_binding
contig_86854	PES	B47&F56	contig_86854	872	0	0	0	0	1	0	0	0	0	0	1	0
contig_87026	PES	B47&F56	contig_87026	952	0	0	0	0	1	0	0	0	0	0	6	0
contig_98507	PES	B47&F56	contig_98507	362	0	0	0	0	1	0	0	0	0	0	2	0
contig_98728	PES	B47&F56	contig_98728	262	0	0	0	0	2	0	0	0	0	0	1	0	mrna16836.1-v1.0-hybrid	0	6
contig_111467	PES	B47&F56	contig_111467	393	0	0	0	0	2	0	0	0	0	0	4	0
contig_111618	PES	B47&F56	contig_111618	267	0	0	0	0	2	0	0	0	0	0	2	0	Medtr3g436400.1	0	5	AT1G65810.2	0	P-loop containing nucleoside triphosphate hydrolases superfamily protein	Q9FJR0	0	45	RENT1_ARATH Regulator of nonsense transcripts 1 homolog OS=Arabidopsis thaliana GN=UPF1 PE=1 SV=2	AT1G65810	GO:0008150 GO:0048451 GO:0048453	biological_process petal_formation sepal_formation
contig_14376	PES	B47&F56	contig_14376	587	0	0	0	0	5	0	0	0	0	0	4	0
contig_88298	PES	B47&F56	contig_88298	316	0	0	0	0	1	0	0	0	0	0	2	0
contig_87898	PES	B47&F56	contig_87898	1055	0	0	0	0	9	0	0	0	0	0	16	0	AT3G16570.1	0	41				Q945T0	0	63	RALF_TOBAC Rapid alkalinization factor OS=Nicotiana tabacum GN=RALF PE=1 SV=1
contig_111701	PES	B47&F56	contig_111701	424	0	0	0	0	2	0	0	0	0	0	2	0	Medtr4g115540.1	0	16
contig_88638	PES	B47&F56	contig_88638	396	0	0	0	0	1	0	0	0	0	0	2	0
contig_111862	PES	B47&F56	contig_111862	845	0	0	0	0	1	0	0	0	0	0	3	0
contig_111563	PES	B47&F56	contig_111563	364	0	0	0	0	1	0	0	0	0	0	3	0	Medtr1g073940.2	0	8
contig_98579	PES	B47&F56	contig_98579	1233	0	0	0	0	6	0	0	0	0	0	2	0	Medtr7g080440.1	0	38
contig_88137	PES	B47&F56	contig_88137	818	0	0	0	0	2	0	0	0	0	0	3	0
contig_87961	PES	B47&F56	contig_87961	2141	0	0	0	0	8	0	0	0	0	0	10	0	Medtr3g099480.1	0	80	AT1G22460.1	0	O-fucosyltransferase family protein	Q8W486	0	38	Y1491_ARATH Uncharacterized protein At1g04910 OS=Arabidopsis thaliana GN=At1g04910 PE=1 SV=1	AT1G22460	GO:0008150	biological_process	GO:0016757	transferase_activity,_transferring_glycosyl_groups
contig_88563	PES	B47&F56	contig_88563	336	0	0	0	0	1	0	0	0	0	0	2	0	Medtr4g109380.1	0	70
contig_111570	PES	B47&F56	contig_111570	953	0	0	0	0	4	0	0	0	0	0	4	0	Glyma.14G006100.1	0	45	AT3G07840.1	0	Pectin lyase-like superfamily protein	Q40312	0	66	PGLR_MEDSA Polygalacturonase OS=Medicago sativa PE=2 SV=1	AT3G07840	GO:0005975 GO:0009827	carbohydrate_metabolic_process plant-type_cell_wall_modification	GO:0004650	polygalacturonase_activity
contig_88614	PES	B47&F56	contig_88614	360	0	0	0	0	1	0	0	0	0	0	2	0	Medtr0013s0100.1	0	35	AT3G48880.2	0	RNI-like superfamily protein	Q9M2Z5	0	47	FBL53_ARATH F-box/LRR-repeat protein At3g48880 OS=Arabidopsis thaliana GN=At3g48880 PE=2 SV=1	AT3G48880	GO:0008150	biological_process	GO:0003674	molecular_function
contig_64157	PES	B47&F56	contig_64157	1721	0	0	0	0	2	0	0	0	0	0	4	0	Glyma.03G250500.1	0	31	AT5G63700.1	0	zinc ion binding;DNA binding	Q9FT92	0	34	Y5843_ARATH Uncharacterized protein At5g08430 OS=Arabidopsis thaliana GN=At5g08430 PE=1 SV=2	AT5G63700	GO:0006352 GO:0010264 GO:0016570	DNA-dependent_transcription,_initiation histone_modification myo-inositol_hexakisphosphate_biosynthetic_process	GO:0003677 GO:0008270	DNA_binding zinc_ion_binding
contig_45541	PES	B47&F56	contig_45541	565	0	0	0	0	2	0	0	0	0	0	1	0
contig_88409	PES	B47&F56	contig_88409	348	0	0	0	0	2	0	0	0	0	0	2	0	Medtr8g075180.1	0	21
contig_88295	PES	B47&F56	contig_88295	436	0	0	0	0	1	0	0	0	0	0	2	0
contig_44545	PES	B47&F56	contig_44545	1384	0	0	0	0	2	0	0	0	0	0	3	0	Glyma.03G250500.1	0	22	AT5G08430.1	0	SWIB/MDM2 domain;Plus-3;GYF	Q9FT92	0	33	Y5843_ARATH Uncharacterized protein At5g08430 OS=Arabidopsis thaliana GN=At5g08430 PE=1 SV=2	AT5G08430	GO:0000394 GO:0006352 GO:0009086 GO:0009616 GO:0010050 GO:0016570 GO:0048573	DNA-dependent_transcription,_initiation RNA_splicing,_via_endonucleolytic_cleavage_and_ligation histone_modification methionine_biosynthetic_process photoperiodism,_flowering vegetative_phase_change virus_induced_gene_silencing	GO:0003677	DNA_binding
contig_111740	PES	B47&F56	contig_111740	763	0	0	0	0	1	0	0	0	0	0	2	0
contig_62706	PES	B47&F56	contig_62706	3082	0	0	0	0	3	0	0	0	0	0	20	0	Medtr1g069605.1	0	79	AT5G17420.1	0	IRX3, CESA7, ATCESA7, MUR10 | Cellulose synthase family protein |	Q84ZN6	0	66	CESA8_ORYSJ Probable cellulose synthase A catalytic subunit 8 [UDP-forming] OS=Oryza sativa subsp. japonica GN=CESA8 PE=2 SV=1	AT5G17420	GO:0009832 GO:0009834 GO:0010089 GO:0010228 GO:0010400 GO:0010413 GO:0016926 GO:0030244 GO:0042546 GO:0044036 GO:0045492 GO:0050665	cell_wall_biogenesis cell_wall_macromolecule_metabolic_process cellulose_biosynthetic_process glucuronoxylan_metabolic_process hydrogen_peroxide_biosynthetic_process plant-type_cell_wall_biogenesis protein_desumoylation rhamnogalacturonan_I_side_chain_metabolic_process secondary_cell_wall_biogenesis vegetative_to_reproductive_phase_transition_of_meristem xylan_biosynthetic_process xylem_developme…	GO:0008270 GO:0016759 GO:0016760	cellulose_synthase_(UDP-forming)_activity cellulose_synthase_activity zinc_ion_binding
contig_45694	PES	B47&F56	contig_45694	247	0	0	0	0	2	0	0	0	0	0	1	0
contig_98710	PES	B47&F56	contig_98710	390	0	0	0	0	1	0	0	0	0	0	2	0	Medtr4g115460.1	0	28	AT5G20260.1	0	Exostosin family protein	Q3E9A4	0	67	GLYT5_ARATH Probable glycosyltransferase At5g20260 OS=Arabidopsis thaliana GN=At5g20260 PE=3 SV=3	AT5G20260	GO:0008150	biological_process	GO:0003824	catalytic_activity
contig_45511	PES	B47&F56	contig_45511	697	0	0	0	0	2	0	0	0	0	0	1	0	Medtr2g095480.1	0	28	AT5G60800.1	0	Heavy metal transport/detoxification superfamily protein					AT5G60800	GO:0030001	metal_ion_transport	GO:0046872	metal_ion_binding
contig_62896	PES	B47&F56	contig_62896	1521	0	0	0	0	11	0	0	0	0	0	15	0	Medtr4g134490.2	0	74	AT1G12780.1	0	UGE1, ATUGE1 | UDP-D-glucose/UDP-D-galactose 4-epimerase 1 |	O65780	0	81	GALE1_CYATE UDP-glucose 4-epimerase GEPI42 OS=Cyamopsis tetragonoloba PE=2 SV=1	AT1G12780	GO:0005975 GO:0006012 GO:0044237 GO:0046369	carbohydrate_metabolic_process cellular_metabolic_process galactose_biosynthetic_process galactose_metabolic_process	GO:0003978 GO:0046983 GO:0050373	UDP-arabinose_4-epimerase_activity UDP-glucose_4-epimerase_activity protein_dimerization_activity
contig_45416	PES	B47&F56	contig_45416	727	0	0	0	0	3	0	0	0	0	0	2	0
contig_45610	PES	B47&F56	contig_45610	533	0	0	0	0	2	0	0	0	0	0	2	0
contig_45210	PES	B47&F56	contig_45210	775	0	0	0	0	12	0	0	0	0	0	2	0	Medtr1g094035.1	0	77	AT1G04560.1	0	AWPM-19-like family protein					AT1G04560	GO:0008150	biological_process	GO:0003674	molecular_function
contig_88548	PES	B47&F56	contig_88548	328	0	0	0	0	1	0	0	0	0	0	2	0
contig_88423	PES	B47&F56	contig_88423	362	0	0	0	0	1	0	0	0	0	0	2	0
contig_88250	PES	B47&F56	contig_88250	1383	0	0	0	0	5	0	0	0	0	0	5	0	Medtr1g082880.1	0	76	AT1G54940.1	0	PGSIP4 | plant glycogenin-like starch initiation protein 4 |	F4HZC3	0	45	GUX5_ARATH Putative UDP-glucuronate:xylan alpha-glucuronosyltransferase 5 OS=Arabidopsis thaliana GN=GUX5 PE=2 SV=1	AT1G54940	GO:0005982 GO:0009058	biosynthetic_process starch_metabolic_process	GO:0015020 GO:0016757	glucuronosyltransferase_activity transferase_activity,_transferring_glycosyl_groups
contig_88661	PES	B47&F56	contig_88661	347	0	0	0	0	1	0	0	0	0	0	2	0
contig_88317	PES	B47&F56	contig_88317	441	0	0	0	0	2	0	0	0	0	0	2	0	Medtr5g097860.1	0	28	AT3G07820.1	0	Pectin lyase-like superfamily protein	Q40312	0	54	PGLR_MEDSA Polygalacturonase OS=Medicago sativa PE=2 SV=1	AT3G07820	GO:0005975	carbohydrate_metabolic_process	GO:0004650	polygalacturonase_activity
contig_45281	PES	B47&F56	contig_45281	422	0	0	0	0	2	0	0	0	0	0	1	0
contig_44701	PES	B47&F56	contig_44701	298	0	0	0	0	2	0	0	0	0	0	1	0
contig_14383	PES	B47&F56	contig_14383	1334	0	0	0	0	1	0	0	0	0	0	1	0	Medtr3g105060.1	0	23	AT5G56800.1	0	Protein with RNI-like/FBD-like domains					AT5G56800	GO:0008150	biological_process	GO:0003674	molecular_function
contig_111569	PES	B47&F56	contig_111569	443	0	0	0	0	1	0	0	0	0	0	2	0
contig_45352	PES	B47&F56	contig_45352	333	0	0	0	0	2	0	0	0	0	0	1	0
contig_87727	PES	B47&F56	contig_87727	1600	0	0	0	0	12	0	0	0	0	0	15	0	Medtr4g134490.2	0	66	AT1G12780.1	0	UGE1, ATUGE1 | UDP-D-glucose/UDP-D-galactose 4-epimerase 1 |	O65780	0	74	GALE1_CYATE UDP-glucose 4-epimerase GEPI42 OS=Cyamopsis tetragonoloba PE=2 SV=1	AT1G12780	GO:0005975 GO:0006012 GO:0044237 GO:0046369	carbohydrate_metabolic_process cellular_metabolic_process galactose_biosynthetic_process galactose_metabolic_process	GO:0003978 GO:0046983 GO:0050373	UDP-arabinose_4-epimerase_activity UDP-glucose_4-epimerase_activity protein_dimerization_activity
contig_88273	PES	B47&F56	contig_88273	887	0	0	0	0	3	0	0	0	0	0	4	0	Medtr3g467290.1	0	53	AT2G22330.1	0	CYP79B3 | cytochrome P450, family 79, subfamily B, polypeptide 3 | chr2	Q6J541	0	58	C79D3_LOTJA Isoleucine N-monooxygenase 1 OS=Lotus japonicus GN=CYP79D3 PE=1 SV=1	AT2G22330	GO:0000096 GO:0002229 GO:0006546 GO:0006569 GO:0006636 GO:0006733 GO:0006766 GO:0006952 GO:0008652 GO:0009072 GO:0009106 GO:0009108 GO:0009117 GO:0009611 GO:0009617 GO:0009625 GO:0009682 GO:0009684 GO:0009695 GO:0010112 GO:0010120 GO:0019288 GO:0019344 GO:0019748 GO:0019761 GO:0042742 GO:0044272 GO:0052544	aromatic_amino_acid_family_metabolic_process camalexin_biosynthetic_process cellular_amino_acid_biosynthetic_process coenzyme_biosynthetic_process cysteine_biosynthetic_process defense_response defense_response_by_callose_deposition_in_cell_wall defense_response_to_bacterium defense_response_to_oomycetes glucosinolate_biosynthetic_process glycine_catabolic_process indoleacetic_acid_biosynthetic_p…	GO:0005506 GO:0009055 GO:0016705 GO:0019825 GO:0020037	electron_carrier_activity heme_binding iron_ion_binding oxidoreductase_activity,_acting_on_paired_donors,_with_incorporation_or_reduction_of_molecular_oxygen oxygen_binding
contig_45237	PES	B47&F56	contig_45237	395	0	0	0	0	2	0	0	0	0	0	1	0
contig_88553	PES	B47&F56	contig_88553	409	0	0	0	0	2	0	0	0	0	0	2	0
contig_81730	Nodule	B47&F56	contig_81730	1194	0	0	0	2	0	0	0	0	0	10	0	0
contig_86476	Nodule	B47&F56	contig_86476	479	0	0	0	1	0	0	0	0	0	2	0	0
contig_110011	Nodule	B47&F56	contig_110011	409	0	0	0	3	0	0	0	0	0	2	0	0
contig_109137	Nodule	B47&F56	contig_109137	504	0	0	0	8	0	0	0	0	0	5	0	0
contig_41250	Nodule	B47&F56	contig_41250	148	0	0	0	39	0	0	0	0	0	28	0	0
contig_37462	Nodule	B47&F56	contig_37462	133	0	0	0	5	0	0	0	0	0	1	0	0
contig_37467	Nodule	B47&F56	contig_37467	590	0	0	0	7	0	0	0	0	0	6	0	0
contig_110252	Nodule	B47&F56	contig_110252	858	0	0	0	1	0	0	0	0	0	5	0	0
contig_84774	Nodule	B47&F56	contig_84774	228	0	0	0	1	0	0	0	0	0	3	0	0	Medtr7g451710.1	0	10
contig_81579	Nodule	B47&F56	contig_81579	702	0	0	0	11	0	0	0	0	0	9	0	0	Medtr0015s0230.1	0	83
contig_97510	Nodule	B47&F56	contig_97510	426	0	0	0	36	0	0	0	0	0	57	0	0	Medtr3g063080.1	0	29
contig_40392	Nodule	B47&F56	contig_40392	1307	0	0	0	8	0	0	0	0	0	5	0	0
contig_98249	Nodule	B47&F56	contig_98249	545	0	0	0	11	0	0	0	0	0	9	0	0	Medtr0240s0030.1	0	18
contig_38930	Nodule	B47&F56	contig_38930	572	0	0	0	7	0	0	0	0	0	8	0	0	Medtr0111s0050.1	0	51
contig_82130	Nodule	B47&F56	contig_82130	146	0	0	0	7	0	0	0	0	0	2	0	0
contig_83529	Nodule	B47&F56	contig_83529	535	0	0	0	3	0	0	0	0	0	16	0	0
contig_40076	Nodule	B47&F56	contig_40076	613	0	0	0	11	0	0	0	0	0	23	0	0
contig_41474	Nodule	B47&F56	contig_41474	319	0	0	0	6	0	0	0	0	0	3	0	0
contig_82689	Nodule	B47&F56	contig_82689	995	0	0	0	16	0	0	0	0	0	24	0	0
contig_10582	Nodule	B47&F56	contig_10582	1283	0	0	0	7	0	0	0	0	0	1	0	0
contig_9354	Nodule	B47&F56	contig_9354	725	0	0	0	182	0	0	0	0	0	271	0	0	Medtr1g055035.1	0	25
contig_39898	Nodule	B47&F56	contig_39898	580	0	0	0	22	0	0	0	0	0	23	0	0
contig_110041	Nodule	B47&F56	contig_110041	1438	0	0	0	26	0	0	0	0	0	28	0	0	Medtr6g066040.1	0	48	AT5G10580.1	0	Protein of unknown function, DUF599					AT5G10580	GO:0000041 GO:0006826 GO:0008150 GO:0010106 GO:0010167 GO:0015706	biological_process cellular_response_to_iron_ion_starvation iron_ion_transport nitrate_transport response_to_nitrate transition_metal_ion_transport	GO:0003674	molecular_function
contig_42796	Nodule	B47&F56	contig_42796	282	0	0	0	9	0	0	0	0	0	3	0	0
contig_81960	Nodule	B47&F56	contig_81960	892	0	0	0	27	0	0	0	0	0	26	0	0	Glyma.14G001600.1	0	7				Q0JC27	0	47	NLP2_ORYSJ Protein NLP2 OS=Oryza sativa subsp. japonica GN=NLP2 PE=2 SV=2
contig_59280	Nodule	B47&F56	contig_59280	3000	0	0	0	1	0	0	0	0	0	6	0	0	Medtr1g071120.1	0	12	AT4G05120.1	0	ENT3, FUR1, ATENT3 | Major facilitator superfamily protein |	Q9M0Y3	0	46	ENT3_ARATH Equilibrative nucleotide transporter 3 OS=Arabidopsis thaliana GN=ENT3 PE=1 SV=1	AT4G05120	GO:0006810 GO:0015858 GO:0015864	nucleoside_transport pyrimidine_nucleoside_transport transport	GO:0005337	nucleoside_transmembrane_transporter_activity
contig_81929	Nodule	B47&F56	contig_81929	1129	0	0	0	54	0	0	0	0	0	74	0	0	Medtr4g053580.1	0	67
contig_84881	Nodule	B47&F56	contig_84881	625	0	0	0	2	0	0	0	0	0	6	0	0	Medtr3g055490.1	0	16
contig_97363	Nodule	B47&F56	contig_97363	5304	0	0	0	18	0	0	0	0	0	6	0	0	Medtr7g051040.1	0	69	AT4G08850.1	0	Leucine-rich repeat receptor-like protein kinase family protein	Q8VZG8	0	45	Y4885_ARATH Probable LRR receptor-like serine/threonine-protein kinase At4g08850 OS=Arabidopsis thaliana GN=At4g08850 PE=1 SV=3	AT4G08850	GO:0006468 GO:0006857 GO:0006995 GO:0009627 GO:0031347	cellular_response_to_nitrogen_starvation oligopeptide_transport protein_phosphorylation regulation_of_defense_response systemic_acquired_resistance	GO:0004672 GO:0004713 GO:0005524 GO:0016301 GO:0016772	ATP_binding kinase_activity protein_kinase_activity protein_tyrosine_kinase_activity transferase_activity,_transferring_phosphorus-containing_groups
contig_38632	Nodule	B47&F56	contig_38632	569	0	0	0	11	0	0	0	0	0	10	0	0
contig_40332	Nodule	B47&F56	contig_40332	1083	0	0	0	35	0	0	0	0	0	69	0	0	Medtr2g066235.1	0	100
contig_110888	Nodule	B47&F56	contig_110888	360	0	0	0	2	0	0	0	0	0	4	0	0	Medtr5g009260.1	0	23
contig_38036	Nodule	B47&F56	contig_38036	352	0	0	0	46	0	0	0	0	0	91	0	0	Medtr7g056500.1	0	40
contig_108993	Nodule	B47&F56	contig_108993	1490	0	0	0	11	0	0	0	0	0	12	0	0							Q84MA5	0	82	CAAT1_ARATH Cationic amino acid transporter 1 OS=Arabidopsis thaliana GN=CAT1 PE=1 SV=1
contig_37459	Nodule	B47&F56	contig_37459	671	0	0	0	60	0	0	0	0	0	25	0	0	Medtr7g071690.1	0	18
contig_10061	Nodule	B47&F56	contig_10061	1325	0	0	0	48	0	0	0	0	0	39	0	0	Medtr5g062120.1	0	58
contig_43098	Nodule	B47&F56	contig_43098	386	0	0	0	3	0	0	0	0	0	1	0	0
contig_109006	Nodule	B47&F56	contig_109006	669	0	0	0	60	0	0	0	0	0	65	0	0	Medtr0015s0230.1	0	98
contig_43074	Nodule	B47&F56	contig_43074	157	0	0	0	3	0	0	0	0	0	3	0	0
contig_82465	Nodule	B47&F56	contig_82465	1087	0	0	0	12	0	0	0	0	0	91	0	0
contig_108919	Nodule	B47&F56	contig_108919	1295	0	0	0	164	0	0	0	0	0	167	0	0	Medtr0257s0060.1	0	32
contig_109227	Nodule	B47&F56	contig_109227	2445	0	0	0	4	0	0	0	0	0	2	0	0
contig_84806	Nodule	B47&F56	contig_84806	391	0	0	0	19	0	0	0	0	0	6	0	0	Medtr2g084825.1	0	14
contig_37650	Nodule	B47&F56	contig_37650	995	0	0	0	35	0	0	0	0	0	8	0	0
contig_41103	Nodule	B47&F56	contig_41103	252	0	0	0	4	0	0	0	0	0	6	0	0
contig_82005	Nodule	B47&F56	contig_82005	343	0	0	0	22	0	0	0	0	0	35	0	0
contig_85652	Nodule	B47&F56	contig_85652	237	0	0	0	4	0	0	0	0	0	18	0	0
contig_39300	Nodule	B47&F56	contig_39300	472	0	0	0	4	0	0	0	0	0	3	0	0
contig_97564	Nodule	B47&F56	contig_97564	1029	0	0	0	6	0	0	0	0	0	8	0	0
contig_59232	Nodule	B47&F56	contig_59232	172	0	0	0	1	0	0	0	0	0	12	0	0
contig_38020	Nodule	B47&F56	contig_38020	782	0	0	0	178	0	0	0	0	0	12	0	0
contig_101146	Nodule	B47&F56	contig_101146	309	0	0	0	2	0	0	0	0	0	21	0	0
contig_38332	Nodule	B47&F56	contig_38332	1028	0	0	0	35	0	0	0	0	0	52	0	0	Medtr7g070160.1	0	51
contig_109045	Nodule	B47&F56	contig_109045	454	0	0	0	10	0	0	0	0	0	5	0	0
contig_43549	Nodule	B47&F56	contig_43549	338	0	0	0	3	0	0	0	0	0	1	0	0
contig_85578	Nodule	B47&F56	contig_85578	549	0	0	0	1	0	0	0	0	0	6	0	0
contig_83750	Nodule	B47&F56	contig_83750	416	0	0	0	17	0	0	0	0	0	118	0	0	Medtr5g054980.1	0	23
contig_39257	Nodule	B47&F56	contig_39257	445	0	0	0	82	0	0	0	0	0	29	0	0
contig_110163	Nodule	B47&F56	contig_110163	654	0	0	0	97	0	0	0	0	0	163	0	0	Medtr1g061110.1	0	39
contig_40848	Nodule	B47&F56	contig_40848	1029	0	0	0	4	0	0	0	0	0	2	0	0
contig_43172	Nodule	B47&F56	contig_43172	456	0	0	0	2	0	0	0	0	0	1	0	0
contig_41492	Nodule	B47&F56	contig_41492	767	0	0	0	4	0	0	0	0	0	8	0	0
contig_82363	Nodule	B47&F56	contig_82363	981	0	0	0	5	0	0	0	0	0	6	0	0
contig_98401	Nodule	B47&F56	contig_98401	467	0	0	0	2	0	0	0	0	0	1	0	0
contig_86451	Nodule	B47&F56	contig_86451	208	0	0	0	9	0	0	0	0	0	2	0	0	Medtr4g057600.1	0	6
contig_109485	Nodule	B47&F56	contig_109485	1409	0	0	0	10	0	0	0	0	0	22	0	0
contig_82070	Nodule	B47&F56	contig_82070	242	0	0	0	1	0	0	0	0	0	6	0	0
contig_60644	Nodule	B47&F56	contig_60644	353	0	0	0	73	0	0	0	0	0	145	0	0	Medtr1g051365.1	0	12
contig_84997	Nodule	B47&F56	contig_84997	844	0	0	0	8	0	0	0	0	0	7	0	0	Medtr2g075760.1	0	28	AT1G78680.2	0	GGH2 | gamma-glutamyl hydrolase 2 |	O65355	0	65	GGH_ARATH Gamma-glutamyl hydrolase OS=Arabidopsis thaliana GN=GGH PE=1 SV=2	AT1G78680	GO:0006541 GO:0006833 GO:0006970 GO:0009611 GO:0009651 GO:0009750 GO:0009805 GO:0046686 GO:0046900	coumarin_biosynthetic_process glutamine_metabolic_process response_to_cadmium_ion response_to_fructose_stimulus response_to_osmotic_stress response_to_salt_stress response_to_wounding tetrahydrofolylpolyglutamate_metabolic_process water_transport	GO:0003824 GO:0008242 GO:0016787	catalytic_activity hydrolase_activity omega_peptidase_activity
contig_42786	Nodule	B47&F56	contig_42786	896	0	0	0	3	0	0	0	0	0	1	0	0	Medtr3g081100.1	0	41
contig_43209	Nodule	B47&F56	contig_43209	486	0	0	0	2	0	0	0	0	0	2	0	0	Medtr3g033520.2	0	5
contig_40482	Nodule	B47&F56	contig_40482	690	0	0	0	4	0	0	0	0	0	1	0	0	Medtr6g044010.1	0	23
contig_59488	Nodule	B47&F56	contig_59488	911	0	0	0	2	0	0	0	0	0	36	0	0							Q9FPT1	0	48	UBP12_ARATH Ubiquitin carboxyl-terminal hydrolase 12 OS=Arabidopsis thaliana GN=UBP12 PE=1 SV=2
contig_38190	Nodule	B47&F56	contig_38190	601	0	0	0	30	0	0	0	0	0	29	0	0	Medtr8g019110.1	0	7
contig_101341	Nodule	B47&F56	contig_101341	777	0	0	0	5	0	0	0	0	0	12	0	0
contig_97584	Nodule	B47&F56	contig_97584	762	0	0	0	69	0	0	0	0	0	113	0	0	Medtr5g026080.1	0	17
contig_109859	Nodule	B47&F56	contig_109859	767	0	0	0	18	0	0	0	0	0	77	0	0	Medtr2g059035.1	0	29
contig_59455	Nodule	B47&F56	contig_59455	1191	0	0	0	1	0	0	0	0	0	6	0	0	Medtr1g046820.1	0	29
contig_83035	Nodule	B47&F56	contig_83035	1206	0	0	0	12	0	0	0	0	0	25	0	0	Medtr2g046660.1	0	72
contig_97890	Nodule	B47&F56	contig_97890	1844	0	0	0	17	0	0	0	0	0	4	0	0
contig_42096	Nodule	B47&F56	contig_42096	512	0	0	0	3	0	0	0	0	0	1	0	0
contig_83490	Nodule	B47&F56	contig_83490	262	0	0	0	8	0	0	0	0	0	318	0	0	Medtr4g065720.2	0	41
contig_43517	Nodule	B47&F56	contig_43517	987	0	0	0	2	0	0	0	0	0	2	0	0	Medtr7g006450.1	0	24	AT1G09620.1	0	ATP binding;leucine-tRNA ligases;aminoacyl-tRNA ligases;nucleotide binding;ATP binding;aminoacyl-tRNA ligases	Q09996	0	52	SYLC_CAEEL Leucine--tRNA ligase OS=Caenorhabditis elegans GN=lrs-1 PE=3 SV=2	AT1G09620	GO:0006418 GO:0006429 GO:0008295	leucyl-tRNA_aminoacylation spermidine_biosynthetic_process tRNA_aminoacylation_for_protein_translation	GO:0000166 GO:0004812 GO:0004823 GO:0005524	ATP_binding aminoacyl-tRNA_ligase_activity leucine-tRNA_ligase_activity nucleotide_binding
contig_108945	Nodule	B47&F56	contig_108945	3424	0	0	0	102	0	0	0	0	0	104	0	0	Medtr5g080400.1	0	12				P28010	0	86	LGB4_MEDSA Leghemoglobin OS=Medicago sativa GN=LB3 PE=2 SV=1
contig_37836	Nodule	B47&F56	contig_37836	170	0	0	0	492	0	0	0	0	0	875	0	0	Medtr6g453200.1	0	29
contig_86743	Nodule	B47&F56	contig_86743	795	0	0	0	3	0	0	0	0	0	2	0	0
contig_83878	Nodule	B47&F56	contig_83878	493	0	0	0	1	0	0	0	0	0	4	0	0	Medtr2g041380.2	0	53
contig_81694	Nodule	B47&F56	contig_81694	866	0	0	0	5	0	0	0	0	0	8	0	0	Medtr7g098790.1	0	17
contig_110572	Nodule	B47&F56	contig_110572	1016	0	0	0	2	0	0	0	0	0	2	0	0	Medtr2g023580.1	0	48	AT2G38300.1	0	myb-like HTH transcriptional regulator family protein	Q700D9	0	75	MYBF_ARATH Putative Myb family transcription factor At1g14600 OS=Arabidopsis thaliana GN=At1g14600 PE=2 SV=2	AT2G38300	GO:0006355	regulation_of_transcription,_DNA-dependent	GO:0003677 GO:0003700	DNA_binding sequence-specific_DNA_binding_transcription_factor_activity
contig_97400	Nodule	B47&F56	contig_97400	1831	0	0	0	6	0	0	0	0	0	4	0	0
contig_108950	Nodule	B47&F56	contig_108950	2168	0	0	0	36	0	0	0	0	0	22	0	0
contig_38873	Nodule	B47&F56	contig_38873	327	0	0	0	77	0	0	0	0	0	105	0	0
contig_40762	Nodule	B47&F56	contig_40762	1817	0	0	0	2	0	0	0	0	0	1	0	0	mrna19165.1-v1.0-hybrid	0	18
contig_41354	Nodule	B47&F56	contig_41354	806	0	0	0	5	0	0	0	0	0	1	0	0	Medtr7g070645.1	0	84
contig_97716	Nodule	B47&F56	contig_97716	758	0	0	0	3	0	0	0	0	0	2	0	0
contig_82234	Nodule	B47&F56	contig_82234	708	0	0	0	2	0	0	0	0	0	39	0	0	Medtr5g091550.2	0	11	AT5G06600.2	0	UBP12 | ubiquitin-specific protease 12 |	Q9FPT1	0	48	UBP12_ARATH Ubiquitin carboxyl-terminal hydrolase 12 OS=Arabidopsis thaliana GN=UBP12 PE=1 SV=2	AT5G06600	GO:0006007 GO:0006511	glucose_catabolic_process ubiquitin-dependent_protein_catabolic_process	GO:0004221 GO:0004843	ubiquitin-specific_protease_activity ubiquitin_thiolesterase_activity
contig_82193	Nodule	B47&F56	contig_82193	2124	0	0	0	2	0	0	0	0	0	16	0	0	Medtr2g030885.1	0	22
contig_37908	Nodule	B47&F56	contig_37908	334	0	0	0	4	0	0	0	0	0	5	0	0	Medtr0111s0050.1	0	51
contig_61434	Nodule	B47&F56	contig_61434	596	0	0	0	18	0	0	0	0	0	8	0	0	Medtr4g037660.1	0	23
contig_109142	Nodule	B47&F56	contig_109142	2353	0	0	0	12	0	0	0	0	0	24	0	0	Medtr7g111040.1	0	15
contig_109442	Nodule	B47&F56	contig_109442	700	0	0	0	4	0	0	0	0	0	33	0	0	Medtr2g450150.1	0	60
contig_98286	Nodule	B47&F56	contig_98286	527	0	0	0	6	0	0	0	0	0	1	0	0
contig_40959	Nodule	B47&F56	contig_40959	906	0	0	0	3	0	0	0	0	0	2	0	0	Medtr4g107460.1	0	31	AT1G60890.1	0	Phosphatidylinositol-4-phosphate 5-kinase family protein					AT1G60890	GO:0046488	phosphatidylinositol_metabolic_process	GO:0005524 GO:0016307 GO:0016308	1-phosphatidylinositol-4-phosphate_5-kinase_activity ATP_binding phosphatidylinositol_phosphate_kinase_activity
contig_40969	Nodule	B47&F56	contig_40969	1312	0	0	0	3	0	0	0	0	0	1	0	0	Glyma.11G034500.1	0	14				Q9UTB5	0	56	PSD2_SCHPO Phosphatidylserine decarboxylase proenzyme 2, mitochondrial OS=Schizosaccharomyces pombe (strain 972 / ATCC 24843) GN=psd2 PE=3 SV=1
contig_109778	Nodule	B47&F56	contig_109778	677	0	0	0	9	0	0	0	0	0	22	0	0	Medtr3g026070.2	0	35
contig_84675	Nodule	B47&F56	contig_84675	206	0	0	0	1	0	0	0	0	0	3	0	0
contig_84248	Nodule	B47&F56	contig_84248	568	0	0	0	3	0	0	0	0	0	4	0	0
contig_38996	Nodule	B47&F56	contig_38996	1062	0	0	0	29	0	0	0	0	0	31	0	0	Medtr6g066040.1	0	63	AT5G10580.1	0	Protein of unknown function, DUF599					AT5G10580	GO:0000041 GO:0006826 GO:0008150 GO:0010106 GO:0010167 GO:0015706	biological_process cellular_response_to_iron_ion_starvation iron_ion_transport nitrate_transport response_to_nitrate transition_metal_ion_transport	GO:0003674	molecular_function
contig_39011	Nodule	B47&F56	contig_39011	397	0	0	0	129	0	0	0	0	0	261	0	0
contig_110886	Nodule	B47&F56	contig_110886	439	0	0	0	26	0	0	0	0	0	22	0	0
contig_93103	Nodule	B47&F56	contig_93103	1352	0	0	0	6	0	0	0	0	0	4	0	0	Medtr2g047848.3	0	11
contig_41757	Nodule	B47&F56	contig_41757	184	0	0	0	8	0	0	0	0	0	3	0	0
contig_81756	Nodule	B47&F56	contig_81756	2194	0	0	0	11	0	0	0	0	0	28	0	0	Medtr1g029850.1	0	10				O80622	0	78	EXP15_ARATH Expansin-A15 OS=Arabidopsis thaliana GN=EXPA15 PE=2 SV=2
contig_40737	Nodule	B47&F56	contig_40737	746	0	0	0	3	0	0	0	0	0	1	0	0
contig_86343	Nodule	B47&F56	contig_86343	363	0	0	0	1	0	0	0	0	0	4	0	0
contig_39630	Nodule	B47&F56	contig_39630	1566	0	0	0	3	0	0	0	0	0	2	0	0							Q9FUQ7	0	59	CNBL8_ARATH Calcineurin B-like protein 8 OS=Arabidopsis thaliana GN=CBL8 PE=1 SV=1
contig_86120	Nodule	B47&F56	contig_86120	523	0	0	0	3	0	0	0	0	0	5	0	0	Medtr1g008230.1	0	3	AT5G53430.1	0	SDG29, SET29, ATX5 | SET domain group 29 |	Q8GZ42	0	80	ATX5_ARATH Histone-lysine N-methyltransferase ATX5 OS=Arabidopsis thaliana GN=ATX5 PE=2 SV=1	AT5G53430	GO:0006355 GO:0009294	DNA_mediated_transformation regulation_of_transcription,_DNA-dependent	GO:0003677 GO:0008270	DNA_binding zinc_ion_binding
[truncated: 22,225 more rows]
