# Supplementary material for: The Medicago sativa gene index 1.2: a web-accessible gene expression atlas for investigating expression differences between Medicago sativa subspecies
Source: BMC Genomics. 2015 Jul 7;16(1):502. doi: 10.1186/s12864-015-1718-7 (PMC4492073; doi:10.1186/s12864-015-1718-7)
Supplement: Additional file 20: — GO statistics for nodule-specific transcripts. [file 12864_2015_1718_MOESM20_ESM.xlsx]

## Sheet: ORourkeAddFile20_NodSpecGO
GO_id	Genome_GO_count	Expressed_GO	Status	GO Slim	Two_Tail_P	Corrected_P	GO_desc
GO:0006857	539	49	Overrepresented	Biological Processes	3.73005e-22	2.3089e-19	oligopeptide transport
GO:0006468	3879	137	Overrepresented	Biological Processes	3.17569e-17	1.96575e-14	protein phosphorylation
GO:0006278	72	16	Overrepresented	Biological Processes	2.99278e-14	1.85253e-11	RNA-dependent DNA replication
GO:0080053	27	10	Overrepresented	Biological Processes	6.90538e-12	4.27443e-09	response to phenylalanine
GO:0043201	27	10	Overrepresented	Biological Processes	6.90538e-12	4.27443e-09	response to leucine
GO:0080052	27	10	Overrepresented	Biological Processes	6.90538e-12	4.27443e-09	response to histidine
GO:0008150	12395	288	Overrepresented	Biological Processes	4.04459e-10	2.5036e-07	biological_process
GO:0019722	180	17	Overrepresented	Biological Processes	6.49903e-09	4.0229e-06	calcium-mediated signaling
GO:0006863	182	17	Overrepresented	Biological Processes	7.67821e-09	4.75281e-06	purine nucleobase transport
GO:0010106	324	22	Overrepresented	Biological Processes	1.9932e-08	1.23379e-05	cellular response to iron ion starvation
GO:0006855	250	19	Overrepresented	Biological Processes	3.04573e-08	1.88531e-05	drug transmembrane transport
GO:0007015	158	15	Overrepresented	Biological Processes	4.61715e-08	2.85801e-05	actin filament organization
GO:0009624	288	20	Overrepresented	Biological Processes	5.95807e-08	3.68805e-05	response to nematode
GO:0042939	68	10	Overrepresented	Biological Processes	1.31371e-07	8.13186e-05	tripeptide transport
GO:0055085	1581	55	Overrepresented	Biological Processes	1.56369e-07	9.67925e-05	transmembrane transport
GO:0042938	71	10	Overrepresented	Biological Processes	1.99776e-07	0.000123661	dipeptide transport
GO:0006865	601	29	Overrepresented	Biological Processes	2.29547e-07	0.00014209	amino acid transport
GO:0008272	93	11	Overrepresented	Biological Processes	3.06497e-07	0.000189722	sulfate transport
GO:0015931	36	7	Overrepresented	Biological Processes	1.44891e-06	0.000896877	nucleobase-containing compound transport
GO:0009686	112	11	Overrepresented	Biological Processes	2.00185e-06	0.00123915	gibberellin biosynthetic process
GO:0015706	676	29	Overrepresented	Biological Processes	2.39731e-06	0.00148393	nitrate transport
GO:0046900	26	6	Overrepresented	Biological Processes	2.86294e-06	0.00177216	tetrahydrofolylpolyglutamate metabolic process
GO:0006826	341	19	Overrepresented	Biological Processes	3.42833e-06	0.00212213	iron ion transport
GO:0010167	658	28	Overrepresented	Biological Processes	4.11718e-06	0.00254853	response to nitrate
GO:0009116	59	8	Overrepresented	Biological Processes	4.4579e-06	0.00275944	nucleoside metabolic process
GO:0005513	49	7	Overrepresented	Biological Processes	1.24438e-05	0.00770269	detection of calcium ion
GO:0006541	33	6	Overrepresented	Biological Processes	1.25182e-05	0.00774877	glutamine metabolic process
GO:0019354	11	4	Overrepresented	Biological Processes	1.94603e-05	0.0120459	siroheme biosynthetic process
GO:0015749	12	4	Overrepresented	Biological Processes	2.88199e-05	0.0178395	monosaccharide transport
GO:0009612	179	12	Overrepresented	Biological Processes	3.54857e-05	0.0219657	response to mechanical stimulus
GO:2000033	14	4	Overrepresented	Biological Processes	5.68114e-05	0.0351663	regulation of seed dormancy process
GO:0019674	6	3	Overrepresented	Biological Processes	7.81123e-05	0.0483515	NAD metabolic process
GO:0003964	74	16	Overrepresented	Molecular Function	1.14776e-11	3.51213e-09	RNA-directed DNA polymerase activity
GO:0015116	80	15	Overrepresented	Molecular Function	4.2687e-10	1.30622e-07	sulfate transmembrane transporter activity
GO:0004843	95	16	Overrepresented	Molecular Function	5.97292e-10	1.82771e-07	ubiquitin-specific protease activity
GO:0004713	1552	76	Overrepresented	Molecular Function	2.08996e-09	6.39527e-07	protein tyrosine kinase activity
GO:0004221	104	16	Overrepresented	Molecular Function	2.36361e-09	7.23265e-07	ubiquitin thiolesterase activity
GO:0004712	142	17	Overrepresented	Molecular Function	3.65444e-08	1.11826e-05	protein serine/threonine/tyrosine kinase activity
GO:0051777	24	8	Overrepresented	Molecular Function	4.1507e-08	1.27011e-05	ent-kaurenoate oxidase activity
GO:0016597	116	15	Overrepresented	Molecular Function	8.14939e-08	2.49371e-05	amino acid binding
GO:0047800	30	8	Overrepresented	Molecular Function	2.92037e-07	8.93635e-05	cysteamine dioxygenase activity
GO:0008271	41	9	Overrepresented	Molecular Function	3.24377e-07	9.92594e-05	secondary active sulfate transmembrane transporter activity
GO:0097100	5	4	Overrepresented	Molecular Function	1.37839e-06	0.000421788	supercoiled DNA binding
GO:0004674	3608	128	Overrepresented	Molecular Function	2.62994e-06	0.000804762	protein serine/threonine kinase activity
GO:0042937	68	10	Overrepresented	Molecular Function	3.56394e-06	0.00109056	tripeptide transporter activity
GO:0004672	3919	136	Overrepresented	Molecular Function	3.84866e-06	0.00117769	protein kinase activity
GO:0005522	6	4	Overrepresented	Molecular Function	4.05915e-06	0.0012421	profilin binding
GO:0042936	71	10	Overrepresented	Molecular Function	5.3166e-06	0.00162688	dipeptide transporter activity
GO:0009679	7	4	Overrepresented	Molecular Function	9.29734e-06	0.00284498	hexose:hydrogen symporter activity
GO:0005358	7	4	Overrepresented	Molecular Function	9.29734e-06	0.00284498	high-affinity hydrogen:glucose symporter activity
GO:0015238	175	15	Overrepresented	Molecular Function	1.52311e-05	0.0046607	drug transmembrane transporter activity
GO:0016772	4016	135	Overrepresented	Molecular Function	1.7857e-05	0.00546423	transferase activity, transferring phosphorus-containing groups
GO:0005215	1388	58	Overrepresented	Molecular Function	1.98339e-05	0.00606917	transporter activity
GO:0004851	9	4	Overrepresented	Molecular Function	3.22533e-05	0.00986951	uroporphyrin-III C-methyltransferase activity
GO:0043115	9	4	Overrepresented	Molecular Function	3.22533e-05	0.00986951	precorrin-2 dehydrogenase activity
GO:0051119	59	8	Overrepresented	Molecular Function	6.11889e-05	0.0187238	sugar transmembrane transporter activity
GO:0080061	5	3	Overrepresented	Molecular Function	0.000117885	0.0360728	indole-3-acetonitrile nitrilase activity
GO:0047558	5	3	Overrepresented	Molecular Function	0.000117885	0.0360728	3-cyanoalanine hydratase activity
GO:0047427	5	3	Overrepresented	Molecular Function	0.000117885	0.0360728	cyanoalanine nitrilase activity
GO:0018822	5	3	Overrepresented	Molecular Function	0.000117885	0.0360728	nitrile hydratase activity
GO:0015297	210	15	Overrepresented	Molecular Function	0.000123595	0.0378201	antiporter activity
